# Supplementary material for: Ca2+/Calmodulin-Dependent AtSR1/CAMTA3 Plays Critical Roles in Balancing Plant Growth and Immunity
Source: Int J Mol Sci. 2018 Jun 14;19(6):1764. doi: 10.3390/ijms19061764 (PMC6032152; doi:10.3390/ijms19061764)
Supplement: Supplementary file 1 [file ijms-19-01764-s001.zip]

Archive with 7 entries (7 files):
- IJMS S Table 6 and 7.pdf
- IJMS S1 Sr1_T - Sr1_UT.xlsx
- IJMS S2 Sr1_T - WT_T.xlsx
- IJMS S3 WT_T - WT_UT.xlsx
- IJMS S4 Sr1_UT - WT_UT.xlsx
- IJMS S5 (Sr1_T - Sr1_UT) - (WT_T - WT_UT).xlsx
- ijms-308896 supplimentory figure 1-4.pdf
