# Supplementary material for: Ca2+/Calmodulin-Dependent AtSR1/CAMTA3 Plays Critical Roles in Balancing Plant Growth and Immunity
Source: Int J Mol Sci. 2018 Jun 14;19(6):1764. doi: 10.3390/ijms19061764 (PMC6032152; doi:10.3390/ijms19061764)
Supplement: Supplementary file 1 [file ijms-19-01764-s001.zip › IJMS S1 Sr1_T - Sr1_UT.xlsx]

## Sheet: DEG FC>2 p-value<0.05
Array Element	Locus Identifier	logFC	P.Value	Annotation
249052_at	AT5G44420	-3.00162	4.43781e-11	PDF1.2 (Low-molecular-weight cysteine-rich 77)
258589_at	AT3G04290	-2.8705	6.29235e-09	ATLTL1/LTL1 (LI-TOLERANT LIPASE 1); carboxylesterase
246004_at	AT5G20630	-2.75597	2.13108e-10	GLP3 (GERMIN-LIKE PROTEIN 3); manganese ion binding / metal ion binding / nutrient reservoir
249983_at	AT5G18470	-2.49569	1.4999e-07	curculin-like (mannose-binding) lectin family protein
250207_at	AT5G13930	-2.38554	4.63614e-10	ATCHS/CHS/TT4 (CHALCONE SYNTHASE); naringenin-chalcone synthase
257365_x_at	AT2G26020	-2.28334	2.29139e-09	PDF1.2b (plant defensin 1.2b)
247651_at	AT5G59870	-2.22955	1.24138e-09	HTA6; DNA binding
248139_at	AT5G54970	-2.15697	9.45149e-10	similar to unknown protein [Arabidopsis thaliana] (TAIR:AT4G26960.1)
264262_at	AT1G09200	-2.05322	1.25905e-09	histone H3
253754_at	AT4G29020	-1.90416	1.86953e-07	glycine-rich protein
257206_at	AT3G16530	-1.86214	8.37133e-09	legume lectin family protein
261450_s_at	AT1G21110;AT1G21120	-1.84458	1.31963e-09	[AT1G21110, O-methyltransferase, putative];[AT1G21120, O-methyltransferase, putative]
251673_at	AT3G57240	-1.78244	1.45753e-09	BG3 (BETA-1,3-GLUCANASE 3); hydrolase, hydrolyzing O-glycosyl compounds
258100_at	AT3G23550	-1.75607	5.78096e-08	MATE efflux family protein
250434_at	AT5G10390	-1.73317	1.79495e-08	histone H3
254080_at	AT4G25630	-1.70513	2.01151e-08	FIB2 (FIBRILLARIN 2)
250327_at	AT5G12050	-1.68667	2.13937e-09	similar to unnamed protein product [Vitis vinifera] (GB:CAO45643.1)
251419_at	AT3G60470	-1.67717	1.20762e-07	similar to unknown protein [Arabidopsis thaliana] (TAIR:AT2G44930.1); similar to hypothetical protein [Vitis vinifera] (GB:CAN69719.1); contains InterPro domain Protein of unknown function DUF247, plant (InterPro:IPR004158)
244973_at	ATCG00690	-1.66207	1.52978e-05	Encodes photosystem II 5 kD protein subunit PSII-T. This is a plastid-encoded gene (PsbTc) which also has a nuclear-encoded paralog (PsbTn).
260904_at	AT1G02450	-1.6514	3.28076e-08	NIMIN-1/NIMIN1; protein binding
263882_at	AT2G21790	-1.64111	2.6578e-08	R1/RNR1 (RIBONUCLEOTIDE REDUCTASE 1); ribonucleoside-diphosphate reductase
249916_at	AT5G22880	-1.61086	1.11668e-06	H2B/HTB2 (HISTONE H2B); DNA binding
249770_at	AT5G24110	-1.59839	1.94018e-06	WRKY30 (WRKY DNA-binding protein 30); transcription factor
247949_at	AT5G57220	-1.59291	2.07127e-08	CYP81F2 (cytochrome P450, family 81, subfamily F, polypeptide 2); oxygen binding
250277_at	AT5G12940	-1.57145	4.63193e-07	leucine-rich repeat family protein
253423_at	AT4G32280	-1.53152	1.20978e-08	IAA29 (indoleacetic acid-induced protein 29); transcription factor
263034_at	AT1G24020	-1.52888	4.21756e-07	MLP423 (MLP-LIKE PROTEIN 423)
258897_at	AT3G05730	-1.52293	1.32475e-05	Encodes a defensin-like (DEFL) family protein.
248322_at	AT5G52760	-1.50242	4.3063e-06	heavy-metal-associated domain-containing protein
261055_at	AT1G01300	-1.50082	8.07599e-05	aspartyl protease family protein
245035_at	AT2G26400	-1.4939	3.36193e-07	ARD/ATARD3 (ACIREDUCTONE DIOXYGENASE); acireductone dioxygenase [iron(II)-requiring]/ heteroglycan binding / metal ion binding
256438_s_at	AT2G40205;AT3G08520;AT3G11120;AT3G56020	-1.48819	2.01762e-07	[AT2G40205, 60S ribosomal protein L41 (RPL41C)];[AT3G08520, 60S ribosomal protein L41 (RPL41D)];[AT3G11120, 60S ribosomal protein L41 (RPL41E)];[AT3G56020, 60S ribosomal protein L41 (RPL41G)]
266035_at	AT2G05990	-1.48797	1.05444e-08	MOD1 (MOSAIC DEATH 1); enoyl-[acyl-carrier-protein] reductase (NADH)/ oxidoreductase
260804_at	AT1G78410	-1.4809	1.59656e-07	VQ motif-containing protein
264343_at	AT1G11850	-1.4799	1.31206e-07	unknown protein
261080_at	AT1G07370	-1.47854	2.11751e-08	PCNA1 (PROLIFERATING CELLULAR NUCLEAR ANTIGEN); DNA binding / DNA polymerase processivity factor
252442_at	AT3G46940	-1.47529	2.69168e-08	deoxyuridine 5'-triphosphate nucleotidohydrolase family
248062_at	AT5G55450	-1.47134	1.16249e-08	protease inhibitor/seed storage/lipid transfer protein (LTP) family protein
253598_at	AT4G30800	-1.46212	3.84092e-08	40S ribosomal protein S11 (RPS11B)
256647_at	AT3G13610	-1.43434	1.78424e-07	oxidoreductase, 2OG-Fe(II) oxygenase family protein
253736_at	AT4G28780	-1.43034	9.95124e-07	GDSL-motif lipase/hydrolase family protein
256983_at	AT3G13470	-1.42841	5.38877e-07	chaperonin, putative
247760_at	AT5G59130	-1.41413	2.4172e-06	subtilase family protein
266865_at	AT2G29980	-1.40644	3.52777e-08	FAD3 (FATTY ACID DESATURASE 3); omega-3 fatty acid desaturase
248794_at	AT5G47220	-1.40256	1.36165e-07	ATERF-2/ATERF2/ERF2 (ETHYLENE RESPONSE FACTOR 2); DNA binding / transcription activator/ transcription factor
247192_at	AT5G65360	-1.39972	6.67709e-08	histone H3
256905_at	AT3G23990	-1.3958	2.21681e-05	HSP60 (Heat shock protein 60); ATP binding / protein binding / unfolded protein binding
252625_at	AT3G44750	-1.39487	3.23768e-08	HD2A (HISTONE DEACETYLASE 2A); nucleic acid binding / zinc ion binding
249975_s_at	AT3G06320;AT5G18790	-1.39113	1.65243e-07	[AT3G06320, ribosomal protein L33 family protein];[AT5G18790, ribosomal protein L33 family protein]
250433_at	AT5G10400	-1.38111	9.85613e-08	histone H3
249940_at	AT5G22380	-1.38009	1.23014e-07	ANAC090 (Arabidopsis NAC domain containing protein 90); transcription factor
258222_at	AT3G15680	-1.37477	2.39952e-08	zinc finger (Ran-binding) family protein
259925_at	AT1G75040	-1.37324	3.72889e-08	PR5 (PATHOGENESIS-RELATED GENE 5)
256144_at	AT1G48630	-1.36738	6.2105e-08	guanine nucleotide-binding family protein / activated protein kinase C receptor, putative / RACK, putative
249276_at	AT5G41880	-1.3666	1.81918e-06	POLA3/POLA4; DNA primase
254980_at	AT4G10450	-1.35174	3.56391e-07	60S ribosomal protein L9 (RPL90D)
260157_at	AT1G52930	-1.3491	5.08749e-07	brix domain-containing protein
251740_at	AT3G56070	-1.34579	1.08904e-07	ROC2 (rotamase CyP 2); peptidyl-prolyl cis-trans isomerase
249469_at	AT5G39320	-1.3266	5.41889e-08	UDP-glucose 6-dehydrogenase, putative
245504_at	AT4G15660	-1.31805	9.67164e-08	glutaredoxin family protein
245050_at	ATCG00070	-1.31649	2.64799e-08	PSII K protein
260531_at	AT2G47240	-1.30585	1.29476e-05	long-chain-fatty-acid--CoA ligase family protein / long-chain acyl-CoA synthetase family protein
249894_at	AT5G22580	-1.29932	3.62014e-07	Identical to Uncharacterized protein At5g22580 [Arabidopsis Thaliana] (GB:Q9FK81); similar to stable protein 1-related [Arabidopsis thaliana] (TAIR:AT3G17210.1); similar to hypothetical protein [Vitis vinifera] (GB:CAN68720.1); contains InterPro domain Dimeric alpha-beta barrel (InterPro:IPR011008); contains InterPro domain Stress responsive alpha-beta barrel (InterPro:IPR013097)
260146_at	AT1G52770	-1.29287	1.46114e-06	phototropic-responsive NPH3 family protein
247684_at	AT5G59670	-1.28831	1.20569e-06	leucine-rich repeat protein kinase, putative
263628_at	AT2G04780	-1.28035	1.97181e-07	FLA7
259987_at	AT1G75030	-1.27746	5.92436e-07	ATLP-3 (Arabidopsis thaumatin-like protein 3)
251846_at	AT3G54560	-1.27357	3.92534e-07	HTA11; DNA binding
258922_at	AT3G10610	-1.27032	6.42874e-08	40S ribosomal protein S17 (RPS17C)
255450_at	AT4G02850	-1.26979	6.1492e-08	phenazine biosynthesis PhzC/PhzF family protein
247692_s_at	AT5G59970;AT5G59690	-1.26889	2.2672e-07	[AT5G59970, histone H4];[AT5G59690, histone H4]
258155_at	AT3G18130	-1.26293	8.5806e-08	guanine nucleotide-binding family protein / activated protein kinase C receptor (RACK1)
257809_at	AT3G27060	-1.26237	1.29334e-07	TSO2 (TSO MEANING 'UGLY' IN CHINESE); ribonucleoside-diphosphate reductase
257149_at	AT3G27280	-1.25656	1.92698e-07	ATPHB4 (PROHIBITIN 4)
259852_at	AT1G72280	-1.25566	4.60819e-07	AERO1 (ARABIDOPSIS ENDOPLASMIC RETICULUM OXIDOREDUCTINS 1); FAD binding / electron carrier/ oxidoreductase, acting on sulfur group of donors, disulfide as acceptor / protein binding
254831_at	AT4G12600	-1.25463	9.32021e-08	ribosomal protein L7Ae/L30e/S12e/Gadd45 family protein
246293_at	AT3G56710	-1.24307	8.76772e-08	SIB1 (SIGMA FACTOR BINDING PROTEIN 1); binding
252562_s_at	AT3G46320;AT3G45930	-1.2417	4.35367e-05	[AT3G46320, histone H4];[AT3G45930, histone H4]
251920_at	AT3G53900	-1.23875	2.36099e-06	uracil phosphoribosyltransferase, putative / UMP pyrophosphorylase, putative / UPRTase, putative
252280_at	AT3G49260	-1.23715	5.47761e-07	IQD21 (IQ-DOMAIN 21, IQ-domain 21); calmodulin binding
261873_at	AT1G11350	-1.23326	4.40529e-05	S-locus lectin protein kinase family protein
264648_at	AT1G09080	-1.23154	2.25383e-06	BIP3; ATP binding
259850_at	AT1G72240	-1.22999	5.59611e-06	similar to unknown protein [Arabidopsis thaliana] (TAIR:AT1G22470.1)
261661_at	AT1G18360	-1.2259	1.02592e-07	hydrolase, alpha/beta fold family protein
247815_at	AT5G58420	-1.22027	7.66875e-08	40S ribosomal protein S4 (RPS4D)
258419_at	AT3G16670	-1.214	5.7927e-05	similar to unknown protein [Arabidopsis thaliana] (TAIR:AT3G16660.1); similar to unnamed protein product [Vitis vinifera] (GB:CAO44793.1)
248427_at	AT5G51750	-1.21324	2.1215e-06	ATSBT1.3; subtilase
259842_at	AT1G73602;AT1G73600	-1.21257	4.07084e-08	[AT1G73602, CPuORF32 (Conserved peptide upstream open reading frame 32)];[AT1G73600, phosphoethanolamine N-methyltransferase]
249795_at	AT5G23740	-1.20569	1.10806e-07	RPS11-BETA (RIBOSOMAL PROTEIN S11-BETA); structural constituent of ribosome
254975_at	AT4G10500	-1.20478	1.341e-05	oxidoreductase, 2OG-Fe(II) oxygenase family protein
260560_at	AT2G43590	-1.2028	1.36026e-07	chitinase, putative
252572_at	AT3G45290	-1.20238	4.12452e-06	MLO3 (MILDEW RESISTANCE LOCUS O 3); calmodulin binding
262094_at	AT1G56110	-1.20226	2.37685e-07	NOP56 (ARABIDOPSIS HOMOLOG OF NUCLEOLAR PROTEIN NOP56)
251395_at	AT2G45470	-1.20047	1.53126e-06	FLA8 (Arabinogalactan protein 8)
256577_at	AT3G28220	-1.20047	2.69248e-06	meprin and TRAF homology domain-containing protein / MATH domain-containing protein
254255_at	AT4G23220	-1.20001	1.7284e-05	protein kinase family protein
262870_at	AT1G64710	-1.19757	2.96837e-06	alcohol dehydrogenase, putative
263202_at	AT1G05630	-1.19329	5.3261e-07	5PTASE13/AT5PTASE13; inositol or phosphatidylinositol phosphatase
248083_at	no_match	-1.18977	2.45751e-06	no_match
249896_at	AT5G22530	-1.17938	6.20132e-05	similar to unknown protein [Arabidopsis thaliana] (TAIR:AT5G22520.1)
250974_at	AT5G02820	-1.17786	5.56611e-06	RHL2 (ROOT HAIRLESS 2); ATP binding / DNA binding / DNA topoisomerase (ATP-hydrolyzing)
266297_at	AT2G29570	-1.17025	5.30942e-06	PCNA2 (PROLIFERATING CELL NUCLEAR ANTIGEN 2); DNA binding / DNA polymerase processivity factor
255789_at	AT2G33370	-1.16918	1.52888e-06	60S ribosomal protein L23 (RPL23B)
255433_at	AT4G03210	-1.16165	3.44776e-06	XTH9 (XYLOGLUCAN ENDOTRANSGLUCOSYLASE/HYDROLASE 9); hydrolase, acting on glycosyl bonds
251406_at	AT3G60260	-1.15989	1.32351e-06	phagocytosis and cell motility protein ELMO1-related
248085_at	AT5G55480	-1.15883	2.99407e-06	glycerophosphoryl diester phosphodiesterase family protein
256431_s_at	AT3G11010;AT5G27060	-1.15574	3.95486e-07	[AT3G11010, disease resistance family protein / LRR family protein];[AT5G27060, disease resistance family protein]
264069_at	AT2G28000	-1.15489	4.43315e-06	CPN60A (chloroplast / 60 kDa chaperonin alpha subunit); ATP binding / protein binding / unfolded protein binding
257173_at	AT3G23810	-1.15474	6.37649e-07	SAHH2 (S-ADENOSYL-L-HOMOCYSTEINE (SAH) HYDROLASE 2); adenosylhomocysteinase
246108_at	AT5G28630	-1.15352	2.57489e-05	glycine-rich protein
247406_at	AT5G62920	-1.15224	5.12664e-06	ARR6 (RESPONSE REGULATOR 6); transcription regulator/ two-component response regulator
259681_at	AT1G77760	-1.15115	2.34146e-06	NIA1 (NITRATE REDUCTASE 1)
266226_at	AT2G28740	-1.14621	0.000130949	HIS4 (Histone H4)
251017_at	AT5G02760	-1.1461	6.22184e-06	protein phosphatase 2C family protein / PP2C family protein
258002_at	AT3G28930	-1.14212	4.04698e-07	AIG2 (AVRRPT2-INDUCED GENE 2)
258884_at	AT3G10050	-1.14204	3.80106e-07	OMR1 (L-O-METHYLTHREONINE RESISTANT 1); L-threonine ammonia-lyase
264849_at	AT2G17360	-1.13978	1.93569e-07	40S ribosomal protein S4 (RPS4A)
257714_at	AT3G27360	-1.13679	8.52234e-06	histone H3
266237_at	AT2G29540	-1.13676	4.42801e-06	ATRPC14 (Arabidopsis thaliana RNA polymerase I(A) and III(C) 14 kDa subunit); DNA binding / DNA-directed RNA polymerase
252862_at	AT4G39830	-1.13447	4.02565e-06	L-ascorbate oxidase, putative
251667_at	AT3G57150	-1.12699	1.82862e-07	NAP57 (ARABIDOPSIS THALIANA HOMOLOGUE OF NAP57)
245755_at	AT1G35210	-1.12301	3.1472e-06	similar to unknown protein [Arabidopsis thaliana] (TAIR:AT1G22470.1); similar to hypothetical protein [Vitis vinifera] (GB:CAN82663.1)
260285_at	AT1G80560	-1.12133	3.45475e-06	3-isopropylmalate dehydrogenase, chloroplast, putative
251783_at	AT3G55280	-1.12126	5.99721e-07	60S ribosomal protein L23A (RPL23aB)
250667_at	AT5G07090	-1.119	1.53865e-06	40S ribosomal protein S4 (RPS4B)
255503_at	AT4G02420	-1.11828	4.80391e-07	lectin protein kinase, putative
266239_at	AT2G29530	-1.11504	3.22513e-06	TIM10 (Arabidopsis thaliana translocase inner membrane subunit 10); P-P-bond-hydrolysis-driven protein transmembrane transporter
250529_at	AT5G08610	-1.1121	8.70676e-06	DEAD box RNA helicase (RH26)
258003_at	AT3G29030	-1.1118	2.72999e-05	ATEXPA5 (ARABIDOPSIS THALIANA EXPANSIN A5)
264000_at	AT2G22500	-1.11085	6.19907e-07	mitochondrial substrate carrier family protein
265920_s_at	AT2G15120;AT2G15220	-1.10969	1.5684e-05	[AT2G15120, pseudogene, disease-resistance family protein / fatty acid elongase-related, similar to fatty acid elongase 1 (FAE1) (Arabidopsis thaliana) GI:881615; similar to NtPRp27 (GI:5360263) (Nicotiana tabacum)similar to R 14 protein (GI:27764542) (Glycine max); contains Pfam profile PF04450: Plant Basic Secretory Protein; blastp match of 71% identity and 6.0e-20 P-value to GP|18674893|emb|CA…
251355_at	AT3G61100	-1.10845	2.62171e-05	similar to unknown protein [Arabidopsis thaliana] (TAIR:AT3G61090.1); similar to unnamed protein product [Vitis vinifera] (GB:CAO40196.1); contains InterPro domain Protein of unknown function DUF537 (InterPro:IPR007491)
265679_at	AT2G32240	-1.1054	0.00338908	similar to unknown protein [Arabidopsis thaliana] (TAIR:AT1G05320.1); similar to unknown protein [Arabidopsis thaliana] (TAIR:AT1G05320.3); similar to unknown protein [Arabidopsis thaliana] (TAIR:AT1G05320.2); similar to unnamed protein product [Vitis vinifera] (GB:CAO63724.1); contains domain PD023692 (PD023692); contains domain PTHR23160 (PTHR23160)
253233_at	AT4G34290	-1.09858	1.05472e-06	SWIB complex BAF60b domain-containing protein
254030_at	AT4G25890	-1.09617	9.27596e-06	60S acidic ribosomal protein P3 (RPP3A)
253090_at	AT4G36360	-1.09465	1.3998e-06	BGAL3 (beta-galactosidase 3); beta-galactosidase
258941_at	AT3G09940	-1.09395	0.000147346	ATMDAR3/MDHAR (MONODEHYDROASCORBATE REDUCTASE); monodehydroascorbate reductase (NADH)
251830_at	AT3G55010	-1.0876	1.16583e-05	ATPURM/PUR5; phosphoribosylformylglycinamidine cyclo-ligase
260235_at	AT1G74560	-1.08433	3.73162e-07	NRP1 (NAP1-RELATED PROTEIN 1); DNA binding / chromatin binding / histone binding
256797_at	AT3G18600	-1.0834	4.02566e-06	DEAD/DEAH box helicase, putative
247071_at	AT5G66640	-1.08286	0.00010994	LIM domain-containing protein-related
251018_at	AT5G02450	-1.08021	6.82311e-06	60S ribosomal protein L36 (RPL36C)
245023_at	ATCG00080	-1.07926	1.47018e-06	PSII I protein
250006_at	AT5G18660	-1.0789	1.00462e-05	DVR (PALE-GREEN AND CHLOROPHYLL B REDUCED 2); 3,8-divinyl protochlorophyllide a 8-vinyl reductase
254245_at	AT4G23240	-1.07636	2.77024e-06	protein kinase family protein
248608_at	AT5G49460	-1.071	5.58726e-07	ACLB-2 (ATP-citrate lyase B-2)
246730_at	AT5G28060	-1.06636	1.33179e-07	40S ribosomal protein S24 (RPS24B)
267305_at	AT2G30070	-1.05967	0.000163631	ATKT1 (Arabidopsis thaliana K+ uptake 1); potassium ion transmembrane transporter
263495_at	AT2G42530	-1.05931	2.51374e-06	COR15B
255776_at	AT1G18540	-1.05704	1.94092e-07	60S ribosomal protein L6 (RPL6A)
253777_at	AT4G28450	-1.05506	7.53177e-07	transducin family protein / WD-40 repeat family protein
263548_at	AT2G21660	-1.05497	9.73279e-06	ATGRP7 (COLD, CIRCADIAN RHYTHM, AND RNA BINDING 2); RNA binding / double-stranded DNA binding / single-stranded DNA binding
259466_at	AT1G19050	-1.05232	4.93552e-06	ARR7 (RESPONSE REGULATOR 7); transcription regulator/ two-component response regulator
247101_at	AT5G66530	-1.04868	6.38708e-07	aldose 1-epimerase family protein
262376_at	AT1G72970	-1.04849	1.08547e-06	HTH (HOTHEAD); aldehyde-lyase
254794_at	AT4G12970	-1.04591	6.5994e-06	similar to unnamed protein product [Vitis vinifera] (GB:CAO17947.1)
264581_at	AT1G05210	-1.04424	1.01348e-06	similar to unknown protein [Arabidopsis thaliana] (TAIR:AT2G32380.1); similar to unnamed protein product [Vitis vinifera] (GB:CAO24140.1); contains InterPro domain Transmembrane protein 97, predicted (InterPro:IPR016964)
251552_at	AT3G58700	-1.04174	3.98469e-06	60S ribosomal protein L11 (RPL11B)
258786_at	AT3G11820	-1.0374	4.64675e-07	SYP121 (syntaxin 121); SNAP receptor
258140_at	AT3G24503	-1.03718	1.73208e-07	ALDH2C4 (REDUCED EPIDERMAL FLUORESCENCE1); 3-chloroallyl aldehyde dehydrogenase/ aldehyde dehydrogenase (NAD)
261449_at	AT1G21120	-1.0367	6.25026e-07	O-methyltransferase, putative
255298_at	AT4G04840	-1.03625	6.40454e-07	methionine sulfoxide reductase domain-containing protein / SeIR domain-containing protein
262671_at	AT1G76040	-1.03598	5.32495e-06	CPK29 (calcium-dependent protein kinase 29); calmodulin-dependent protein kinase/ kinase
253255_at	AT4G34760	-1.03563	2.93266e-06	auxin-responsive family protein
247654_at	AT5G59850	-1.0322	2.95497e-06	40S ribosomal protein S15A (RPS15aF)
251638_at	AT3G57490	-1.03128	4.11494e-07	40S ribosomal protein S2 (RPS2D)
247443_at	AT5G62720	-1.03018	2.7232e-06	integral membrane HPP family protein
254385_s_at	AT4G21830;AT4G21840	-1.02985	6.36343e-07	[AT4G21830, methionine sulfoxide reductase domain-containing protein / SeIR domain-containing protein];[AT4G21840, methionine sulfoxide reductase domain-containing protein / SelR domain-containing protein]
251800_at	AT3G55510	-1.02845	2.09808e-05	similar to unknown protein [Arabidopsis thaliana] (TAIR:AT2G18220.1); similar to unnamed protein product [Vitis vinifera] (GB:CAO68987.1); contains InterPro domain Protein of unknown function UPF0120 (InterPro:IPR005343)
255977_at	AT1G34030	-1.02552	5.00465e-07	40S ribosomal protein S18 (RPS18B)
261518_at	AT1G71695	-1.02377	5.55298e-06	peroxidase 12 (PER12) (P12) (PRXR6)
262312_at	AT1G70830	-1.02318	3.80195e-05	MLP28 (MLP-LIKE PROTEIN 28)
251769_at	AT3G55950	-1.02159	2.1811e-06	protein kinase family protein
260685_at	AT1G17650	-1.02073	1.6537e-05	phosphogluconate dehydrogenase (decarboxylating)
251155_at	AT3G63160	-1.01995	1.13214e-06	unknown protein
252643_at	AT3G44590	-1.01909	7.37223e-07	60S acidic ribosomal protein P2 (RPP2D)
244993_s_at	ATCG01000;ATCG01130	-1.01904	2.06226e-05	[ATCG01000, hypothetical protein];[ATCG01130, hypothetical protein]
249945_at	AT5G22440	-1.01751	3.06085e-07	60S ribosomal protein L10A (RPL10aC)
250661_at	AT5G07030	-1.01609	1.50737e-06	pepsin A
261032_at	AT1G17430	-1.01569	0.000155867	hydrolase, alpha/beta fold family protein
258151_at	AT3G18080	-1.01403	1.74681e-06	glycosyl hydrolase family 1 protein
260331_at	AT1G80270	-1.0116	6.10144e-06	DNA-binding protein, putative
251633_at	AT3G57460	-1.01118	0.000612061	catalytic/ metal ion binding / metalloendopeptidase/ zinc ion binding
260497_at	AT2G41840	-1.01055	2.41271e-06	40S ribosomal protein S2 (RPS2C)
258764_at	AT3G10720	-1.01026	4.60051e-07	pectinesterase, putative
256661_at	AT3G11964	-1.00767	0.000102471	S1 RNA-binding domain-containing protein
245025_at	ATCG00130	-1.00567	0.000535938	ATPase F subunit.
267084_at	AT2G41180	-1.00185	3.83914e-06	sigA-binding protein-related
262880_at	AT1G64880	-1.00114	1.31912e-05	ribosomal protein S5 family protein
266089_at	AT2G38010	-1.00033	8.88949e-06	ceramidase family protein
251428_at	AT3G60140	6.14666	5.13148e-15	DIN2 (DARK INDUCIBLE 2); hydrolase, hydrolyzing O-glycosyl compounds
247717_at	AT5G59320	5.41549	2.91407e-12	LTP3 (LIPID TRANSFER PROTEIN 3); lipid binding
252984_at	AT4G37990	5.36396	4.28555e-14	ELI3-2 (ELICITOR-ACTIVATED GENE 3)
266415_at	AT2G38530	5.20725	2.44401e-13	LTP2 (LIPID TRANSFER PROTEIN 2); lipid binding
258957_at	AT3G01420	5.03842	3.64531e-13	ALPHA-DOX1 (ALPHA-DIOXYGENASE 1)
258498_at	AT3G02480	5.02153	4.89979e-14	ABA-responsive protein-related
247718_at	AT5G59310	4.86008	2.17744e-14	LTP4 (LIPID TRANSFER PROTEIN 4); lipid binding
264514_at	AT1G09500	4.68398	2.18825e-13	cinnamyl-alcohol dehydrogenase family / CAD family
249101_at	AT5G43580	4.52667	3.76653e-13	serine-type endopeptidase inhibitor
266270_at	AT2G29470	4.47419	2.01989e-13	ATGSTU3 (GLUTATHIONE S-TRANSFERASE 21); glutathione transferase
262047_at	AT1G80160	4.39182	1.46253e-12	lactoylglutathione lyase family protein / glyoxalase I family protein
251438_s_at	AT3G59930;AT5G33355	4.3469	5.92297e-11	[AT3G59930, Encodes a defensin-like (DEFL) family protein.];[AT5G33355, Encodes a defensin-like (DEFL) family protein.]
263073_at	AT2G17500	4.16208	4.07435e-13	auxin efflux carrier family protein
262603_at	AT1G15380	4.111	1.01768e-12	lactoylglutathione lyase family protein / glyoxalase I family protein
254889_at	AT4G11650	4.09948	1.2276e-11	ATOSM34 (OSMOTIN 34)
251770_at	AT3G55970	4.0266	3.10355e-13	oxidoreductase, 2OG-Fe(II) oxygenase family protein
267147_at	AT2G38240	4.02524	1.47879e-12	oxidoreductase, 2OG-Fe(II) oxygenase family protein
263228_at	AT1G30700	3.91201	1.53617e-10	FAD-binding domain-containing protein
253373_at	AT4G33150	3.81883	5.74636e-13	LKR (SACCHAROPINE DEHYDROGENASE)
251293_at	AT3G61930	3.80063	1.98611e-11	unknown protein
266743_at	AT2G02990	3.7855	2.79978e-11	RNS1 (RIBONUCLEASE 1); endoribonuclease
263475_at	AT2G31945	3.76243	3.69561e-11	similar to unknown protein [Arabidopsis thaliana] (TAIR:AT1G05575.1); similar to unnamed protein product [Vitis vinifera] (GB:CAO22015.1); similar to hypothetical protein [Vitis vinifera] (GB:CAN61524.1); similar to hypothetical protein [Vitis vinifera] (GB:CAN71356.1)
262482_at	AT1G17020	3.74822	4.37304e-11	SRG1 (SENESCENCE-RELATED GENE 1); oxidoreductase, acting on paired donors, with incorporation or reduction of molecular oxygen, 2-oxoglutarate as one donor, and incorporation of one atom each of oxygen into both donors
250580_at	AT5G07440	3.68632	1.79896e-12	GDH2 (GLUTAMATE DEHYDROGENASE 2); oxidoreductase
248528_at	AT5G50760	3.68589	7.59976e-12	auxin-responsive family protein
260386_at	AT1G74010	3.67604	3.65717e-11	strictosidine synthase family protein
254042_at	AT4G25810	3.65047	5.49436e-11	XTR6 (XYLOGLUCAN ENDOTRANSGLYCOSYLASE 6); hydrolase, acting on glycosyl bonds
266376_at	AT2G14620	3.59167	2.4172e-11	xyloglucan:xyloglucosyl transferase, putative / xyloglucan endotransglycosylase, putative / endo-xyloglucan transferase, putative
252563_at	AT3G45970	3.58406	5.84909e-10	ATEXLA1 (ARABIDOPSIS THALIANA EXPANSIN-LIKE A1)
258395_at	AT3G15500	3.5668	1.61489e-11	ATNAC3 (ARABIDOPSIS NAC DOMAIN CONTAINING PROTEIN 55); transcription factor
253829_at	AT4G28040	3.56195	6.037e-11	nodulin MtN21 family protein
263231_at	AT1G05680	3.48982	3.20966e-11	UDP-glucoronosyl/UDP-glucosyl transferase family protein
254314_at	AT4G22470	3.41896	1.91307e-11	protease inhibitor/seed storage/lipid transfer protein (LTP) family protein
245982_at	AT5G13170	3.37039	1.87159e-11	nodulin MtN3 family protein
263210_at	AT1G10585	3.36387	3.50171e-08	transcription factor
260203_at	AT1G52890	3.3621	2.69393e-12	ANAC019 (Arabidopsis NAC domain containing protein 19); transcription factor
245757_at	AT1G35140	3.32539	1.52309e-12	PHI-1 (PHOSPHATE-INDUCED 1)
255795_at	AT2G33380	3.29938	2.22761e-12	RD20 (RESPONSIVE TO DESSICATION 20); calcium ion binding
258809_at	AT3G04070	3.27758	1.65762e-12	ANAC047 (Arabidopsis NAC domain containing protein 47); transcription factor
260101_at	AT1G73260	3.26645	2.33915e-10	trypsin and protease inhibitor family protein / Kunitz family protein
265471_at	AT2G37130	3.21818	3.57503e-11	peroxidase 21 (PER21) (P21) (PRXR5)
256937_at	AT3G22620	3.21106	1.24462e-10	protease inhibitor/seed storage/lipid transfer protein (LTP) family protein
248163_at	AT5G54510	3.20002	3.33523e-12	DFL1/GH3.6 (DWARF IN LIGHT 1); indole-3-acetic acid amido synthetase
254819_at	AT4G12500	3.17838	3.45564e-11	protease inhibitor/seed storage/lipid transfer protein (LTP) family protein
267178_at	AT2G37750	3.17789	9.93283e-12	unknown protein
253101_at	AT4G37430	3.17465	2.3435e-11	CYP91A2 (CYTOCHROME P450 MONOOXYGENASE 91A2); oxygen binding
254396_at	AT4G21680	3.17003	3.33379e-11	proton-dependent oligopeptide transport (POT) family protein
256024_at	AT1G58340	3.1457	7.42332e-10	ZF14; transporter
264580_at	AT1G05340	3.1418	2.75943e-10	similar to unknown protein [Arabidopsis thaliana] (TAIR:AT2G32210.1)
251642_at	AT3G57520	3.09878	9.21279e-12	ATSIP2 (ARABIDOPSIS THALIANA SEED IMBIBITION 2); hydrolase, hydrolyzing O-glycosyl compounds
260391_at	AT1G74020	3.07464	4.65558e-10	SS2 (STRICTOSIDINE SYNTHASE 2); strictosidine synthase
267425_at	AT2G34810	3.07089	3.13777e-12	FAD-binding domain-containing protein
258983_at	AT3G08860	3.05876	7.52788e-10	alanine--glyoxylate aminotransferase, putative / beta-alanine-pyruvate aminotransferase, putative / AGT, putative
260492_at	AT2G41850	3.05245	1.72861e-11	PGAZAT (POLYGALACTURONASE ABSCISSION ZONE A. THALIANA); polygalacturonase
252511_at	AT3G46280	3.02867	1.49354e-09	protein kinase-related
247723_at	AT5G59220	3.01889	2.54988e-11	protein phosphatase 2C, putative / PP2C, putative
254234_at	AT4G23680	2.9887	4.52008e-11	major latex protein-related / MLP-related
261135_at	AT1G19610	2.90599	3.51661e-11	LCR78/PDF1.4 (Low-molecular-weight cysteine-rich 78)
265188_at	AT1G23800	2.88214	3.19461e-10	ALDH2B7 (Aldehyde dehydrogenase 2B7); 3-chloroallyl aldehyde dehydrogenase/ aldehyde dehydrogenase (NAD)
252368_at	AT3G48520	2.87996	6.93814e-11	CYP94B3 (cytochrome P450, family 94, subfamily B, polypeptide 3); oxygen binding
264261_at	AT1G09240	2.85749	2.06214e-10	nicotianamine synthase, putative
267168_at	AT2G37770	2.81312	1.11712e-11	aldo/keto reductase family protein
245317_at	AT4G15610	2.80894	1.24784e-10	integral membrane family protein
254805_at	AT4G12480	2.7835	1.09643e-11	pEARLI 1; lipid binding
250793_at	AT5G05600	2.76587	1.82049e-11	oxidoreductase, 2OG-Fe(II) oxygenase family protein
247327_at	AT5G64120	2.75382	1.60581e-11	peroxidase, putative
260741_at	AT1G15040	2.73919	5.45933e-10	glutamine amidotransferase-related
249375_at	AT5G40730	2.71874	2.6262e-11	AGP24 (ARABINOGALACTAN PROTEIN 24)
265674_at	no_match	2.61851	2.48909e-09	no_match
264005_at	AT2G22470	2.61823	7.47968e-11	AGP2 (ARABINOGALACTAN-PROTEIN 2)
266327_at	AT2G46680	2.58909	1.03392e-09	ATHB-7 (ARABIDOPSIS THALIANA HOMEOBOX 7); transcription factor
264415_at	AT1G43160	2.58561	9.97673e-11	RAP2.6 (related to AP2 6); DNA binding / transcription factor
249895_at	AT5G22500	2.56893	6.86985e-10	acyl CoA reductase, putative / male-sterility protein, putative
267559_at	AT2G45570	2.55992	2.67633e-11	CYP76C2 (cytochrome P450, family 76, subfamily C, polypeptide 2); oxygen binding
247109_at	AT5G65870	2.55111	2.75185e-08	ATPSK5 (PHYTOSULFOKINE 5 PRECURSOR); growth factor
249467_at	AT5G39610	2.53974	5.38847e-09	ANAC092/ATNAC2/ATNAC6 (Arabidopsis NAC domain containing protein 92); protein heterodimerization/ protein homodimerization/ transcription factor
257315_at	AT3G30775	2.51503	7.07863e-10	ERD5 (EARLY RESPONSIVE TO DEHYDRATION 5); proline dehydrogenase
264953_at	AT1G77120	2.49933	3.12927e-09	ADH1 (ALCOHOL DEHYDROGENASE 1)
262947_at	AT1G75750	2.46054	1.61304e-09	GASA1 (GAST1 PROTEIN HOMOLOG 1)
251109_at	AT5G01600	2.4515	8.58641e-11	ATFER1 (FERRETIN 1); ferric iron binding
256576_at	AT3G28210	2.43881	4.64546e-09	PMZ; zinc ion binding
256965_at	AT3G13450	2.40903	1.0486e-09	DIN4 (DARK INDUCIBLE 4); 3-methyl-2-oxobutanoate dehydrogenase (2-methylpropanoyl-transferring)
253161_at	AT4G35770	2.4058	1.03074e-08	SEN1 (DARK INDUCIBLE 1)
260744_at	AT1G15010	2.39149	2.95065e-08	similar to unknown protein [Arabidopsis thaliana] (TAIR:AT2G01300.1); similar to unnamed protein product [Vitis vinifera] (GB:CAO42242.1)
251635_at	AT3G57510	2.38243	1.49027e-06	ADPG1 (endo-polygalacturonase 1); polygalacturonase
247013_at	AT5G67480	2.36428	3.91385e-09	BT4 (BTB AND TAZ DOMAIN PROTEIN 4); protein binding / transcription regulator
260556_at	AT2G43620	2.35493	5.98942e-10	chitinase, putative
252415_at	AT3G47340	2.34698	8.7723e-10	ASN1 (DARK INDUCIBLE 6)
263866_at	AT2G36950	2.33637	3.55271e-10	heavy-metal-associated domain-containing protein
249860_at	AT5G22860	2.31519	1.06746e-09	serine carboxypeptidase S28 family protein
249454_at	AT5G39520	2.3117	8.96972e-11	similar to unknown protein [Arabidopsis thaliana] (TAIR:AT5G39530.1); similar to unnamed protein product [Vitis vinifera] (GB:CAO15021.1)
257774_at	AT3G29250	2.30168	3.32274e-09	oxidoreductase
266995_at	AT2G34500	2.2966	4.23171e-06	CYP710A1 (cytochrome P450, family 710, subfamily A, polypeptide 1); C-22 sterol desaturase/ oxygen binding
247866_at	AT5G57550	2.28504	1.75879e-10	XTR3 (XYLOGLUCAN ENDOTRANSGLYCOSYLASE 3); hydrolase, acting on glycosyl bonds
266098_at	AT2G37870	2.27716	1.11705e-09	protease inhibitor/seed storage/lipid transfer protein (LTP) family protein
259418_at	AT1G02390	2.274	6.21786e-09	ATGPAT2/GPAT2 (GLYCEROL-3-PHOSPHATE ACYLTRANSFERASE 2); acyltransferase
245349_at	AT4G16690	2.27087	2.32081e-09	esterase/lipase/thioesterase family protein
248713_at	AT5G48180	2.25709	2.65907e-10	kelch repeat-containing protein
250351_at	AT5G12030	2.25679	4.16351e-10	AT-HSP17.6A (Arabidopsis thaliana heat shock protein 17.6A)
266142_at	AT2G39030	2.24866	1.16982e-10	GCN5-related N-acetyltransferase (GNAT) family protein
254818_at	AT4G12470	2.24391	2.87855e-08	protease inhibitor/seed storage/lipid transfer protein (LTP) family protein
245885_at	AT5G09440	2.24028	8.65172e-10	phosphate-responsive protein, putative
247266_at	AT5G64570	2.23718	1.4838e-08	XYL4 (beta-xylosidase 4); hydrolase, hydrolyzing O-glycosyl compounds
254101_at	AT4G25000	2.22503	3.57946e-10	AMY1/ATAMY1 (ALPHA-AMYLASE-LIKE); alpha-amylase
248236_at	AT5G53870	2.20626	6.10743e-10	plastocyanin-like domain-containing protein
258209_at	AT3G14060	2.2003	4.23947e-07	similar to unknown protein [Arabidopsis thaliana] (TAIR:AT1G54120.1); similar to unnamed protein product [Vitis vinifera] (GB:CAO45609.1)
245567_at	AT4G14630	2.15419	1.88554e-09	GLP9 (GERMIN-LIKE PROTEIN 9); manganese ion binding / metal ion binding / nutrient reservoir
260567_at	AT2G43820	2.13552	1.68934e-09	GT/UGT74F2 (UDP-GLUCOSYLTRANSFERASE 74F2); UDP-glucosyltransferase/ UDP-glycosyltransferase/ transferase, transferring glycosyl groups / transferase, transferring hexosyl groups
259133_at	AT3G05400	2.1353	3.87569e-09	sugar transporter, putative
251427_at	AT3G60130	2.13233	2.70127e-10	glycosyl hydrolase family 1 protein / beta-glucosidase, putative (YLS1)
253172_at	AT4G35060	2.12356	7.79043e-09	heavy-metal-associated domain-containing protein / copper chaperone (CCH)-related
250798_at	AT5G05340	2.11904	3.32056e-08	peroxidase, putative
245976_at	AT5G13080	2.11336	7.69988e-09	WRKY75 (WRKY DNA-BINDING PROTEIN 75); transcription factor
265387_at	AT2G20670	2.11056	3.59512e-10	similar to unknown protein [Arabidopsis thaliana] (TAIR:AT4G32480.1); similar to unnamed protein product [Vitis vinifera] (GB:CAO69754.1); contains InterPro domain Protein of unknown function DUF506, plant (InterPro:IPR006502)
249775_at	AT5G24160	2.09475	2.28169e-09	squalene monooxygenase 1,2 / squalene epoxidase 1,2 (SQP1,2)
253666_at	AT4G30270	2.09193	2.61661e-10	MERI5B (MERISTEM-5); hydrolase, acting on glycosyl bonds / xyloglucan:xyloglucosyl transferase
265913_at	AT2G25625	2.06664	3.08564e-09	similar to unnamed protein product [Vitis vinifera] (GB:CAO44157.1)
252320_at	AT3G48580	2.06428	3.91832e-09	xyloglucan:xyloglucosyl transferase, putative / xyloglucan endotransglycosylase, putative / endo-xyloglucan transferase, putative
260551_at	AT2G43510	2.06366	6.383e-10	ATTI1 (ARABIDOPSIS THALIANA TRYPSIN INHIBITOR PROTEIN 1)
257540_at	AT3G21520	2.03922	5.26067e-06	similar to unknown protein [Arabidopsis thaliana] (TAIR:AT3G21550.1); similar to unnamed protein product [Vitis vinifera] (GB:CAO71058.1); contains InterPro domain Protein of unknown function DUF679 (InterPro:IPR007770)
252102_at	AT3G50970	2.01706	4.20543e-08	LTI30 (LOW TEMPERATURE-INDUCED 30)
249774_at	AT5G24150	2.01621	2.56846e-10	SQP1 (Squalene monooxygenase 1)
262128_at	AT1G52690	2.00936	5.09078e-09	late embryogenesis abundant protein, putative / LEA protein, putative
253908_at	AT4G27260	2.00292	1.39385e-09	GH3.5/WES1; indole-3-acetic acid amido synthetase
251272_at	AT3G61890	2.00285	6.17494e-09	ATHB-12 (ARABIDOPSIS THALIANA HOMEOBOX PROTEIN 12); transcription factor
266140_at	AT2G28120	2.00277	1.15395e-07	nodulin family protein
264652_at	AT1G08920	2.00114	7.23819e-07	sugar transporter, putative
254232_at	AT4G23600	1.99841	2.81021e-08	CORI3 (CORONATINE INDUCED 1, JASMONIC ACID RESPONSIVE 2); transaminase
246463_at	AT5G16970	1.99661	6.10719e-10	AT-AER (ALKENAL REDUCTASE); 2-alkenal reductase
260875_at	AT1G21410	1.99634	5.41998e-09	SKP2A; protein binding
251356_at	AT3G61060	1.97655	4.16094e-10	ATPP2-A13
262518_at	AT1G17170	1.97496	1.14959e-08	ATGSTU24 (ARABIDOPSIS THALIANA GLUTATHIONE S-TRANSFERASE (CLASS TAU) 24); glutathione transferase
248606_at	AT5G49450;AT5G49448	1.9538	1.13906e-09	[AT5G49450, ATBZIP1 (ARABIDOPSIS THALIANA BASIC LEUCINE-ZIPPER 1); DNA binding / protein heterodimerization/ transcription factor];[AT5G49448, CPuORF4 (Conserved peptide upstream open reading frame 4)]
246272_at	AT4G37150	1.94954	2.67716e-09	esterase, putative
247279_at	AT5G64310	1.94222	6.26649e-09	AGP1 (ARABINOGALACTAN-PROTEIN 1)
248432_at	AT5G51390	1.9371	2.37484e-08	unknown protein
250287_at	AT5G13330	1.93399	6.17872e-08	RAP2.6L (related to AP2 6L); DNA binding / transcription factor
246781_at	AT5G27350	1.92847	1.1741e-08	SFP1; carbohydrate transmembrane transporter/ sugar:hydrogen ion symporter
264300_at	AT1G78670	1.92238	8.33814e-10	ATGGH3 (GAMMA-GLUTAMYL HYDROLASE 3); gamma-glutamyl hydrolase
251028_at	AT5G02230	1.91993	4.29044e-08	haloacid dehalogenase-like hydrolase family protein
264148_at	AT1G02220	1.91702	5.06249e-09	ANAC003 (Arabidopsis NAC domain containing protein 3); transcription factor
266156_at	AT2G28110	1.90486	2.89356e-07	FRA8 (FRAGILE FIBER8); transferase
259570_at	AT1G20440	1.90383	6.31475e-10	COR47 (cold regulated 47)
259442_at	AT1G02310	1.90352	1.44246e-07	glycosyl hydrolase family protein 5 / cellulase family protein / (1-4)-beta-mannan endohydrolase, putative
252367_at	AT3G48360	1.89928	3.43343e-09	BT2 (BTB AND TAZ DOMAIN PROTEIN 2); protein binding / transcription factor/ transcription regulator
250483_at	AT5G10300	1.89924	9.87414e-08	hydrolase, alpha/beta fold family protein
254543_at	AT4G19810	1.8977	7.16459e-10	glycosyl hydrolase family 18 protein
258402_at	AT3G15450	1.89097	1.58913e-09	similar to unknown protein [Arabidopsis thaliana] (TAIR:AT4G27450.1); similar to unknown [Populus trichocarpa] (GB:ABK93866.1); contains domain PTHR11772 (PTHR11772); contains domain G3DSA:3.60.20.10 (G3DSA:3.60.20.10); contains domain SSF56235 (SSF56235)
254447_at	AT4G20860	1.88528	2.02473e-08	FAD-binding domain-containing protein
263157_at	AT1G54100	1.88426	1.85557e-09	ALDH7B4 (ALDEHYDE DEHYDROGENASE 7B4); 3-chloroallyl aldehyde dehydrogenase
255080_at	AT4G09030	1.88322	6.65603e-07	AGP10 (Arabinogalactan protein 10)
245998_at	AT5G20830	1.87541	1.93091e-08	SUS1 (SUCROSE SYNTHASE 1); UDP-glycosyltransferase/ sucrose synthase
253872_at	AT4G27410	1.85942	4.26553e-09	RD26 (RESPONSIVE TO DESSICATION 26); transcription factor
249377_at	AT5G40690	1.85065	3.43161e-08	similar to unknown protein [Arabidopsis thaliana] (TAIR:AT2G41730.1); similar to unnamed protein product [Vitis vinifera] (GB:CAO14635.1)
266992_at	AT2G39200	1.841	1.1385e-08	MLO12 (MILDEW RESISTANCE LOCUS O 12); calmodulin binding
265199_s_at	AT2G36780;AT2G36770	1.83075	1.62458e-06	[AT2G36780, UDP-glucoronosyl/UDP-glucosyl transferase family protein];[AT2G36770, UDP-glucoronosyl/UDP-glucosyl transferase family protein]
252515_at	AT3G46230	1.83057	5.96837e-09	ATHSP17.4 (Arabidopsis thaliana heat shock protein 17.4)
258880_at	AT3G06420	1.82965	2.55106e-06	ATG8H (AUTOPHAGY 8H); microtubule binding
250662_at	AT5G07010	1.82818	2.20109e-09	sulfotransferase family protein
264894_at	AT1G23040	1.82539	2.10252e-09	hydroxyproline-rich glycoprotein family protein
245794_at	AT1G32170	1.81862	1.08709e-07	XTR4 (XYLOGLUCAN ENDOTRANSGLYCOSYLASE 4); hydrolase, acting on glycosyl bonds
248205_at	AT5G54300	1.81795	2.70902e-07	similar to unknown protein [Arabidopsis thaliana] (TAIR:AT1G61260.1); similar to unnamed protein product [Vitis vinifera] (GB:CAO39207.1); contains InterPro domain Protein of unknown function DUF761, plant (InterPro:IPR008480)
258322_at	AT3G22740	1.81709	2.3686e-08	HMT3 (Homocysteine S-methyltransferase 3); homocysteine S-methyltransferase
249923_at	AT5G19120	1.80794	1.1707e-09	aspartic-type endopeptidase/ pepsin A
264616_at	AT2G17740	1.80623	2.00698e-08	DC1 domain-containing protein
247488_at	AT5G61820	1.80568	1.18116e-09	similar to MtN19-like protein [Pisum sativum] (GB:AAU14999.2); contains InterPro domain Stress up-regulated Nod 19 (InterPro:IPR011692)
256603_at	AT3G28270	1.80392	2.11124e-08	Identical to UPF0496 protein At3g28270 [Arabidopsis Thaliana] (GB:Q9LHD9;GB:Q8H7D0;GB:Q8H7E9;GB:Q944H3); similar to AT14A [Arabidopsis thaliana] (TAIR:AT3G28290.1); similar to AT14A [Arabidopsis thaliana] (TAIR:AT3G28300.1); similar to unnamed protein product [Vitis vinifera] (GB:CAO22906.1); contains InterPro domain Protein of unknown function DUF677 (InterPro:IPR007749)
265216_at	AT1G05100	1.80377	2.49524e-08	MAPKKK18 (Mitogen-activated protein kinase kinase kinase 18); kinase
258610_at	AT3G02875	1.80114	9.96513e-07	ILR1 (IAA-LEUCINE RESISTANT 1); metallopeptidase
250252_at	AT5G13750	1.79813	2.0488e-08	ZIFL1 (ZINC INDUCED FACILITATOR-LIKE 1); tetracycline:hydrogen antiporter/ transporter
264447_at	AT1G27300	1.79812	1.21613e-07	similar to unnamed protein product [Vitis vinifera] (GB:CAO66149.1)
251804_at	AT3G55430	1.78802	9.6663e-09	glycosyl hydrolase family 17 protein / beta-1,3-glucanase, putative
253061_at	AT4G37610	1.78769	1.02593e-07	BT5 (BTB and TAZ domain protein 5); protein binding / transcription regulator
265382_at	AT2G16790	1.78622	3.61389e-08	shikimate kinase family protein
260405_at	AT1G69930	1.78424	4.90066e-08	ATGSTU11 (Arabidopsis thaliana Glutathione S-transferase (class tau) 11); glutathione transferase
258524_at	AT3G06810	1.77689	5.62036e-08	IBR3 (IBA-RESPONSE 3); acyl-CoA dehydrogenase/ oxidoreductase
254573_at	AT4G19420	1.7755	1.34595e-07	pectinacetylesterase family protein
265615_at	AT2G25450	1.77267	3.22429e-07	2-oxoglutarate-dependent dioxygenase, putative
250054_at	AT5G17860	1.76188	1.08971e-08	CAX7 (CALCIUM EXCHANGER 7); calcium:sodium antiporter/ cation:cation antiporter
250385_at	AT5G11520	1.76099	2.04432e-09	ASP3 (ASPARTATE AMINOTRANSFERASE 3)
265118_at	AT1G62660	1.75923	1.5533e-08	beta-fructosidase (BFRUCT3) / beta-fructofuranosidase / invertase, vacuolar
267266_at	AT2G23150	1.75871	2.02341e-08	NRAMP3 (NRAMP metal ion transporter 3); manganese ion transmembrane transporter/ metal ion transmembrane transporter
246984_at	AT5G67310	1.75661	3.15211e-08	CYP81G1 (cytochrome P450, family 81, subfamily G, polypeptide 1); oxygen binding
260706_at	AT1G32350	1.74925	9.5053e-08	AOX1D (ALTERNATIVE OXIDASE 1D); alternative oxidase
266168_at	AT2G38870	1.74153	2.92112e-09	protease inhibitor, putative
259596_at	AT1G28130	1.74094	1.41845e-07	GH3.17; indole-3-acetic acid amido synthetase
266884_at	AT2G44790	1.73791	4.1845e-09	UCC2 (UCLACYANIN 2); copper ion binding
263497_at	AT2G42540	1.73345	5.63818e-09	COR15A (COLD-REGULATED 15A)
246595_at	AT5G14780	1.72809	3.77901e-09	FDH (FORMATE DEHYDROGENASE); NAD binding / binding / catalytic/ cofactor binding / oxidoreductase, acting on the CH-OH group of donors, NAD or NADP as acceptor
265648_at	AT2G27500	1.72602	2.62708e-08	glycosyl hydrolase family 17 protein
264467_at	AT1G10140	1.72163	8.74951e-08	similar to unknown protein [Arabidopsis thaliana] (TAIR:AT1G58420.1); contains InterPro domain Uncharacterised conserved protein UCP031279 (InterPro:IPR016972)
263404_s_at	AT2G04090;AT2G04100	1.71722	9.44711e-09	[AT2G04090, MATE efflux family protein];[AT2G04100, MATE efflux family protein]
260933_at	AT1G02470	1.69948	1.18361e-07	similar to unknown protein [Arabidopsis thaliana] (TAIR:AT1G02475.1); similar to unnamed protein product [Vitis vinifera] (GB:CAO40177.1); contains InterPro domain Streptomyces cyclase/dehydrase (InterPro:IPR005031)
253099_s_at	AT4G37530;AT4G37520	1.68725	1.53657e-09	[AT4G37530, peroxidase, putative];[AT4G37520, peroxidase 50 (PER50) (P50) (PRXR2)]
266184_s_at	AT3G54700;AT2G38940	1.67922	2.20556e-07	[AT3G54700, carbohydrate transmembrane transporter/ phosphate transmembrane transporter/ sugar:hydrogen ion symporter];[AT2G38940, ATPT2 (PHOSPHATE TRANSPORTER 2); carbohydrate transmembrane transporter/ phosphate transmembrane transporter/ sugar:hydrogen ion symporter]
264923_s_at	AT1G65970;AT1G60740	1.66861	1.33581e-06	[AT1G65970, TPX2 (THIOREDOXIN-DEPENDENT PEROXIDASE 2); antioxidant];[AT1G60740, peroxiredoxin type 2, putative]
252604_at	AT3G45060	1.66678	2.92958e-08	ATNRT2.6 (Arabidopsis thaliana high affinity nitrate transporter 2.6); nitrate transmembrane transporter
248100_at	AT5G55180	1.66673	5.74148e-08	glycosyl hydrolase family 17 protein
253277_at	AT4G34230	1.66322	3.03908e-08	CAD5 (CINNAMYL ALCOHOL DEHYDROGENASE 5); cinnamyl-alcohol dehydrogenase
264433_at	AT1G61810	1.66292	3.68589e-09	BGLU45; hydrolase, hydrolyzing O-glycosyl compounds
266967_at	AT2G39530	1.65402	4.90658e-09	integral membrane protein, putative
259618_at	AT1G48000	1.65341	4.78504e-09	MYB112 (myb domain protein 112); DNA binding / transcription factor
245228_at	AT3G29810	1.65323	8.22632e-08	COBL2 (COBRA-LIKE PROTEIN 2 PRECURSOR)
245393_at	AT4G16260	1.65248	1.65877e-07	glycosyl hydrolase family 17 protein
248611_at	AT5G49520	1.65235	8.61944e-08	WRKY48 (WRKY DNA-binding protein 48); transcription factor
246114_at	AT5G20250	1.64797	1.74998e-08	DIN10 (DARK INDUCIBLE 10); hydrolase, hydrolyzing O-glycosyl compounds
251317_at	AT3G61490	1.64268	2.12992e-08	glycoside hydrolase family 28 protein / polygalacturonase (pectinase) family protein
261410_at	AT1G07610	1.63584	4.45576e-09	MT1C (metallothionein 1C)
265276_at	AT2G28400	1.63478	7.83854e-09	similar to unknown protein [Arabidopsis thaliana] (TAIR:AT5G60680.1); similar to unnamed protein product [Vitis vinifera] (GB:CAO21845.1); contains InterPro domain Protein of unknown function DUF584 (InterPro:IPR007608)
249765_at	AT5G24030	1.61562	2.35276e-07	SLAH3 (SLAC1 HOMOLOGUE 3); transporter
248118_at	AT5G55050	1.61313	1.22858e-07	GDSL-motif lipase/hydrolase family protein
259015_at	AT3G07350	1.61116	3.83075e-08	similar to unknown protein [Arabidopsis thaliana] (TAIR:AT3G25240.1); similar to unnamed protein product [Vitis vinifera] (GB:CAO38687.1); contains InterPro domain Protein of unknown function DUF506, plant (InterPro:IPR006502)
267477_at	AT2G02710	1.60709	3.76509e-09	PAC motif-containing protein
248879_at	AT5G46180	1.60519	1.68842e-08	delta-OAT (ornithine- delta-aminotransferase); ornithine-oxo-acid transaminase
247924_at	AT5G57655	1.60239	2.12396e-06	xylose isomerase family protein
246071_at	AT5G20150	1.5969	1.17884e-08	SPX (SYG1/Pho81/XPR1) domain-containing protein
256725_at	AT2G34070	1.59494	4.01935e-09	similar to unknown protein [Arabidopsis thaliana] (TAIR:AT1G29050.1); similar to unnamed protein product [Vitis vinifera] (GB:CAO48076.1); contains InterPro domain Protein of unknown function DUF231, plant (InterPro:IPR004253)
254832_at	AT4G12490	1.59385	3.55754e-08	protease inhibitor/seed storage/lipid transfer protein (LTP) family protein
250099_at	AT5G17300	1.59334	1.48899e-06	myb family transcription factor
255064_at	AT4G08950	1.58682	6.07329e-08	phosphate-responsive protein, putative (EXO)
246460_at	AT5G16910	1.58175	7.41288e-08	ATCSLD2 (Cellulose synthase-like D2); cellulose synthase/ transferase, transferring glycosyl groups
258975_at	AT3G01970	1.58159	4.80649e-08	WRKY45 (WRKY DNA-binding protein 45); transcription factor
257129_at	AT3G20100	1.58106	5.8792e-08	CYP705A19 (cytochrome P450, family 705, subfamily A, polypeptide 19); oxygen binding
247882_at	AT5G57785	1.57968	2.23584e-07	unknown protein
260546_at	AT2G43520	1.57726	2.77579e-08	ATTI2 (ARABIDOPSIS THALIANA TRYPSIN INHIBITOR PROTEIN 2); trypsin inhibitor
265670_s_at	AT2G32190;AT2G32210	1.56827	3.79768e-07	[AT2G32190, similar to unknown protein [Arabidopsis thaliana] (TAIR:AT2G32210.1); similar to unknown [Populus trichocarpa] (GB:ABK92801.1); contains domain PD188784 (PD188784)];[AT2G32210, similar to unknown protein [Arabidopsis thaliana] (TAIR:AT2G32190.1); similar to unknown [Populus trichocarpa] (GB:ABK92801.1); contains domain PD188784 (PD188784)]
255860_at	AT5G34940	1.55871	2.44372e-07	ATGUS3 (ARABIDOPSIS THALIANA GLUCURONIDASE 3); beta-glucuronidase
263406_at	AT2G04160	1.55866	3.24225e-06	AIR3 (Auxin-Induced in Root cultures 3); subtilase
253473_at	AT4G32250	1.5577	7.14567e-09	protein kinase family protein
262229_at	AT1G68620	1.55449	1.78034e-08	hydrolase
248335_at	AT5G52450	1.54307	1.26343e-07	MATE efflux protein-related
262244_at	AT1G48260	1.5401	2.60364e-07	CIPK17 (SNF1-RELATED PROTEIN KINASE 3.21); kinase
256014_at	AT1G19200	1.53947	4.63838e-07	senescence-associated protein-related
259723_at	AT1G60960	1.5355	5.50996e-08	IRT3 (Iron regulated transporter 3); cation transmembrane transporter/ metal ion transmembrane transporter
248622_at	AT5G49360	1.53428	1.10293e-08	BXL1 (BETA-XYLOSIDASE 1); hydrolase, hydrolyzing O-glycosyl compounds
256061_at	AT1G07040	1.52038	2.14484e-08	similar to unknown protein [Arabidopsis thaliana] (TAIR:AT1G27030.1); similar to unnamed protein product [Vitis vinifera] (GB:CAO41035.1)
246481_s_at	AT5G15960;AT5G15970	1.51723	4.65563e-08	[AT5G15960, KIN1];[AT5G15970, KIN2 (COLD-RESPONSIVE 6.6)]
264685_at	AT1G65610	1.51602	2.50489e-07	ATGH9A2/KOR2 (ARABIDOPSIS THALIANA GLYCOSYL HYDROLASE 9A2); hydrolase, hydrolyzing O-glycosyl compounds
251722_at	AT3G56200	1.51449	2.65155e-08	amino acid transporter family protein
263184_at	AT1G05560	1.50215	5.37238e-08	UGT1 (UDP-glucosyl transferase 75B1); UDP-glycosyltransferase/ transferase, transferring glycosyl groups
261020_at	AT1G26390	1.49762	6.36678e-09	FAD-binding domain-containing protein
257592_at	AT3G24982	1.4937	3.54149e-08	protein binding
250094_at	AT5G17380	1.49338	8.76326e-07	pyruvate decarboxylase family protein
260581_at	AT2G47190	1.48548	1.38357e-07	MYB2 (myb domain protein 2); DNA binding / transcription factor
260553_at	AT2G41800	1.48285	1.22798e-06	similar to unknown protein [Arabidopsis thaliana] (TAIR:AT2G41810.1); similar to unnamed protein product [Vitis vinifera] (GB:CAO23583.1); similar to hypothetical protein [Vitis vinifera] (GB:CAN80832.1); contains InterPro domain Protein of unknown function DUF642 (InterPro:IPR006946); contains InterPro domain Galactose-binding like (InterPro:IPR008979)
246215_at	AT4G37180	1.48069	3.29493e-07	myb family transcription factor
264365_s_at	AT1G03220;AT1G03230	1.47916	1.43705e-08	[AT1G03220, extracellular dermal glycoprotein, putative / EDGP, putative];[AT1G03230, extracellular dermal glycoprotein, putative / EDGP, putative]
249527_at	AT5G38710	1.47552	3.25702e-07	proline oxidase, putative / osmotic stress-responsive proline dehydrogenase, putative
255575_at	AT4G01430	1.47545	2.59229e-06	nodulin MtN21 family protein
260261_at	AT1G68450	1.46908	2.96563e-07	VQ motif-containing protein
255381_at	AT4G03510	1.46722	1.89245e-08	RMA1 (Ring finger protein with Membrane Anchor 1); protein binding / ubiquitin-protein ligase/ zinc ion binding
259517_at	AT1G20630	1.46316	9.27106e-08	CAT1 (CATALASE 1); catalase
260408_at	AT1G69880	1.4604	1.48612e-07	ATH8 (thioredoxin H-type 8); thiol-disulfide exchange intermediate
247287_at	AT5G64230	1.45913	2.27177e-05	similar to unknown protein [Arabidopsis thaliana] (TAIR:AT3G19920.1); similar to hypothetical protein [Trifolium pratense] (GB:BAE71289.1)
256861_at	AT3G23920	1.45789	8.2021e-09	BAM1/BMY7/TR-BAMY (BETA-AMYLASE 1); beta-amylase
254174_at	AT4G24120	1.45265	1.21619e-06	YSL1 (YELLOW STRIPE LIKE 1); oligopeptide transporter
261927_at	AT1G22500	1.45177	5.43795e-08	zinc finger (C3HC4-type RING finger) family protein
258059_at	AT3G29035	1.45066	5.56497e-08	ANAC059/ATNAC3 (Arabidopsis NAC domain containing protein 59); protein heterodimerization/ transcription factor
265070_at	AT1G55510	1.45027	3.68939e-08	BCDH BETA1 (BRANCHED-CHAIN ALPHA-KETO ACID DECARBOXYLASE E1 BETA SUBUNIT); 3-methyl-2-oxobutanoate dehydrogenase (2-methylpropanoyl-transferring)
255904_at	AT1G17860	1.44689	1.73137e-08	trypsin and protease inhibitor family protein / Kunitz family protein
258887_at	AT3G05630	1.44117	9.12215e-09	PLDP2 (PHOSPHOLIPASE D ZETA 2); phospholipase D
253343_at	AT4G33540	1.4363	9.14593e-09	metallo-beta-lactamase family protein
267035_at	AT2G38400	1.43349	1.20789e-07	AGT3 (ALANINE:GLYOXYLATE AMINOTRANSFERASE 3); alanine-glyoxylate transaminase
256522_at	AT1G66160	1.42437	1.25556e-08	U-box domain-containing protein
267472_at	AT2G02850	1.42257	4.46904e-07	ARPN (PLANTACYANIN); copper ion binding
266938_at	AT2G18950	1.42218	1.0775e-06	HPT1 (HOMOGENTISATE PHYTYLTRANSFERASE 1); prenyltransferase
251084_at	AT5G01520	1.40988	1.14022e-07	zinc finger (C3HC4-type RING finger) family protein
260983_at	AT1G53560	1.40839	2.49317e-07	similar to unknown protein [Arabidopsis thaliana] (TAIR:AT1G17080.1); similar to unknown [Populus trichocarpa] (GB:ABK95219.1); contains domain PTHR10052 (PTHR10052); contains domain PTHR10052:SF2 (PTHR10052:SF2)
261211_at	AT1G12780	1.40659	2.14753e-08	UGE1 (UDP-D-GLUCOSE/UDP-D-GALACTOSE 4-EPIMERASE 1); UDP-glucose 4-epimerase/ protein dimerization
259150_at	AT3G10320	1.40228	1.15578e-07	similar to unknown protein [Arabidopsis thaliana] (TAIR:AT2G41640.1); similar to unnamed protein product [Vitis vinifera] (GB:CAO23616.1); contains InterPro domain Protein of unknown function DUF563 (InterPro:IPR007657)
265200_s_at	AT2G36800;AT2G36790	1.3959	1.17108e-07	[AT2G36800, DOGT1 (DON-GLUCOSYLTRANSFERASE); UDP-glycosyltransferase/ transferase, transferring glycosyl groups];[AT2G36790, UGT73C6 (UDP-GLUCOSYL TRANSFERASE 73C6); UDP-glucosyltransferase/ UDP-glycosyltransferase/ transferase, transferring glycosyl groups]
250213_at	AT5G13820	1.39535	1.56951e-07	TBP1 (TELOMERIC DNA BINDING PROTEIN 1); DNA binding
247312_at	AT5G63970	1.39092	1.5205e-06	copine-related
245854_at	AT5G13490	1.38389	4.77943e-08	AAC2 (ADP/ATP CARRIER 2); ATP:ADP antiporter/ binding
251443_at	AT3G59940	1.38326	3.56506e-08	kelch repeat-containing F-box family protein
264960_at	AT1G76930	1.38279	7.51046e-07	ATEXT4 (EXTENSIN 4)
266292_at	AT2G29350	1.37985	2.38605e-08	SAG13 (Senescence-associated gene 13); oxidoreductase
248812_at	AT5G47330	1.37805	9.70283e-06	palmitoyl protein thioesterase family protein
267008_at	AT2G39350	1.37505	1.76993e-08	ABC transporter family protein
246302_at	AT3G51860	1.37424	3.21055e-08	CAX3 (cation exchanger 3); cation:cation antiporter
266901_at	AT2G34600	1.37141	2.72408e-06	JAZ7/TIFY5B (JASMONATE-ZIM-DOMAIN PROTEIN 7)
253203_at	AT4G34710	1.37062	3.10494e-08	ADC2 (ARGININE DECARBOXYLASE 2)
264886_at	AT1G61120	1.36858	4.65943e-06	terpene synthase/cyclase family protein
256245_at	AT3G12580	1.36728	3.58562e-06	HSP70 (heat shock protein 70); ATP binding
265796_at	AT2G35730	1.36488	1.4471e-08	heavy-metal-associated domain-containing protein
260986_at	AT1G53580	1.35896	2.81978e-08	ETHE1/GLX2-3/GLY3 (GLYOXALASE 2-3); hydroxyacylglutathione hydrolase
260410_at	AT1G69870	1.35822	4.65774e-08	proton-dependent oligopeptide transport (POT) family protein
267080_at	AT2G41190	1.35508	2.04682e-06	amino acid transporter family protein
258158_at	AT3G17790	1.35243	7.81165e-08	ATACP5 (acid phosphatase 5); acid phosphatase/ protein serine/threonine phosphatase
257824_at	AT3G25290	1.34315	1.21092e-07	auxin-responsive family protein
253022_at	AT4G38060	1.34285	3.01084e-07	similar to unknown protein [Arabidopsis thaliana] (TAIR:AT5G65480.1); similar to unknown [Lycopersicon esculentum] (GB:AAK84476.1)
267209_at	AT2G30930	1.33815	1.12516e-07	similar to unknown protein [Arabidopsis thaliana] (TAIR:AT1G06540.1)
245136_at	AT2G45210	1.33557	8.30452e-08	auxin-responsive protein-related
252570_at	AT3G45300	1.33368	5.87229e-07	IVD (ISOVALERYL-COA-DEHYDROGENASE)
263963_at	AT2G36080	1.33332	5.14121e-07	DNA-binding protein, putative
253827_at	AT4G28085	1.3333	7.72207e-08	unknown protein
256324_at	AT1G66760	1.33293	1.02965e-07	MATE efflux family protein
255881_at	AT1G67070	1.33181	1.23026e-06	DIN9 (DARK INDUCIBLE 9); mannose-6-phosphate isomerase
259879_at	AT1G76650	1.33053	8.88661e-05	CML38; calcium ion binding
258162_at	AT3G17810	1.32218	1.45186e-07	dihydroorotate dehydrogenase family protein / dihydroorotate oxidase family protein
252487_at	AT3G46660	1.32118	7.14945e-06	UDP-glucoronosyl/UDP-glucosyl transferase family protein
267181_at	AT2G37760	1.3126	2.61955e-07	aldo/keto reductase family protein
258037_at	AT3G21230	1.31231	1.73207e-06	4CL5 (4-COUMARATE:COA LIGASE 5); 4-coumarate-CoA ligase
264957_at	AT1G77000	1.31223	7.57583e-08	ATSKP2;2/SKP2B (ARABIDOPSIS HOMOLOG OF HOMOLOG OF HUMAN SKP2 2); ubiquitin-protein ligase
246260_at	AT1G31820	1.31013	5.01445e-07	amino acid permease family protein
266170_at	AT2G39050	1.30714	1.40611e-07	hydroxyproline-rich glycoprotein family protein
259445_at	AT1G02400	1.30628	7.51821e-08	ATGA2OX6/DTA1 (GIBBERELLIN 2-OXIDASE 6); gibberellin 2-beta-dioxygenase
254764_at	AT4G13250	1.30047	1.49026e-07	short-chain dehydrogenase/reductase (SDR) family protein
266290_at	AT2G29490	1.29511	3.85391e-08	ATGSTU1 (GLUTATHIONE S-TRANSFERASE 19); glutathione transferase
262099_s_at	AT4G37390;AT1G59500	1.29318	8.78018e-05	[AT4G37390, YDK1 (YADOKARI 1); indole-3-acetic acid amido synthetase];[AT1G59500, GH3.4; indole-3-acetic acid amido synthetase]
266368_at	AT2G41380	1.29292	6.56778e-08	embryo-abundant protein-related
258815_at	AT3G04000	1.29043	2.64026e-07	short-chain dehydrogenase/reductase (SDR) family protein
264024_at	AT2G21180	1.28565	8.17496e-08	similar to Os03g0249700 [Oryza sativa (japonica cultivar-group)] (GB:NP_001049562.1)
266866_at	AT2G29940	1.28296	1.27463e-07	ATPDR3/PDR3 (PLEIOTROPIC DRUG RESISTANCE 3); ATPase, coupled to transmembrane movement of substances
264717_at	AT1G70140	1.28282	1.24221e-05	ATFH8 (FORMIN 8); actin binding / actin filament binding / profilin binding
262887_at	AT1G14780	1.28275	3.08727e-06	similar to unknown protein [Arabidopsis thaliana] (TAIR:AT4G24290.2); similar to unnamed protein product [Vitis vinifera] (GB:CAO42380.1); contains InterPro domain Membrane attack complex component/perforin/complement C9 (InterPro:IPR001862)
260248_at	AT1G74310	1.28192	5.54683e-07	ATHSP101 (HEAT SHOCK PROTEIN 101); ATP binding / ATPase
265987_at	AT2G24240	1.2734	1.04769e-06	potassium channel tetramerisation domain-containing protein
267393_at	AT2G44500	1.27169	1.59014e-06	similar to unknown protein [Arabidopsis thaliana] (TAIR:AT3G07900.1); similar to unnamed protein product [Vitis vinifera] (GB:CAO15104.1); contains InterPro domain Protein of unknown function DUF246, plant (InterPro:IPR004348)
258805_at	AT3G04010	1.26664	5.39893e-06	glycosyl hydrolase family 17 protein
263536_at	AT2G25000	1.26143	1.19921e-06	WRKY60 (WRKY DNA-BINDING PROTEIN 60); transcription factor
262801_at	AT1G21010	1.26103	2.26632e-06	similar to unknown protein [Arabidopsis thaliana] (TAIR:AT1G76600.1); similar to unnamed protein product [Vitis vinifera] (GB:CAO66314.1)
248701_at	AT5G48410	1.25662	1.91592e-07	ATGLR1.3 (Arabidopsis thaliana glutamate receptor 1.3)
246440_at	AT5G17650	1.25631	7.46233e-07	glycine/proline-rich protein
247215_at	AT5G64905	1.25051	7.85768e-08	PROPEP3 (Elicitor peptide 3 precursor)
248460_at	AT5G50915	1.24947	6.57715e-08	basic helix-loop-helix (bHLH) family protein
262630_at	AT1G06520	1.2489	1.01204e-06	ATGPAT1/GPAT1 (GLYCEROL-3-PHOSPHATE ACYLTRANSFERASE 1); 1-acylglycerol-3-phosphate O-acyltransferase/ acyltransferase
253332_at	AT4G33420	1.24608	5.05332e-06	peroxidase, putative
250918_at	AT5G03610	1.24563	2.77336e-07	GDSL-motif lipase/hydrolase family protein
263363_at	AT2G03850	1.24165	2.47989e-06	late embryogenesis abundant domain-containing protein / LEA domain-containing protein
264280_at	AT1G61820	1.24151	0.000165409	BGLU46; hydrolase, hydrolyzing O-glycosyl compounds
266395_at	AT2G43100	1.24138	9.23869e-07	aconitase C-terminal domain-containing protein
258856_at	AT3G02040	1.24053	3.21527e-07	SRG3 (SENESCENCE-RELATED GENE 3); glycerophosphodiester phosphodiesterase
267357_at	AT2G40000	1.24036	7.24889e-08	similar to unknown protein [Arabidopsis thaliana] (TAIR:AT3G55840.1); similar to unnamed protein product [Vitis vinifera] (GB:CAO41329.1); contains InterPro domain Hs1pro-1, C-terminal (InterPro:IPR009743); contains InterPro domain Hs1pro-1, N-terminal (InterPro:IPR009869)
259856_at	AT1G68440	1.2402	2.01635e-07	similar to unknown protein [Arabidopsis thaliana] (TAIR:AT1G25400.1); similar to unnamed protein product [Vitis vinifera] (GB:CAO42150.1)
250024_at	AT5G18270	1.23638	6.34168e-07	ANAC087; transcription factor
245148_at	AT2G45220	1.23357	2.35959e-07	pectinesterase family protein
250781_at	AT5G05410	1.23229	1.09564e-06	DREB2A (DRE-BINDING PROTEIN 2A); DNA binding / transcription activator/ transcription factor
258434_at	AT3G16770	1.23106	1.25232e-07	ATEBP/ERF72/RAP2.3 (RELATED TO AP2 3); DNA binding / protein binding / transcription activator/ transcription factor
265059_at	AT1G52080	1.23064	4.04561e-06	AR791; actin binding
251191_at	AT3G62590	1.23032	1.78027e-07	lipase class 3 family protein
265511_at	AT2G05540	1.22993	2.14317e-07	glycine-rich protein
259977_at	AT1G76590	1.22958	3.49149e-08	zinc-binding family protein
245330_at	AT4G14930	1.22701	6.91345e-08	acid phosphatase survival protein SurE, putative
264436_at	AT1G10370	1.22491	2.07088e-07	ATGSTU17/ERD9/GST30/GST30B (EARLY-RESPONSIVE TO DEHYDRATION 9); glutathione transferase
266139_at	AT2G28085	1.22418	1.40021e-05	auxin-responsive family protein
262369_at	AT1G73010	1.22357	1.87187e-06	phosphoric monoester hydrolase
247095_at	AT5G66400	1.21901	1.10964e-07	RAB18 (RESPONSIVE TO ABA 18)
258586_s_at	AT3G04320;AT3G04330	1.21835	9.97228e-08	[AT3G04320, endopeptidase inhibitor];[AT3G04330, trypsin and protease inhibitor family protein / Kunitz family protein]
257021_at	AT3G19710	1.216	7.70021e-06	BCAT4 (BRANCHED-CHAIN AMINOTRANSFERASE4); catalytic/ methionine-oxo-acid transaminase
255733_at	AT1G25400	1.2149	1.11706e-07	similar to unknown protein [Arabidopsis thaliana] (TAIR:AT1G68440.1); similar to unnamed protein product [Vitis vinifera] (GB:CAO42150.1)
246607_at	AT5G35370	1.21323	5.69118e-06	carbohydrate binding / kinase
252291_s_at	AT3G49120;AT3G49110	1.21196	4.46677e-07	[AT3G49120, ATPCB/ATPERX34/PERX34/PRXCB (PEROXIDASE 34); peroxidase];[AT3G49110, ATPCA/ATPRX33/PRX33/PRXCA (PEROXIDASE 33); peroxidase]
246310_at	AT3G51895	1.20957	4.99856e-07	SULTR3;1 (SULFATE TRANSPORTER 1); sulfate transmembrane transporter
263935_at	AT2G35930	1.20833	6.25928e-06	U-box domain-containing protein
256098_at	AT1G13700	1.20755	9.21113e-08	glucosamine/galactosamine-6-phosphate isomerase family protein
264146_at	AT1G02205	1.20591	7.96558e-07	CER1 (ECERIFERUM 1)
261957_at	AT1G64660	1.20282	8.90903e-07	ATMGL; catalytic/ methionine gamma-lyase
265680_at	AT2G32150	1.20185	3.88881e-08	haloacid dehalogenase-like hydrolase family protein
246779_at	AT5G27520	1.20162	3.9433e-05	mitochondrial substrate carrier family protein
258182_at	AT3G21500	1.19957	2.98635e-06	DXPS1; 1-deoxy-D-xylulose-5-phosphate synthase
260693_at	AT1G32450	1.19826	3.35571e-06	proton-dependent oligopeptide transport (POT) family protein
266259_at	AT2G27830	1.19778	8.45707e-07	similar to pentatricopeptide (PPR) repeat-containing protein [Arabidopsis thaliana] (TAIR:AT4G22760.1); similar to hypothetical protein [Catharanthus roseus] (GB:CAC09928.1)
248207_at	AT5G53970	1.19744	5.48189e-06	aminotransferase, putative
245385_at	AT4G14020	1.19679	4.96937e-08	rapid alkalinization factor (RALF) family protein
249800_at	AT5G23660	1.19536	1.81593e-07	MTN3 (ARABIDOPSIS HOMOLOG OF MEDICAGO TRUNCATULA MTN3)
252740_at	AT3G43270	1.19193	2.13887e-06	pectinesterase family protein
251541_at	AT3G58750	1.19063	8.44811e-08	CSY2 (CITRATE SYNTHASE 2); citrate (SI)-synthase
259076_at	AT3G02140	1.18771	3.22971e-07	TMAC2 (TWO OR MORE ABRES-CONTAINING GENE 2)
266800_at	AT2G22880	1.17369	1.21539e-07	VQ motif-containing protein
259439_at	AT1G01480	1.17179	4.7367e-06	ACS2 (1-Amino-cyclopropane-1-carboxylate synthase 2)
263180_at	AT1G05620	1.16659	3.39585e-07	inosine-uridine preferring nucleoside hydrolase family protein
253066_at	AT4G37770	1.16462	5.08102e-06	ACS8 (1-Amino-cyclopropane-1-carboxylate synthase 8)
261006_at	AT1G26410	1.16208	1.49497e-06	FAD-binding domain-containing protein
267612_at	AT2G26690	1.16114	3.7685e-07	nitrate transporter (NTP2)
245076_at	AT2G23170	1.16015	1.6433e-06	GH3.3; indole-3-acetic acid amido synthetase
263986_at	AT2G42790	1.15891	1.8255e-07	CSY3 (CITRATE SYNTHASE 3); citrate (SI)-synthase
255926_at	AT1G22190	1.15876	1.89684e-07	AP2 domain-containing transcription factor, putative
261564_at	AT1G01720	1.15782	5.23203e-06	ATAF1 (Arabidopsis NAC domain containing protein 2); transcription factor
252400_at	AT3G48020	1.15671	7.25746e-07	similar to F-box family protein-related [Arabidopsis thaliana] (TAIR:AT5G62860.1); similar to unknown [Populus trichocarpa] (GB:ABK95323.1)
265119_at	AT1G62570	1.15509	7.50774e-06	flavin-containing monooxygenase family protein / FMO family protein
259293_at	AT3G11580	1.15485	2.22634e-07	DNA-binding protein, putative
246304_at	AT3G51840	1.15461	2.34779e-07	ACX4 (ACYL-COA OXIDASE 4); oxidoreductase
252908_at	AT4G39670	1.14717	7.17479e-07	glycolipid binding / glycolipid transporter
259616_at	AT1G47960	1.14649	1.16246e-06	C/VIF1 (CELL WALL / VACUOLAR INHIBITOR OF FRUCTOSIDASE 1); pectinesterase inhibitor
261240_at	AT1G32940	1.14609	7.04709e-07	ATSBT3.5; subtilase
247925_at	AT5G57560	1.14405	5.3049e-07	TCH4 (TOUCH 4); hydrolase, acting on glycosyl bonds / xyloglucan:xyloglucosyl transferase
256765_at	AT3G22200	1.1425	5.45302e-07	POP2 (POLLEN-PISTIL INCOMPATIBILITY 2); 4-aminobutyrate transaminase
247324_at	AT5G64190	1.14092	2.87453e-06	similar to unknown protein [Arabidopsis thaliana] (TAIR:AT2G40390.1); similar to unnamed protein product [Vitis vinifera] (GB:CAO41445.1)
257919_at	AT3G23250	1.13743	2.43962e-06	AtMYB15/AtY19/MYB15 (myb domain protein 15); DNA binding / transcription factor
262925_at	AT1G65730	1.13063	2.67141e-05	YSL7 (YELLOW STRIPE LIKE 7); oligopeptide transporter
245422_at	AT4G17470	1.13006	5.49849e-06	palmitoyl protein thioesterase family protein
254952_at	AT4G10955;AT4G10960	1.12936	2.47425e-07	[AT4G10955, lipase class 3 family protein];[AT4G10960, UGE5 (UDP-D-GLUCOSE/UDP-D-GALACTOSE 4-EPIMERASE 5); UDP-glucose 4-epimerase/ protein dimerization]
246909_at	AT5G25770	1.12695	1.79594e-05	similar to unnamed protein product [Vitis vinifera] (GB:CAO44054.1); contains domain PTHR10992 (PTHR10992); contains domain SSF53474 (SSF53474); contains domain G3DSA:3.40.50.1820 (G3DSA:3.40.50.1820)
259834_at	AT1G69570	1.12462	2.32191e-07	Dof-type zinc finger domain-containing protein
254001_at	AT4G26260	1.12297	3.08562e-07	MIOX4 (MYO-INOSITOL OXYGENASE 4)
255872_at	AT2G30360	1.11805	7.42538e-07	CIPK11 (SOS3-INTERACTING PROTEIN 4); kinase
250669_at	AT5G06870	1.11562	2.44697e-07	PGIP2 (POLYGALACTURONASE INHIBITING PROTEIN 2); protein binding
266316_at	AT2G27080	1.11535	4.51967e-06	harpin-induced protein-related / HIN1-related / harpin-responsive protein-related
253814_at	AT4G28290	1.11259	3.1479e-06	unknown protein
248896_at	AT5G46350	1.11196	5.57499e-06	WRKY8 (WRKY DNA-binding protein 8); transcription factor
262940_at	AT1G79520	1.10924	1.08963e-06	cation efflux family protein
265478_at	AT2G15890	1.10881	2.54846e-06	MEE14 (maternal effect embryo arrest 14)
262116_at	AT1G02816	1.10747	7.30244e-07	similar to unknown protein [Arabidopsis thaliana] (TAIR:AT4G02370.1); similar to unnamed protein product [Vitis vinifera] (GB:CAO40037.1); contains InterPro domain Protein of unknown function DUF538 (InterPro:IPR007493)
259008_at	AT3G09390	1.10702	1.73448e-07	MT2A (METALLOTHIONEIN 2A)
250199_at	AT5G14180	1.10684	1.35116e-05	MPL1 (MYZUS PERSICAE-INDUCED LIPASE 1); catalytic
256243_at	AT3G12500	1.10621	9.51805e-06	ATHCHIB (BASIC CHITINASE); chitinase
247186_at	AT5G65470	1.10593	1.09184e-05	similar to unknown protein [Arabidopsis thaliana] (TAIR:AT4G24530.1); similar to unnamed protein product [Vitis vinifera] (GB:CAO61608.1); similar to unknown [Populus trichocarpa] (GB:ABK95421.1); similar to hypothetical protein [Vitis vinifera] (GB:CAN78778.1); contains InterPro domain Protein of unknown function DUF246, plant (InterPro:IPR004348)
260287_at	AT1G80440	1.10313	4.64987e-07	kelch repeat-containing F-box family protein
264102_at	AT1G79270	1.10112	5.34585e-05	ECT8 (evolutionarily conserved C-terminal region 8)
256789_at	AT3G13672	1.09883	1.54582e-06	seven in absentia (SINA) family protein
254215_at	AT4G23700	1.09476	3.0166e-05	ATCHX17 (CATION/H+ EXCHANGER 17); monovalent cation:proton antiporter
245168_at	AT2G33150	1.09281	1.46944e-07	KAT2/PED1 (PEROXISOME DEFECTIVE 1); acetyl-CoA C-acyltransferase
259302_at	AT3G05120	1.09278	2.83522e-05	ATGID1A/GID1A (GA INSENSITIVE DWARF1A); hydrolase
262133_at	AT1G78000	1.09267	5.78208e-07	SULTR1;2 (SULFATE TRANSPORTER 1;2); sulfate transmembrane transporter
254158_at	AT4G24380	1.09195	7.28287e-07	hydrolase, acting on ester bonds
249283_at	AT5G41800	1.09063	5.7133e-07	amino acid transporter family protein
252250_at	AT3G49790	1.09006	1.55827e-06	ATP binding
253392_at	AT4G32650	1.08794	4.82674e-05	ATKC1 (ARABIDOPSIS THALIANA K+ RECTIFYING CHANNEL 1); cyclic nucleotide binding / inward rectifier potassium channel
257735_at	AT3G27400	1.08541	3.97418e-06	pectate lyase family protein
258160_at	AT3G17820	1.08539	1.39579e-06	ATGSKB6 (Arabidopsis thaliana glutamine synthase clone KB6); glutamate-ammonia ligase
254445_at	AT4G20930	1.08125	8.80147e-06	3-hydroxyisobutyrate dehydrogenase, putative
261756_at	AT1G08315	1.08015	2.45145e-06	armadillo/beta-catenin repeat family protein
252040_at	AT3G52060	1.07869	5.17228e-06	similar to unknown protein [Arabidopsis thaliana] (TAIR:AT5G22070.1); similar to unnamed protein product [Vitis vinifera] (GB:CAO66030.1); contains InterPro domain Protein of unknown function DUF266, plant (InterPro:IPR004949)
264708_at	AT1G09740	1.07836	6.89137e-07	ethylene-responsive protein, putative
265943_at	AT2G19570	1.07459	7.5805e-06	CDA1 (CYTIDINE DEAMINASE 1)
261937_at	AT1G22570	1.07315	3.23559e-07	proton-dependent oligopeptide transport (POT) family protein
263118_at	AT1G03090	1.07299	1.09628e-05	MCCA (3-methylcrotonyl-CoA carboxylase 1)
258133_at	AT3G24500	1.07008	9.67104e-06	ATMBF1C/MBF1C (MULTIPROTEIN BRIDGING FACTOR 1C); DNA binding / transcription coactivator/ transcription factor
262114_at	AT1G02860	1.06968	1.84391e-06	NLA (NITROGEN LIMITATION ADAPTATION); protein binding / zinc ion binding
255782_at	AT1G19850	1.0693	0.000169867	MP (MONOPTEROS); transcription factor
258813_at	AT3G04060	1.06808	4.23212e-07	ANAC046 (Arabidopsis NAC domain containing protein 46); transcription factor
255604_at	AT4G01080	1.06544	2.62679e-06	similar to unknown protein [Arabidopsis thaliana] (TAIR:AT1G01430.1); similar to unknown protein Cr17 [Brassica napus] (GB:AAX51387.1); contains InterPro domain Protein of unknown function DUF231, plant (InterPro:IPR004253)
247903_at	AT5G57340	1.06345	6.07012e-06	similar to hypothetical protein MtrDRAFT_AC155282g59v2 [Medicago truncatula] (GB:ABN08100.1)
249862_at	AT5G22920	1.06244	1.481e-06	zinc finger (C3HC4-type RING finger) family protein
255859_at	AT5G34930	1.05555	1.77166e-06	arogenate dehydrogenase
261088_at	AT1G07590	1.05379	9.63931e-07	pentatricopeptide (PPR) repeat-containing protein
252377_at	AT3G47960	1.05286	3.7764e-07	proton-dependent oligopeptide transport (POT) family protein
251513_at	AT3G59220	1.05208	1.69718e-06	PRN (PIRIN); calmodulin binding
264246_at	AT1G60140	1.05165	8.96482e-07	ATTPS10 (TREHALOSE PHOSPHATE SYNTHASE); transferase, transferring glycosyl groups / trehalose-phosphatase
254189_at	AT4G24000	1.05119	8.46472e-06	ATCSLG2 (Cellulose synthase-like G2); transferase/ transferase, transferring glycosyl groups
259922_at	AT1G72770	1.05097	2.55687e-05	HAB1 (HOMOLOGY TO ABI1); protein serine/threonine phosphatase
259864_at	AT1G72800	1.05018	1.39856e-05	nuM1-related
267591_at	AT2G39705	1.04867	3.5804e-06	DVL11/RTFL8 (ROTUNDIFOLIA LIKE 8)
264635_at	AT1G65500	1.04779	1.8927e-06	similar to unknown protein [Arabidopsis thaliana] (TAIR:AT1G65486.1)
264217_at	AT1G60190	1.04626	6.61428e-07	armadillo/beta-catenin repeat family protein / U-box domain-containing protein
262211_at	AT1G74930	1.04556	1.72382e-05	ORA47; DNA binding / transcription factor
251169_at	AT3G63210	1.04396	4.33445e-05	MARD1 (MEDIATOR OF ABA-REGULATED DORMANCY 1)
257940_at	AT3G21790	1.04008	3.91453e-06	UDP-glucoronosyl/UDP-glucosyl transferase family protein
245699_at	AT5G04250	1.03856	4.34763e-07	OTU-like cysteine protease family protein
249867_at	AT5G23020	1.03662	1.16404e-06	IMS2/MAM-L/MAM3 (METHYLTHIOALKYMALATE SYNTHASE-LIKE); 2-isopropylmalate synthase/ methylthioalkylmalate synthase
245742_at	AT1G44170	1.03624	1.21355e-06	ALDH3H1 (ALDEHYDE DEHYDROGENASE 4); 3-chloroallyl aldehyde dehydrogenase/ aldehyde dehydrogenase (NAD)
255280_at	AT4G04960	1.03409	4.82961e-06	lectin protein kinase, putative
261748_at	AT1G76070	1.03399	8.19542e-05	Identical to Uncharacterized protein At1g76070 [Arabidopsis Thaliana] (GB:Q9SGS5;GB:Q8LAC9;GB:Q9LQR1); similar to unknown protein [Arabidopsis thaliana] (TAIR:AT1G20310.1); similar to hypothetical protein [Vitis vinifera] (GB:CAN83887.1)
262096_at	AT1G56010	1.03343	3.06332e-07	NAC1 (Arabidopsis NAC domain containing protein 21, Arabidopsis NAC domain containing protein 22); transcription factor
255543_at	AT4G01870	1.03152	2.9822e-07	tolB protein-related
264301_at	AT1G78780	1.02993	0.000107438	pathogenesis-related family protein
256296_at	AT1G69480	1.02858	9.34607e-07	EXS family protein / ERD1/XPR1/SYG1 family protein
263595_at	AT2G01890	1.02714	5.62474e-07	PAP8 (PURPLE ACID PHOSPHATASE PRECURSOR); acid phosphatase/ protein serine/threonine phosphatase
249337_at	AT5G41080	1.02676	5.78198e-07	glycerophosphoryl diester phosphodiesterase family protein
254453_at	AT4G21120	1.02476	5.9756e-06	AAT1 (CATIONIC AMINO ACID TRANSPORTER 1); cationic amino acid transmembrane transporter
249045_at	AT5G44380	1.02124	5.01255e-06	FAD-binding domain-containing protein
265111_at	AT1G62510	1.02084	4.7861e-06	protease inhibitor/seed storage/lipid transfer protein (LTP) family protein
253505_at	AT4G31970	1.02052	1.36382e-06	CYP82C2 (cytochrome P450, family 82, subfamily C, polypeptide 2); oxygen binding
250114_s_at	AT5G16370;AT5G16340	1.02001	4.1824e-06	[AT5G16370, AMP-binding protein, putative];[AT5G16340, AMP-binding protein, putative]
257066_at	AT3G18280	1.01956	2.38318e-06	protease inhibitor/seed storage/lipid transfer protein (LTP) family protein
246987_at	AT5G67300	1.01835	5.31504e-07	ATMYB44/ATMYBR1/MYBR1 (MYB DOMAIN PROTEIN 44); DNA binding / transcription factor
267524_at	AT2G30600	1.01789	1.18272e-06	BTB/POZ domain-containing protein
264645_at	AT1G08940	1.01574	1.02093e-05	phosphoglycerate/bisphosphoglycerate mutase family protein
260902_at	AT1G21440	1.01508	6.06811e-07	mutase family protein
252136_at	AT3G50770	1.01502	3.37351e-06	calmodulin-related protein, putative
247954_at	AT5G56870	1.01357	7.62956e-05	BGAL4 (beta-galactosidase 4); beta-galactosidase
249057_at	AT5G44480	1.00617	5.70678e-06	DUR (DEFECTIVE UGE IN ROOT); catalytic
267385_at	AT2G44380	1.00556	1.85249e-05	DC1 domain-containing protein
260841_at	AT1G29195	1.00453	9.73351e-06	similar to unknown protein [Arabidopsis thaliana] (TAIR:AT2G30230.1); similar to unnamed protein product [Vitis vinifera] (GB:CAO48054.1)
264238_at	AT1G54740	1.00342	7.53891e-06	similar to structural constituent of ribosome [Arabidopsis thaliana] (TAIR:AT1G22110.1); similar to unknown [Populus trichocarpa x Populus deltoides] (GB:ABK96485.1)
267226_at	AT2G44010	1.00164	1.40871e-06	similar to unknown protein [Arabidopsis thaliana] (TAIR:AT3G59880.1)
246335_at	AT3G44880	1.00045	5.87566e-06	ACD1 (ACCELERATED CELL DEATH 1)
250937_at	AT5G03230	1.00008	2.76026e-05	similar to unknown protein [Arabidopsis thaliana] (TAIR:AT5G60680.1); similar to unnamed protein product [Vitis vinifera] (GB:CAO21845.1); contains InterPro domain Protein of unknown function DUF584 (InterPro:IPR007608)
252996_s_at	AT4G38460	1.00005	1.04479e-06	GGR (GERANYLGERANYL REDUCTASE); farnesyltranstransferase

## Sheet: down-regulated
Array Element	logFC	P.Value	Locus Identifier	Annotation
249052_at	-3.00162	4.43781e-11	AT5G44420	PDF1.2 (Low-molecular-weight cysteine-rich 77)
258589_at	-2.8705	6.29235e-09	AT3G04290	ATLTL1/LTL1 (LI-TOLERANT LIPASE 1); carboxylesterase
246004_at	-2.75597	2.13108e-10	AT5G20630	GLP3 (GERMIN-LIKE PROTEIN 3); manganese ion binding / metal ion binding / nutrient reservoir
249983_at	-2.49569	1.4999e-07	AT5G18470	curculin-like (mannose-binding) lectin family protein
250207_at	-2.38554	4.63614e-10	AT5G13930	ATCHS/CHS/TT4 (CHALCONE SYNTHASE); naringenin-chalcone synthase
257365_x_at	-2.28334	2.29139e-09	AT2G26020	PDF1.2b (plant defensin 1.2b)
247651_at	-2.22955	1.24138e-09	AT5G59870	HTA6; DNA binding
248139_at	-2.15697	9.45149e-10	AT5G54970	similar to unknown protein [Arabidopsis thaliana] (TAIR:AT4G26960.1)
264262_at	-2.05322	1.25905e-09	AT1G09200	histone H3
253754_at	-1.90416	1.86953e-07	AT4G29020	glycine-rich protein
257206_at	-1.86214	8.37133e-09	AT3G16530	legume lectin family protein
261450_s_at	-1.84458	1.31963e-09	AT1G21110;AT1G21120	[AT1G21110, O-methyltransferase, putative];[AT1G21120, O-methyltransferase, putative]
251673_at	-1.78244	1.45753e-09	AT3G57240	BG3 (BETA-1,3-GLUCANASE 3); hydrolase, hydrolyzing O-glycosyl compounds
258100_at	-1.75607	5.78096e-08	AT3G23550	MATE efflux family protein
250434_at	-1.73317	1.79495e-08	AT5G10390	histone H3
254080_at	-1.70513	2.01151e-08	AT4G25630	FIB2 (FIBRILLARIN 2)
250327_at	-1.68667	2.13937e-09	AT5G12050	similar to unnamed protein product [Vitis vinifera] (GB:CAO45643.1)
251419_at	-1.67717	1.20762e-07	AT3G60470	similar to unknown protein [Arabidopsis thaliana] (TAIR:AT2G44930.1); similar to hypothetical protein [Vitis vinifera] (GB:CAN69719.1); contains InterPro domain Protein of unknown function DUF247, plant (InterPro:IPR004158)
244973_at	-1.66207	1.52978e-05	ATCG00690	Encodes photosystem II 5 kD protein subunit PSII-T. This is a plastid-encoded gene (PsbTc) which also has a nuclear-encoded paralog (PsbTn).
260904_at	-1.6514	3.28076e-08	AT1G02450	NIMIN-1/NIMIN1; protein binding
263882_at	-1.64111	2.6578e-08	AT2G21790	R1/RNR1 (RIBONUCLEOTIDE REDUCTASE 1); ribonucleoside-diphosphate reductase
249916_at	-1.61086	1.11668e-06	AT5G22880	H2B/HTB2 (HISTONE H2B); DNA binding
249770_at	-1.59839	1.94018e-06	AT5G24110	WRKY30 (WRKY DNA-binding protein 30); transcription factor
247949_at	-1.59291	2.07127e-08	AT5G57220	CYP81F2 (cytochrome P450, family 81, subfamily F, polypeptide 2); oxygen binding
250277_at	-1.57145	4.63193e-07	AT5G12940	leucine-rich repeat family protein
253423_at	-1.53152	1.20978e-08	AT4G32280	IAA29 (indoleacetic acid-induced protein 29); transcription factor
263034_at	-1.52888	4.21756e-07	AT1G24020	MLP423 (MLP-LIKE PROTEIN 423)
258897_at	-1.52293	1.32475e-05	AT3G05730	Encodes a defensin-like (DEFL) family protein.
248322_at	-1.50242	4.3063e-06	AT5G52760	heavy-metal-associated domain-containing protein
261055_at	-1.50082	8.07599e-05	AT1G01300	aspartyl protease family protein
245035_at	-1.4939	3.36193e-07	AT2G26400	ARD/ATARD3 (ACIREDUCTONE DIOXYGENASE); acireductone dioxygenase [iron(II)-requiring]/ heteroglycan binding / metal ion binding
256438_s_at	-1.48819	2.01762e-07	AT2G40205;AT3G08520;AT3G11120;AT3G56020	[AT2G40205, 60S ribosomal protein L41 (RPL41C)];[AT3G08520, 60S ribosomal protein L41 (RPL41D)];[AT3G11120, 60S ribosomal protein L41 (RPL41E)];[AT3G56020, 60S ribosomal protein L41 (RPL41G)]
266035_at	-1.48797	1.05444e-08	AT2G05990	MOD1 (MOSAIC DEATH 1); enoyl-[acyl-carrier-protein] reductase (NADH)/ oxidoreductase
260804_at	-1.4809	1.59656e-07	AT1G78410	VQ motif-containing protein
264343_at	-1.4799	1.31206e-07	AT1G11850	unknown protein
261080_at	-1.47854	2.11751e-08	AT1G07370	PCNA1 (PROLIFERATING CELLULAR NUCLEAR ANTIGEN); DNA binding / DNA polymerase processivity factor
252442_at	-1.47529	2.69168e-08	AT3G46940	deoxyuridine 5'-triphosphate nucleotidohydrolase family
248062_at	-1.47134	1.16249e-08	AT5G55450	protease inhibitor/seed storage/lipid transfer protein (LTP) family protein
253598_at	-1.46212	3.84092e-08	AT4G30800	40S ribosomal protein S11 (RPS11B)
256647_at	-1.43434	1.78424e-07	AT3G13610	oxidoreductase, 2OG-Fe(II) oxygenase family protein
253736_at	-1.43034	9.95124e-07	AT4G28780	GDSL-motif lipase/hydrolase family protein
256983_at	-1.42841	5.38877e-07	AT3G13470	chaperonin, putative
247760_at	-1.41413	2.4172e-06	AT5G59130	subtilase family protein
266865_at	-1.40644	3.52777e-08	AT2G29980	FAD3 (FATTY ACID DESATURASE 3); omega-3 fatty acid desaturase
248794_at	-1.40256	1.36165e-07	AT5G47220	ATERF-2/ATERF2/ERF2 (ETHYLENE RESPONSE FACTOR 2); DNA binding / transcription activator/ transcription factor
247192_at	-1.39972	6.67709e-08	AT5G65360	histone H3
256905_at	-1.3958	2.21681e-05	AT3G23990	HSP60 (Heat shock protein 60); ATP binding / protein binding / unfolded protein binding
252625_at	-1.39487	3.23768e-08	AT3G44750	HD2A (HISTONE DEACETYLASE 2A); nucleic acid binding / zinc ion binding
249975_s_at	-1.39113	1.65243e-07	AT3G06320;AT5G18790	[AT3G06320, ribosomal protein L33 family protein];[AT5G18790, ribosomal protein L33 family protein]
250433_at	-1.38111	9.85613e-08	AT5G10400	histone H3
249940_at	-1.38009	1.23014e-07	AT5G22380	ANAC090 (Arabidopsis NAC domain containing protein 90); transcription factor
258222_at	-1.37477	2.39952e-08	AT3G15680	zinc finger (Ran-binding) family protein
259925_at	-1.37324	3.72889e-08	AT1G75040	PR5 (PATHOGENESIS-RELATED GENE 5)
256144_at	-1.36738	6.2105e-08	AT1G48630	guanine nucleotide-binding family protein / activated protein kinase C receptor, putative / RACK, putative
249276_at	-1.3666	1.81918e-06	AT5G41880	POLA3/POLA4; DNA primase
254980_at	-1.35174	3.56391e-07	AT4G10450	60S ribosomal protein L9 (RPL90D)
260157_at	-1.3491	5.08749e-07	AT1G52930	brix domain-containing protein
251740_at	-1.34579	1.08904e-07	AT3G56070	ROC2 (rotamase CyP 2); peptidyl-prolyl cis-trans isomerase
249469_at	-1.3266	5.41889e-08	AT5G39320	UDP-glucose 6-dehydrogenase, putative
245504_at	-1.31805	9.67164e-08	AT4G15660	glutaredoxin family protein
245050_at	-1.31649	2.64799e-08	ATCG00070	PSII K protein
260531_at	-1.30585	1.29476e-05	AT2G47240	long-chain-fatty-acid--CoA ligase family protein / long-chain acyl-CoA synthetase family protein
249894_at	-1.29932	3.62014e-07	AT5G22580	Identical to Uncharacterized protein At5g22580 [Arabidopsis Thaliana] (GB:Q9FK81); similar to stable protein 1-related [Arabidopsis thaliana] (TAIR:AT3G17210.1); similar to hypothetical protein [Vitis vinifera] (GB:CAN68720.1); contains InterPro domain Dimeric alpha-beta barrel (InterPro:IPR011008); contains InterPro domain Stress responsive alpha-beta barrel (InterPro:IPR013097)
260146_at	-1.29287	1.46114e-06	AT1G52770	phototropic-responsive NPH3 family protein
247684_at	-1.28831	1.20569e-06	AT5G59670	leucine-rich repeat protein kinase, putative
263628_at	-1.28035	1.97181e-07	AT2G04780	FLA7
259987_at	-1.27746	5.92436e-07	AT1G75030	ATLP-3 (Arabidopsis thaumatin-like protein 3)
251846_at	-1.27357	3.92534e-07	AT3G54560	HTA11; DNA binding
258922_at	-1.27032	6.42874e-08	AT3G10610	40S ribosomal protein S17 (RPS17C)
255450_at	-1.26979	6.1492e-08	AT4G02850	phenazine biosynthesis PhzC/PhzF family protein
247692_s_at	-1.26889	2.2672e-07	AT5G59970;AT5G59690	[AT5G59970, histone H4];[AT5G59690, histone H4]
258155_at	-1.26293	8.5806e-08	AT3G18130	guanine nucleotide-binding family protein / activated protein kinase C receptor (RACK1)
257809_at	-1.26237	1.29334e-07	AT3G27060	TSO2 (TSO MEANING 'UGLY' IN CHINESE); ribonucleoside-diphosphate reductase
257149_at	-1.25656	1.92698e-07	AT3G27280	ATPHB4 (PROHIBITIN 4)
259852_at	-1.25566	4.60819e-07	AT1G72280	AERO1 (ARABIDOPSIS ENDOPLASMIC RETICULUM OXIDOREDUCTINS 1); FAD binding / electron carrier/ oxidoreductase, acting on sulfur group of donors, disulfide as acceptor / protein binding
254831_at	-1.25463	9.32021e-08	AT4G12600	ribosomal protein L7Ae/L30e/S12e/Gadd45 family protein
246293_at	-1.24307	8.76772e-08	AT3G56710	SIB1 (SIGMA FACTOR BINDING PROTEIN 1); binding
252562_s_at	-1.2417	4.35367e-05	AT3G46320;AT3G45930	[AT3G46320, histone H4];[AT3G45930, histone H4]
251920_at	-1.23875	2.36099e-06	AT3G53900	uracil phosphoribosyltransferase, putative / UMP pyrophosphorylase, putative / UPRTase, putative
252280_at	-1.23715	5.47761e-07	AT3G49260	IQD21 (IQ-DOMAIN 21, IQ-domain 21); calmodulin binding
261873_at	-1.23326	4.40529e-05	AT1G11350	S-locus lectin protein kinase family protein
264648_at	-1.23154	2.25383e-06	AT1G09080	BIP3; ATP binding
259850_at	-1.22999	5.59611e-06	AT1G72240	similar to unknown protein [Arabidopsis thaliana] (TAIR:AT1G22470.1)
261661_at	-1.2259	1.02592e-07	AT1G18360	hydrolase, alpha/beta fold family protein
247815_at	-1.22027	7.66875e-08	AT5G58420	40S ribosomal protein S4 (RPS4D)
258419_at	-1.214	5.7927e-05	AT3G16670	similar to unknown protein [Arabidopsis thaliana] (TAIR:AT3G16660.1); similar to unnamed protein product [Vitis vinifera] (GB:CAO44793.1)
248427_at	-1.21324	2.1215e-06	AT5G51750	ATSBT1.3; subtilase
259842_at	-1.21257	4.07084e-08	AT1G73602;AT1G73600	[AT1G73602, CPuORF32 (Conserved peptide upstream open reading frame 32)];[AT1G73600, phosphoethanolamine N-methyltransferase]
249795_at	-1.20569	1.10806e-07	AT5G23740	RPS11-BETA (RIBOSOMAL PROTEIN S11-BETA); structural constituent of ribosome
254975_at	-1.20478	1.341e-05	AT4G10500	oxidoreductase, 2OG-Fe(II) oxygenase family protein
260560_at	-1.2028	1.36026e-07	AT2G43590	chitinase, putative
252572_at	-1.20238	4.12452e-06	AT3G45290	MLO3 (MILDEW RESISTANCE LOCUS O 3); calmodulin binding
262094_at	-1.20226	2.37685e-07	AT1G56110	NOP56 (ARABIDOPSIS HOMOLOG OF NUCLEOLAR PROTEIN NOP56)
251395_at	-1.20047	1.53126e-06	AT2G45470	FLA8 (Arabinogalactan protein 8)
256577_at	-1.20047	2.69248e-06	AT3G28220	meprin and TRAF homology domain-containing protein / MATH domain-containing protein
254255_at	-1.20001	1.7284e-05	AT4G23220	protein kinase family protein
262870_at	-1.19757	2.96837e-06	AT1G64710	alcohol dehydrogenase, putative
263202_at	-1.19329	5.3261e-07	AT1G05630	5PTASE13/AT5PTASE13; inositol or phosphatidylinositol phosphatase
248083_at	-1.18977	2.45751e-06	no_match	no_match
249896_at	-1.17938	6.20132e-05	AT5G22530	similar to unknown protein [Arabidopsis thaliana] (TAIR:AT5G22520.1)
250974_at	-1.17786	5.56611e-06	AT5G02820	RHL2 (ROOT HAIRLESS 2); ATP binding / DNA binding / DNA topoisomerase (ATP-hydrolyzing)
266297_at	-1.17025	5.30942e-06	AT2G29570	PCNA2 (PROLIFERATING CELL NUCLEAR ANTIGEN 2); DNA binding / DNA polymerase processivity factor
255789_at	-1.16918	1.52888e-06	AT2G33370	60S ribosomal protein L23 (RPL23B)
255433_at	-1.16165	3.44776e-06	AT4G03210	XTH9 (XYLOGLUCAN ENDOTRANSGLUCOSYLASE/HYDROLASE 9); hydrolase, acting on glycosyl bonds
251406_at	-1.15989	1.32351e-06	AT3G60260	phagocytosis and cell motility protein ELMO1-related
248085_at	-1.15883	2.99407e-06	AT5G55480	glycerophosphoryl diester phosphodiesterase family protein
256431_s_at	-1.15574	3.95486e-07	AT3G11010;AT5G27060	[AT3G11010, disease resistance family protein / LRR family protein];[AT5G27060, disease resistance family protein]
264069_at	-1.15489	4.43315e-06	AT2G28000	CPN60A (chloroplast / 60 kDa chaperonin alpha subunit); ATP binding / protein binding / unfolded protein binding
257173_at	-1.15474	6.37649e-07	AT3G23810	SAHH2 (S-ADENOSYL-L-HOMOCYSTEINE (SAH) HYDROLASE 2); adenosylhomocysteinase
246108_at	-1.15352	2.57489e-05	AT5G28630	glycine-rich protein
247406_at	-1.15224	5.12664e-06	AT5G62920	ARR6 (RESPONSE REGULATOR 6); transcription regulator/ two-component response regulator
259681_at	-1.15115	2.34146e-06	AT1G77760	NIA1 (NITRATE REDUCTASE 1)
266226_at	-1.14621	0.000130949	AT2G28740	HIS4 (Histone H4)
251017_at	-1.1461	6.22184e-06	AT5G02760	protein phosphatase 2C family protein / PP2C family protein
258002_at	-1.14212	4.04698e-07	AT3G28930	AIG2 (AVRRPT2-INDUCED GENE 2)
258884_at	-1.14204	3.80106e-07	AT3G10050	OMR1 (L-O-METHYLTHREONINE RESISTANT 1); L-threonine ammonia-lyase
264849_at	-1.13978	1.93569e-07	AT2G17360	40S ribosomal protein S4 (RPS4A)
257714_at	-1.13679	8.52234e-06	AT3G27360	histone H3
266237_at	-1.13676	4.42801e-06	AT2G29540	ATRPC14 (Arabidopsis thaliana RNA polymerase I(A) and III(C) 14 kDa subunit); DNA binding / DNA-directed RNA polymerase
252862_at	-1.13447	4.02565e-06	AT4G39830	L-ascorbate oxidase, putative
251667_at	-1.12699	1.82862e-07	AT3G57150	NAP57 (ARABIDOPSIS THALIANA HOMOLOGUE OF NAP57)
245755_at	-1.12301	3.1472e-06	AT1G35210	similar to unknown protein [Arabidopsis thaliana] (TAIR:AT1G22470.1); similar to hypothetical protein [Vitis vinifera] (GB:CAN82663.1)
260285_at	-1.12133	3.45475e-06	AT1G80560	3-isopropylmalate dehydrogenase, chloroplast, putative
251783_at	-1.12126	5.99721e-07	AT3G55280	60S ribosomal protein L23A (RPL23aB)
250667_at	-1.119	1.53865e-06	AT5G07090	40S ribosomal protein S4 (RPS4B)
255503_at	-1.11828	4.80391e-07	AT4G02420	lectin protein kinase, putative
266239_at	-1.11504	3.22513e-06	AT2G29530	TIM10 (Arabidopsis thaliana translocase inner membrane subunit 10); P-P-bond-hydrolysis-driven protein transmembrane transporter
250529_at	-1.1121	8.70676e-06	AT5G08610	DEAD box RNA helicase (RH26)
258003_at	-1.1118	2.72999e-05	AT3G29030	ATEXPA5 (ARABIDOPSIS THALIANA EXPANSIN A5)
264000_at	-1.11085	6.19907e-07	AT2G22500	mitochondrial substrate carrier family protein
265920_s_at	-1.10969	1.5684e-05	AT2G15120;AT2G15220	[AT2G15120, pseudogene, disease-resistance family protein / fatty acid elongase-related, similar to fatty acid elongase 1 (FAE1) (Arabidopsis thaliana) GI:881615; similar to NtPRp27 (GI:5360263) (Nicotiana tabacum)similar to R 14 protein (GI:27764542) (Glycine max); contains Pfam profile PF04450: Plant Basic Secretory Protein; blastp match of 71% identity and 6.0e-20 P-value to GP|18674893|emb|CA…
251355_at	-1.10845	2.62171e-05	AT3G61100	similar to unknown protein [Arabidopsis thaliana] (TAIR:AT3G61090.1); similar to unnamed protein product [Vitis vinifera] (GB:CAO40196.1); contains InterPro domain Protein of unknown function DUF537 (InterPro:IPR007491)
265679_at	-1.1054	0.00338908	AT2G32240	similar to unknown protein [Arabidopsis thaliana] (TAIR:AT1G05320.1); similar to unknown protein [Arabidopsis thaliana] (TAIR:AT1G05320.3); similar to unknown protein [Arabidopsis thaliana] (TAIR:AT1G05320.2); similar to unnamed protein product [Vitis vinifera] (GB:CAO63724.1); contains domain PD023692 (PD023692); contains domain PTHR23160 (PTHR23160)
253233_at	-1.09858	1.05472e-06	AT4G34290	SWIB complex BAF60b domain-containing protein
254030_at	-1.09617	9.27596e-06	AT4G25890	60S acidic ribosomal protein P3 (RPP3A)
253090_at	-1.09465	1.3998e-06	AT4G36360	BGAL3 (beta-galactosidase 3); beta-galactosidase
258941_at	-1.09395	0.000147346	AT3G09940	ATMDAR3/MDHAR (MONODEHYDROASCORBATE REDUCTASE); monodehydroascorbate reductase (NADH)
251830_at	-1.0876	1.16583e-05	AT3G55010	ATPURM/PUR5; phosphoribosylformylglycinamidine cyclo-ligase
260235_at	-1.08433	3.73162e-07	AT1G74560	NRP1 (NAP1-RELATED PROTEIN 1); DNA binding / chromatin binding / histone binding
256797_at	-1.0834	4.02566e-06	AT3G18600	DEAD/DEAH box helicase, putative
247071_at	-1.08286	0.00010994	AT5G66640	LIM domain-containing protein-related
251018_at	-1.08021	6.82311e-06	AT5G02450	60S ribosomal protein L36 (RPL36C)
245023_at	-1.07926	1.47018e-06	ATCG00080	PSII I protein
250006_at	-1.0789	1.00462e-05	AT5G18660	DVR (PALE-GREEN AND CHLOROPHYLL B REDUCED 2); 3,8-divinyl protochlorophyllide a 8-vinyl reductase
254245_at	-1.07636	2.77024e-06	AT4G23240	protein kinase family protein
248608_at	-1.071	5.58726e-07	AT5G49460	ACLB-2 (ATP-citrate lyase B-2)
246730_at	-1.06636	1.33179e-07	AT5G28060	40S ribosomal protein S24 (RPS24B)
267305_at	-1.05967	0.000163631	AT2G30070	ATKT1 (Arabidopsis thaliana K+ uptake 1); potassium ion transmembrane transporter
263495_at	-1.05931	2.51374e-06	AT2G42530	COR15B
255776_at	-1.05704	1.94092e-07	AT1G18540	60S ribosomal protein L6 (RPL6A)
253777_at	-1.05506	7.53177e-07	AT4G28450	transducin family protein / WD-40 repeat family protein
263548_at	-1.05497	9.73279e-06	AT2G21660	ATGRP7 (COLD, CIRCADIAN RHYTHM, AND RNA BINDING 2); RNA binding / double-stranded DNA binding / single-stranded DNA binding
259466_at	-1.05232	4.93552e-06	AT1G19050	ARR7 (RESPONSE REGULATOR 7); transcription regulator/ two-component response regulator
247101_at	-1.04868	6.38708e-07	AT5G66530	aldose 1-epimerase family protein
262376_at	-1.04849	1.08547e-06	AT1G72970	HTH (HOTHEAD); aldehyde-lyase
254794_at	-1.04591	6.5994e-06	AT4G12970	similar to unnamed protein product [Vitis vinifera] (GB:CAO17947.1)
264581_at	-1.04424	1.01348e-06	AT1G05210	similar to unknown protein [Arabidopsis thaliana] (TAIR:AT2G32380.1); similar to unnamed protein product [Vitis vinifera] (GB:CAO24140.1); contains InterPro domain Transmembrane protein 97, predicted (InterPro:IPR016964)
251552_at	-1.04174	3.98469e-06	AT3G58700	60S ribosomal protein L11 (RPL11B)
258786_at	-1.0374	4.64675e-07	AT3G11820	SYP121 (syntaxin 121); SNAP receptor
258140_at	-1.03718	1.73208e-07	AT3G24503	ALDH2C4 (REDUCED EPIDERMAL FLUORESCENCE1); 3-chloroallyl aldehyde dehydrogenase/ aldehyde dehydrogenase (NAD)
261449_at	-1.0367	6.25026e-07	AT1G21120	O-methyltransferase, putative
255298_at	-1.03625	6.40454e-07	AT4G04840	methionine sulfoxide reductase domain-containing protein / SeIR domain-containing protein
262671_at	-1.03598	5.32495e-06	AT1G76040	CPK29 (calcium-dependent protein kinase 29); calmodulin-dependent protein kinase/ kinase
253255_at	-1.03563	2.93266e-06	AT4G34760	auxin-responsive family protein
247654_at	-1.0322	2.95497e-06	AT5G59850	40S ribosomal protein S15A (RPS15aF)
251638_at	-1.03128	4.11494e-07	AT3G57490	40S ribosomal protein S2 (RPS2D)
247443_at	-1.03018	2.7232e-06	AT5G62720	integral membrane HPP family protein
254385_s_at	-1.02985	6.36343e-07	AT4G21830;AT4G21840	[AT4G21830, methionine sulfoxide reductase domain-containing protein / SeIR domain-containing protein];[AT4G21840, methionine sulfoxide reductase domain-containing protein / SelR domain-containing protein]
251800_at	-1.02845	2.09808e-05	AT3G55510	similar to unknown protein [Arabidopsis thaliana] (TAIR:AT2G18220.1); similar to unnamed protein product [Vitis vinifera] (GB:CAO68987.1); contains InterPro domain Protein of unknown function UPF0120 (InterPro:IPR005343)
255977_at	-1.02552	5.00465e-07	AT1G34030	40S ribosomal protein S18 (RPS18B)
261518_at	-1.02377	5.55298e-06	AT1G71695	peroxidase 12 (PER12) (P12) (PRXR6)
262312_at	-1.02318	3.80195e-05	AT1G70830	MLP28 (MLP-LIKE PROTEIN 28)
251769_at	-1.02159	2.1811e-06	AT3G55950	protein kinase family protein
260685_at	-1.02073	1.6537e-05	AT1G17650	phosphogluconate dehydrogenase (decarboxylating)
251155_at	-1.01995	1.13214e-06	AT3G63160	unknown protein
252643_at	-1.01909	7.37223e-07	AT3G44590	60S acidic ribosomal protein P2 (RPP2D)
244993_s_at	-1.01904	2.06226e-05	ATCG01000;ATCG01130	[ATCG01000, hypothetical protein];[ATCG01130, hypothetical protein]
249945_at	-1.01751	3.06085e-07	AT5G22440	60S ribosomal protein L10A (RPL10aC)
250661_at	-1.01609	1.50737e-06	AT5G07030	pepsin A
261032_at	-1.01569	0.000155867	AT1G17430	hydrolase, alpha/beta fold family protein
258151_at	-1.01403	1.74681e-06	AT3G18080	glycosyl hydrolase family 1 protein
260331_at	-1.0116	6.10144e-06	AT1G80270	DNA-binding protein, putative
251633_at	-1.01118	0.000612061	AT3G57460	catalytic/ metal ion binding / metalloendopeptidase/ zinc ion binding
260497_at	-1.01055	2.41271e-06	AT2G41840	40S ribosomal protein S2 (RPS2C)
258764_at	-1.01026	4.60051e-07	AT3G10720	pectinesterase, putative
256661_at	-1.00767	0.000102471	AT3G11964	S1 RNA-binding domain-containing protein
245025_at	-1.00567	0.000535938	ATCG00130	ATPase F subunit.
267084_at	-1.00185	3.83914e-06	AT2G41180	sigA-binding protein-related
262880_at	-1.00114	1.31912e-05	AT1G64880	ribosomal protein S5 family protein
266089_at	-1.00033	8.88949e-06	AT2G38010	ceramidase family protein

## Sheet: up-regulated
251428_at	6.14666	5.13148e-15	AT3G60140	DIN2 (DARK INDUCIBLE 2); hydrolase, hydrolyzing O-glycosyl compounds
247717_at	5.41549	2.91407e-12	AT5G59320	LTP3 (LIPID TRANSFER PROTEIN 3); lipid binding
252984_at	5.36396	4.28555e-14	AT4G37990	ELI3-2 (ELICITOR-ACTIVATED GENE 3)
266415_at	5.20725	2.44401e-13	AT2G38530	LTP2 (LIPID TRANSFER PROTEIN 2); lipid binding
258957_at	5.03842	3.64531e-13	AT3G01420	ALPHA-DOX1 (ALPHA-DIOXYGENASE 1)
258498_at	5.02153	4.89979e-14	AT3G02480	ABA-responsive protein-related
247718_at	4.86008	2.17744e-14	AT5G59310	LTP4 (LIPID TRANSFER PROTEIN 4); lipid binding
264514_at	4.68398	2.18825e-13	AT1G09500	cinnamyl-alcohol dehydrogenase family / CAD family
249101_at	4.52667	3.76653e-13	AT5G43580	serine-type endopeptidase inhibitor
266270_at	4.47419	2.01989e-13	AT2G29470	ATGSTU3 (GLUTATHIONE S-TRANSFERASE 21); glutathione transferase
262047_at	4.39182	1.46253e-12	AT1G80160	lactoylglutathione lyase family protein / glyoxalase I family protein
251438_s_at	4.3469	5.92297e-11	AT3G59930;AT5G33355	[AT3G59930, Encodes a defensin-like (DEFL) family protein.];[AT5G33355, Encodes a defensin-like (DEFL) family protein.]
263073_at	4.16208	4.07435e-13	AT2G17500	auxin efflux carrier family protein
262603_at	4.111	1.01768e-12	AT1G15380	lactoylglutathione lyase family protein / glyoxalase I family protein
254889_at	4.09948	1.2276e-11	AT4G11650	ATOSM34 (OSMOTIN 34)
251770_at	4.0266	3.10355e-13	AT3G55970	oxidoreductase, 2OG-Fe(II) oxygenase family protein
267147_at	4.02524	1.47879e-12	AT2G38240	oxidoreductase, 2OG-Fe(II) oxygenase family protein
263228_at	3.91201	1.53617e-10	AT1G30700	FAD-binding domain-containing protein
253373_at	3.81883	5.74636e-13	AT4G33150	LKR (SACCHAROPINE DEHYDROGENASE)
251293_at	3.80063	1.98611e-11	AT3G61930	unknown protein
266743_at	3.7855	2.79978e-11	AT2G02990	RNS1 (RIBONUCLEASE 1); endoribonuclease
263475_at	3.76243	3.69561e-11	AT2G31945	similar to unknown protein [Arabidopsis thaliana] (TAIR:AT1G05575.1); similar to unnamed protein product [Vitis vinifera] (GB:CAO22015.1); similar to hypothetical protein [Vitis vinifera] (GB:CAN61524.1); similar to hypothetical protein [Vitis vinifera] (GB:CAN71356.1)
262482_at	3.74822	4.37304e-11	AT1G17020	SRG1 (SENESCENCE-RELATED GENE 1); oxidoreductase, acting on paired donors, with incorporation or reduction of molecular oxygen, 2-oxoglutarate as one donor, and incorporation of one atom each of oxygen into both donors
250580_at	3.68632	1.79896e-12	AT5G07440	GDH2 (GLUTAMATE DEHYDROGENASE 2); oxidoreductase
248528_at	3.68589	7.59976e-12	AT5G50760	auxin-responsive family protein
260386_at	3.67604	3.65717e-11	AT1G74010	strictosidine synthase family protein
254042_at	3.65047	5.49436e-11	AT4G25810	XTR6 (XYLOGLUCAN ENDOTRANSGLYCOSYLASE 6); hydrolase, acting on glycosyl bonds
266376_at	3.59167	2.4172e-11	AT2G14620	xyloglucan:xyloglucosyl transferase, putative / xyloglucan endotransglycosylase, putative / endo-xyloglucan transferase, putative
252563_at	3.58406	5.84909e-10	AT3G45970	ATEXLA1 (ARABIDOPSIS THALIANA EXPANSIN-LIKE A1)
258395_at	3.5668	1.61489e-11	AT3G15500	ATNAC3 (ARABIDOPSIS NAC DOMAIN CONTAINING PROTEIN 55); transcription factor
253829_at	3.56195	6.037e-11	AT4G28040	nodulin MtN21 family protein
263231_at	3.48982	3.20966e-11	AT1G05680	UDP-glucoronosyl/UDP-glucosyl transferase family protein
254314_at	3.41896	1.91307e-11	AT4G22470	protease inhibitor/seed storage/lipid transfer protein (LTP) family protein
245982_at	3.37039	1.87159e-11	AT5G13170	nodulin MtN3 family protein
263210_at	3.36387	3.50171e-08	AT1G10585	transcription factor
260203_at	3.3621	2.69393e-12	AT1G52890	ANAC019 (Arabidopsis NAC domain containing protein 19); transcription factor
245757_at	3.32539	1.52309e-12	AT1G35140	PHI-1 (PHOSPHATE-INDUCED 1)
255795_at	3.29938	2.22761e-12	AT2G33380	RD20 (RESPONSIVE TO DESSICATION 20); calcium ion binding
258809_at	3.27758	1.65762e-12	AT3G04070	ANAC047 (Arabidopsis NAC domain containing protein 47); transcription factor
260101_at	3.26645	2.33915e-10	AT1G73260	trypsin and protease inhibitor family protein / Kunitz family protein
265471_at	3.21818	3.57503e-11	AT2G37130	peroxidase 21 (PER21) (P21) (PRXR5)
256937_at	3.21106	1.24462e-10	AT3G22620	protease inhibitor/seed storage/lipid transfer protein (LTP) family protein
248163_at	3.20002	3.33523e-12	AT5G54510	DFL1/GH3.6 (DWARF IN LIGHT 1); indole-3-acetic acid amido synthetase
254819_at	3.17838	3.45564e-11	AT4G12500	protease inhibitor/seed storage/lipid transfer protein (LTP) family protein
267178_at	3.17789	9.93283e-12	AT2G37750	unknown protein
253101_at	3.17465	2.3435e-11	AT4G37430	CYP91A2 (CYTOCHROME P450 MONOOXYGENASE 91A2); oxygen binding
254396_at	3.17003	3.33379e-11	AT4G21680	proton-dependent oligopeptide transport (POT) family protein
256024_at	3.1457	7.42332e-10	AT1G58340	ZF14; transporter
264580_at	3.1418	2.75943e-10	AT1G05340	similar to unknown protein [Arabidopsis thaliana] (TAIR:AT2G32210.1)
251642_at	3.09878	9.21279e-12	AT3G57520	ATSIP2 (ARABIDOPSIS THALIANA SEED IMBIBITION 2); hydrolase, hydrolyzing O-glycosyl compounds
260391_at	3.07464	4.65558e-10	AT1G74020	SS2 (STRICTOSIDINE SYNTHASE 2); strictosidine synthase
267425_at	3.07089	3.13777e-12	AT2G34810	FAD-binding domain-containing protein
258983_at	3.05876	7.52788e-10	AT3G08860	alanine--glyoxylate aminotransferase, putative / beta-alanine-pyruvate aminotransferase, putative / AGT, putative
260492_at	3.05245	1.72861e-11	AT2G41850	PGAZAT (POLYGALACTURONASE ABSCISSION ZONE A. THALIANA); polygalacturonase
252511_at	3.02867	1.49354e-09	AT3G46280	protein kinase-related
247723_at	3.01889	2.54988e-11	AT5G59220	protein phosphatase 2C, putative / PP2C, putative
254234_at	2.9887	4.52008e-11	AT4G23680	major latex protein-related / MLP-related
261135_at	2.90599	3.51661e-11	AT1G19610	LCR78/PDF1.4 (Low-molecular-weight cysteine-rich 78)
265188_at	2.88214	3.19461e-10	AT1G23800	ALDH2B7 (Aldehyde dehydrogenase 2B7); 3-chloroallyl aldehyde dehydrogenase/ aldehyde dehydrogenase (NAD)
252368_at	2.87996	6.93814e-11	AT3G48520	CYP94B3 (cytochrome P450, family 94, subfamily B, polypeptide 3); oxygen binding
264261_at	2.85749	2.06214e-10	AT1G09240	nicotianamine synthase, putative
267168_at	2.81312	1.11712e-11	AT2G37770	aldo/keto reductase family protein
245317_at	2.80894	1.24784e-10	AT4G15610	integral membrane family protein
254805_at	2.7835	1.09643e-11	AT4G12480	pEARLI 1; lipid binding
250793_at	2.76587	1.82049e-11	AT5G05600	oxidoreductase, 2OG-Fe(II) oxygenase family protein
247327_at	2.75382	1.60581e-11	AT5G64120	peroxidase, putative
260741_at	2.73919	5.45933e-10	AT1G15040	glutamine amidotransferase-related
249375_at	2.71874	2.6262e-11	AT5G40730	AGP24 (ARABINOGALACTAN PROTEIN 24)
265674_at	2.61851	2.48909e-09	no_match	no_match
264005_at	2.61823	7.47968e-11	AT2G22470	AGP2 (ARABINOGALACTAN-PROTEIN 2)
266327_at	2.58909	1.03392e-09	AT2G46680	ATHB-7 (ARABIDOPSIS THALIANA HOMEOBOX 7); transcription factor
264415_at	2.58561	9.97673e-11	AT1G43160	RAP2.6 (related to AP2 6); DNA binding / transcription factor
249895_at	2.56893	6.86985e-10	AT5G22500	acyl CoA reductase, putative / male-sterility protein, putative
267559_at	2.55992	2.67633e-11	AT2G45570	CYP76C2 (cytochrome P450, family 76, subfamily C, polypeptide 2); oxygen binding
247109_at	2.55111	2.75185e-08	AT5G65870	ATPSK5 (PHYTOSULFOKINE 5 PRECURSOR); growth factor
249467_at	2.53974	5.38847e-09	AT5G39610	ANAC092/ATNAC2/ATNAC6 (Arabidopsis NAC domain containing protein 92); protein heterodimerization/ protein homodimerization/ transcription factor
257315_at	2.51503	7.07863e-10	AT3G30775	ERD5 (EARLY RESPONSIVE TO DEHYDRATION 5); proline dehydrogenase
264953_at	2.49933	3.12927e-09	AT1G77120	ADH1 (ALCOHOL DEHYDROGENASE 1)
262947_at	2.46054	1.61304e-09	AT1G75750	GASA1 (GAST1 PROTEIN HOMOLOG 1)
251109_at	2.4515	8.58641e-11	AT5G01600	ATFER1 (FERRETIN 1); ferric iron binding
256576_at	2.43881	4.64546e-09	AT3G28210	PMZ; zinc ion binding
256965_at	2.40903	1.0486e-09	AT3G13450	DIN4 (DARK INDUCIBLE 4); 3-methyl-2-oxobutanoate dehydrogenase (2-methylpropanoyl-transferring)
253161_at	2.4058	1.03074e-08	AT4G35770	SEN1 (DARK INDUCIBLE 1)
260744_at	2.39149	2.95065e-08	AT1G15010	similar to unknown protein [Arabidopsis thaliana] (TAIR:AT2G01300.1); similar to unnamed protein product [Vitis vinifera] (GB:CAO42242.1)
251635_at	2.38243	1.49027e-06	AT3G57510	ADPG1 (endo-polygalacturonase 1); polygalacturonase
247013_at	2.36428	3.91385e-09	AT5G67480	BT4 (BTB AND TAZ DOMAIN PROTEIN 4); protein binding / transcription regulator
260556_at	2.35493	5.98942e-10	AT2G43620	chitinase, putative
252415_at	2.34698	8.7723e-10	AT3G47340	ASN1 (DARK INDUCIBLE 6)
263866_at	2.33637	3.55271e-10	AT2G36950	heavy-metal-associated domain-containing protein
249860_at	2.31519	1.06746e-09	AT5G22860	serine carboxypeptidase S28 family protein
249454_at	2.3117	8.96972e-11	AT5G39520	similar to unknown protein [Arabidopsis thaliana] (TAIR:AT5G39530.1); similar to unnamed protein product [Vitis vinifera] (GB:CAO15021.1)
257774_at	2.30168	3.32274e-09	AT3G29250	oxidoreductase
266995_at	2.2966	4.23171e-06	AT2G34500	CYP710A1 (cytochrome P450, family 710, subfamily A, polypeptide 1); C-22 sterol desaturase/ oxygen binding
247866_at	2.28504	1.75879e-10	AT5G57550	XTR3 (XYLOGLUCAN ENDOTRANSGLYCOSYLASE 3); hydrolase, acting on glycosyl bonds
266098_at	2.27716	1.11705e-09	AT2G37870	protease inhibitor/seed storage/lipid transfer protein (LTP) family protein
259418_at	2.274	6.21786e-09	AT1G02390	ATGPAT2/GPAT2 (GLYCEROL-3-PHOSPHATE ACYLTRANSFERASE 2); acyltransferase
245349_at	2.27087	2.32081e-09	AT4G16690	esterase/lipase/thioesterase family protein
248713_at	2.25709	2.65907e-10	AT5G48180	kelch repeat-containing protein
250351_at	2.25679	4.16351e-10	AT5G12030	AT-HSP17.6A (Arabidopsis thaliana heat shock protein 17.6A)
266142_at	2.24866	1.16982e-10	AT2G39030	GCN5-related N-acetyltransferase (GNAT) family protein
254818_at	2.24391	2.87855e-08	AT4G12470	protease inhibitor/seed storage/lipid transfer protein (LTP) family protein
245885_at	2.24028	8.65172e-10	AT5G09440	phosphate-responsive protein, putative
247266_at	2.23718	1.4838e-08	AT5G64570	XYL4 (beta-xylosidase 4); hydrolase, hydrolyzing O-glycosyl compounds
254101_at	2.22503	3.57946e-10	AT4G25000	AMY1/ATAMY1 (ALPHA-AMYLASE-LIKE); alpha-amylase
248236_at	2.20626	6.10743e-10	AT5G53870	plastocyanin-like domain-containing protein
258209_at	2.2003	4.23947e-07	AT3G14060	similar to unknown protein [Arabidopsis thaliana] (TAIR:AT1G54120.1); similar to unnamed protein product [Vitis vinifera] (GB:CAO45609.1)
245567_at	2.15419	1.88554e-09	AT4G14630	GLP9 (GERMIN-LIKE PROTEIN 9); manganese ion binding / metal ion binding / nutrient reservoir
260567_at	2.13552	1.68934e-09	AT2G43820	GT/UGT74F2 (UDP-GLUCOSYLTRANSFERASE 74F2); UDP-glucosyltransferase/ UDP-glycosyltransferase/ transferase, transferring glycosyl groups / transferase, transferring hexosyl groups
259133_at	2.1353	3.87569e-09	AT3G05400	sugar transporter, putative
251427_at	2.13233	2.70127e-10	AT3G60130	glycosyl hydrolase family 1 protein / beta-glucosidase, putative (YLS1)
253172_at	2.12356	7.79043e-09	AT4G35060	heavy-metal-associated domain-containing protein / copper chaperone (CCH)-related
250798_at	2.11904	3.32056e-08	AT5G05340	peroxidase, putative
245976_at	2.11336	7.69988e-09	AT5G13080	WRKY75 (WRKY DNA-BINDING PROTEIN 75); transcription factor
265387_at	2.11056	3.59512e-10	AT2G20670	similar to unknown protein [Arabidopsis thaliana] (TAIR:AT4G32480.1); similar to unnamed protein product [Vitis vinifera] (GB:CAO69754.1); contains InterPro domain Protein of unknown function DUF506, plant (InterPro:IPR006502)
249775_at	2.09475	2.28169e-09	AT5G24160	squalene monooxygenase 1,2 / squalene epoxidase 1,2 (SQP1,2)
253666_at	2.09193	2.61661e-10	AT4G30270	MERI5B (MERISTEM-5); hydrolase, acting on glycosyl bonds / xyloglucan:xyloglucosyl transferase
265913_at	2.06664	3.08564e-09	AT2G25625	similar to unnamed protein product [Vitis vinifera] (GB:CAO44157.1)
252320_at	2.06428	3.91832e-09	AT3G48580	xyloglucan:xyloglucosyl transferase, putative / xyloglucan endotransglycosylase, putative / endo-xyloglucan transferase, putative
260551_at	2.06366	6.383e-10	AT2G43510	ATTI1 (ARABIDOPSIS THALIANA TRYPSIN INHIBITOR PROTEIN 1)
257540_at	2.03922	5.26067e-06	AT3G21520	similar to unknown protein [Arabidopsis thaliana] (TAIR:AT3G21550.1); similar to unnamed protein product [Vitis vinifera] (GB:CAO71058.1); contains InterPro domain Protein of unknown function DUF679 (InterPro:IPR007770)
252102_at	2.01706	4.20543e-08	AT3G50970	LTI30 (LOW TEMPERATURE-INDUCED 30)
249774_at	2.01621	2.56846e-10	AT5G24150	SQP1 (Squalene monooxygenase 1)
262128_at	2.00936	5.09078e-09	AT1G52690	late embryogenesis abundant protein, putative / LEA protein, putative
253908_at	2.00292	1.39385e-09	AT4G27260	GH3.5/WES1; indole-3-acetic acid amido synthetase
251272_at	2.00285	6.17494e-09	AT3G61890	ATHB-12 (ARABIDOPSIS THALIANA HOMEOBOX PROTEIN 12); transcription factor
266140_at	2.00277	1.15395e-07	AT2G28120	nodulin family protein
264652_at	2.00114	7.23819e-07	AT1G08920	sugar transporter, putative
254232_at	1.99841	2.81021e-08	AT4G23600	CORI3 (CORONATINE INDUCED 1, JASMONIC ACID RESPONSIVE 2); transaminase
246463_at	1.99661	6.10719e-10	AT5G16970	AT-AER (ALKENAL REDUCTASE); 2-alkenal reductase
260875_at	1.99634	5.41998e-09	AT1G21410	SKP2A; protein binding
251356_at	1.97655	4.16094e-10	AT3G61060	ATPP2-A13
262518_at	1.97496	1.14959e-08	AT1G17170	ATGSTU24 (ARABIDOPSIS THALIANA GLUTATHIONE S-TRANSFERASE (CLASS TAU) 24); glutathione transferase
248606_at	1.9538	1.13906e-09	AT5G49450;AT5G49448	[AT5G49450, ATBZIP1 (ARABIDOPSIS THALIANA BASIC LEUCINE-ZIPPER 1); DNA binding / protein heterodimerization/ transcription factor];[AT5G49448, CPuORF4 (Conserved peptide upstream open reading frame 4)]
246272_at	1.94954	2.67716e-09	AT4G37150	esterase, putative
247279_at	1.94222	6.26649e-09	AT5G64310	AGP1 (ARABINOGALACTAN-PROTEIN 1)
248432_at	1.9371	2.37484e-08	AT5G51390	unknown protein
250287_at	1.93399	6.17872e-08	AT5G13330	RAP2.6L (related to AP2 6L); DNA binding / transcription factor
246781_at	1.92847	1.1741e-08	AT5G27350	SFP1; carbohydrate transmembrane transporter/ sugar:hydrogen ion symporter
264300_at	1.92238	8.33814e-10	AT1G78670	ATGGH3 (GAMMA-GLUTAMYL HYDROLASE 3); gamma-glutamyl hydrolase
251028_at	1.91993	4.29044e-08	AT5G02230	haloacid dehalogenase-like hydrolase family protein
264148_at	1.91702	5.06249e-09	AT1G02220	ANAC003 (Arabidopsis NAC domain containing protein 3); transcription factor
266156_at	1.90486	2.89356e-07	AT2G28110	FRA8 (FRAGILE FIBER8); transferase
259570_at	1.90383	6.31475e-10	AT1G20440	COR47 (cold regulated 47)
259442_at	1.90352	1.44246e-07	AT1G02310	glycosyl hydrolase family protein 5 / cellulase family protein / (1-4)-beta-mannan endohydrolase, putative
252367_at	1.89928	3.43343e-09	AT3G48360	BT2 (BTB AND TAZ DOMAIN PROTEIN 2); protein binding / transcription factor/ transcription regulator
250483_at	1.89924	9.87414e-08	AT5G10300	hydrolase, alpha/beta fold family protein
254543_at	1.8977	7.16459e-10	AT4G19810	glycosyl hydrolase family 18 protein
258402_at	1.89097	1.58913e-09	AT3G15450	similar to unknown protein [Arabidopsis thaliana] (TAIR:AT4G27450.1); similar to unknown [Populus trichocarpa] (GB:ABK93866.1); contains domain PTHR11772 (PTHR11772); contains domain G3DSA:3.60.20.10 (G3DSA:3.60.20.10); contains domain SSF56235 (SSF56235)
254447_at	1.88528	2.02473e-08	AT4G20860	FAD-binding domain-containing protein
263157_at	1.88426	1.85557e-09	AT1G54100	ALDH7B4 (ALDEHYDE DEHYDROGENASE 7B4); 3-chloroallyl aldehyde dehydrogenase
255080_at	1.88322	6.65603e-07	AT4G09030	AGP10 (Arabinogalactan protein 10)
245998_at	1.87541	1.93091e-08	AT5G20830	SUS1 (SUCROSE SYNTHASE 1); UDP-glycosyltransferase/ sucrose synthase
253872_at	1.85942	4.26553e-09	AT4G27410	RD26 (RESPONSIVE TO DESSICATION 26); transcription factor
249377_at	1.85065	3.43161e-08	AT5G40690	similar to unknown protein [Arabidopsis thaliana] (TAIR:AT2G41730.1); similar to unnamed protein product [Vitis vinifera] (GB:CAO14635.1)
266992_at	1.841	1.1385e-08	AT2G39200	MLO12 (MILDEW RESISTANCE LOCUS O 12); calmodulin binding
265199_s_at	1.83075	1.62458e-06	AT2G36780;AT2G36770	[AT2G36780, UDP-glucoronosyl/UDP-glucosyl transferase family protein];[AT2G36770, UDP-glucoronosyl/UDP-glucosyl transferase family protein]
252515_at	1.83057	5.96837e-09	AT3G46230	ATHSP17.4 (Arabidopsis thaliana heat shock protein 17.4)
258880_at	1.82965	2.55106e-06	AT3G06420	ATG8H (AUTOPHAGY 8H); microtubule binding
250662_at	1.82818	2.20109e-09	AT5G07010	sulfotransferase family protein
264894_at	1.82539	2.10252e-09	AT1G23040	hydroxyproline-rich glycoprotein family protein
245794_at	1.81862	1.08709e-07	AT1G32170	XTR4 (XYLOGLUCAN ENDOTRANSGLYCOSYLASE 4); hydrolase, acting on glycosyl bonds
248205_at	1.81795	2.70902e-07	AT5G54300	similar to unknown protein [Arabidopsis thaliana] (TAIR:AT1G61260.1); similar to unnamed protein product [Vitis vinifera] (GB:CAO39207.1); contains InterPro domain Protein of unknown function DUF761, plant (InterPro:IPR008480)
258322_at	1.81709	2.3686e-08	AT3G22740	HMT3 (Homocysteine S-methyltransferase 3); homocysteine S-methyltransferase
249923_at	1.80794	1.1707e-09	AT5G19120	aspartic-type endopeptidase/ pepsin A
264616_at	1.80623	2.00698e-08	AT2G17740	DC1 domain-containing protein
247488_at	1.80568	1.18116e-09	AT5G61820	similar to MtN19-like protein [Pisum sativum] (GB:AAU14999.2); contains InterPro domain Stress up-regulated Nod 19 (InterPro:IPR011692)
256603_at	1.80392	2.11124e-08	AT3G28270	Identical to UPF0496 protein At3g28270 [Arabidopsis Thaliana] (GB:Q9LHD9;GB:Q8H7D0;GB:Q8H7E9;GB:Q944H3); similar to AT14A [Arabidopsis thaliana] (TAIR:AT3G28290.1); similar to AT14A [Arabidopsis thaliana] (TAIR:AT3G28300.1); similar to unnamed protein product [Vitis vinifera] (GB:CAO22906.1); contains InterPro domain Protein of unknown function DUF677 (InterPro:IPR007749)
265216_at	1.80377	2.49524e-08	AT1G05100	MAPKKK18 (Mitogen-activated protein kinase kinase kinase 18); kinase
258610_at	1.80114	9.96513e-07	AT3G02875	ILR1 (IAA-LEUCINE RESISTANT 1); metallopeptidase
250252_at	1.79813	2.0488e-08	AT5G13750	ZIFL1 (ZINC INDUCED FACILITATOR-LIKE 1); tetracycline:hydrogen antiporter/ transporter
264447_at	1.79812	1.21613e-07	AT1G27300	similar to unnamed protein product [Vitis vinifera] (GB:CAO66149.1)
251804_at	1.78802	9.6663e-09	AT3G55430	glycosyl hydrolase family 17 protein / beta-1,3-glucanase, putative
253061_at	1.78769	1.02593e-07	AT4G37610	BT5 (BTB and TAZ domain protein 5); protein binding / transcription regulator
265382_at	1.78622	3.61389e-08	AT2G16790	shikimate kinase family protein
260405_at	1.78424	4.90066e-08	AT1G69930	ATGSTU11 (Arabidopsis thaliana Glutathione S-transferase (class tau) 11); glutathione transferase
258524_at	1.77689	5.62036e-08	AT3G06810	IBR3 (IBA-RESPONSE 3); acyl-CoA dehydrogenase/ oxidoreductase
254573_at	1.7755	1.34595e-07	AT4G19420	pectinacetylesterase family protein
265615_at	1.77267	3.22429e-07	AT2G25450	2-oxoglutarate-dependent dioxygenase, putative
250054_at	1.76188	1.08971e-08	AT5G17860	CAX7 (CALCIUM EXCHANGER 7); calcium:sodium antiporter/ cation:cation antiporter
250385_at	1.76099	2.04432e-09	AT5G11520	ASP3 (ASPARTATE AMINOTRANSFERASE 3)
265118_at	1.75923	1.5533e-08	AT1G62660	beta-fructosidase (BFRUCT3) / beta-fructofuranosidase / invertase, vacuolar
267266_at	1.75871	2.02341e-08	AT2G23150	NRAMP3 (NRAMP metal ion transporter 3); manganese ion transmembrane transporter/ metal ion transmembrane transporter
246984_at	1.75661	3.15211e-08	AT5G67310	CYP81G1 (cytochrome P450, family 81, subfamily G, polypeptide 1); oxygen binding
260706_at	1.74925	9.5053e-08	AT1G32350	AOX1D (ALTERNATIVE OXIDASE 1D); alternative oxidase
266168_at	1.74153	2.92112e-09	AT2G38870	protease inhibitor, putative
259596_at	1.74094	1.41845e-07	AT1G28130	GH3.17; indole-3-acetic acid amido synthetase
266884_at	1.73791	4.1845e-09	AT2G44790	UCC2 (UCLACYANIN 2); copper ion binding
263497_at	1.73345	5.63818e-09	AT2G42540	COR15A (COLD-REGULATED 15A)
246595_at	1.72809	3.77901e-09	AT5G14780	FDH (FORMATE DEHYDROGENASE); NAD binding / binding / catalytic/ cofactor binding / oxidoreductase, acting on the CH-OH group of donors, NAD or NADP as acceptor
265648_at	1.72602	2.62708e-08	AT2G27500	glycosyl hydrolase family 17 protein
264467_at	1.72163	8.74951e-08	AT1G10140	similar to unknown protein [Arabidopsis thaliana] (TAIR:AT1G58420.1); contains InterPro domain Uncharacterised conserved protein UCP031279 (InterPro:IPR016972)
263404_s_at	1.71722	9.44711e-09	AT2G04090;AT2G04100	[AT2G04090, MATE efflux family protein];[AT2G04100, MATE efflux family protein]
260933_at	1.69948	1.18361e-07	AT1G02470	similar to unknown protein [Arabidopsis thaliana] (TAIR:AT1G02475.1); similar to unnamed protein product [Vitis vinifera] (GB:CAO40177.1); contains InterPro domain Streptomyces cyclase/dehydrase (InterPro:IPR005031)
253099_s_at	1.68725	1.53657e-09	AT4G37530;AT4G37520	[AT4G37530, peroxidase, putative];[AT4G37520, peroxidase 50 (PER50) (P50) (PRXR2)]
266184_s_at	1.67922	2.20556e-07	AT3G54700;AT2G38940	[AT3G54700, carbohydrate transmembrane transporter/ phosphate transmembrane transporter/ sugar:hydrogen ion symporter];[AT2G38940, ATPT2 (PHOSPHATE TRANSPORTER 2); carbohydrate transmembrane transporter/ phosphate transmembrane transporter/ sugar:hydrogen ion symporter]
264923_s_at	1.66861	1.33581e-06	AT1G65970;AT1G60740	[AT1G65970, TPX2 (THIOREDOXIN-DEPENDENT PEROXIDASE 2); antioxidant];[AT1G60740, peroxiredoxin type 2, putative]
252604_at	1.66678	2.92958e-08	AT3G45060	ATNRT2.6 (Arabidopsis thaliana high affinity nitrate transporter 2.6); nitrate transmembrane transporter
248100_at	1.66673	5.74148e-08	AT5G55180	glycosyl hydrolase family 17 protein
253277_at	1.66322	3.03908e-08	AT4G34230	CAD5 (CINNAMYL ALCOHOL DEHYDROGENASE 5); cinnamyl-alcohol dehydrogenase
264433_at	1.66292	3.68589e-09	AT1G61810	BGLU45; hydrolase, hydrolyzing O-glycosyl compounds
266967_at	1.65402	4.90658e-09	AT2G39530	integral membrane protein, putative
259618_at	1.65341	4.78504e-09	AT1G48000	MYB112 (myb domain protein 112); DNA binding / transcription factor
245228_at	1.65323	8.22632e-08	AT3G29810	COBL2 (COBRA-LIKE PROTEIN 2 PRECURSOR)
245393_at	1.65248	1.65877e-07	AT4G16260	glycosyl hydrolase family 17 protein
248611_at	1.65235	8.61944e-08	AT5G49520	WRKY48 (WRKY DNA-binding protein 48); transcription factor
246114_at	1.64797	1.74998e-08	AT5G20250	DIN10 (DARK INDUCIBLE 10); hydrolase, hydrolyzing O-glycosyl compounds
251317_at	1.64268	2.12992e-08	AT3G61490	glycoside hydrolase family 28 protein / polygalacturonase (pectinase) family protein
261410_at	1.63584	4.45576e-09	AT1G07610	MT1C (metallothionein 1C)
265276_at	1.63478	7.83854e-09	AT2G28400	similar to unknown protein [Arabidopsis thaliana] (TAIR:AT5G60680.1); similar to unnamed protein product [Vitis vinifera] (GB:CAO21845.1); contains InterPro domain Protein of unknown function DUF584 (InterPro:IPR007608)
249765_at	1.61562	2.35276e-07	AT5G24030	SLAH3 (SLAC1 HOMOLOGUE 3); transporter
248118_at	1.61313	1.22858e-07	AT5G55050	GDSL-motif lipase/hydrolase family protein
259015_at	1.61116	3.83075e-08	AT3G07350	similar to unknown protein [Arabidopsis thaliana] (TAIR:AT3G25240.1); similar to unnamed protein product [Vitis vinifera] (GB:CAO38687.1); contains InterPro domain Protein of unknown function DUF506, plant (InterPro:IPR006502)
267477_at	1.60709	3.76509e-09	AT2G02710	PAC motif-containing protein
248879_at	1.60519	1.68842e-08	AT5G46180	delta-OAT (ornithine- delta-aminotransferase); ornithine-oxo-acid transaminase
247924_at	1.60239	2.12396e-06	AT5G57655	xylose isomerase family protein
246071_at	1.5969	1.17884e-08	AT5G20150	SPX (SYG1/Pho81/XPR1) domain-containing protein
256725_at	1.59494	4.01935e-09	AT2G34070	similar to unknown protein [Arabidopsis thaliana] (TAIR:AT1G29050.1); similar to unnamed protein product [Vitis vinifera] (GB:CAO48076.1); contains InterPro domain Protein of unknown function DUF231, plant (InterPro:IPR004253)
254832_at	1.59385	3.55754e-08	AT4G12490	protease inhibitor/seed storage/lipid transfer protein (LTP) family protein
250099_at	1.59334	1.48899e-06	AT5G17300	myb family transcription factor
255064_at	1.58682	6.07329e-08	AT4G08950	phosphate-responsive protein, putative (EXO)
246460_at	1.58175	7.41288e-08	AT5G16910	ATCSLD2 (Cellulose synthase-like D2); cellulose synthase/ transferase, transferring glycosyl groups
258975_at	1.58159	4.80649e-08	AT3G01970	WRKY45 (WRKY DNA-binding protein 45); transcription factor
257129_at	1.58106	5.8792e-08	AT3G20100	CYP705A19 (cytochrome P450, family 705, subfamily A, polypeptide 19); oxygen binding
247882_at	1.57968	2.23584e-07	AT5G57785	unknown protein
260546_at	1.57726	2.77579e-08	AT2G43520	ATTI2 (ARABIDOPSIS THALIANA TRYPSIN INHIBITOR PROTEIN 2); trypsin inhibitor
265670_s_at	1.56827	3.79768e-07	AT2G32190;AT2G32210	[AT2G32190, similar to unknown protein [Arabidopsis thaliana] (TAIR:AT2G32210.1); similar to unknown [Populus trichocarpa] (GB:ABK92801.1); contains domain PD188784 (PD188784)];[AT2G32210, similar to unknown protein [Arabidopsis thaliana] (TAIR:AT2G32190.1); similar to unknown [Populus trichocarpa] (GB:ABK92801.1); contains domain PD188784 (PD188784)]
255860_at	1.55871	2.44372e-07	AT5G34940	ATGUS3 (ARABIDOPSIS THALIANA GLUCURONIDASE 3); beta-glucuronidase
263406_at	1.55866	3.24225e-06	AT2G04160	AIR3 (Auxin-Induced in Root cultures 3); subtilase
253473_at	1.5577	7.14567e-09	AT4G32250	protein kinase family protein
262229_at	1.55449	1.78034e-08	AT1G68620	hydrolase
248335_at	1.54307	1.26343e-07	AT5G52450	MATE efflux protein-related
262244_at	1.5401	2.60364e-07	AT1G48260	CIPK17 (SNF1-RELATED PROTEIN KINASE 3.21); kinase
256014_at	1.53947	4.63838e-07	AT1G19200	senescence-associated protein-related
259723_at	1.5355	5.50996e-08	AT1G60960	IRT3 (Iron regulated transporter 3); cation transmembrane transporter/ metal ion transmembrane transporter
248622_at	1.53428	1.10293e-08	AT5G49360	BXL1 (BETA-XYLOSIDASE 1); hydrolase, hydrolyzing O-glycosyl compounds
256061_at	1.52038	2.14484e-08	AT1G07040	similar to unknown protein [Arabidopsis thaliana] (TAIR:AT1G27030.1); similar to unnamed protein product [Vitis vinifera] (GB:CAO41035.1)
246481_s_at	1.51723	4.65563e-08	AT5G15960;AT5G15970	[AT5G15960, KIN1];[AT5G15970, KIN2 (COLD-RESPONSIVE 6.6)]
264685_at	1.51602	2.50489e-07	AT1G65610	ATGH9A2/KOR2 (ARABIDOPSIS THALIANA GLYCOSYL HYDROLASE 9A2); hydrolase, hydrolyzing O-glycosyl compounds
251722_at	1.51449	2.65155e-08	AT3G56200	amino acid transporter family protein
263184_at	1.50215	5.37238e-08	AT1G05560	UGT1 (UDP-glucosyl transferase 75B1); UDP-glycosyltransferase/ transferase, transferring glycosyl groups
261020_at	1.49762	6.36678e-09	AT1G26390	FAD-binding domain-containing protein
257592_at	1.4937	3.54149e-08	AT3G24982	protein binding
250094_at	1.49338	8.76326e-07	AT5G17380	pyruvate decarboxylase family protein
260581_at	1.48548	1.38357e-07	AT2G47190	MYB2 (myb domain protein 2); DNA binding / transcription factor
260553_at	1.48285	1.22798e-06	AT2G41800	similar to unknown protein [Arabidopsis thaliana] (TAIR:AT2G41810.1); similar to unnamed protein product [Vitis vinifera] (GB:CAO23583.1); similar to hypothetical protein [Vitis vinifera] (GB:CAN80832.1); contains InterPro domain Protein of unknown function DUF642 (InterPro:IPR006946); contains InterPro domain Galactose-binding like (InterPro:IPR008979)
246215_at	1.48069	3.29493e-07	AT4G37180	myb family transcription factor
264365_s_at	1.47916	1.43705e-08	AT1G03220;AT1G03230	[AT1G03220, extracellular dermal glycoprotein, putative / EDGP, putative];[AT1G03230, extracellular dermal glycoprotein, putative / EDGP, putative]
249527_at	1.47552	3.25702e-07	AT5G38710	proline oxidase, putative / osmotic stress-responsive proline dehydrogenase, putative
255575_at	1.47545	2.59229e-06	AT4G01430	nodulin MtN21 family protein
260261_at	1.46908	2.96563e-07	AT1G68450	VQ motif-containing protein
255381_at	1.46722	1.89245e-08	AT4G03510	RMA1 (Ring finger protein with Membrane Anchor 1); protein binding / ubiquitin-protein ligase/ zinc ion binding
259517_at	1.46316	9.27106e-08	AT1G20630	CAT1 (CATALASE 1); catalase
260408_at	1.4604	1.48612e-07	AT1G69880	ATH8 (thioredoxin H-type 8); thiol-disulfide exchange intermediate
247287_at	1.45913	2.27177e-05	AT5G64230	similar to unknown protein [Arabidopsis thaliana] (TAIR:AT3G19920.1); similar to hypothetical protein [Trifolium pratense] (GB:BAE71289.1)
256861_at	1.45789	8.2021e-09	AT3G23920	BAM1/BMY7/TR-BAMY (BETA-AMYLASE 1); beta-amylase
254174_at	1.45265	1.21619e-06	AT4G24120	YSL1 (YELLOW STRIPE LIKE 1); oligopeptide transporter
261927_at	1.45177	5.43795e-08	AT1G22500	zinc finger (C3HC4-type RING finger) family protein
258059_at	1.45066	5.56497e-08	AT3G29035	ANAC059/ATNAC3 (Arabidopsis NAC domain containing protein 59); protein heterodimerization/ transcription factor
265070_at	1.45027	3.68939e-08	AT1G55510	BCDH BETA1 (BRANCHED-CHAIN ALPHA-KETO ACID DECARBOXYLASE E1 BETA SUBUNIT); 3-methyl-2-oxobutanoate dehydrogenase (2-methylpropanoyl-transferring)
255904_at	1.44689	1.73137e-08	AT1G17860	trypsin and protease inhibitor family protein / Kunitz family protein
258887_at	1.44117	9.12215e-09	AT3G05630	PLDP2 (PHOSPHOLIPASE D ZETA 2); phospholipase D
253343_at	1.4363	9.14593e-09	AT4G33540	metallo-beta-lactamase family protein
267035_at	1.43349	1.20789e-07	AT2G38400	AGT3 (ALANINE:GLYOXYLATE AMINOTRANSFERASE 3); alanine-glyoxylate transaminase
256522_at	1.42437	1.25556e-08	AT1G66160	U-box domain-containing protein
267472_at	1.42257	4.46904e-07	AT2G02850	ARPN (PLANTACYANIN); copper ion binding
266938_at	1.42218	1.0775e-06	AT2G18950	HPT1 (HOMOGENTISATE PHYTYLTRANSFERASE 1); prenyltransferase
251084_at	1.40988	1.14022e-07	AT5G01520	zinc finger (C3HC4-type RING finger) family protein
260983_at	1.40839	2.49317e-07	AT1G53560	similar to unknown protein [Arabidopsis thaliana] (TAIR:AT1G17080.1); similar to unknown [Populus trichocarpa] (GB:ABK95219.1); contains domain PTHR10052 (PTHR10052); contains domain PTHR10052:SF2 (PTHR10052:SF2)
261211_at	1.40659	2.14753e-08	AT1G12780	UGE1 (UDP-D-GLUCOSE/UDP-D-GALACTOSE 4-EPIMERASE 1); UDP-glucose 4-epimerase/ protein dimerization
259150_at	1.40228	1.15578e-07	AT3G10320	similar to unknown protein [Arabidopsis thaliana] (TAIR:AT2G41640.1); similar to unnamed protein product [Vitis vinifera] (GB:CAO23616.1); contains InterPro domain Protein of unknown function DUF563 (InterPro:IPR007657)
265200_s_at	1.3959	1.17108e-07	AT2G36800;AT2G36790	[AT2G36800, DOGT1 (DON-GLUCOSYLTRANSFERASE); UDP-glycosyltransferase/ transferase, transferring glycosyl groups];[AT2G36790, UGT73C6 (UDP-GLUCOSYL TRANSFERASE 73C6); UDP-glucosyltransferase/ UDP-glycosyltransferase/ transferase, transferring glycosyl groups]
250213_at	1.39535	1.56951e-07	AT5G13820	TBP1 (TELOMERIC DNA BINDING PROTEIN 1); DNA binding
247312_at	1.39092	1.5205e-06	AT5G63970	copine-related
245854_at	1.38389	4.77943e-08	AT5G13490	AAC2 (ADP/ATP CARRIER 2); ATP:ADP antiporter/ binding
251443_at	1.38326	3.56506e-08	AT3G59940	kelch repeat-containing F-box family protein
264960_at	1.38279	7.51046e-07	AT1G76930	ATEXT4 (EXTENSIN 4)
266292_at	1.37985	2.38605e-08	AT2G29350	SAG13 (Senescence-associated gene 13); oxidoreductase
248812_at	1.37805	9.70283e-06	AT5G47330	palmitoyl protein thioesterase family protein
267008_at	1.37505	1.76993e-08	AT2G39350	ABC transporter family protein
246302_at	1.37424	3.21055e-08	AT3G51860	CAX3 (cation exchanger 3); cation:cation antiporter
266901_at	1.37141	2.72408e-06	AT2G34600	JAZ7/TIFY5B (JASMONATE-ZIM-DOMAIN PROTEIN 7)
253203_at	1.37062	3.10494e-08	AT4G34710	ADC2 (ARGININE DECARBOXYLASE 2)
264886_at	1.36858	4.65943e-06	AT1G61120	terpene synthase/cyclase family protein
256245_at	1.36728	3.58562e-06	AT3G12580	HSP70 (heat shock protein 70); ATP binding
265796_at	1.36488	1.4471e-08	AT2G35730	heavy-metal-associated domain-containing protein
260986_at	1.35896	2.81978e-08	AT1G53580	ETHE1/GLX2-3/GLY3 (GLYOXALASE 2-3); hydroxyacylglutathione hydrolase
260410_at	1.35822	4.65774e-08	AT1G69870	proton-dependent oligopeptide transport (POT) family protein
267080_at	1.35508	2.04682e-06	AT2G41190	amino acid transporter family protein
258158_at	1.35243	7.81165e-08	AT3G17790	ATACP5 (acid phosphatase 5); acid phosphatase/ protein serine/threonine phosphatase
257824_at	1.34315	1.21092e-07	AT3G25290	auxin-responsive family protein
253022_at	1.34285	3.01084e-07	AT4G38060	similar to unknown protein [Arabidopsis thaliana] (TAIR:AT5G65480.1); similar to unknown [Lycopersicon esculentum] (GB:AAK84476.1)
267209_at	1.33815	1.12516e-07	AT2G30930	similar to unknown protein [Arabidopsis thaliana] (TAIR:AT1G06540.1)
245136_at	1.33557	8.30452e-08	AT2G45210	auxin-responsive protein-related
252570_at	1.33368	5.87229e-07	AT3G45300	IVD (ISOVALERYL-COA-DEHYDROGENASE)
263963_at	1.33332	5.14121e-07	AT2G36080	DNA-binding protein, putative
253827_at	1.3333	7.72207e-08	AT4G28085	unknown protein
256324_at	1.33293	1.02965e-07	AT1G66760	MATE efflux family protein
255881_at	1.33181	1.23026e-06	AT1G67070	DIN9 (DARK INDUCIBLE 9); mannose-6-phosphate isomerase
259879_at	1.33053	8.88661e-05	AT1G76650	CML38; calcium ion binding
258162_at	1.32218	1.45186e-07	AT3G17810	dihydroorotate dehydrogenase family protein / dihydroorotate oxidase family protein
252487_at	1.32118	7.14945e-06	AT3G46660	UDP-glucoronosyl/UDP-glucosyl transferase family protein
267181_at	1.3126	2.61955e-07	AT2G37760	aldo/keto reductase family protein
258037_at	1.31231	1.73207e-06	AT3G21230	4CL5 (4-COUMARATE:COA LIGASE 5); 4-coumarate-CoA ligase
264957_at	1.31223	7.57583e-08	AT1G77000	ATSKP2;2/SKP2B (ARABIDOPSIS HOMOLOG OF HOMOLOG OF HUMAN SKP2 2); ubiquitin-protein ligase
246260_at	1.31013	5.01445e-07	AT1G31820	amino acid permease family protein
266170_at	1.30714	1.40611e-07	AT2G39050	hydroxyproline-rich glycoprotein family protein
259445_at	1.30628	7.51821e-08	AT1G02400	ATGA2OX6/DTA1 (GIBBERELLIN 2-OXIDASE 6); gibberellin 2-beta-dioxygenase
254764_at	1.30047	1.49026e-07	AT4G13250	short-chain dehydrogenase/reductase (SDR) family protein
266290_at	1.29511	3.85391e-08	AT2G29490	ATGSTU1 (GLUTATHIONE S-TRANSFERASE 19); glutathione transferase
262099_s_at	1.29318	8.78018e-05	AT4G37390;AT1G59500	[AT4G37390, YDK1 (YADOKARI 1); indole-3-acetic acid amido synthetase];[AT1G59500, GH3.4; indole-3-acetic acid amido synthetase]
266368_at	1.29292	6.56778e-08	AT2G41380	embryo-abundant protein-related
258815_at	1.29043	2.64026e-07	AT3G04000	short-chain dehydrogenase/reductase (SDR) family protein
264024_at	1.28565	8.17496e-08	AT2G21180	similar to Os03g0249700 [Oryza sativa (japonica cultivar-group)] (GB:NP_001049562.1)
266866_at	1.28296	1.27463e-07	AT2G29940	ATPDR3/PDR3 (PLEIOTROPIC DRUG RESISTANCE 3); ATPase, coupled to transmembrane movement of substances
264717_at	1.28282	1.24221e-05	AT1G70140	ATFH8 (FORMIN 8); actin binding / actin filament binding / profilin binding
262887_at	1.28275	3.08727e-06	AT1G14780	similar to unknown protein [Arabidopsis thaliana] (TAIR:AT4G24290.2); similar to unnamed protein product [Vitis vinifera] (GB:CAO42380.1); contains InterPro domain Membrane attack complex component/perforin/complement C9 (InterPro:IPR001862)
260248_at	1.28192	5.54683e-07	AT1G74310	ATHSP101 (HEAT SHOCK PROTEIN 101); ATP binding / ATPase
265987_at	1.2734	1.04769e-06	AT2G24240	potassium channel tetramerisation domain-containing protein
267393_at	1.27169	1.59014e-06	AT2G44500	similar to unknown protein [Arabidopsis thaliana] (TAIR:AT3G07900.1); similar to unnamed protein product [Vitis vinifera] (GB:CAO15104.1); contains InterPro domain Protein of unknown function DUF246, plant (InterPro:IPR004348)
258805_at	1.26664	5.39893e-06	AT3G04010	glycosyl hydrolase family 17 protein
263536_at	1.26143	1.19921e-06	AT2G25000	WRKY60 (WRKY DNA-BINDING PROTEIN 60); transcription factor
262801_at	1.26103	2.26632e-06	AT1G21010	similar to unknown protein [Arabidopsis thaliana] (TAIR:AT1G76600.1); similar to unnamed protein product [Vitis vinifera] (GB:CAO66314.1)
248701_at	1.25662	1.91592e-07	AT5G48410	ATGLR1.3 (Arabidopsis thaliana glutamate receptor 1.3)
246440_at	1.25631	7.46233e-07	AT5G17650	glycine/proline-rich protein
247215_at	1.25051	7.85768e-08	AT5G64905	PROPEP3 (Elicitor peptide 3 precursor)
248460_at	1.24947	6.57715e-08	AT5G50915	basic helix-loop-helix (bHLH) family protein
262630_at	1.2489	1.01204e-06	AT1G06520	ATGPAT1/GPAT1 (GLYCEROL-3-PHOSPHATE ACYLTRANSFERASE 1); 1-acylglycerol-3-phosphate O-acyltransferase/ acyltransferase
253332_at	1.24608	5.05332e-06	AT4G33420	peroxidase, putative
250918_at	1.24563	2.77336e-07	AT5G03610	GDSL-motif lipase/hydrolase family protein
263363_at	1.24165	2.47989e-06	AT2G03850	late embryogenesis abundant domain-containing protein / LEA domain-containing protein
264280_at	1.24151	0.000165409	AT1G61820	BGLU46; hydrolase, hydrolyzing O-glycosyl compounds
266395_at	1.24138	9.23869e-07	AT2G43100	aconitase C-terminal domain-containing protein
258856_at	1.24053	3.21527e-07	AT3G02040	SRG3 (SENESCENCE-RELATED GENE 3); glycerophosphodiester phosphodiesterase
267357_at	1.24036	7.24889e-08	AT2G40000	similar to unknown protein [Arabidopsis thaliana] (TAIR:AT3G55840.1); similar to unnamed protein product [Vitis vinifera] (GB:CAO41329.1); contains InterPro domain Hs1pro-1, C-terminal (InterPro:IPR009743); contains InterPro domain Hs1pro-1, N-terminal (InterPro:IPR009869)
259856_at	1.2402	2.01635e-07	AT1G68440	similar to unknown protein [Arabidopsis thaliana] (TAIR:AT1G25400.1); similar to unnamed protein product [Vitis vinifera] (GB:CAO42150.1)
250024_at	1.23638	6.34168e-07	AT5G18270	ANAC087; transcription factor
245148_at	1.23357	2.35959e-07	AT2G45220	pectinesterase family protein
250781_at	1.23229	1.09564e-06	AT5G05410	DREB2A (DRE-BINDING PROTEIN 2A); DNA binding / transcription activator/ transcription factor
258434_at	1.23106	1.25232e-07	AT3G16770	ATEBP/ERF72/RAP2.3 (RELATED TO AP2 3); DNA binding / protein binding / transcription activator/ transcription factor
265059_at	1.23064	4.04561e-06	AT1G52080	AR791; actin binding
251191_at	1.23032	1.78027e-07	AT3G62590	lipase class 3 family protein
265511_at	1.22993	2.14317e-07	AT2G05540	glycine-rich protein
259977_at	1.22958	3.49149e-08	AT1G76590	zinc-binding family protein
245330_at	1.22701	6.91345e-08	AT4G14930	acid phosphatase survival protein SurE, putative
264436_at	1.22491	2.07088e-07	AT1G10370	ATGSTU17/ERD9/GST30/GST30B (EARLY-RESPONSIVE TO DEHYDRATION 9); glutathione transferase
266139_at	1.22418	1.40021e-05	AT2G28085	auxin-responsive family protein
262369_at	1.22357	1.87187e-06	AT1G73010	phosphoric monoester hydrolase
247095_at	1.21901	1.10964e-07	AT5G66400	RAB18 (RESPONSIVE TO ABA 18)
258586_s_at	1.21835	9.97228e-08	AT3G04320;AT3G04330	[AT3G04320, endopeptidase inhibitor];[AT3G04330, trypsin and protease inhibitor family protein / Kunitz family protein]
257021_at	1.216	7.70021e-06	AT3G19710	BCAT4 (BRANCHED-CHAIN AMINOTRANSFERASE4); catalytic/ methionine-oxo-acid transaminase
255733_at	1.2149	1.11706e-07	AT1G25400	similar to unknown protein [Arabidopsis thaliana] (TAIR:AT1G68440.1); similar to unnamed protein product [Vitis vinifera] (GB:CAO42150.1)
246607_at	1.21323	5.69118e-06	AT5G35370	carbohydrate binding / kinase
252291_s_at	1.21196	4.46677e-07	AT3G49120;AT3G49110	[AT3G49120, ATPCB/ATPERX34/PERX34/PRXCB (PEROXIDASE 34); peroxidase];[AT3G49110, ATPCA/ATPRX33/PRX33/PRXCA (PEROXIDASE 33); peroxidase]
246310_at	1.20957	4.99856e-07	AT3G51895	SULTR3;1 (SULFATE TRANSPORTER 1); sulfate transmembrane transporter
263935_at	1.20833	6.25928e-06	AT2G35930	U-box domain-containing protein
256098_at	1.20755	9.21113e-08	AT1G13700	glucosamine/galactosamine-6-phosphate isomerase family protein
264146_at	1.20591	7.96558e-07	AT1G02205	CER1 (ECERIFERUM 1)
261957_at	1.20282	8.90903e-07	AT1G64660	ATMGL; catalytic/ methionine gamma-lyase
265680_at	1.20185	3.88881e-08	AT2G32150	haloacid dehalogenase-like hydrolase family protein
246779_at	1.20162	3.9433e-05	AT5G27520	mitochondrial substrate carrier family protein
258182_at	1.19957	2.98635e-06	AT3G21500	DXPS1; 1-deoxy-D-xylulose-5-phosphate synthase
260693_at	1.19826	3.35571e-06	AT1G32450	proton-dependent oligopeptide transport (POT) family protein
266259_at	1.19778	8.45707e-07	AT2G27830	similar to pentatricopeptide (PPR) repeat-containing protein [Arabidopsis thaliana] (TAIR:AT4G22760.1); similar to hypothetical protein [Catharanthus roseus] (GB:CAC09928.1)
248207_at	1.19744	5.48189e-06	AT5G53970	aminotransferase, putative
245385_at	1.19679	4.96937e-08	AT4G14020	rapid alkalinization factor (RALF) family protein
249800_at	1.19536	1.81593e-07	AT5G23660	MTN3 (ARABIDOPSIS HOMOLOG OF MEDICAGO TRUNCATULA MTN3)
252740_at	1.19193	2.13887e-06	AT3G43270	pectinesterase family protein
251541_at	1.19063	8.44811e-08	AT3G58750	CSY2 (CITRATE SYNTHASE 2); citrate (SI)-synthase
259076_at	1.18771	3.22971e-07	AT3G02140	TMAC2 (TWO OR MORE ABRES-CONTAINING GENE 2)
266800_at	1.17369	1.21539e-07	AT2G22880	VQ motif-containing protein
259439_at	1.17179	4.7367e-06	AT1G01480	ACS2 (1-Amino-cyclopropane-1-carboxylate synthase 2)
263180_at	1.16659	3.39585e-07	AT1G05620	inosine-uridine preferring nucleoside hydrolase family protein
253066_at	1.16462	5.08102e-06	AT4G37770	ACS8 (1-Amino-cyclopropane-1-carboxylate synthase 8)
261006_at	1.16208	1.49497e-06	AT1G26410	FAD-binding domain-containing protein
267612_at	1.16114	3.7685e-07	AT2G26690	nitrate transporter (NTP2)
245076_at	1.16015	1.6433e-06	AT2G23170	GH3.3; indole-3-acetic acid amido synthetase
263986_at	1.15891	1.8255e-07	AT2G42790	CSY3 (CITRATE SYNTHASE 3); citrate (SI)-synthase
255926_at	1.15876	1.89684e-07	AT1G22190	AP2 domain-containing transcription factor, putative
261564_at	1.15782	5.23203e-06	AT1G01720	ATAF1 (Arabidopsis NAC domain containing protein 2); transcription factor
252400_at	1.15671	7.25746e-07	AT3G48020	similar to F-box family protein-related [Arabidopsis thaliana] (TAIR:AT5G62860.1); similar to unknown [Populus trichocarpa] (GB:ABK95323.1)
265119_at	1.15509	7.50774e-06	AT1G62570	flavin-containing monooxygenase family protein / FMO family protein
259293_at	1.15485	2.22634e-07	AT3G11580	DNA-binding protein, putative
246304_at	1.15461	2.34779e-07	AT3G51840	ACX4 (ACYL-COA OXIDASE 4); oxidoreductase
252908_at	1.14717	7.17479e-07	AT4G39670	glycolipid binding / glycolipid transporter
259616_at	1.14649	1.16246e-06	AT1G47960	C/VIF1 (CELL WALL / VACUOLAR INHIBITOR OF FRUCTOSIDASE 1); pectinesterase inhibitor
261240_at	1.14609	7.04709e-07	AT1G32940	ATSBT3.5; subtilase
247925_at	1.14405	5.3049e-07	AT5G57560	TCH4 (TOUCH 4); hydrolase, acting on glycosyl bonds / xyloglucan:xyloglucosyl transferase
256765_at	1.1425	5.45302e-07	AT3G22200	POP2 (POLLEN-PISTIL INCOMPATIBILITY 2); 4-aminobutyrate transaminase
247324_at	1.14092	2.87453e-06	AT5G64190	similar to unknown protein [Arabidopsis thaliana] (TAIR:AT2G40390.1); similar to unnamed protein product [Vitis vinifera] (GB:CAO41445.1)
257919_at	1.13743	2.43962e-06	AT3G23250	AtMYB15/AtY19/MYB15 (myb domain protein 15); DNA binding / transcription factor
262925_at	1.13063	2.67141e-05	AT1G65730	YSL7 (YELLOW STRIPE LIKE 7); oligopeptide transporter
245422_at	1.13006	5.49849e-06	AT4G17470	palmitoyl protein thioesterase family protein
254952_at	1.12936	2.47425e-07	AT4G10955;AT4G10960	[AT4G10955, lipase class 3 family protein];[AT4G10960, UGE5 (UDP-D-GLUCOSE/UDP-D-GALACTOSE 4-EPIMERASE 5); UDP-glucose 4-epimerase/ protein dimerization]
246909_at	1.12695	1.79594e-05	AT5G25770	similar to unnamed protein product [Vitis vinifera] (GB:CAO44054.1); contains domain PTHR10992 (PTHR10992); contains domain SSF53474 (SSF53474); contains domain G3DSA:3.40.50.1820 (G3DSA:3.40.50.1820)
259834_at	1.12462	2.32191e-07	AT1G69570	Dof-type zinc finger domain-containing protein
254001_at	1.12297	3.08562e-07	AT4G26260	MIOX4 (MYO-INOSITOL OXYGENASE 4)
255872_at	1.11805	7.42538e-07	AT2G30360	CIPK11 (SOS3-INTERACTING PROTEIN 4); kinase
250669_at	1.11562	2.44697e-07	AT5G06870	PGIP2 (POLYGALACTURONASE INHIBITING PROTEIN 2); protein binding
266316_at	1.11535	4.51967e-06	AT2G27080	harpin-induced protein-related / HIN1-related / harpin-responsive protein-related
253814_at	1.11259	3.1479e-06	AT4G28290	unknown protein
248896_at	1.11196	5.57499e-06	AT5G46350	WRKY8 (WRKY DNA-binding protein 8); transcription factor
262940_at	1.10924	1.08963e-06	AT1G79520	cation efflux family protein
265478_at	1.10881	2.54846e-06	AT2G15890	MEE14 (maternal effect embryo arrest 14)
262116_at	1.10747	7.30244e-07	AT1G02816	similar to unknown protein [Arabidopsis thaliana] (TAIR:AT4G02370.1); similar to unnamed protein product [Vitis vinifera] (GB:CAO40037.1); contains InterPro domain Protein of unknown function DUF538 (InterPro:IPR007493)
259008_at	1.10702	1.73448e-07	AT3G09390	MT2A (METALLOTHIONEIN 2A)
250199_at	1.10684	1.35116e-05	AT5G14180	MPL1 (MYZUS PERSICAE-INDUCED LIPASE 1); catalytic
256243_at	1.10621	9.51805e-06	AT3G12500	ATHCHIB (BASIC CHITINASE); chitinase
247186_at	1.10593	1.09184e-05	AT5G65470	similar to unknown protein [Arabidopsis thaliana] (TAIR:AT4G24530.1); similar to unnamed protein product [Vitis vinifera] (GB:CAO61608.1); similar to unknown [Populus trichocarpa] (GB:ABK95421.1); similar to hypothetical protein [Vitis vinifera] (GB:CAN78778.1); contains InterPro domain Protein of unknown function DUF246, plant (InterPro:IPR004348)
260287_at	1.10313	4.64987e-07	AT1G80440	kelch repeat-containing F-box family protein
264102_at	1.10112	5.34585e-05	AT1G79270	ECT8 (evolutionarily conserved C-terminal region 8)
256789_at	1.09883	1.54582e-06	AT3G13672	seven in absentia (SINA) family protein
254215_at	1.09476	3.0166e-05	AT4G23700	ATCHX17 (CATION/H+ EXCHANGER 17); monovalent cation:proton antiporter
245168_at	1.09281	1.46944e-07	AT2G33150	KAT2/PED1 (PEROXISOME DEFECTIVE 1); acetyl-CoA C-acyltransferase
259302_at	1.09278	2.83522e-05	AT3G05120	ATGID1A/GID1A (GA INSENSITIVE DWARF1A); hydrolase
262133_at	1.09267	5.78208e-07	AT1G78000	SULTR1;2 (SULFATE TRANSPORTER 1;2); sulfate transmembrane transporter
254158_at	1.09195	7.28287e-07	AT4G24380	hydrolase, acting on ester bonds
249283_at	1.09063	5.7133e-07	AT5G41800	amino acid transporter family protein
252250_at	1.09006	1.55827e-06	AT3G49790	ATP binding
253392_at	1.08794	4.82674e-05	AT4G32650	ATKC1 (ARABIDOPSIS THALIANA K+ RECTIFYING CHANNEL 1); cyclic nucleotide binding / inward rectifier potassium channel
257735_at	1.08541	3.97418e-06	AT3G27400	pectate lyase family protein
258160_at	1.08539	1.39579e-06	AT3G17820	ATGSKB6 (Arabidopsis thaliana glutamine synthase clone KB6); glutamate-ammonia ligase
254445_at	1.08125	8.80147e-06	AT4G20930	3-hydroxyisobutyrate dehydrogenase, putative
261756_at	1.08015	2.45145e-06	AT1G08315	armadillo/beta-catenin repeat family protein
252040_at	1.07869	5.17228e-06	AT3G52060	similar to unknown protein [Arabidopsis thaliana] (TAIR:AT5G22070.1); similar to unnamed protein product [Vitis vinifera] (GB:CAO66030.1); contains InterPro domain Protein of unknown function DUF266, plant (InterPro:IPR004949)
264708_at	1.07836	6.89137e-07	AT1G09740	ethylene-responsive protein, putative
265943_at	1.07459	7.5805e-06	AT2G19570	CDA1 (CYTIDINE DEAMINASE 1)
261937_at	1.07315	3.23559e-07	AT1G22570	proton-dependent oligopeptide transport (POT) family protein
263118_at	1.07299	1.09628e-05	AT1G03090	MCCA (3-methylcrotonyl-CoA carboxylase 1)
258133_at	1.07008	9.67104e-06	AT3G24500	ATMBF1C/MBF1C (MULTIPROTEIN BRIDGING FACTOR 1C); DNA binding / transcription coactivator/ transcription factor
262114_at	1.06968	1.84391e-06	AT1G02860	NLA (NITROGEN LIMITATION ADAPTATION); protein binding / zinc ion binding
255782_at	1.0693	0.000169867	AT1G19850	MP (MONOPTEROS); transcription factor
258813_at	1.06808	4.23212e-07	AT3G04060	ANAC046 (Arabidopsis NAC domain containing protein 46); transcription factor
255604_at	1.06544	2.62679e-06	AT4G01080	similar to unknown protein [Arabidopsis thaliana] (TAIR:AT1G01430.1); similar to unknown protein Cr17 [Brassica napus] (GB:AAX51387.1); contains InterPro domain Protein of unknown function DUF231, plant (InterPro:IPR004253)
247903_at	1.06345	6.07012e-06	AT5G57340	similar to hypothetical protein MtrDRAFT_AC155282g59v2 [Medicago truncatula] (GB:ABN08100.1)
249862_at	1.06244	1.481e-06	AT5G22920	zinc finger (C3HC4-type RING finger) family protein
255859_at	1.05555	1.77166e-06	AT5G34930	arogenate dehydrogenase
261088_at	1.05379	9.63931e-07	AT1G07590	pentatricopeptide (PPR) repeat-containing protein
252377_at	1.05286	3.7764e-07	AT3G47960	proton-dependent oligopeptide transport (POT) family protein
251513_at	1.05208	1.69718e-06	AT3G59220	PRN (PIRIN); calmodulin binding
264246_at	1.05165	8.96482e-07	AT1G60140	ATTPS10 (TREHALOSE PHOSPHATE SYNTHASE); transferase, transferring glycosyl groups / trehalose-phosphatase
254189_at	1.05119	8.46472e-06	AT4G24000	ATCSLG2 (Cellulose synthase-like G2); transferase/ transferase, transferring glycosyl groups
259922_at	1.05097	2.55687e-05	AT1G72770	HAB1 (HOMOLOGY TO ABI1); protein serine/threonine phosphatase
259864_at	1.05018	1.39856e-05	AT1G72800	nuM1-related
267591_at	1.04867	3.5804e-06	AT2G39705	DVL11/RTFL8 (ROTUNDIFOLIA LIKE 8)
264635_at	1.04779	1.8927e-06	AT1G65500	similar to unknown protein [Arabidopsis thaliana] (TAIR:AT1G65486.1)
264217_at	1.04626	6.61428e-07	AT1G60190	armadillo/beta-catenin repeat family protein / U-box domain-containing protein
262211_at	1.04556	1.72382e-05	AT1G74930	ORA47; DNA binding / transcription factor
251169_at	1.04396	4.33445e-05	AT3G63210	MARD1 (MEDIATOR OF ABA-REGULATED DORMANCY 1)
257940_at	1.04008	3.91453e-06	AT3G21790	UDP-glucoronosyl/UDP-glucosyl transferase family protein
245699_at	1.03856	4.34763e-07	AT5G04250	OTU-like cysteine protease family protein
249867_at	1.03662	1.16404e-06	AT5G23020	IMS2/MAM-L/MAM3 (METHYLTHIOALKYMALATE SYNTHASE-LIKE); 2-isopropylmalate synthase/ methylthioalkylmalate synthase
245742_at	1.03624	1.21355e-06	AT1G44170	ALDH3H1 (ALDEHYDE DEHYDROGENASE 4); 3-chloroallyl aldehyde dehydrogenase/ aldehyde dehydrogenase (NAD)
255280_at	1.03409	4.82961e-06	AT4G04960	lectin protein kinase, putative
261748_at	1.03399	8.19542e-05	AT1G76070	Identical to Uncharacterized protein At1g76070 [Arabidopsis Thaliana] (GB:Q9SGS5;GB:Q8LAC9;GB:Q9LQR1); similar to unknown protein [Arabidopsis thaliana] (TAIR:AT1G20310.1); similar to hypothetical protein [Vitis vinifera] (GB:CAN83887.1)
262096_at	1.03343	3.06332e-07	AT1G56010	NAC1 (Arabidopsis NAC domain containing protein 21, Arabidopsis NAC domain containing protein 22); transcription factor
255543_at	1.03152	2.9822e-07	AT4G01870	tolB protein-related
264301_at	1.02993	0.000107438	AT1G78780	pathogenesis-related family protein
256296_at	1.02858	9.34607e-07	AT1G69480	EXS family protein / ERD1/XPR1/SYG1 family protein
263595_at	1.02714	5.62474e-07	AT2G01890	PAP8 (PURPLE ACID PHOSPHATASE PRECURSOR); acid phosphatase/ protein serine/threonine phosphatase
249337_at	1.02676	5.78198e-07	AT5G41080	glycerophosphoryl diester phosphodiesterase family protein
254453_at	1.02476	5.9756e-06	AT4G21120	AAT1 (CATIONIC AMINO ACID TRANSPORTER 1); cationic amino acid transmembrane transporter
249045_at	1.02124	5.01255e-06	AT5G44380	FAD-binding domain-containing protein
265111_at	1.02084	4.7861e-06	AT1G62510	protease inhibitor/seed storage/lipid transfer protein (LTP) family protein
253505_at	1.02052	1.36382e-06	AT4G31970	CYP82C2 (cytochrome P450, family 82, subfamily C, polypeptide 2); oxygen binding
250114_s_at	1.02001	4.1824e-06	AT5G16370;AT5G16340	[AT5G16370, AMP-binding protein, putative];[AT5G16340, AMP-binding protein, putative]
257066_at	1.01956	2.38318e-06	AT3G18280	protease inhibitor/seed storage/lipid transfer protein (LTP) family protein
246987_at	1.01835	5.31504e-07	AT5G67300	ATMYB44/ATMYBR1/MYBR1 (MYB DOMAIN PROTEIN 44); DNA binding / transcription factor
267524_at	1.01789	1.18272e-06	AT2G30600	BTB/POZ domain-containing protein
264645_at	1.01574	1.02093e-05	AT1G08940	phosphoglycerate/bisphosphoglycerate mutase family protein
260902_at	1.01508	6.06811e-07	AT1G21440	mutase family protein
252136_at	1.01502	3.37351e-06	AT3G50770	calmodulin-related protein, putative
247954_at	1.01357	7.62956e-05	AT5G56870	BGAL4 (beta-galactosidase 4); beta-galactosidase
249057_at	1.00617	5.70678e-06	AT5G44480	DUR (DEFECTIVE UGE IN ROOT); catalytic
267385_at	1.00556	1.85249e-05	AT2G44380	DC1 domain-containing protein
260841_at	1.00453	9.73351e-06	AT1G29195	similar to unknown protein [Arabidopsis thaliana] (TAIR:AT2G30230.1); similar to unnamed protein product [Vitis vinifera] (GB:CAO48054.1)
264238_at	1.00342	7.53891e-06	AT1G54740	similar to structural constituent of ribosome [Arabidopsis thaliana] (TAIR:AT1G22110.1); similar to unknown [Populus trichocarpa x Populus deltoides] (GB:ABK96485.1)
267226_at	1.00164	1.40871e-06	AT2G44010	similar to unknown protein [Arabidopsis thaliana] (TAIR:AT3G59880.1)
246335_at	1.00045	5.87566e-06	AT3G44880	ACD1 (ACCELERATED CELL DEATH 1)
250937_at	1.00008	2.76026e-05	AT5G03230	similar to unknown protein [Arabidopsis thaliana] (TAIR:AT5G60680.1); similar to unnamed protein product [Vitis vinifera] (GB:CAO21845.1); contains InterPro domain Protein of unknown function DUF584 (InterPro:IPR007608)
252996_s_at	1.00005	1.04479e-06	AT4G38460	GGR (GERANYLGERANYL REDUCTASE); farnesyltranstransferase

## Sheet: full_table_Sr1_T - Sr1_UT
ID	logFC	AveExpr	t	P.Value	adj.P.Val	B
251428_at	6.14666	7.00817	61.2418	5.13148e-15	1.17049e-10	23.2557
247718_at	4.86008	8.74726	53.5111	2.17744e-14	2.48337e-10	22.3385
252984_at	5.36396	8.82683	50.231	4.28555e-14	2.79411e-10	21.8739
258498_at	5.02153	7.48426	49.6061	4.89979e-14	2.79411e-10	21.7795
266270_at	4.47419	5.90726	43.4523	2.01989e-13	7.96398e-10	20.7309
264514_at	4.68398	7.69046	43.128	2.18825e-13	7.96398e-10	20.6691
266415_at	5.20725	8.66224	42.6842	2.44401e-13	7.96398e-10	20.5832
251770_at	4.0266	8.97436	41.7403	3.10355e-13	8.44873e-10	20.3959
258957_at	5.03842	6.57053	41.1163	3.64531e-13	8.44873e-10	20.2684
249101_at	4.52667	6.49173	40.9905	3.76653e-13	8.44873e-10	20.2424
263073_at	4.16208	6.924	40.6901	4.07435e-13	8.44873e-10	20.1797
253373_at	3.81883	7.70675	39.4006	5.74636e-13	1.09229e-09	19.9023
262603_at	4.111	6.26287	37.3459	1.01768e-12	1.78565e-09	19.4312
262047_at	4.39182	6.78898	36.0974	1.46253e-12	2.17135e-09	19.1261
267147_at	4.02524	8.46104	36.06	1.47879e-12	2.17135e-09	19.1167
245757_at	3.32539	6.4542	35.9603	1.52309e-12	2.17135e-09	19.0917
258809_at	3.27758	7.1518	35.6759	1.65762e-12	2.22414e-09	19.0196
250580_at	3.68632	6.93359	35.4031	1.79896e-12	2.27968e-09	18.9498
255795_at	3.29938	10.8842	34.7002	2.22761e-12	2.6743e-09	18.7663
260203_at	3.3621	8.60938	34.0867	2.69393e-12	3.07243e-09	18.6018
247717_at	5.41549	9.11508	33.8362	2.91407e-12	3.16523e-09	18.5334
267425_at	3.07089	9.39066	33.6021	3.13777e-12	3.2533e-09	18.4689
248163_at	3.20002	7.9214	33.41	3.33523e-12	3.30767e-09	18.4155
248528_at	3.68589	5.65973	30.9218	7.59976e-12	7.22294e-09	17.6838
251642_at	3.09878	8.0344	30.367	9.21279e-12	8.40575e-09	17.5099
267178_at	3.17789	7.05363	30.1528	9.93283e-12	8.71415e-09	17.4416
254805_at	2.7835	7.6074	29.8738	1.09643e-11	9.10053e-09	17.3517
267168_at	2.81312	6.91473	29.8212	1.11712e-11	9.10053e-09	17.3346
254889_at	4.09948	7.8886	29.5577	1.2276e-11	9.65574e-09	17.2485
247327_at	2.75382	8.63036	28.8196	1.60581e-11	1.18825e-08	17.0019
258395_at	3.5668	6.12929	28.8043	1.61489e-11	1.18825e-08	16.9967
260492_at	3.05245	4.90271	28.6202	1.72861e-11	1.23218e-08	16.9339
250793_at	2.76587	9.13892	28.4809	1.82049e-11	1.24678e-08	16.8861
245982_at	3.37039	5.96541	28.4067	1.87159e-11	1.24678e-08	16.8604
254314_at	3.41896	6.3147	28.3481	1.91307e-11	1.24678e-08	16.8401
251293_at	3.80063	5.7648	28.2482	1.98611e-11	1.25842e-08	16.8054
253101_at	3.17465	8.82963	27.8111	2.3435e-11	1.44474e-08	16.6516
266376_at	3.59167	7.08049	27.73	2.4172e-11	1.45096e-08	16.6228
247723_at	3.01889	7.01314	27.5907	2.54988e-11	1.48895e-08	16.5729
249375_at	2.71874	8.07341	27.514	2.6262e-11	1.48895e-08	16.5454
267559_at	2.55992	6.94538	27.465	2.67633e-11	1.48895e-08	16.5277
266743_at	3.7855	6.98671	27.3485	2.79978e-11	1.52054e-08	16.4855
263231_at	3.48982	5.89355	26.9983	3.20966e-11	1.70261e-08	16.3574
254396_at	3.17003	5.49384	26.9018	3.33379e-11	1.72034e-08	16.3217
254819_at	3.17838	7.02905	26.8108	3.45564e-11	1.72034e-08	16.288
261135_at	2.90599	7.7141	26.7666	3.51661e-11	1.72034e-08	16.2715
265471_at	3.21818	7.59871	26.725	3.57503e-11	1.72034e-08	16.256
260386_at	3.67604	6.44726	26.6678	3.65717e-11	1.72034e-08	16.2346
263475_at	3.76243	5.87326	26.6415	3.69561e-11	1.72034e-08	16.2247
262482_at	3.74822	6.38498	26.2215	4.37304e-11	1.98275e-08	16.0657
249052_at	-3.00162	5.40372	-26.1852	4.43781e-11	1.98275e-08	16.0518
254234_at	2.9887	5.95353	26.1398	4.52008e-11	1.98275e-08	16.0344
254042_at	3.65047	6.64437	25.6623	5.49436e-11	2.36465e-08	15.8491
251438_s_at	4.3469	7.104	25.4808	5.92297e-11	2.50191e-08	15.7775
253829_at	3.56195	6.09114	25.4349	6.037e-11	2.50371e-08	15.7593
252368_at	2.87996	7.20996	25.1026	6.93814e-11	2.82605e-08	15.6264
264005_at	2.61823	7.59731	24.9248	7.47968e-11	2.99318e-08	15.5544
251109_at	2.4515	10.2451	24.6017	8.58641e-11	3.37683e-08	15.4219
249454_at	2.3117	8.16661	24.5002	8.96972e-11	3.46778e-08	15.3799
264415_at	2.58561	6.06506	24.2548	9.97673e-11	3.79282e-08	15.2774
266142_at	2.24866	10.7483	23.892	1.16982e-10	4.37436e-08	15.1236
256937_at	3.21106	7.34539	23.7522	1.24462e-10	4.51797e-08	15.0635
245317_at	2.80894	9.02433	23.7464	1.24784e-10	4.51797e-08	15.061
263228_at	3.91201	6.91193	23.2832	1.53617e-10	5.47499e-08	14.8591
247866_at	2.28504	9.0463	22.9864	1.75879e-10	6.17201e-08	14.7272
264261_at	2.85749	5.4876	22.6421	2.06214e-10	7.12689e-08	14.5717
246004_at	-2.75597	8.27808	-22.5716	2.13108e-10	7.2552e-08	14.5395
260101_at	3.26645	10.0205	22.3729	2.33915e-10	7.84649e-08	14.4482
249774_at	2.01621	11.919	22.1751	2.56846e-10	8.49081e-08	14.3564
253666_at	2.09193	11.838	22.1361	2.61661e-10	8.52641e-08	14.3381
248713_at	2.25709	10.6834	22.1023	2.65907e-10	8.54274e-08	14.3223
251427_at	2.13233	8.32363	22.0692	2.70127e-10	8.55776e-08	14.3068
264580_at	3.1418	8.2817	22.0246	2.75943e-10	8.62228e-08	14.2858
265188_at	2.88214	6.82698	21.7203	3.19461e-10	9.84718e-08	14.1415
263866_at	2.33637	9.36343	21.5021	3.55271e-10	1.065e-07	14.0366
254101_at	2.22503	7.55759	21.4868	3.57946e-10	1.065e-07	14.0292
265387_at	2.11056	9.2539	21.4778	3.59512e-10	1.065e-07	14.0249
251356_at	1.97655	7.93041	21.1814	4.16094e-10	1.20215e-07	13.8802
250351_at	2.25679	6.02821	21.1801	4.16351e-10	1.20215e-07	13.8796
250207_at	-2.38554	9.78014	-20.9645	4.63614e-10	1.31103e-07	13.7729
260391_at	3.07464	8.08678	20.9562	4.65558e-10	1.31103e-07	13.7688
260741_at	2.73919	5.24376	20.6408	5.45933e-10	1.51863e-07	13.6104
252563_at	3.58406	7.63181	20.5057	5.84909e-10	1.60744e-07	13.5418
260556_at	2.35493	8.79305	20.4594	5.98942e-10	1.61989e-07	13.5181
246463_at	1.99661	8.78486	20.4215	6.10719e-10	1.61989e-07	13.4987
248236_at	2.20626	6.42584	20.4214	6.10743e-10	1.61989e-07	13.4987
259570_at	1.90383	10.0938	20.3565	6.31475e-10	1.6545e-07	13.4654
260551_at	2.06366	10.9861	20.3357	6.383e-10	1.6545e-07	13.4546
249895_at	2.56893	6.04751	20.1937	6.86985e-10	1.76069e-07	13.3813
257315_at	2.51503	7.47101	20.1362	7.07863e-10	1.79404e-07	13.3513
254543_at	1.8977	5.61235	20.113	7.16459e-10	1.79587e-07	13.3393
256024_at	3.1457	5.98497	20.0451	7.42332e-10	1.8405e-07	13.3038
258983_at	3.05876	5.57563	20.0183	7.52788e-10	1.84636e-07	13.2898
264300_at	1.92238	8.19569	19.8241	8.33814e-10	2.02333e-07	13.1875
245885_at	2.24028	8.28485	19.7543	8.65172e-10	2.07732e-07	13.1505
252415_at	2.34698	7.73757	19.7283	8.7723e-10	2.08434e-07	13.1366
248139_at	-2.15697	6.66708	-19.5883	9.45149e-10	2.22256e-07	13.0618
266327_at	2.58909	7.16529	19.4211	1.03392e-09	2.4065e-07	12.9716
256965_at	2.40903	6.69146	19.395	1.0486e-09	2.41603e-07	12.9574
249860_at	2.31519	7.2245	19.362	1.06746e-09	2.43488e-07	12.9395
266098_at	2.27716	6.9836	19.2781	1.11705e-09	2.52277e-07	12.8938
248606_at	1.9538	8.3489	19.2422	1.13906e-09	2.54724e-07	12.8742
249923_at	1.80794	9.3309	19.1919	1.1707e-09	2.5906e-07	12.8466
247488_at	1.80568	11.152	19.1756	1.18116e-09	2.5906e-07	12.8377
247651_at	-2.22955	8.26547	-19.0847	1.24138e-09	2.69675e-07	12.7876
264262_at	-2.05322	8.44319	-19.0589	1.25905e-09	2.70934e-07	12.7733
261450_s_at	-1.84458	4.69655	-18.9734	1.31963e-09	2.81316e-07	12.726
253908_at	2.00292	6.43547	18.8744	1.39385e-09	2.94386e-07	12.6708
251673_at	-1.78244	8.89869	-18.7939	1.45753e-09	3.05012e-07	12.6257
252511_at	3.02867	6.13388	18.7501	1.49354e-09	3.09707e-07	12.601
253099_s_at	1.68725	8.70538	18.6992	1.53657e-09	3.15758e-07	12.5723
258402_at	1.89097	9.1778	18.6391	1.58913e-09	3.23642e-07	12.5383
262947_at	2.46054	11.6913	18.6124	1.61304e-09	3.25607e-07	12.5232
260567_at	2.13552	9.24221	18.5302	1.68934e-09	3.38017e-07	12.4765
263157_at	1.88426	10.1235	18.3644	1.85557e-09	3.68048e-07	12.3815
245567_at	2.15419	6.2215	18.3362	1.88554e-09	3.70769e-07	12.3652
250385_at	1.76099	10.2789	18.1947	2.04432e-09	3.98555e-07	12.2833
264894_at	1.82539	8.95854	18.1458	2.10252e-09	4.06427e-07	12.2548
250327_at	-1.68667	6.83854	-18.1156	2.13937e-09	4.10076e-07	12.2372
250662_at	1.82818	7.58398	18.0663	2.20109e-09	4.18391e-07	12.2083
249775_at	2.09475	9.01979	18.0041	2.28169e-09	4.28414e-07	12.1718
257365_x_at	-2.28334	7.49736	-17.9967	2.29139e-09	4.28414e-07	12.1675
245349_at	2.27087	8.16082	17.9747	2.32081e-09	4.30387e-07	12.1545
265674_at	2.61851	6.09806	17.8544	2.48909e-09	4.57872e-07	12.0834
246272_at	1.94954	8.70433	17.73	2.67716e-09	4.88528e-07	12.0093
266168_at	1.74153	11.45	17.5821	2.92112e-09	5.28816e-07	11.9205
265913_at	2.06664	6.85686	17.4898	3.08564e-09	5.542e-07	11.8647
264953_at	2.49933	6.02868	17.4663	3.12927e-09	5.57645e-07	11.8504
257774_at	2.30168	6.97992	17.3658	3.32274e-09	5.87532e-07	11.7892
252367_at	1.89928	5.32904	17.3112	3.43343e-09	6.02435e-07	11.7557
264433_at	1.66292	4.86043	17.1935	3.68589e-09	6.41795e-07	11.6833
267477_at	1.60709	8.75875	17.1584	3.76509e-09	6.48114e-07	11.6616
246595_at	1.72809	10.973	17.1523	3.77901e-09	6.48114e-07	11.6578
259133_at	2.1353	5.08008	17.1106	3.87569e-09	6.57182e-07	11.632
247013_at	2.36428	8.45277	17.0945	3.91385e-09	6.57182e-07	11.622
252320_at	2.06428	5.30571	17.0926	3.91832e-09	6.57182e-07	11.6208
256725_at	1.59494	9.46378	17.0508	4.01935e-09	6.69207e-07	11.5948
266884_at	1.73791	6.5018	16.9849	4.1845e-09	6.91656e-07	11.5536
253872_at	1.85942	8.79502	16.9535	4.26553e-09	6.99977e-07	11.534
261410_at	1.63584	10.9718	16.8824	4.45576e-09	7.25971e-07	11.4894
256576_at	2.43881	6.45214	16.8148	4.64546e-09	7.5151e-07	11.4467
259618_at	1.65341	6.0131	16.7669	4.78504e-09	7.68639e-07	11.4164
266967_at	1.65402	6.41181	16.7264	4.90658e-09	7.82651e-07	11.3907
264148_at	1.91702	6.31326	16.6761	5.06249e-09	8.00832e-07	11.3586
262128_at	2.00936	5.4618	16.6671	5.09078e-09	8.00832e-07	11.3529
249467_at	2.53974	5.41295	16.576	5.38847e-09	8.41018e-07	11.2947
260875_at	1.99634	8.69277	16.5667	5.41998e-09	8.41018e-07	11.2887
263497_at	1.73345	9.28128	16.5038	5.63818e-09	8.68965e-07	11.2482
252515_at	1.83057	7.48366	16.4134	5.96837e-09	9.13681e-07	11.1898
251272_at	2.00285	8.00477	16.3596	6.17494e-09	9.38094e-07	11.1549
259418_at	2.274	6.7451	16.3487	6.21786e-09	9.38094e-07	11.1477
247279_at	1.94222	7.92184	16.3364	6.26649e-09	9.38094e-07	11.1397
258589_at	-2.8705	6.34683	-16.3299	6.29235e-09	9.38094e-07	11.1355
261020_at	1.49762	6.9575	16.3114	6.36678e-09	9.43027e-07	11.1234
253473_at	1.5577	8.49359	16.1306	7.14567e-09	1.05157e-06	11.0048
245976_at	2.11336	5.70432	16.0146	7.69988e-09	1.12586e-06	10.928
253172_at	2.12356	7.58904	15.9965	7.79043e-09	1.13163e-06	10.9159
265276_at	1.63478	7.81523	15.9869	7.83854e-09	1.13163e-06	10.9096
256861_at	1.45789	9.56395	15.917	8.2021e-09	1.17667e-06	10.8629
257206_at	-1.86214	10.1834	-15.8856	8.37133e-09	1.19344e-06	10.8419
258887_at	1.44117	5.08354	15.7541	9.12215e-09	1.28777e-06	10.7534
253343_at	1.4363	8.29336	15.7502	9.14593e-09	1.28777e-06	10.7507
263404_s_at	1.71722	6.39341	15.7009	9.44711e-09	1.32202e-06	10.7173
251804_at	1.78802	8.56913	15.666	9.6663e-09	1.34444e-06	10.6936
253161_at	2.4058	8.49723	15.5689	1.03074e-08	1.42493e-06	10.6274
266035_at	-1.48797	7.63434	-15.5347	1.05444e-08	1.4489e-06	10.6039
250054_at	1.76188	7.8691	15.4852	1.08971e-08	1.4884e-06	10.57
248622_at	1.53428	9.61848	15.4671	1.10293e-08	1.4975e-06	10.5575
266992_at	1.841	6.23301	15.4196	1.1385e-08	1.53664e-06	10.5247
262518_at	1.97496	5.86758	15.4051	1.14959e-08	1.54248e-06	10.5147
248062_at	-1.47134	11.7065	-15.3885	1.16249e-08	1.55066e-06	10.5032
246781_at	1.92847	9.31239	15.3736	1.1741e-08	1.55429e-06	10.4929
246071_at	1.5969	7.65218	15.3676	1.17884e-08	1.55429e-06	10.4888
253423_at	-1.53152	6.32527	-15.3291	1.20978e-08	1.58592e-06	10.462
256522_at	1.42437	5.7643	15.2739	1.25556e-08	1.63653e-06	10.4236
264365_s_at	1.47916	10.4737	15.0751	1.43705e-08	1.86244e-06	10.284
265796_at	1.36488	4.63473	15.0649	1.4471e-08	1.86488e-06	10.2767
247266_at	2.23718	8.89843	15.0283	1.4838e-08	1.90144e-06	10.2508
265118_at	1.75923	8.41804	14.9616	1.5533e-08	1.97937e-06	10.2034
248879_at	1.60519	7.82643	14.8407	1.68842e-08	2.1396e-06	10.117
255904_at	1.44689	9.10001	14.8045	1.73137e-08	2.18191e-06	10.091
246114_at	1.64797	9.43058	14.7891	1.74998e-08	2.19325e-06	10.0799
267008_at	1.37505	5.67434	14.7728	1.76993e-08	2.20613e-06	10.0681
262229_at	1.55449	8.52024	14.7644	1.78034e-08	2.20704e-06	10.062
250434_at	-1.73317	6.72842	-14.7527	1.79495e-08	2.21312e-06	10.0536
255381_at	1.46722	6.99409	14.6769	1.89245e-08	2.3208e-06	9.99871
245998_at	1.87541	8.91951	14.6482	1.93091e-08	2.3553e-06	9.97784
264616_at	1.80623	6.97503	14.5932	2.00698e-08	2.41802e-06	9.93774
254080_at	-1.70513	7.65151	-14.59	2.01151e-08	2.41802e-06	9.9354
267266_at	1.75871	6.59313	14.5816	2.02341e-08	2.41802e-06	9.92928
254447_at	1.88528	8.37544	14.5807	2.02473e-08	2.41802e-06	9.9286
250252_at	1.79813	7.15048	14.5639	2.0488e-08	2.43402e-06	9.91634
247949_at	-1.59291	6.29685	-14.5484	2.07127e-08	2.44796e-06	9.90502
256603_at	1.80392	8.80174	14.5214	2.11124e-08	2.474e-06	9.88517
261080_at	-1.47854	6.40167	-14.5172	2.11751e-08	2.474e-06	9.88209
251317_at	1.64268	5.32094	14.5089	2.12992e-08	2.474e-06	9.87602
256061_at	1.52038	8.03765	14.499	2.14484e-08	2.474e-06	9.86878
261211_at	1.40659	8.18644	14.4973	2.14753e-08	2.474e-06	9.86747
258322_at	1.81709	6.39836	14.3594	2.3686e-08	2.70775e-06	9.7657
248432_at	1.9371	5.41622	14.3558	2.37484e-08	2.70775e-06	9.76296
266292_at	1.37985	10.4709	14.3492	2.38605e-08	2.70775e-06	9.75807
258222_at	-1.37477	5.98714	-14.3413	2.39952e-08	2.70956e-06	9.75222
265216_at	1.80377	5.55414	14.2867	2.49524e-08	2.80377e-06	9.71156
265648_at	1.72602	7.22672	14.215	2.62708e-08	2.92871e-06	9.65802
245050_at	-1.31649	11.9738	-14.204	2.64799e-08	2.92871e-06	9.64978
251722_at	1.51449	9.24618	14.2022	2.65155e-08	2.92871e-06	9.64838
263882_at	-1.64111	5.93766	-14.1989	2.6578e-08	2.92871e-06	9.64593
252442_at	-1.47529	6.7479	-14.1814	2.69168e-08	2.95179e-06	9.63275
247109_at	2.55111	7.68729	14.1508	2.75185e-08	3.00333e-06	9.60976
260546_at	1.57726	7.14897	14.1388	2.77579e-08	3.01504e-06	9.60075
254232_at	1.99841	10.271	14.1218	2.81021e-08	3.03393e-06	9.58792
260986_at	1.35896	9.87246	14.1171	2.81978e-08	3.03393e-06	9.58438
254818_at	2.24391	7.17606	14.0887	2.87855e-08	3.08262e-06	9.56292
252604_at	1.66678	6.8843	14.0645	2.92958e-08	3.1226e-06	9.54463
260744_at	2.39149	6.56325	14.0547	2.95065e-08	3.13044e-06	9.53717
253277_at	1.66322	10.0589	14.0142	3.03908e-08	3.20932e-06	9.50643
253203_at	1.37062	9.17605	13.9848	3.10494e-08	3.26376e-06	9.48411
246984_at	1.75661	5.49558	13.9642	3.15211e-08	3.29815e-06	9.46841
246302_at	1.37424	10.4551	13.9392	3.21055e-08	3.34396e-06	9.44928
252625_at	-1.39487	7.75283	-13.9277	3.23768e-08	3.35689e-06	9.44051
260904_at	-1.6514	8.38262	-13.9097	3.28076e-08	3.38616e-06	9.42675
250798_at	2.11904	6.66363	13.8933	3.32056e-08	3.4118e-06	9.41419
249377_at	1.85065	7.01303	13.8486	3.43161e-08	3.51009e-06	9.37991
259977_at	1.22958	6.2396	13.8252	3.49149e-08	3.54996e-06	9.36188
263210_at	3.36387	6.32789	13.8213	3.50171e-08	3.54996e-06	9.35884
266865_at	-1.40644	9.21023	-13.8112	3.52777e-08	3.55105e-06	9.35111
257592_at	1.4937	6.16118	13.806	3.54149e-08	3.55105e-06	9.34707
254832_at	1.59385	10.9161	13.7999	3.55754e-08	3.55105e-06	9.34235
251443_at	1.38326	10.7589	13.797	3.56506e-08	3.55105e-06	9.34015
265382_at	1.78622	6.31813	13.7787	3.61389e-08	3.58403e-06	9.32597
265070_at	1.45027	6.41571	13.7508	3.68939e-08	3.64307e-06	9.30442
259925_at	-1.37324	12.2914	-13.7365	3.72889e-08	3.66621e-06	9.29331
259015_at	1.61116	8.7998	13.7002	3.83075e-08	3.74076e-06	9.26521
253598_at	-1.46212	7.0161	-13.6967	3.84092e-08	3.74076e-06	9.26245
266290_at	1.29511	5.12221	13.6922	3.85391e-08	3.74076e-06	9.25893
265680_at	1.20185	10.4004	13.6801	3.88881e-08	3.75864e-06	9.24953
259842_at	-1.21257	10.6214	-13.6189	4.07084e-08	3.91797e-06	9.20181
252102_at	2.01706	6.73844	13.5755	4.20543e-08	4.0305e-06	9.16787
251028_at	1.91993	8.45323	13.5489	4.29044e-08	4.09477e-06	9.14699
246481_s_at	1.51723	11.5354	13.4407	4.65563e-08	4.40843e-06	9.06172
260410_at	1.35822	8.59858	13.4401	4.65774e-08	4.40843e-06	9.06124
245854_at	1.38389	8.78262	13.4061	4.77943e-08	4.50491e-06	9.03431
258975_at	1.58159	6.05534	13.3987	4.80649e-08	4.51177e-06	9.02841
260405_at	1.78424	7.19272	13.3732	4.90066e-08	4.58132e-06	9.00815
245385_at	1.19679	8.68458	13.3549	4.96937e-08	4.62659e-06	8.9936
263184_at	1.50215	6.70952	13.253	5.37238e-08	4.98146e-06	8.91213
249469_at	-1.3266	6.82478	-13.2418	5.41889e-08	5.0016e-06	8.90312
261927_at	1.45177	6.13263	13.2372	5.43795e-08	5.0016e-06	8.89945
259723_at	1.5355	7.3768	13.2201	5.50996e-08	5.04748e-06	8.8857
258059_at	1.45066	5.77505	13.2072	5.56497e-08	5.07748e-06	8.87531
258524_at	1.77689	7.58898	13.1943	5.62036e-08	5.10759e-06	8.86496
248100_at	1.66673	7.5762	13.1667	5.74148e-08	5.19695e-06	8.84267
258100_at	-1.75607	7.06168	-13.1578	5.78096e-08	5.212e-06	8.8355
257129_at	1.58106	7.29696	13.136	5.8792e-08	5.2797e-06	8.81788
255064_at	1.58682	8.40251	13.0941	6.07329e-08	5.43262e-06	8.78391
255450_at	-1.26979	6.35589	-13.0781	6.1492e-08	5.47903e-06	8.77092
250287_at	1.93399	6.00728	13.0719	6.17872e-08	5.48391e-06	8.76591
256144_at	-1.36738	9.66599	-13.0653	6.2105e-08	5.49076e-06	8.76054
258922_at	-1.27032	8.68112	-13.0209	6.42874e-08	5.66176e-06	8.72441
266368_at	1.29292	5.43212	12.9935	6.56778e-08	5.74807e-06	8.70202
248460_at	1.24947	7.09884	12.9917	6.57715e-08	5.74807e-06	8.70053
247192_at	-1.39972	8.60399	-12.9724	6.67709e-08	5.81315e-06	8.68475
245330_at	1.22701	7.89926	12.928	6.91345e-08	5.99604e-06	8.64834
267357_at	1.24036	9.65651	12.8678	7.24889e-08	6.26315e-06	8.59874
246460_at	1.58175	7.66779	12.8394	7.41288e-08	6.38067e-06	8.57531
259445_at	1.30628	5.18912	12.8215	7.51821e-08	6.44701e-06	8.56054
264957_at	1.31223	7.14162	12.8119	7.57583e-08	6.47209e-06	8.55254
247815_at	-1.22027	9.35938	-12.7965	7.66875e-08	6.52702e-06	8.53977
253827_at	1.3333	6.10546	12.7877	7.72207e-08	6.54797e-06	8.53252
258158_at	1.35243	8.61575	12.7732	7.81165e-08	6.5994e-06	8.52043
247215_at	1.25051	5.73912	12.7658	7.85768e-08	6.61379e-06	8.51428
264024_at	1.28565	7.1632	12.716	8.17496e-08	6.85555e-06	8.47281
245228_at	1.65323	6.12238	12.7081	8.22632e-08	6.87334e-06	8.46625
245136_at	1.33557	6.47642	12.6963	8.30452e-08	6.91336e-06	8.45633
251541_at	1.19063	7.98617	12.6748	8.44811e-08	7.00732e-06	8.43837
258155_at	-1.26293	9.00679	-12.6553	8.5806e-08	7.09143e-06	8.42206
248611_at	1.65235	5.49978	12.6497	8.61944e-08	7.09781e-06	8.41732
264467_at	1.72163	7.23094	12.6309	8.74951e-08	7.16816e-06	8.40163
246293_at	-1.24307	9.91768	-12.6284	8.76772e-08	7.16816e-06	8.39945
256098_at	1.20755	8.08986	12.5669	9.21113e-08	7.50378e-06	8.34772
259517_at	1.46316	9.20667	12.5588	9.27106e-08	7.52573e-06	8.34092
254831_at	-1.25463	9.13578	-12.5523	9.32021e-08	7.53879e-06	8.33538
260706_at	1.74925	6.79086	12.5279	9.5053e-08	7.66134e-06	8.31476
245504_at	-1.31805	5.74351	-12.5064	9.67164e-08	7.76796e-06	8.29657
250433_at	-1.38111	6.54486	-12.483	9.85613e-08	7.87514e-06	8.27675
250483_at	1.89924	6.50777	12.4808	9.87414e-08	7.87514e-06	8.27483
258586_s_at	1.21835	4.50164	12.4686	9.97228e-08	7.9257e-06	8.26446
261661_at	-1.2259	7.85596	-12.4336	1.02592e-07	8.0974e-06	8.2347
253061_at	1.78769	7.39453	12.4336	1.02593e-07	8.0974e-06	8.23469
256324_at	1.33293	6.643	12.4291	1.02965e-07	8.09871e-06	8.2309
245794_at	1.81862	6.83034	12.3625	1.08709e-07	8.5072e-06	8.17394
251740_at	-1.34579	7.94566	-12.3603	1.08904e-07	8.5072e-06	8.17205
249795_at	-1.20569	10.6223	-12.3391	1.10806e-07	8.60911e-06	8.15388
247095_at	1.21901	8.33524	12.3374	1.10964e-07	8.60911e-06	8.15239
255733_at	1.2149	6.80615	12.3292	1.11706e-07	8.63735e-06	8.14539
267209_at	1.33815	9.78793	12.3204	1.12516e-07	8.67056e-06	8.13781
251084_at	1.40988	7.75664	12.3042	1.14022e-07	8.75704e-06	8.12385
266140_at	2.00277	6.58546	12.2896	1.15395e-07	8.81718e-06	8.11128
259150_at	1.40228	5.32797	12.2876	1.15578e-07	8.81718e-06	8.10962
265200_s_at	1.3959	5.87304	12.2716	1.17108e-07	8.90411e-06	8.09582
260933_at	1.69948	5.96113	12.2587	1.18361e-07	8.96948e-06	8.08464
251419_at	-1.67717	5.92852	-12.2343	1.20762e-07	9.06535e-06	8.06355
267035_at	1.43349	6.76037	12.234	1.20789e-07	9.06535e-06	8.06332
257824_at	1.34315	5.12425	12.231	1.21092e-07	9.06535e-06	8.06069
266800_at	1.17369	5.61349	12.2265	1.21539e-07	9.06535e-06	8.05682
264447_at	1.79812	6.95122	12.2258	1.21613e-07	9.06535e-06	8.05618
248118_at	1.61313	8.19282	12.2134	1.22858e-07	9.11024e-06	8.04549
249940_at	-1.38009	5.07853	-12.2119	1.23014e-07	9.11024e-06	8.04415
258434_at	1.23106	9.42723	12.1902	1.25232e-07	9.24449e-06	8.02538
248335_at	1.54307	7.84498	12.1796	1.26343e-07	9.29644e-06	8.01611
266866_at	1.28296	4.84785	12.1689	1.27463e-07	9.34867e-06	8.00684
257809_at	-1.26237	8.28183	-12.1513	1.29334e-07	9.45547e-06	7.99154
264343_at	-1.4799	5.66361	-12.134	1.31206e-07	9.56169e-06	7.97644
246730_at	-1.06636	9.87529	-12.116	1.33179e-07	9.67456e-06	7.96076
254573_at	1.7755	8.17041	12.1033	1.34595e-07	9.74639e-06	7.94965
260560_at	-1.2028	6.01733	-12.0906	1.36026e-07	9.79784e-06	7.93854
248794_at	-1.40256	7.06049	-12.0893	1.36165e-07	9.79784e-06	7.93747
260581_at	1.48548	6.4551	12.0702	1.38357e-07	9.92429e-06	7.92068
266170_at	1.30714	8.55989	12.0508	1.40611e-07	1.00543e-05	7.9037
259596_at	1.74094	4.96468	12.0403	1.41845e-07	1.01109e-05	7.89452
259442_at	1.90352	4.88775	12.0203	1.44246e-07	1.025e-05	7.87688
258162_at	1.32218	9.7351	12.0125	1.45186e-07	1.02847e-05	7.87006
245168_at	1.09281	11.153	11.9981	1.46944e-07	1.03771e-05	7.85741
260408_at	1.4604	5.1591	11.9847	1.48612e-07	1.04593e-05	7.84554
254764_at	1.30047	9.82343	11.9814	1.49026e-07	1.04593e-05	7.84262
249983_at	-2.49569	7.55347	-11.9737	1.4999e-07	1.04947e-05	7.83583
250213_at	1.39535	5.41619	11.9197	1.56951e-07	1.09482e-05	7.78815
260804_at	-1.4809	6.79986	-11.8995	1.59656e-07	1.11029e-05	7.77018
249975_s_at	-1.39113	6.61483	-11.8588	1.65243e-07	1.14565e-05	7.73401
245393_at	1.65248	6.331	11.8543	1.65877e-07	1.14656e-05	7.72998
258140_at	-1.03718	10.1265	-11.8033	1.73208e-07	1.19167e-05	7.68449
259008_at	1.10702	12.2615	11.8017	1.73448e-07	1.19167e-05	7.68304
251191_at	1.23032	5.24082	11.7711	1.78027e-07	1.21852e-05	7.65563
256647_at	-1.43434	8.08827	-11.7685	1.78424e-07	1.21852e-05	7.65328
249800_at	1.19536	7.9041	11.7478	1.81593e-07	1.23646e-05	7.63476
263986_at	1.15891	9.09761	11.7417	1.8255e-07	1.23771e-05	7.62923
251667_at	-1.12699	8.77497	-11.7397	1.82862e-07	1.23771e-05	7.62743
253754_at	-1.90416	7.82057	-11.7138	1.86953e-07	1.26165e-05	7.60415
255926_at	1.15876	6.96873	11.6968	1.89684e-07	1.27631e-05	7.58889
248701_at	1.25662	5.84143	11.6852	1.91592e-07	1.28536e-05	7.57835
257149_at	-1.25656	7.29743	-11.6785	1.92698e-07	1.28898e-05	7.5723
264849_at	-1.13978	8.9063	-11.6732	1.93569e-07	1.29074e-05	7.56755
255776_at	-1.05704	11.3677	-11.6701	1.94092e-07	1.29074e-05	7.56471
263628_at	-1.28035	8.18659	-11.6517	1.97181e-07	1.30747e-05	7.54809
259856_at	1.2402	9.10129	11.6257	2.01635e-07	1.33012e-05	7.52458
256438_s_at	-1.48819	8.88772	-11.625	2.01762e-07	1.33012e-05	7.52392
264436_at	1.22491	9.84353	11.5948	2.07088e-07	1.36129e-05	7.49649
265511_at	1.22993	9.94701	11.5551	2.14317e-07	1.40476e-05	7.46036
266184_s_at	1.67922	5.84806	11.522	2.20556e-07	1.44152e-05	7.43014
259293_at	1.15485	7.22525	11.5112	2.22634e-07	1.45093e-05	7.42027
247882_at	1.57968	7.71664	11.5063	2.23584e-07	1.45298e-05	7.41578
247692_s_at	-1.26889	10.1794	-11.4903	2.2672e-07	1.46917e-05	7.40112
259834_at	1.12462	7.02966	11.4629	2.32191e-07	1.50036e-05	7.376
246304_at	1.15461	10.9874	11.4502	2.34779e-07	1.51173e-05	7.36433
249765_at	1.61562	5.97612	11.4478	2.35276e-07	1.51173e-05	7.3621
245148_at	1.23357	9.3009	11.4444	2.35959e-07	1.51186e-05	7.35905
262094_at	-1.20226	8.74334	-11.4361	2.37685e-07	1.51865e-05	7.35137
255860_at	1.55871	6.94419	11.4044	2.44372e-07	1.55475e-05	7.32214
250669_at	1.11562	9.48668	11.4029	2.44697e-07	1.55475e-05	7.32074
254952_at	1.12936	7.43996	11.3902	2.47425e-07	1.56771e-05	7.30906
260983_at	1.40839	9.5023	11.3815	2.49317e-07	1.57532e-05	7.30103
264685_at	1.51602	6.10145	11.3762	2.50489e-07	1.57836e-05	7.29609
262244_at	1.5401	5.81315	11.3322	2.60364e-07	1.63606e-05	7.25535
267181_at	1.3126	9.21209	11.3253	2.61955e-07	1.64154e-05	7.24893
258815_at	1.29043	6.56646	11.3163	2.64026e-07	1.64998e-05	7.24063
248205_at	1.81795	6.78165	11.2872	2.70902e-07	1.68833e-05	7.21353
250918_at	1.24563	7.99681	11.2607	2.77336e-07	1.72372e-05	7.18879
266156_at	1.90486	6.90439	11.2128	2.89356e-07	1.79354e-05	7.14406
260261_at	1.46908	5.5014	11.1852	2.96563e-07	1.83323e-05	7.11812
255543_at	1.03152	8.90128	11.1789	2.9822e-07	1.83849e-05	7.11225
253022_at	1.34285	8.32201	11.1682	3.01084e-07	1.85114e-05	7.10217
249945_at	-1.01751	8.77015	-11.1497	3.06085e-07	1.87331e-05	7.0848
262096_at	1.03343	6.57676	11.1488	3.06332e-07	1.87331e-05	7.08395
254001_at	1.12297	4.83811	11.1407	3.08562e-07	1.8819e-05	7.0763
258856_at	1.24053	6.46358	11.0947	3.21527e-07	1.95248e-05	7.03289
265615_at	1.77267	11.6092	11.0916	3.22429e-07	1.95248e-05	7.02994
259076_at	1.18771	4.86408	11.0897	3.22971e-07	1.95248e-05	7.02817
261937_at	1.07315	7.57688	11.0877	3.23559e-07	1.95248e-05	7.02625
249527_at	1.47552	6.97769	11.0803	3.25702e-07	1.96023e-05	7.01929
246215_at	1.48069	6.44883	11.0675	3.29493e-07	1.97783e-05	7.00708
245035_at	-1.4939	10.0047	-11.0451	3.36193e-07	2.01275e-05	6.98584
263180_at	1.16659	7.47353	11.0339	3.39585e-07	2.02773e-05	6.97525
254980_at	-1.35174	9.03142	-10.9804	3.56391e-07	2.12252e-05	6.92429
249894_at	-1.29932	9.00619	-10.9631	3.62014e-07	2.1504e-05	6.90777
267213_at	-0.959579	9.69424	-10.9307	3.72809e-07	2.20514e-05	6.87676
260235_at	-1.08433	8.40721	-10.9297	3.73162e-07	2.20514e-05	6.87576
267612_at	1.16114	10.3815	10.9189	3.7685e-07	2.22009e-05	6.86538
252377_at	1.05286	9.79971	10.9165	3.7764e-07	2.22009e-05	6.86317
265670_s_at	1.56827	5.98786	10.9104	3.79768e-07	2.22313e-05	6.85724
258884_at	-1.14204	7.26119	-10.9094	3.80106e-07	2.22313e-05	6.85631
251846_at	-1.27357	6.15987	-10.8741	3.92534e-07	2.28995e-05	6.82235
256431_s_at	-1.15574	8.91204	-10.8659	3.95486e-07	2.30129e-05	6.81444
258002_at	-1.14212	7.33546	-10.8407	4.04698e-07	2.34889e-05	6.79013
251638_at	-1.03128	7.69274	-10.8225	4.11494e-07	2.38228e-05	6.77255
263034_at	-1.52888	7.89345	-10.7956	4.21756e-07	2.43551e-05	6.74654
258813_at	1.06808	5.33037	10.7918	4.23212e-07	2.43583e-05	6.74291
258209_at	2.2003	7.05023	10.7899	4.23947e-07	2.43583e-05	6.74108
256890_at	-0.982286	6.58772	-10.7727	4.30709e-07	2.46846e-05	6.72437
245699_at	1.03856	5.8716	10.7625	4.34763e-07	2.48545e-05	6.71447
252291_s_at	1.21196	11.7895	10.7332	4.46677e-07	2.54212e-05	6.68592
267472_at	1.42257	6.27958	10.7326	4.46904e-07	2.54212e-05	6.68539
258764_at	-1.01026	8.96679	-10.7012	4.60051e-07	2.60598e-05	6.65477
259852_at	-1.25566	6.5374	-10.6994	4.60819e-07	2.60598e-05	6.65301
250277_at	-1.57145	7.43723	-10.6939	4.63193e-07	2.60598e-05	6.64758
256014_at	1.53947	5.9795	10.6924	4.63838e-07	2.60598e-05	6.64611
258786_at	-1.0374	9.30902	-10.6904	4.64675e-07	2.60598e-05	6.64421
260287_at	1.10313	10.3056	10.6897	4.64987e-07	2.60598e-05	6.6435
255503_at	-1.11828	9.03855	-10.6545	4.80391e-07	2.68572e-05	6.60907
255250_at	0.990112	4.88407	10.6142	4.98711e-07	2.7762e-05	6.56954
246310_at	1.20957	9.35306	10.6118	4.99856e-07	2.7762e-05	6.56712
255977_at	-1.02552	9.07123	-10.6105	5.00465e-07	2.7762e-05	6.56583
246260_at	1.31013	7.4893	10.6084	5.01445e-07	2.7762e-05	6.56376
260157_at	-1.3491	7.76009	-10.5929	5.08749e-07	2.80982e-05	6.54849
264773_at	0.945344	6.06595	10.583	5.1343e-07	2.82581e-05	6.53881
263963_at	1.33332	6.60271	10.5816	5.14121e-07	2.82581e-05	6.53739
247925_at	1.14405	9.00518	10.5481	5.3049e-07	2.89948e-05	6.50427
246987_at	1.01835	10.1891	10.546	5.31504e-07	2.89948e-05	6.50225
256300_at	0.975108	8.50826	10.5445	5.32281e-07	2.89948e-05	6.50071
263202_at	-1.19329	6.37378	-10.5438	5.3261e-07	2.89948e-05	6.50006
256983_at	-1.42841	9.05449	-10.5313	5.38877e-07	2.92661e-05	6.4877
257938_at	-0.956503	10.1043	-10.5205	5.44377e-07	2.94748e-05	6.47696
256765_at	1.1425	9.49175	10.5187	5.45302e-07	2.94748e-05	6.47517
252280_at	-1.23715	6.77426	-10.5139	5.47761e-07	2.95376e-05	6.47042
261620_s_at	-0.941037	11.1418	-10.5085	5.50523e-07	2.96166e-05	6.4651
260248_at	1.28192	6.04819	10.5005	5.54683e-07	2.97702e-05	6.45714
248608_at	-1.071	7.88101	-10.4928	5.58726e-07	2.99168e-05	6.44947
263595_at	1.02714	7.76247	10.4857	5.62474e-07	3.00469e-05	6.4424
249283_at	1.09063	6.09487	10.4691	5.7133e-07	3.04487e-05	6.42589
249337_at	1.02676	4.54119	10.4564	5.78198e-07	3.06719e-05	6.41326
262133_at	1.09267	5.25742	10.4564	5.78208e-07	3.06719e-05	6.41325
245512_at	-0.995758	8.67045	-10.4459	5.83933e-07	3.09037e-05	6.40283
252570_at	1.33368	8.05164	10.4399	5.87229e-07	3.10062e-05	6.39688
267261_at	0.986459	11.5788	10.4346	5.90197e-07	3.1091e-05	6.39155
259987_at	-1.27746	6.02815	-10.4306	5.92436e-07	3.1137e-05	6.38755
251783_at	-1.12126	9.48999	-10.4177	5.99721e-07	3.14474e-05	6.37463
260902_at	1.01508	9.29208	10.4052	6.06811e-07	3.17462e-05	6.36221
259642_at	-0.968394	6.85324	-10.3988	6.10496e-07	3.18659e-05	6.35581
262640_at	0.991747	4.52917	10.3921	6.14407e-07	3.19595e-05	6.34906
247149_at	0.965426	9.32851	10.3909	6.15091e-07	3.19595e-05	6.34788
264000_at	-1.11085	9.28405	-10.3827	6.19907e-07	3.21366e-05	6.33963
261449_at	-1.0367	4.91773	-10.374	6.25026e-07	3.23285e-05	6.33094
250024_at	1.23638	5.14041	10.3587	6.34168e-07	3.26657e-05	6.31559
254385_s_at	-1.02985	8.89507	-10.3551	6.36343e-07	3.26657e-05	6.31197
264200_at	-0.993498	7.76951	-10.3532	6.37505e-07	3.26657e-05	6.31004
257173_at	-1.15474	10.617	-10.353	6.37649e-07	3.26657e-05	6.3098
247101_at	-1.04868	8.65517	-10.3512	6.38708e-07	3.26657e-05	6.30805
255298_at	-1.03625	11.0623	-10.3484	6.40454e-07	3.26818e-05	6.30516
267470_at	0.955004	11.3568	10.3387	6.4638e-07	3.29106e-05	6.29542
264217_at	1.04626	5.70774	10.3145	6.61428e-07	3.36017e-05	6.27109
255080_at	1.88322	7.22326	10.3079	6.65603e-07	3.37387e-05	6.26444
251882_at	0.955099	8.67418	10.2894	6.77445e-07	3.42628e-05	6.24579
264708_at	1.07836	7.27558	10.2715	6.89137e-07	3.4777e-05	6.22769
261240_at	1.14609	8.54089	10.2482	7.04709e-07	3.54844e-05	6.20406
252908_at	1.14717	7.94021	10.2295	7.17479e-07	3.60478e-05	6.18507
264652_at	2.00114	7.47338	10.2203	7.23819e-07	3.62864e-05	6.17576
252400_at	1.15671	6.17672	10.2176	7.25746e-07	3.63032e-05	6.17295
254158_at	1.09195	7.78941	10.2139	7.28287e-07	3.63506e-05	6.16925
262116_at	1.10747	8.57749	10.2111	7.30244e-07	3.63687e-05	6.16641
252643_at	-1.01909	9.36008	-10.2012	7.37223e-07	3.66363e-05	6.15635
255872_at	1.11805	5.88068	10.1938	7.42538e-07	3.68202e-05	6.14875
246440_at	1.25631	7.26177	10.1886	7.46233e-07	3.69231e-05	6.1435
264960_at	1.38279	5.537	10.182	7.51046e-07	3.70809e-05	6.1367
253777_at	-1.05506	6.97844	-10.179	7.53177e-07	3.71058e-05	6.13371
264146_at	1.20591	7.73244	10.1211	7.96558e-07	3.91584e-05	6.07446
256021_at	-0.936107	7.97038	-10.1155	8.00823e-07	3.92834e-05	6.06881
255856_at	-0.9069	8.3466	-10.0986	8.14056e-07	3.98468e-05	6.05147
245937_at	-0.912841	8.111	-10.0783	8.30319e-07	4.05559e-05	6.03054
249466_at	-0.985908	10.2899	-10.0647	8.4134e-07	4.10064e-05	6.01659
266259_at	1.19778	8.61716	10.0594	8.45707e-07	4.11313e-05	6.01111
264186_at	0.887527	5.21282	10.0322	8.6846e-07	4.2148e-05	5.98302
250094_at	1.49338	9.78366	10.0229	8.76326e-07	4.24395e-05	5.97348
261957_at	1.20282	5.85066	10.006	8.90903e-07	4.3054e-05	5.95602
264246_at	1.05165	6.55737	9.99965	8.96482e-07	4.32321e-05	5.94941
266210_at	-0.896396	10.6011	-9.97353	9.19708e-07	4.42585e-05	5.92234
266395_at	1.24138	8.93111	9.96892	9.23869e-07	4.43651e-05	5.91756
256296_at	1.02858	4.89546	9.95715	9.34607e-07	4.47865e-05	5.90533
261609_at	0.953619	6.72772	9.92652	9.63169e-07	4.59985e-05	5.87347
261088_at	1.05379	4.73353	9.92571	9.63931e-07	4.59985e-05	5.87263
258482_at	-0.939696	8.905	-9.90428	9.84502e-07	4.6882e-05	5.85028
253736_at	-1.43034	5.99894	-9.8934	9.95124e-07	4.72567e-05	5.83892
258610_at	1.80114	6.76618	9.89199	9.96513e-07	4.72567e-05	5.83744
259058_at	0.997587	9.43127	9.88703	1.0014e-06	4.739e-05	5.83226
262630_at	1.2489	5.15638	9.87633	1.01204e-06	4.77634e-05	5.82107
264581_at	-1.04424	6.1951	-9.87489	1.01348e-06	4.77634e-05	5.81957
252996_s_at	1.00005	8.62945	9.84414	1.04479e-06	4.89707e-05	5.78735
261129_at	-0.987184	8.99627	-9.84348	1.04548e-06	4.89707e-05	5.78666
263598_at	0.884049	11.338	9.84337	1.0456e-06	4.89707e-05	5.78654
265987_at	1.2734	6.94108	9.84135	1.04769e-06	4.89707e-05	5.78443
253233_at	-1.09858	7.95059	-9.83461	1.05472e-06	4.91985e-05	5.77735
260855_at	0.951209	9.56409	9.82024	1.06986e-06	4.98032e-05	5.76225
266938_at	1.42218	6.75218	9.81307	1.0775e-06	5.00565e-05	5.75472
262376_at	-1.04849	7.97901	-9.80566	1.08547e-06	5.03243e-05	5.74691
262940_at	1.10924	8.07088	9.80181	1.08963e-06	5.04146e-05	5.74287
256962_at	-0.990192	7.79305	-9.79719	1.09465e-06	5.04878e-05	5.73799
250781_at	1.23229	5.57382	9.79628	1.09564e-06	5.04878e-05	5.73704
249916_at	-1.61086	6.68441	-9.77717	1.11668e-06	5.13539e-05	5.71689
257334_at	-0.903156	6.91222	-9.76778	1.12719e-06	5.17327e-05	5.70698
251155_at	-1.01995	8.94034	-9.76338	1.13214e-06	5.18558e-05	5.70233
253487_at	-0.877655	10.5559	-9.7485	1.14908e-06	5.25263e-05	5.6866
245803_at	0.862528	12.1627	9.74306	1.15534e-06	5.27068e-05	5.68085
259616_at	1.14649	8.01301	9.73692	1.16246e-06	5.28918e-05	5.67435
249867_at	1.03662	5.0164	9.73556	1.16404e-06	5.28918e-05	5.67291
246758_at	-0.892732	11.0631	-9.72314	1.17859e-06	5.34466e-05	5.65975
267524_at	1.01789	7.82769	9.71965	1.18272e-06	5.35273e-05	5.65605
246947_at	0.859514	7.91152	9.71068	1.1934e-06	5.39037e-05	5.64653
263536_at	1.26143	8.51993	9.70583	1.19921e-06	5.4059e-05	5.64139
247684_at	-1.28831	8.34275	-9.70045	1.20569e-06	5.42442e-05	5.63567
245742_at	1.03624	7.89438	9.69397	1.21355e-06	5.44903e-05	5.62879
254174_at	1.45265	7.36104	9.69181	1.21619e-06	5.45015e-05	5.62649
248434_at	0.948173	4.84761	9.6888	1.21986e-06	5.45251e-05	5.6233
260857_at	-0.914247	5.81719	-9.68747	1.2215e-06	5.45251e-05	5.62188
260266_at	0.875583	9.08226	9.68231	1.22785e-06	5.45958e-05	5.61639
260553_at	1.48285	5.78763	9.6822	1.22798e-06	5.45958e-05	5.61628
255881_at	1.33181	6.46437	9.68035	1.23026e-06	5.45958e-05	5.61431
266500_at	-0.963403	6.68917	-9.67311	1.23925e-06	5.48877e-05	5.6066
264679_s_at	-0.926876	10.8999	-9.65787	1.25838e-06	5.56273e-05	5.59037
247566_at	-0.865733	10.7965	-9.65516	1.26182e-06	5.56714e-05	5.58748
260895_at	-0.926087	10.1958	-9.63764	1.28429e-06	5.65535e-05	5.56878
251406_at	-1.15989	6.70183	-9.60784	1.32351e-06	5.80944e-05	5.53692
261016_at	0.892794	9.2726	9.60719	1.32438e-06	5.80944e-05	5.53622
264923_s_at	1.66861	6.92396	9.59869	1.33581e-06	5.84831e-05	5.52712
262163_at	-0.881469	11.1775	-9.58419	1.35555e-06	5.92339e-05	5.51158
253505_at	1.02052	4.58857	9.57819	1.36382e-06	5.94812e-05	5.50514
251524_at	0.908839	9.37911	9.56327	1.38461e-06	6.02727e-05	5.48911
258160_at	1.08539	7.82516	9.55534	1.39579e-06	6.0535e-05	5.48059
253090_at	-1.09465	8.4777	-9.55251	1.3998e-06	6.0535e-05	5.47755
263432_at	-0.959735	7.79568	-9.55178	1.40084e-06	6.0535e-05	5.47676
248381_at	-0.912152	6.61972	-9.55021	1.40308e-06	6.0535e-05	5.47506
251352_at	0.928449	9.2089	9.54963	1.4039e-06	6.0535e-05	5.47444
267226_at	1.00164	5.08076	9.54627	1.40871e-06	6.06275e-05	5.47083
266801_at	-0.861344	8.30151	-9.53317	1.42759e-06	6.13245e-05	5.45672
246527_at	-0.956173	8.52896	-9.51879	1.44864e-06	6.21117e-05	5.44121
260146_at	-1.29287	5.83228	-9.51035	1.46114e-06	6.25301e-05	5.43211
245023_at	-1.07926	11.5581	-9.5043	1.47018e-06	6.27994e-05	5.42557
249862_at	1.06244	8.79787	9.49711	1.481e-06	6.30921e-05	5.4178
248283_at	-0.925305	8.01552	-9.49607	1.48257e-06	6.30921e-05	5.41668
250099_at	1.59334	7.1984	9.49183	1.48899e-06	6.31839e-05	5.41209
251635_at	2.38243	4.6327	9.491	1.49027e-06	6.31839e-05	5.41119
261006_at	1.16208	6.58921	9.48791	1.49497e-06	6.32659e-05	5.40785
248473_at	-0.845331	8.74967	-9.48073	1.50596e-06	6.35546e-05	5.40009
250661_at	-1.01609	5.21437	-9.47982	1.50737e-06	6.35546e-05	5.3991
247312_at	1.39092	6.24305	9.47133	1.5205e-06	6.39902e-05	5.3899
255789_at	-1.16918	10.6764	-9.46596	1.52888e-06	6.4206e-05	5.38408
251395_at	-1.20047	9.6291	-9.46444	1.53126e-06	6.4206e-05	5.38243
250667_at	-1.119	9.79954	-9.45973	1.53865e-06	6.43976e-05	5.37733
259231_at	0.905746	9.51054	9.45691	1.5431e-06	6.44612e-05	5.37427
256789_at	1.09883	5.06628	9.45519	1.54582e-06	6.44612e-05	5.3724
252250_at	1.09006	5.60001	9.44736	1.55827e-06	6.48616e-05	5.3639
261406_at	-0.86139	7.04355	-9.43193	1.58311e-06	6.57756e-05	5.34714
267393_at	1.27169	8.05125	9.42761	1.59014e-06	6.59473e-05	5.34245
265199_s_at	1.83075	5.0765	9.40675	1.62458e-06	6.72535e-05	5.31974
263973_at	-0.952661	7.23121	-9.39599	1.64265e-06	6.77824e-05	5.30802
245076_at	1.16015	6.47687	9.39561	1.6433e-06	6.77824e-05	5.3076
265445_at	-0.977223	10.5168	-9.36717	1.69215e-06	6.96715e-05	5.27655
251513_at	1.05208	5.93301	9.3643	1.69718e-06	6.97526e-05	5.2734
263083_at	0.947339	7.45863	9.35467	1.71412e-06	7.03222e-05	5.26287
258037_at	1.31231	7.55013	9.34459	1.73207e-06	7.09308e-05	5.25184
254387_at	-0.956596	9.0389	-9.34087	1.73874e-06	7.10764e-05	5.24776
258151_at	-1.01403	9.10366	-9.33639	1.74681e-06	7.11716e-05	5.24285
262354_at	0.905914	8.2684	9.33612	1.74731e-06	7.11716e-05	5.24255
255859_at	1.05555	6.49897	9.32274	1.77166e-06	7.20349e-05	5.22788
245906_at	0.905156	8.63534	9.31506	1.78582e-06	7.23592e-05	5.21944
251486_at	-0.865926	10.4879	-9.31497	1.78598e-06	7.23592e-05	5.21934
262177_at	-0.933463	9.53276	-9.29881	1.81616e-06	7.34434e-05	5.20158
249276_at	-1.3666	5.82882	-9.29721	1.81918e-06	7.34434e-05	5.19982
262114_at	1.06968	5.7095	9.2842	1.84391e-06	7.43101e-05	5.18551
266474_at	0.896716	8.55335	9.27737	1.85705e-06	7.47079e-05	5.17798
262369_at	1.22357	5.00116	9.26973	1.87187e-06	7.51712e-05	5.16956
250811_at	0.971015	8.37043	9.26516	1.88079e-06	7.5367e-05	5.16451
261881_at	0.932801	8.02819	9.2629	1.88521e-06	7.5367e-05	5.16202
264986_at	-0.904449	9.0029	-9.26216	1.88665e-06	7.5367e-05	5.16121
264635_at	1.04779	9.64543	9.25909	1.8927e-06	7.54764e-05	5.15782
249770_at	-1.59839	5.86653	-9.23531	1.94018e-06	7.71548e-05	5.13155
260969_at	0.963392	10.2421	9.23464	1.94155e-06	7.71548e-05	5.1308
257713_at	0.927521	9.34753	9.22692	1.95724e-06	7.7643e-05	5.12227
247978_at	-0.875671	10.7449	-9.21792	1.97574e-06	7.82408e-05	5.1123
253911_at	-0.899382	8.72114	-9.21096	1.99016e-06	7.86749e-05	5.10459
244984_at	-0.88327	10.6547	-9.20038	2.01229e-06	7.9361e-05	5.09286
254265_s_at	-0.866488	11.057	-9.19859	2.01608e-06	7.9361e-05	5.09087
254134_at	-0.894792	8.62644	-9.1977	2.01795e-06	7.9361e-05	5.08989
247037_at	-0.863417	9.46988	-9.19593	2.02171e-06	7.9372e-05	5.08791
247864_s_at	-0.916208	8.34332	-9.1942	2.02536e-06	7.93789e-05	5.086
267080_at	1.35508	6.24398	9.18414	2.04682e-06	8.00822e-05	5.07482
266604_at	0.974553	8.7982	9.18182	2.05179e-06	8.01393e-05	5.07225
264379_at	0.910632	9.24652	9.16025	2.09875e-06	8.18333e-05	5.04826
248427_at	-1.21324	5.64135	-9.14999	2.1215e-06	8.25342e-05	5.03683
247924_at	1.60239	7.8201	9.14888	2.12396e-06	8.25342e-05	5.0356
252740_at	1.19193	7.26805	9.14223	2.13887e-06	8.28548e-05	5.02818
255039_at	-0.965523	7.37215	-9.14131	2.14094e-06	8.28548e-05	5.02716
246003_at	-0.854376	11.7988	-9.14035	2.14311e-06	8.28548e-05	5.02608
255692_at	-0.926839	8.56932	-9.12756	2.17214e-06	8.37555e-05	5.01181
264255_at	0.864826	8.69398	9.12552	2.17683e-06	8.37555e-05	5.00953
259598_at	0.835351	7.69167	9.12374	2.18091e-06	8.37555e-05	5.00754
251769_at	-1.02159	5.92765	-9.12366	2.1811e-06	8.37555e-05	5.00745
256862_at	-0.990444	8.18938	-9.12206	2.18477e-06	8.37555e-05	5.00567
259129_at	0.857609	7.47786	9.10319	2.22866e-06	8.5295e-05	4.98457
258243_at	-0.941357	8.67398	-9.10128	2.23317e-06	8.53244e-05	4.98243
261077_at	0.933101	4.90036	9.09772	2.24158e-06	8.55024e-05	4.97844
264648_at	-1.23154	7.63565	-9.09255	2.25383e-06	8.58262e-05	4.97266
262801_at	1.26103	6.34666	9.08732	2.26632e-06	8.61581e-05	4.9668
247813_at	0.85483	11.5534	9.07848	2.28762e-06	8.68229e-05	4.95688
267308_at	-0.940694	7.47723	-9.05811	2.33745e-06	8.85668e-05	4.93403
259681_at	-1.15115	9.58962	-9.0565	2.34146e-06	8.85717e-05	4.93221
251920_at	-1.23875	6.76998	-9.04866	2.36099e-06	8.91625e-05	4.9234
250895_at	-0.867478	11.2224	-9.0443	2.37193e-06	8.94277e-05	4.9185
257066_at	1.01956	9.63803	9.03984	2.38318e-06	8.97035e-05	4.91348
261934_at	0.910358	8.8374	9.03423	2.39742e-06	9.00907e-05	4.90716
253619_at	0.965663	5.82998	9.03128	2.40494e-06	9.02248e-05	4.90384
260497_at	-1.01055	10.7487	-9.02824	2.41271e-06	9.03675e-05	4.90042
247760_at	-1.41413	7.18668	-9.02649	2.4172e-06	9.03874e-05	4.89845
266351_at	0.96525	10.1842	9.01944	2.43537e-06	9.09177e-05	4.89051
257919_at	1.13743	6.36357	9.0178	2.43962e-06	9.09275e-05	4.88866
261756_at	1.08015	7.07061	9.01325	2.45145e-06	9.11391e-05	4.88353
247819_at	0.928859	9.1064	9.01227	2.45399e-06	9.11391e-05	4.88243
248083_at	-1.18977	5.17403	-9.01093	2.45751e-06	9.11391e-05	4.88091
248912_at	-0.965438	5.57062	-9.00949	2.46128e-06	9.11391e-05	4.87928
245355_at	-0.926109	10.6716	-9.00662	2.4688e-06	9.12696e-05	4.87605
263363_at	1.24165	4.99057	9.00241	2.47989e-06	9.15312e-05	4.87129
261567_at	0.842296	4.76144	9.00032	2.48541e-06	9.15868e-05	4.86893
262806_at	-0.958721	8.30452	-8.99815	2.49117e-06	9.1651e-05	4.86648
263495_at	-1.05931	6.89979	-8.98968	2.51374e-06	9.23325e-05	4.85691
249266_at	-0.842045	8.07663	-8.98557	2.52478e-06	9.25889e-05	4.85226
265478_at	1.10881	7.93272	8.97681	2.54846e-06	9.32527e-05	4.84236
258880_at	1.82965	7.18544	8.97586	2.55106e-06	9.32527e-05	4.84128
266705_at	-0.870147	9.63835	-8.96956	2.56826e-06	9.37313e-05	4.83415
258445_at	-0.893516	4.89855	-8.96176	2.58975e-06	9.41821e-05	4.82531
255575_at	1.47545	5.88367	8.96084	2.59229e-06	9.41821e-05	4.82427
253273_at	0.83175	10.2528	8.96059	2.593e-06	9.41821e-05	4.82398
255604_at	1.06544	9.23237	8.94847	2.62679e-06	9.52577e-05	4.81025
258970_at	0.941061	8.30066	8.92764	2.68603e-06	9.72514e-05	4.78659
256577_at	-1.20047	9.09278	-8.9254	2.69248e-06	9.73303e-05	4.78405
250737_at	0.879862	8.70411	8.92358	2.69776e-06	9.73669e-05	4.78197
246396_at	0.928667	9.08499	8.91761	2.71506e-06	9.78364e-05	4.77519
247443_at	-1.03018	7.82235	-8.91482	2.7232e-06	9.78524e-05	4.77202
266901_at	1.37141	5.4235	8.91452	2.72408e-06	9.78524e-05	4.77167
258410_at	-0.998028	8.54827	-8.90478	2.75272e-06	9.87256e-05	4.76058
254245_at	-1.07636	5.6392	-8.89887	2.77024e-06	9.91979e-05	4.75385
266247_at	0.905028	7.29183	8.89134	2.79273e-06	9.98468e-05	4.74527
259040_at	0.917493	7.45401	8.88977	2.79744e-06	9.98587e-05	4.74348
265671_at	-0.984105	10.1228	-8.88125	2.82322e-06	0.000100621	4.73375
259705_at	0.917275	6.60625	8.87067	2.85553e-06	0.000101614	4.72168
266466_at	-0.87845	7.10909	-8.86569	2.8709e-06	0.000101972	4.71598
247324_at	1.14092	4.53526	8.86452	2.87453e-06	0.000101972	4.71465
253255_at	-1.03563	7.45525	-8.84595	2.93266e-06	0.000103873	4.6934
248327_at	-0.978626	9.30807	-8.84177	2.94591e-06	0.00010418	4.68862
247654_at	-1.0322	10.7068	-8.83893	2.95497e-06	0.000104339	4.68536
262870_at	-1.19757	8.29639	-8.83474	2.96837e-06	0.00010465	4.68056
258182_at	1.19957	5.69299	8.82915	2.98635e-06	0.000105121	4.67416
248085_at	-1.15883	6.10569	-8.82676	2.99407e-06	0.00010519	4.67142
252943_at	-0.811901	10.4833	-8.82569	2.99753e-06	0.00010519	4.67019
266869_at	-0.858919	6.2641	-8.82123	3.01205e-06	0.000105537	4.66507
258296_at	-0.827699	10.6042	-8.81602	3.02906e-06	0.000105971	4.65909
245253_at	0.831797	7.57425	8.80258	3.07345e-06	0.000107359	4.64366
262887_at	1.28275	5.35976	8.79844	3.08727e-06	0.000107677	4.6389
253558_at	-0.824344	7.80749	-8.78914	3.11856e-06	0.000108529	4.6282
262841_at	-0.960327	9.28364	-8.78757	3.12389e-06	0.000108529	4.62639
262092_at	-0.903615	7.87081	-8.78695	3.12597e-06	0.000108529	4.62568
245755_at	-1.12301	5.72361	-8.78071	3.1472e-06	0.000108958	4.6185
253814_at	1.11259	8.31018	8.78051	3.1479e-06	0.000108958	4.61826
263179_at	0.939408	6.21866	8.77854	3.15464e-06	0.000109026	4.61599
265026_at	-0.834531	10.0763	-8.77181	3.17778e-06	0.00010966	4.60824
259096_at	-0.871165	11.2651	-8.76333	3.2072e-06	0.000110508	4.59846
266239_at	-1.11504	8.76447	-8.7582	3.22513e-06	0.000110958	4.59255
263406_at	1.55866	7.25693	8.75334	3.24225e-06	0.000111379	4.58693
248420_at	-0.847617	6.4571	-8.7471	3.26433e-06	0.000111969	4.57973
247783_at	0.889448	8.55352	8.74252	3.28064e-06	0.00011236	4.57444
246507_at	0.914961	8.08549	8.7361	3.30368e-06	0.000112979	4.56701
260693_at	1.19826	7.19532	8.72177	3.35571e-06	0.000114586	4.55043
252136_at	1.01502	8.1731	8.71692	3.37351e-06	0.000115022	4.54482
251071_at	-0.84291	6.48083	-8.71409	3.38396e-06	0.000115206	4.54154
255433_at	-1.16165	6.33563	-8.69699	3.44776e-06	0.000117203	4.52172
260285_at	-1.12133	7.86807	-8.69514	3.45475e-06	0.000117266	4.51957
247584_at	-0.844982	10.4727	-8.69131	3.46925e-06	0.000117583	4.51513
264669_at	-0.770273	8.13257	-8.68241	3.50322e-06	0.000118559	4.50479
256145_at	0.880391	7.91978	8.67537	3.53033e-06	0.000119299	4.49661
267591_at	1.04867	6.12327	8.66252	3.5804e-06	0.000120454	4.48166
247606_at	-0.889611	5.5143	-8.66239	3.58092e-06	0.000120454	4.48151
260637_at	0.773435	11.025	8.66143	3.58469e-06	0.000120454	4.48039
256245_at	1.36728	8.83251	8.66119	3.58562e-06	0.000120454	4.48011
254299_at	0.930997	8.57319	8.65424	3.61311e-06	0.000121198	4.47201
265400_at	-0.953439	11.7917	-8.64791	3.6383e-06	0.000121823	4.46464
253687_at	-0.84861	8.76186	-8.64688	3.6424e-06	0.000121823	4.46344
263480_at	-0.866193	6.4578	-8.64275	3.65898e-06	0.000122198	4.45862
263374_at	0.9896	5.86053	8.62896	3.71485e-06	0.000123802	4.44254
249442_at	0.772105	9.06384	8.62774	3.71987e-06	0.000123802	4.44111
265025_at	0.930123	7.7512	8.62691	3.72328e-06	0.000123802	4.44014
267084_at	-1.00185	8.73016	-8.59909	3.83914e-06	0.000127468	4.40762
262226_at	0.906978	7.28585	8.59498	3.8566e-06	0.000127862	4.4028
257940_at	1.04008	6.40652	8.58147	3.91453e-06	0.000129594	4.38698
254256_at	-0.941474	10.0446	-8.57509	3.94225e-06	0.000130239	4.37949
265210_at	-0.860856	10.9254	-8.57436	3.94544e-06	0.000130239	4.37863
257735_at	1.08541	5.83948	8.56779	3.97418e-06	0.000130999	4.37093
251552_at	-1.04174	9.35142	-8.56541	3.98469e-06	0.000131155	4.36813
252862_at	-1.13447	6.04886	-8.55617	4.02565e-06	0.000132103	4.35727
256797_at	-1.0834	7.55266	-8.55617	4.02566e-06	0.000132103	4.35727
259428_at	-0.918165	6.96057	-8.555	4.03086e-06	0.000132103	4.3559
265059_at	1.23064	5.69581	8.5517	4.04561e-06	0.000132396	4.35202
258900_at	-0.767318	11.1463	-8.54369	4.08168e-06	0.000133385	4.3426
248492_at	0.829907	9.37341	8.53779	4.10848e-06	0.000134064	4.33566
245127_at	0.953078	7.89724	8.53653	4.11421e-06	0.000134064	4.33418
252572_at	-1.20238	7.45072	-8.53428	4.12452e-06	0.000134209	4.33152
254848_at	0.792198	9.11382	8.52969	4.14558e-06	0.000134702	4.32612
260955_at	-0.824845	8.68385	-8.52213	4.1805e-06	0.000135512	4.31721
250114_s_at	1.02001	7.97025	8.52173	4.1824e-06	0.000135512	4.31673
266995_at	2.2966	6.55098	8.51118	4.23171e-06	0.000136915	4.30429
265266_at	0.993068	7.71564	8.50719	4.25052e-06	0.000137329	4.29958
248564_at	0.994585	5.0313	8.49989	4.28516e-06	0.000138253	4.29097
248322_at	-1.50242	9.27432	-8.49547	4.3063e-06	0.000138738	4.28575
266934_at	-0.810536	6.60306	-8.49186	4.32368e-06	0.000139049	4.28147
247404_at	-0.833494	8.6317	-8.49093	4.32813e-06	0.000139049	4.28038
258735_at	0.991642	10.0778	8.48033	4.37959e-06	0.000140504	4.26784
249148_at	0.756224	10.3956	8.47456	4.40782e-06	0.000141211	4.26102
266237_at	-1.13676	6.07442	-8.47047	4.42801e-06	0.000141625	4.25616
264069_at	-1.15489	10.4868	-8.46943	4.43315e-06	0.000141625	4.25493
254012_at	-0.796461	10.8549	-8.45241	4.51823e-06	0.000143868	4.23476
266316_at	1.11535	5.46836	8.45212	4.51967e-06	0.000143868	4.23442
256848_at	0.794148	6.55285	8.4516	4.52229e-06	0.000143868	4.2338
248768_at	-0.88382	10.7787	-8.44982	4.53132e-06	0.000143955	4.23168
259685_at	0.793685	9.33219	8.44126	4.57492e-06	0.000145138	4.22152
264886_at	1.36858	6.44394	8.42491	4.65943e-06	0.000147601	4.20209
249078_at	-0.810031	10.0048	-8.4236	4.66629e-06	0.000147601	4.20053
261578_at	-0.75118	11.7228	-8.42251	4.67198e-06	0.000147601	4.19924
262113_at	0.787928	10.6541	8.42081	4.6809e-06	0.000147678	4.19721
258034_at	-0.939621	5.36194	-8.41719	4.69991e-06	0.000147873	4.19291
258774_at	0.860855	8.62574	8.41717	4.70003e-06	0.000147873	4.19288
264130_at	0.85191	6.50414	8.41593	4.70657e-06	0.000147875	4.19141
250420_at	0.859362	5.61971	8.41354	4.71921e-06	0.00014789	4.18856
260840_at	0.867933	6.6073	8.41286	4.72278e-06	0.00014789	4.18776
255568_at	0.823274	4.83824	8.41216	4.72651e-06	0.00014789	4.18692
259439_at	1.17179	6.03051	8.41024	4.7367e-06	0.000148006	4.18463
251176_at	0.861243	5.97183	8.40579	4.76043e-06	0.000148544	4.17933
265111_at	1.02084	8.91883	8.401	4.7861e-06	0.00014914	4.17362
244985_at	-0.93443	10.4239	-8.3938	4.82493e-06	0.000150086	4.16505
255280_at	1.03409	6.18584	8.39294	4.82961e-06	0.000150086	4.16402
249901_at	-0.895033	9.4146	-8.39103	4.83999e-06	0.000150204	4.16174
256159_at	0.989117	4.57641	8.38976	4.84687e-06	0.000150214	4.16023
246968_at	0.8735	7.06923	8.38433	4.8766e-06	0.00015093	4.15374
266882_at	-0.799635	9.62703	-8.3793	4.90423e-06	0.000151579	4.14774
259466_at	-1.05232	7.93439	-8.37365	4.93552e-06	0.00015234	4.14099
262366_at	0.792289	7.88051	8.36922	4.96021e-06	0.000152895	4.13569
258623_at	-0.915301	8.60886	-8.36226	4.99925e-06	0.000153891	4.12737
249045_at	1.02124	5.30793	8.3599	5.01255e-06	0.000154092	4.12455
256453_at	0.758701	8.44263	8.35391	5.04653e-06	0.000154928	4.11738
253332_at	1.24608	6.16435	8.35272	5.05332e-06	0.000154928	4.11595
253066_at	1.16462	6.12508	8.34787	5.08102e-06	0.000155568	4.11015
262357_at	0.90069	5.27359	8.34499	5.09755e-06	0.000155865	4.1067
253519_at	0.815409	4.75611	8.34374	5.10478e-06	0.000155877	4.1052
253215_at	-0.906827	9.96996	-8.34211	5.11414e-06	0.000155954	4.10325
247406_at	-1.15224	5.76366	-8.33995	5.12664e-06	0.000156127	4.10066
259736_at	-0.959966	8.49442	-8.33527	5.15381e-06	0.000156695	4.09505
252234_at	0.772147	8.91607	8.33437	5.15904e-06	0.000156695	4.09397
252040_at	1.07869	8.19802	8.3321	5.17228e-06	0.000156888	4.09125
254571_at	-0.764027	5.40405	-8.32743	5.1997e-06	0.00015751	4.08564
265895_at	-0.783004	6.04193	-8.32593	5.2085e-06	0.000157568	4.08384
247913_at	0.89015	4.85121	8.32472	5.21564e-06	0.000157574	4.08239
261564_at	1.15782	8.05204	8.32194	5.23203e-06	0.000157861	4.07906
263800_at	-0.768571	8.30461	-8.31981	5.2447e-06	0.000157968	4.07649
252293_at	0.822172	10.8418	8.31901	5.24943e-06	0.000157968	4.07554
257540_at	2.03922	6.60536	8.31712	5.26067e-06	0.000158097	4.07327
266297_at	-1.17025	6.01523	-8.30897	5.30942e-06	0.000159313	4.06347
250597_at	0.792421	4.2366	8.30728	5.31958e-06	0.000159313	4.06144
262671_at	-1.03598	5.68089	-8.30639	5.32495e-06	0.000159313	4.06037
248619_at	-0.824056	9.69342	-8.30571	5.32907e-06	0.000159313	4.05955
258805_at	1.26664	5.82946	8.29421	5.39893e-06	0.00016119	4.04573
245262_at	0.864418	5.01905	8.28967	5.42684e-06	0.000161812	4.04025
252681_at	-0.949391	4.76494	-8.28836	5.43488e-06	0.00016184	4.03868
248207_at	1.19744	9.38536	8.28077	5.48189e-06	0.000163027	4.02954
245422_at	1.13006	7.60142	8.27811	5.49849e-06	0.000163308	4.02633
264203_at	-0.813318	10.4829	-8.27383	5.52527e-06	0.00016389	4.02117
261518_at	-1.02377	8.94381	-8.26943	5.55298e-06	0.00016446	4.01586
246559_at	-0.89047	7.83889	-8.26796	5.56227e-06	0.00016446	4.01409
250974_at	-1.17786	6.06284	-8.26735	5.56611e-06	0.00016446	4.01335
248896_at	1.11196	7.16466	8.26595	5.57499e-06	0.000164509	4.01166
255819_s_at	-0.746771	9.36016	-8.26286	5.59459e-06	0.000164677	4.00793
259850_at	-1.22999	7.26224	-8.26262	5.59611e-06	0.000164677	4.00765
258939_at	0.945591	8.10731	8.26164	5.60234e-06	0.000164677	4.00646
267381_at	-0.836691	8.97588	-8.25414	5.65034e-06	0.000165874	3.99741
246607_at	1.21323	6.34156	8.24781	5.69118e-06	0.000166859	3.98976
249057_at	1.00617	5.78138	8.24541	5.70678e-06	0.000167101	3.98686
248243_at	0.756647	6.56244	8.2352	5.77359e-06	0.000168841	3.9745
265736_at	-0.791049	11.4883	-8.23245	5.79171e-06	0.000169154	3.97117
261209_at	0.751096	7.31268	8.23014	5.80694e-06	0.000169381	3.96839
260015_at	0.917981	6.68675	8.22334	5.85218e-06	0.00017035	3.96015
245734_at	0.75943	10.0546	8.22291	5.85507e-06	0.00017035	3.95962
246335_at	1.00045	10.3593	8.21983	5.87566e-06	0.000170731	3.9559
259347_at	-0.988344	9.17252	-8.21448	5.91165e-06	0.000171558	3.94941
254453_at	1.02476	8.70026	8.20507	5.9756e-06	0.000173194	3.93799
261485_at	-0.815946	8.98343	-8.20046	6.00714e-06	0.000173887	3.9324
262488_at	0.912914	5.90876	8.19624	6.03623e-06	0.000174508	3.92727
266256_at	-0.948726	11.3518	-8.19414	6.05075e-06	0.000174706	3.92472
247903_at	1.06345	7.19144	8.19135	6.07012e-06	0.000175044	3.92133
260331_at	-1.0116	6.89841	-8.18685	6.10144e-06	0.000175725	3.91587
260042_at	0.93038	7.03497	8.17522	6.18326e-06	0.000177856	3.90173
251017_at	-1.1461	7.25348	-8.1698	6.22184e-06	0.000178741	3.89512
263935_at	1.20833	6.38645	8.16456	6.25928e-06	0.00017959	3.88875
260343_at	-0.776431	6.88288	-8.15581	6.3225e-06	0.000181176	3.87808
246503_at	-0.835265	11.2937	-8.15294	6.34338e-06	0.000181546	3.87458
264016_at	-0.789766	4.70963	-8.13941	6.44277e-06	0.00018416	3.85808
251847_at	-0.719437	9.99909	-8.13176	6.49968e-06	0.000185554	3.84874
253116_at	-0.784185	7.46929	-8.12832	6.52551e-06	0.000185946	3.84453
258555_at	0.931194	9.22119	8.12776	6.5297e-06	0.000185946	3.84385
248398_at	0.750433	10.3994	8.12067	6.5832e-06	0.000187235	3.83519
254794_at	-1.04591	6.57671	-8.11854	6.5994e-06	0.000187462	3.83258
259172_at	-0.953106	5.21141	-8.11454	6.62986e-06	0.000188094	3.82769
253005_at	-0.763722	7.82965	-8.10957	6.66798e-06	0.000188928	3.8216
263867_at	0.784656	11.8973	8.10855	6.67583e-06	0.000188928	3.82035
247193_at	0.887785	10.0272	8.10612	6.69456e-06	0.000189223	3.81738
262635_at	0.814934	9.62228	8.10413	6.70995e-06	0.000189423	3.81494
251018_at	-1.08021	9.94474	-8.08964	6.82311e-06	0.00019238	3.79718
258937_at	-0.821034	9.75795	-8.07525	6.93758e-06	0.000195366	3.77952
245886_at	-0.796183	8.93764	-8.05679	7.08747e-06	0.000199341	3.75682
252487_at	1.32118	5.24901	8.04927	7.14945e-06	0.000200836	3.74758
245249_at	0.758851	10.3506	8.03502	7.26864e-06	0.000203933	3.73003
257141_at	-0.737584	9.54398	-8.03306	7.28524e-06	0.000204148	3.7276
261453_at	-0.925856	8.49658	-8.02885	7.32093e-06	0.000204896	3.72241
256911_at	-0.83635	6.68935	-8.02302	7.37073e-06	0.000206037	3.71522
265119_at	1.15509	6.01609	8.00718	7.50774e-06	0.000209451	3.69566
266641_at	-0.814264	6.85008	-8.00678	7.51123e-06	0.000209451	3.69517
264238_at	1.00342	5.16195	8.00362	7.53891e-06	0.000209712	3.69126
266352_at	0.962645	5.19954	8.00361	7.53898e-06	0.000209712	3.69125
254384_at	-0.806805	7.96716	-8.00123	7.55995e-06	0.00021004	3.68831
265943_at	1.07459	8.27771	7.9989	7.5805e-06	0.000210354	3.68542
254562_at	0.910244	5.15848	7.98817	7.67584e-06	0.000212741	3.67215
257021_at	1.216	11.1349	7.98546	7.70021e-06	0.000212882	3.66879
255455_at	-0.849762	8.58496	-7.98498	7.70449e-06	0.000212882	3.6682
258527_at	0.825682	7.96394	7.98406	7.71278e-06	0.000212882	3.66705
248683_at	-0.788345	10.4596	-7.98258	7.72609e-06	0.000212882	3.66522
262694_at	0.893417	9.2488	7.98242	7.72757e-06	0.000212882	3.66502
265831_at	-0.776371	6.01787	-7.97065	7.83447e-06	0.000215308	3.65043
263209_at	-0.83722	7.37747	-7.97064	7.83452e-06	0.000215308	3.65043
260890_at	0.74447	5.01923	7.96653	7.87225e-06	0.000215821	3.64533
260107_at	-0.972698	5.8293	-7.96571	7.87978e-06	0.000215821	3.64431
247627_at	0.744535	13.5363	7.96551	7.8816e-06	0.000215821	3.64407
258094_at	0.889666	9.76719	7.9614	7.91954e-06	0.0002166	3.63897
255430_at	0.756282	6.78384	7.95848	7.94665e-06	0.000217082	3.63534
250259_at	0.870231	8.75738	7.95604	7.96938e-06	0.000217388	3.63231
262842_at	0.718063	8.49838	7.95523	7.97691e-06	0.000217388	3.6313
255129_at	0.9088	7.84594	7.9469	8.05503e-06	0.00021917	3.62096
258399_at	-0.818446	7.62946	-7.94621	8.06155e-06	0.00021917	3.6201
263372_at	-0.758588	8.68606	-7.93866	8.13314e-06	0.000220854	3.61071
266127_s_at	-0.934659	8.66759	-7.93669	8.15194e-06	0.000221101	3.60826
249050_at	0.732065	6.85474	7.93414	8.17627e-06	0.000221497	3.60509
259979_at	0.757201	8.61975	7.92479	8.26637e-06	0.000223673	3.59346
254189_at	1.05119	5.04754	7.9046	8.46472e-06	0.000228768	3.56828
257714_at	-1.13679	5.6616	-7.89882	8.52234e-06	0.000230053	3.56108
246307_at	-0.693368	9.85219	-7.89679	8.54273e-06	0.000230331	3.55854
261601_at	0.729319	9.12082	7.89113	8.59984e-06	0.000231597	3.55147
250529_at	-1.1121	7.36117	-7.88063	8.70676e-06	0.000234199	3.53835
263585_at	-0.924453	9.52416	-7.87781	8.73575e-06	0.000234703	3.53482
255753_at	-0.868204	6.25447	-7.873	8.78538e-06	0.000235359	3.5288
265075_at	-0.748749	10.0555	-7.87273	8.78814e-06	0.000235359	3.52847
247442_s_at	-0.861274	8.73675	-7.87179	8.7979e-06	0.000235359	3.52729
254445_at	1.08125	6.49103	7.87145	8.80147e-06	0.000235359	3.52686
246488_at	0.839866	11.1422	7.86559	8.86244e-06	0.000236712	3.51953
266089_at	-1.00033	7.77077	-7.86301	8.88949e-06	0.000237157	3.5163
265006_at	-0.928715	9.34894	-7.85056	9.02106e-06	0.000240386	3.5007
250180_at	0.797351	6.64285	7.84545	9.0757e-06	0.00024156	3.49428
264524_at	0.893099	5.75011	7.84076	9.12607e-06	0.000242617	3.48841
254890_at	0.730834	10.5356	7.83971	9.13749e-06	0.000242638	3.48708
266687_at	-0.976402	6.20951	-7.83434	9.19564e-06	0.000243898	3.48035
258189_at	0.834517	8.41037	7.83038	9.23888e-06	0.000244551	3.47536
250796_at	-0.991877	6.1792	-7.83006	9.24235e-06	0.000244551	3.47497
261826_at	0.697648	8.25492	7.82914	9.25242e-06	0.000244551	3.47381
254030_at	-1.09617	7.95888	-7.82699	9.27596e-06	0.00024489	3.47111
250562_at	-0.75226	9.19779	-7.81964	9.35703e-06	0.000246744	3.46187
254561_at	0.768778	8.87164	7.8179	9.37629e-06	0.000246967	3.45969
261362_s_at	-0.837636	11.4175	-7.81029	9.46132e-06	0.000248919	3.4501
256243_at	1.10621	5.572	7.80524	9.51805e-06	0.000250123	3.44376
255895_at	-0.734907	9.2137	-7.80273	9.54648e-06	0.000250581	3.44059
257697_at	0.830382	6.83621	7.79949	9.58329e-06	0.000251259	3.4365
258133_at	1.07008	8.50635	7.79181	9.67104e-06	0.00025282	3.42683
248124_at	0.757057	6.92943	7.79179	9.67125e-06	0.00025282	3.4268
246944_at	0.875897	6.79664	7.79137	9.67611e-06	0.00025282	3.42627
248812_at	1.37805	5.98758	7.78904	9.70283e-06	0.000253228	3.42334
263548_at	-1.05497	5.87164	-7.78645	9.73279e-06	0.000253449	3.42007
260841_at	1.00453	5.5675	7.78639	9.73351e-06	0.000253449	3.41999
265260_at	-0.739403	6.47501	-7.7789	9.82048e-06	0.000255422	3.41054
259612_at	-0.776802	12.3115	-7.77769	9.83468e-06	0.0002555	3.40901
245748_at	0.695711	7.41476	7.77596	9.85494e-06	0.000255595	3.40683
257150_at	-0.697608	8.34419	-7.77546	9.86074e-06	0.000255595	3.4062
259385_at	-0.776458	8.87674	-7.76791	9.94973e-06	0.000257455	3.39666
264611_at	-0.888739	8.92444	-7.76746	9.95509e-06	0.000257455	3.39609
261306_at	-0.792954	6.52333	-7.76489	9.9855e-06	0.000257949	3.39285
250006_at	-1.0789	8.33482	-7.75981	1.00462e-05	0.000259223	3.38642
252863_at	-0.884706	10.3939	-7.75551	1.00977e-05	0.000260259	3.38099
250666_at	0.741204	5.01277	7.75443	1.01108e-05	0.000260301	3.37962
258369_at	-0.757365	9.01306	-7.75122	1.01495e-05	0.000260779	3.37556
253490_at	-0.851845	7.45669	-7.75099	1.01522e-05	0.000260779	3.37527
258837_at	-0.815435	11.2823	-7.74787	1.01901e-05	0.000261362	3.37131
247177_at	0.746647	5.21425	7.74678	1.02033e-05	0.000261362	3.36994
264645_at	1.01574	7.30713	7.74629	1.02093e-05	0.000261362	3.36932
266980_at	-0.852068	8.49787	-7.74374	1.02404e-05	0.000261866	3.36608
257074_at	0.799659	7.92542	7.74147	1.02682e-05	0.000262281	3.36321
259013_at	-0.787328	9.10856	-7.73918	1.02963e-05	0.000262705	3.36031
255657_at	-0.825926	10.0996	-7.73517	1.03457e-05	0.00026367	3.35523
258995_at	-0.854935	7.34091	-7.73116	1.03953e-05	0.000264639	3.35015
253779_at	-0.84891	8.26002	-7.72662	1.04518e-05	0.000265782	3.34439
247800_at	0.896239	7.896	7.72215	1.05078e-05	0.000266615	3.33872
255923_at	-0.906712	6.26685	-7.72126	1.05189e-05	0.000266615	3.3376
246011_at	-0.785211	9.85014	-7.7212	1.05197e-05	0.000266615	3.33752
248332_at	0.798072	8.55501	7.72015	1.0533e-05	0.000266657	3.33618
264121_at	-0.810671	8.32703	-7.71381	1.06131e-05	0.000268387	3.32813
254655_s_at	-0.778041	11.4956	-7.70815	1.06852e-05	0.000269911	3.32094
245372_at	-0.79352	10.6917	-7.7011	1.07758e-05	0.000271899	3.31198
249187_at	0.796939	8.40898	7.69628	1.08381e-05	0.000273168	3.30586
266889_at	-0.839702	8.17888	-7.69398	1.08681e-05	0.000273622	3.30292
255994_at	0.726242	8.28084	7.69161	1.0899e-05	0.000273982	3.29991
250909_at	0.789609	5.67493	7.69089	1.09084e-05	0.000273982	3.29899
247186_at	1.10593	8.85897	7.69012	1.09184e-05	0.000273982	3.29802
263118_at	1.07299	6.45787	7.68674	1.09628e-05	0.000274793	3.29371
265076_at	-0.977649	10.0941	-7.6848	1.09883e-05	0.00027513	3.29124
252391_at	-0.77674	7.17303	-7.6743	1.11276e-05	0.000278312	3.27787
256751_at	0.881535	6.84521	7.66011	1.13189e-05	0.000282787	3.25977
256407_at	0.877327	4.63716	7.65654	1.13677e-05	0.000283695	3.2552
263375_s_at	-0.814816	9.08994	-7.65539	1.13834e-05	0.000283776	3.25374
253993_at	-0.697031	8.82448	-7.64539	1.15212e-05	0.000286898	3.24096
251830_at	-1.0876	7.81521	-7.63557	1.16583e-05	0.000289995	3.2284
253810_at	-0.743719	6.96936	-7.63418	1.16778e-05	0.000290163	3.22663
245868_at	0.797003	9.0995	7.63257	1.17004e-05	0.000290388	3.22457
246070_at	-0.760638	10.1747	-7.63173	1.17123e-05	0.000290388	3.2235
248115_at	0.729753	9.51882	7.62377	1.18252e-05	0.00029287	3.21331
249310_at	-0.739661	11.2347	-7.61968	1.18837e-05	0.000293979	3.20807
252303_at	0.977233	5.6277	7.61884	1.18958e-05	0.000293979	3.20699
253263_at	0.710597	7.50489	7.61341	1.19741e-05	0.000295593	3.20003
258549_at	-0.77207	6.31114	-7.61068	1.20137e-05	0.00029625	3.19652
252414_at	0.754539	9.67967	7.60813	1.20506e-05	0.00029684	3.19326
266790_at	-0.748021	9.71642	-7.59547	1.22365e-05	0.000301095	3.17701
251997_at	-0.712512	11.2299	-7.59314	1.2271e-05	0.000301619	3.17402
247555_at	-0.768905	8.16165	-7.59073	1.23068e-05	0.000302172	3.17093
246880_s_at	-0.743718	12.1944	-7.58681	1.23653e-05	0.000302986	3.16589
256787_at	0.788855	9.66188	7.58673	1.23665e-05	0.000302986	3.16579
259375_at	-0.732764	12.0057	-7.58513	1.23906e-05	0.00030325	3.16372
264717_at	1.28282	5.79944	7.58303	1.24221e-05	0.000303696	3.16102
256794_at	-0.743784	9.87009	-7.58057	1.24591e-05	0.000304275	3.15786
254609_at	-0.982913	8.19074	-7.57565	1.25336e-05	0.000305765	3.15154
247884_at	0.942528	9.67432	7.5722	1.25861e-05	0.000306719	3.1471
260387_at	-0.833684	10.3052	-7.56373	1.27161e-05	0.000309556	3.13619
248199_at	0.761886	9.07693	7.56058	1.27647e-05	0.000310409	3.13214
254157_at	0.739171	10.1112	7.55964	1.27793e-05	0.000310431	3.13093
265444_s_at	0.761212	11.714	7.55712	1.28185e-05	0.000311054	3.12767
266334_at	-0.892278	7.61688	-7.55539	1.28454e-05	0.000311319	3.12545
258799_at	-0.819081	7.05503	-7.55391	1.28684e-05	0.000311319	3.12355
266981_at	-0.712069	10.4859	-7.55379	1.28704e-05	0.000311319	3.12338
245324_at	-0.849795	6.60955	-7.54938	1.29394e-05	0.000312524	3.11771
260531_at	-1.30585	4.77418	-7.54886	1.29476e-05	0.000312524	3.11703
247585_at	0.871408	9.71047	7.54066	1.30773e-05	0.00031532	3.10645
254416_at	-0.740403	8.55578	-7.53979	1.30912e-05	0.000315323	3.10532
262880_at	-1.00114	7.78818	-7.53353	1.31912e-05	0.000317395	3.09725
258897_at	-1.52293	8.76653	-7.53003	1.32475e-05	0.000318413	3.09273
248747_at	-0.94962	10.8425	-7.52796	1.3281e-05	0.000318883	3.09004
246021_at	0.723043	8.94714	7.52114	1.33917e-05	0.000320968	3.08123
262049_at	0.704983	10.1636	7.5203	1.34054e-05	0.000320968	3.08014
254975_at	-1.20478	9.97809	-7.52001	1.341e-05	0.000320968	3.07978
250398_at	-0.806778	7.23557	-7.51702	1.3459e-05	0.000321802	3.07591
250199_at	1.10684	5.08292	7.51382	1.35116e-05	0.000322723	3.07176
245119_at	0.845966	6.85038	7.5112	1.35548e-05	0.000323187	3.06837
255406_at	-0.845472	8.90998	-7.51092	1.35594e-05	0.000323187	3.06801
257680_at	-0.862879	7.06086	-7.50533	1.36523e-05	0.000324907	3.06077
258259_s_at	0.769625	6.5163	7.50486	1.36601e-05	0.000324907	3.06016
254763_at	-0.670444	10.0288	-7.50357	1.36816e-05	0.000325079	3.05849
257906_at	-0.795106	10.6387	-7.49179	1.38797e-05	0.000329444	3.04323
246162_at	0.800854	7.03518	7.48839	1.39375e-05	0.000330472	3.03882
259864_at	1.05018	7.00161	7.48557	1.39856e-05	0.000331269	3.03516
266139_at	1.22418	4.78929	7.4846	1.40021e-05	0.000331315	3.03391
266832_at	0.770212	5.30957	7.47634	1.41443e-05	0.000334333	3.02318
252373_at	-0.928779	8.89685	-7.47473	1.41722e-05	0.000334566	3.02109
252413_at	-0.688201	9.60978	-7.47408	1.41835e-05	0.000334566	3.02024
266747_at	0.717446	6.84307	7.47184	1.42224e-05	0.000335136	3.01734
261363_at	-0.701535	9.65911	-7.46835	1.42832e-05	0.000335982	3.0128
266181_at	0.792302	9.84035	7.46809	1.42877e-05	0.000335982	3.01247
248105_at	-0.895377	8.73323	-7.4616	1.44017e-05	0.000338315	3.00403
251259_at	0.980259	6.86638	7.45704	1.44824e-05	0.000339859	2.9981
248798_at	-0.724876	10.1734	-7.45478	1.45227e-05	0.000340454	2.99515
250517_at	-0.820091	7.3672	-7.45	1.46079e-05	0.000342101	2.98894
265228_s_at	0.677542	8.99279	7.44279	1.47377e-05	0.000344635	2.97955
258284_at	-0.79584	10.5776	-7.44231	1.47463e-05	0.000344635	2.97893
254981_at	-0.720456	10.385	-7.43613	1.48587e-05	0.000346546	2.97087
258776_at	-0.692209	8.97168	-7.43543	1.48715e-05	0.000346546	2.96995
247010_at	-0.803678	10.5526	-7.43531	1.48737e-05	0.000346546	2.9698
266155_at	0.693082	6.69273	7.43083	1.49557e-05	0.000347817	2.96396
258052_at	0.669874	8.27309	7.43066	1.49587e-05	0.000347817	2.96374
261614_at	-0.874338	8.70605	-7.42525	1.50586e-05	0.000349782	2.95668
256964_at	0.698921	12.0874	7.42125	1.51329e-05	0.000351086	2.95146
264705_at	-0.883121	8.34604	-7.42057	1.51455e-05	0.000351086	2.95057
253728_at	-0.734196	9.91325	-7.41918	1.51714e-05	0.00035133	2.94876
245329_at	-0.694681	10.5035	-7.41758	1.52013e-05	0.000351591	2.94667
265656_at	-0.971251	5.76054	-7.41693	1.52135e-05	0.000351591	2.94581
244973_at	-1.66207	7.93195	-7.41243	1.52978e-05	0.000353181	2.93995
250317_at	-0.815284	8.90656	-7.40456	1.54467e-05	0.000356259	2.92966
250007_at	0.77197	8.51781	7.40187	1.5498e-05	0.000356757	2.92615
261608_at	-0.677696	6.44655	-7.40179	1.54996e-05	0.000356757	2.92603
261429_at	0.723858	4.22493	7.39619	1.56068e-05	0.000358862	2.91872
265920_s_at	-1.10969	5.202	-7.39219	1.5684e-05	0.000359723	2.91348
266516_at	-0.684751	7.18086	-7.39213	1.56852e-05	0.000359723	2.9134
265100_at	-0.701484	5.38336	-7.3918	1.56916e-05	0.000359723	2.91297
266509_at	-0.79884	8.98102	-7.38595	1.58051e-05	0.000361963	2.90531
260390_at	-0.707985	6.74138	-7.38485	1.58265e-05	0.00036209	2.90387
252591_at	0.680582	9.18022	7.3823	1.58764e-05	0.000362868	2.90053
259367_at	-0.791367	5.88	-7.38014	1.59189e-05	0.000363474	2.8977
248321_at	-0.878255	6.84563	-7.37645	1.59916e-05	0.000364768	2.89286
253480_at	-0.936798	5.75148	-7.37463	1.60276e-05	0.000365224	2.89047
246379_s_at	-0.70026	10.3235	-7.37022	1.61152e-05	0.000366853	2.88469
247314_at	-0.836382	8.171	-7.3655	1.62094e-05	0.00036863	2.8785
260685_at	-1.02073	6.48268	-7.34932	1.6537e-05	0.000375705	2.85726
266485_at	-0.72644	6.85048	-7.3465	1.65948e-05	0.000376644	2.85355
248891_at	-0.984965	5.11656	-7.33783	1.67742e-05	0.000380336	2.84214
261771_at	0.798139	9.64689	7.33596	1.6813e-05	0.000380675	2.83969
256112_at	-0.686566	7.67902	-7.33476	1.6838e-05	0.000380675	2.83811
247436_at	0.889912	7.84635	7.3347	1.68392e-05	0.000380675	2.83804
251185_at	-0.775954	11.4598	-7.33137	1.69089e-05	0.000381873	2.83365
262883_at	0.776986	8.57002	7.32501	1.70427e-05	0.000384515	2.82528
266079_at	-0.914138	7.77312	-7.32325	1.708e-05	0.000384976	2.82296
261439_at	-0.770712	7.34544	-7.32023	1.71442e-05	0.00038604	2.81898
262211_at	1.04556	5.90893	7.31583	1.72382e-05	0.000387774	2.81318
254255_at	-1.20001	7.80609	-7.31369	1.7284e-05	0.000388251	2.81035
250129_at	0.728015	8.1765	7.31325	1.72934e-05	0.000388251	2.80978
260051_at	-0.958355	9.36198	-7.30672	1.74344e-05	0.000391031	2.80116
248227_at	0.728039	4.34784	7.29844	1.76149e-05	0.000394691	2.79023
266097_at	0.671726	11.0008	7.29673	1.76523e-05	0.000395141	2.78797
248607_at	0.671326	9.96562	7.29415	1.7709e-05	0.000396023	2.78457
261833_at	-0.693093	10.5468	-7.28514	1.79089e-05	0.0004001	2.77266
246909_at	1.12695	7.43188	7.28287	1.79594e-05	0.000400836	2.76966
256417_s_at	-0.663449	10.3256	-7.27817	1.8065e-05	0.000402799	2.76344
258658_at	-0.690942	10.2519	-7.27547	1.8126e-05	0.000403415	2.75987
249828_at	-0.697205	7.69793	-7.27538	1.8128e-05	0.000403415	2.75975
263289_at	-0.733955	10.2116	-7.27395	1.81602e-05	0.000403737	2.75786
253040_at	0.700134	10.7722	7.26876	1.82781e-05	0.000405664	2.75099
256268_at	-0.734144	7.57082	-7.26857	1.82824e-05	0.000405664	2.75074
251483_at	-0.689802	6.21296	-7.26109	1.8454e-05	0.000409072	2.74083
267385_at	1.00556	7.86176	7.25802	1.85249e-05	0.000410245	2.73676
247900_at	-0.677283	9.59885	-7.25459	1.86043e-05	0.000411604	2.73222
263873_at	-0.662389	9.236	-7.25352	1.86292e-05	0.000411756	2.7308
263096_at	-0.893527	5.97689	-7.2461	1.88027e-05	0.000415188	2.72096
248753_at	-0.844987	6.27439	-7.24387	1.88553e-05	0.000415948	2.71799
261379_at	0.72605	10.1421	7.23763	1.9003e-05	0.000418242	2.70971
265940_at	-0.693069	9.33739	-7.23757	1.90044e-05	0.000418242	2.70963
258791_at	0.699418	11.319	7.23715	1.90143e-05	0.000418242	2.70908
258104_at	-0.670361	8.60545	-7.23389	1.90921e-05	0.000419547	2.70475
255742_at	0.988648	8.92005	7.2317	1.91446e-05	0.000420297	2.70183
252045_at	0.941186	5.5338	7.2298	1.91901e-05	0.000420781	2.69931
255749_at	-0.705832	9.15918	-7.22887	1.92126e-05	0.000420781	2.69807
250898_at	-0.704441	9.78704	-7.22848	1.9222e-05	0.000420781	2.69755
258715_at	-0.782229	10.7424	-7.22603	1.9281e-05	0.000421667	2.69429
246464_at	0.862823	4.48829	7.22066	1.94111e-05	0.000424106	2.68716
246373_at	0.742356	6.88643	7.21409	1.95716e-05	0.000426805	2.67841
246932_at	0.84661	7.27505	7.21407	1.9572e-05	0.000426805	2.67839
255590_at	0.736995	11.1936	7.21176	1.96289e-05	0.000427464	2.67531
246253_at	0.708161	8.11694	7.21132	1.96397e-05	0.000427464	2.67473
261037_at	0.72809	7.51514	7.20958	1.96827e-05	0.000427574	2.67241
265945_at	0.930754	5.06679	7.20924	1.96909e-05	0.000427574	2.67196
265963_s_at	-0.63538	11.5537	-7.20875	1.97032e-05	0.000427574	2.6713
258593_at	-0.715186	9.26173	-7.20808	1.97198e-05	0.000427574	2.67041
254493_at	-0.700711	7.90817	-7.20562	1.97806e-05	0.000428487	2.66714
257314_at	0.756029	6.87476	7.20315	1.98422e-05	0.000429412	2.66384
259239_at	-0.835284	11.4335	-7.20107	1.9894e-05	0.000430125	2.66107
263668_at	0.669018	9.58587	7.19244	2.01109e-05	0.000434403	2.64956
251737_at	-0.694005	11.2019	-7.19038	2.0163e-05	0.000435116	2.64682
248331_at	-0.640821	11.6304	-7.18894	2.01994e-05	0.000435489	2.6449
245777_at	0.954691	7.28964	7.18705	2.02475e-05	0.000436114	2.64238
248932_at	0.716042	8.08027	7.1744	2.05722e-05	0.000442367	2.62549
253013_at	-0.955199	9.48121	-7.17423	2.05766e-05	0.000442367	2.62527
244993_s_at	-1.01904	8.99642	-7.17246	2.06226e-05	0.000442939	2.6229
260538_at	-0.812979	10.5783	-7.16233	2.08873e-05	0.000448204	2.60935
254707_at	0.687629	7.83391	7.16122	2.09165e-05	0.000448407	2.60788
264903_at	0.729024	10.0875	7.1588	2.09804e-05	0.000448943	2.60464
251800_at	-1.02845	6.4939	-7.15879	2.09808e-05	0.000448943	2.60461
255278_at	-0.726329	5.48656	-7.1577	2.10097e-05	0.000449139	2.60316
262284_at	0.667148	8.76433	7.15394	2.11095e-05	0.000450616	2.59813
247617_at	0.94641	5.6907	7.15361	2.11183e-05	0.000450616	2.59768
251237_at	0.682808	10.3361	7.15254	2.11467e-05	0.000450752	2.59626
256829_at	0.700263	7.59742	7.1517	2.11693e-05	0.000450752	2.59512
260900_s_at	0.642774	6.82517	7.15114	2.1184e-05	0.000450752	2.59439
253994_at	0.748371	9.10185	7.1484	2.12575e-05	0.000451618	2.59071
249007_at	-0.679857	9.36992	-7.14767	2.12772e-05	0.000451618	2.58973
253476_at	-0.750306	7.91494	-7.14741	2.12841e-05	0.000451618	2.58938
251853_at	-0.838371	6.94206	-7.1462	2.13167e-05	0.00045189	2.58776
254487_at	-0.972202	6.56826	-7.13898	2.15118e-05	0.000455252	2.57809
252269_at	0.951632	5.44687	7.13885	2.15152e-05	0.000455252	2.57792
264014_at	-0.676169	10.2457	-7.13484	2.16245e-05	0.000457142	2.57254
262210_at	-0.921101	7.64579	-7.12894	2.17863e-05	0.000459727	2.56463
253874_at	0.869822	10.1592	7.12859	2.17961e-05	0.000459727	2.56416
259010_at	0.715515	6.37148	7.12818	2.18073e-05	0.000459727	2.56361
257277_at	-0.932883	6.17399	-7.12702	2.18392e-05	0.000459974	2.56206
263019_at	0.869627	5.85779	7.12536	2.18852e-05	0.000460517	2.55983
256905_at	-1.3958	7.81272	-7.11521	2.21681e-05	0.000465453	2.54619
264233_at	-0.696899	11.5111	-7.1146	2.21851e-05	0.000465453	2.54538
262985_s_at	-0.683594	12.8026	-7.11389	2.2205e-05	0.000465453	2.54443
267064_at	-0.749175	8.48017	-7.11383	2.22068e-05	0.000465453	2.54434
265658_at	-0.800614	7.70146	-7.1133	2.22218e-05	0.000465453	2.54363
251816_at	-0.681111	5.94296	-7.10869	2.23517e-05	0.000467746	2.53744
254515_at	-0.770874	5.59888	-7.10502	2.2456e-05	0.000469496	2.5325
266072_at	0.868968	9.43562	7.10356	2.24976e-05	0.000469937	2.53053
266588_at	-0.805685	7.94496	-7.10152	2.25557e-05	0.000470719	2.5278
257702_at	-0.923199	8.27697	-7.09638	2.27034e-05	0.000473234	2.52087
247287_at	1.45913	5.54886	7.09588	2.27177e-05	0.000473234	2.5202
262728_at	-0.632148	8.73634	-7.09081	2.28641e-05	0.000475849	2.51338
262850_at	-0.699613	8.24667	-7.08904	2.29158e-05	0.00047649	2.51099
252215_at	-0.971226	5.47932	-7.08573	2.30122e-05	0.000478058	2.50653
246926_at	0.673206	6.1675	7.08174	2.3129e-05	0.000480048	2.50116
253806_at	0.780123	9.08819	7.07749	2.32541e-05	0.000482205	2.49543
265424_at	-0.680504	6.4043	-7.07644	2.32852e-05	0.000482411	2.49402
252882_at	0.693542	4.50332	7.0722	2.34112e-05	0.000483366	2.48829
246620_at	0.810918	8.31561	7.07216	2.34122e-05	0.000483366	2.48824
248179_at	0.654697	7.69389	7.07207	2.34149e-05	0.000483366	2.48812
255521_at	0.966467	5.26659	7.07203	2.3416e-05	0.000483366	2.48807
256341_at	-0.852554	8.14605	-7.07077	2.34538e-05	0.000483708	2.48636
254594_at	0.735265	10.175	7.06959	2.34889e-05	0.000483995	2.48477
266510_at	-0.894284	5.47157	-7.06518	2.36209e-05	0.000485953	2.47883
247734_at	0.739178	8.04977	7.06499	2.36266e-05	0.000485953	2.47857
262686_at	-0.905734	7.51276	-7.06016	2.37723e-05	0.000488162	2.47204
253138_at	-0.632887	8.97456	-7.06001	2.37768e-05	0.000488162	2.47185
247191_at	-0.849464	5.98873	-7.05426	2.39514e-05	0.000491097	2.46408
253482_at	-0.718201	10.306	-7.05389	2.39628e-05	0.000491097	2.46357
260522_x_at	0.827601	6.00946	7.04561	2.42167e-05	0.000495856	2.45239
246042_at	0.738348	9.8012	7.03832	2.44428e-05	0.000500037	2.44253
246219_at	0.843013	7.71468	7.03004	2.47025e-05	0.000504896	2.43131
252971_at	-0.695681	11.6792	-7.0291	2.47321e-05	0.000505049	2.43004
249046_at	-0.866284	8.36087	-7.02654	2.48131e-05	0.000506249	2.42657
266070_at	-0.710232	11.0993	-7.02348	2.49101e-05	0.000507774	2.42243
259982_at	0.680062	5.75358	7.01904	2.5052e-05	0.000510211	2.4164
245164_at	-0.857016	8.54311	-7.0182	2.50787e-05	0.000510299	2.41527
249626_at	0.905908	6.1867	7.01714	2.51128e-05	0.000510538	2.41383
255586_at	-0.725133	7.82695	-7.01311	2.52425e-05	0.000512718	2.40836
245085_at	-0.782302	8.96866	-7.00634	2.54619e-05	0.000516197	2.39918
255694_at	0.685501	7.97327	7.00608	2.54702e-05	0.000516197	2.39883
254049_at	-0.679862	9.83607	-7.00573	2.54817e-05	0.000516197	2.39835
259922_at	1.05097	9.16593	7.00307	2.55687e-05	0.000517499	2.39474
245768_at	-0.738317	9.93468	-6.99777	2.57426e-05	0.000520099	2.38755
246108_at	-1.15352	6.03923	-6.99758	2.57489e-05	0.000520099	2.38729
253252_at	-0.721944	7.66113	-6.99708	2.57655e-05	0.000520099	2.3866
258712_s_at	-0.67961	12.3308	-6.99355	2.5882e-05	0.000521987	2.38182
260536_at	0.758183	6.81636	6.99048	2.59841e-05	0.000523395	2.37764
251840_at	-0.679973	9.53633	-6.99007	2.59977e-05	0.000523395	2.37708
259090_at	-0.842162	9.48757	-6.9893	2.60235e-05	0.000523453	2.37603
257267_at	-0.679368	7.64651	-6.98772	2.6076e-05	0.000524048	2.37389
255341_at	-0.774305	8.38889	-6.98568	2.61444e-05	0.000524547	2.37111
247258_at	-0.683443	8.0271	-6.98561	2.61469e-05	0.000524547	2.37101
251355_at	-1.10845	6.5418	-6.98351	2.62171e-05	0.000525494	2.36816
253405_at	-0.789162	6.75418	-6.97384	2.65445e-05	0.000531589	2.355
266699_at	-0.644323	11.6377	-6.97254	2.65888e-05	0.000531998	2.35322
245528_at	0.77407	10.8101	6.97187	2.66116e-05	0.000531998	2.35232
261525_at	0.846105	9.18284	6.97066	2.66529e-05	0.000532358	2.35067
262925_at	1.13063	6.64815	6.96887	2.67141e-05	0.000533114	2.34824
245401_at	-0.896823	7.39013	-6.96764	2.67564e-05	0.00053349	2.34656
264803_at	-0.742674	8.08357	-6.96657	2.67931e-05	0.000533756	2.3451
248967_at	0.787378	10.6835	6.9639	2.68853e-05	0.000535125	2.34146
253710_at	0.668708	4.87127	6.95932	2.7044e-05	0.000537815	2.33521
267238_at	0.779127	7.65926	6.95597	2.71605e-05	0.000539662	2.33065
254853_at	0.853714	5.18105	6.95529	2.71842e-05	0.000539663	2.32973
258003_at	-1.1118	9.04601	-6.95199	2.72999e-05	0.000541488	2.32522
248797_at	-0.60824	10.082	-6.94935	2.73929e-05	0.00054286	2.32161
250937_at	1.00008	8.57537	6.94342	2.76026e-05	0.000546541	2.31352
257610_at	0.75102	7.53122	6.94196	2.76543e-05	0.000547089	2.31154
264655_at	0.618644	11.6392	6.94042	2.77093e-05	0.000547703	2.30943
266363_at	0.67772	10.8354	6.93271	2.79857e-05	0.000552688	2.29889
245629_at	-0.738944	10.5963	-6.93188	2.80157e-05	0.000552802	2.29776
258064_at	0.641417	4.40054	6.93076	2.80563e-05	0.000553123	2.29622
259302_at	1.09278	7.23405	6.92262	2.83522e-05	0.000558058	2.28509
253817_at	-0.737198	5.68951	-6.92187	2.83794e-05	0.000558058	2.28407
247246_at	-0.839359	7.64764	-6.92186	2.838e-05	0.000558058	2.28405
260048_at	0.766926	8.75535	6.91551	2.86134e-05	0.000562163	2.27536
256017_at	0.80154	8.94227	6.90986	2.88228e-05	0.00056579	2.26763
266615_s_at	-0.659578	7.88264	-6.90775	2.89015e-05	0.000566847	2.26473
252612_at	-0.666624	6.8008	-6.90032	2.91801e-05	0.000571819	2.25455
252659_at	-0.69115	6.37513	-6.89801	2.92672e-05	0.000573034	2.25139
246623_at	-0.876938	10.6432	-6.89606	2.93411e-05	0.000573989	2.24871
264441_at	-0.610555	8.34493	-6.89231	2.94836e-05	0.000576283	2.24357
256569_at	0.786874	5.4184	6.89144	2.95169e-05	0.000576438	2.24238
246281_at	-0.64525	5.14827	-6.89004	2.95704e-05	0.000576649	2.24046
249122_at	0.697046	11.1805	6.88984	2.95782e-05	0.000576649	2.24018
260128_at	-0.701447	8.24742	-6.88878	2.96187e-05	0.000576945	2.23872
255263_at	0.623153	9.8379	6.8881	2.96447e-05	0.000576959	2.23779
259416_at	0.763221	10.1906	6.88595	2.97273e-05	0.000578073	2.23484
252861_at	-0.718013	7.76353	-6.87516	3.01456e-05	0.000585605	2.22002
254215_at	1.09476	7.33852	6.87464	3.0166e-05	0.000585605	2.2193
254016_at	0.611549	7.19115	6.87286	3.02355e-05	0.000586363	2.21686
248996_at	-0.765257	5.8464	-6.87226	3.02592e-05	0.000586363	2.21603
257022_at	0.953448	8.03485	6.87167	3.02821e-05	0.000586363	2.21522
249929_at	-0.627338	8.27047	-6.86528	3.05341e-05	0.00059074	2.20643
249835_s_at	-0.724519	7.87285	-6.86458	3.05616e-05	0.000590772	2.20548
259286_at	0.976162	5.79437	6.8593	3.07719e-05	0.000593716	2.1982
256065_at	-0.999552	7.57386	-6.85892	3.07868e-05	0.000593716	2.19769
254355_at	-0.862623	7.09407	-6.85879	3.0792e-05	0.000593716	2.19751
267088_at	-0.617315	10.5943	-6.8504	3.11294e-05	0.000599639	2.18595
246724_at	0.808219	5.8412	6.84984	3.11518e-05	0.000599639	2.18519
266458_at	0.644932	11.6874	6.84499	3.13486e-05	0.000602918	2.17851
255549_at	0.872617	7.47071	6.8401	3.15486e-05	0.000605948	2.17176
247277_at	-0.763577	6.52147	-6.83984	3.15593e-05	0.000605948	2.1714
246446_at	0.647576	7.58518	6.83577	3.17267e-05	0.000608651	2.16579
259729_at	0.686817	4.89588	6.83357	3.18174e-05	0.000609791	2.16276
263488_at	-0.705767	7.53341	-6.83291	3.18447e-05	0.000609791	2.16185
262170_at	0.881303	8.3568	6.83239	3.18663e-05	0.000609791	2.16113
264386_at	-0.739129	8.06549	-6.82237	3.22847e-05	0.000617279	2.14729
246613_at	-0.665652	8.76658	-6.8193	3.24138e-05	0.000619229	2.14306
259057_at	0.651495	6.94387	6.81709	3.25076e-05	0.000620501	2.13999
254076_at	-0.9022	6.18583	-6.81503	3.25949e-05	0.000621647	2.13715
259859_at	0.768461	7.85564	6.8089	3.28561e-05	0.000626106	2.12868
249347_at	-0.789936	6.01205	-6.80514	3.30177e-05	0.000628659	2.12348
253747_at	-0.660259	5.74839	-6.80438	3.30506e-05	0.00062876	2.12242
266093_at	-0.865168	7.42812	-6.80165	3.31682e-05	0.000630471	2.11865
254732_at	-0.722394	5.30716	-6.79275	3.35558e-05	0.000637309	2.10633
254409_at	-0.657889	5.59481	-6.78455	3.39171e-05	0.000643634	2.09497
267463_at	-0.664384	8.08069	-6.78351	3.39632e-05	0.000643973	2.09353
264867_at	-0.817891	6.62963	-6.78197	3.40317e-05	0.000644737	2.09139
265947_at	-0.804171	8.68514	-6.7757	3.43121e-05	0.000649509	2.08269
252056_at	-0.752662	11.6424	-6.77345	3.44132e-05	0.000650883	2.07957
254197_at	0.726244	6.97802	6.76138	3.49611e-05	0.000660191	2.06281
261603_at	-0.807457	8.54153	-6.76096	3.49802e-05	0.000660191	2.06223
251370_at	-0.698202	9.04674	-6.7607	3.49921e-05	0.000660191	2.06187
249978_at	0.827787	7.16673	6.75607	3.52051e-05	0.000663659	2.05543
264951_at	-0.729786	7.1123	-6.75515	3.52476e-05	0.000663913	2.05415
246747_at	-0.632131	11.6529	-6.7334	3.62677e-05	0.000682562	2.02389
249049_at	-0.685052	10.9493	-6.73127	3.63694e-05	0.000683913	2.02092
261175_at	-0.785161	7.04689	-6.72649	3.65985e-05	0.000687655	2.01426
246266_at	-0.877866	6.66008	-6.7215	3.68392e-05	0.000691606	2.00731
267174_at	-0.795849	7.81865	-6.71857	3.69812e-05	0.000693702	2.00323
261130_at	-0.713093	8.04421	-6.71039	3.73816e-05	0.000700636	1.99181
256209_at	0.853478	7.22958	6.70674	3.75613e-05	0.000703427	1.98672
260301_at	-0.784821	6.1806	-6.7056	3.76182e-05	0.000703914	1.98512
266118_at	-0.879212	9.18942	-6.70234	3.77799e-05	0.00070636	1.98057
253124_at	-0.660778	6.82195	-6.70118	3.78378e-05	0.000706863	1.97895
262312_at	-1.02318	7.18095	-6.69754	3.80195e-05	0.000709677	1.97386
265453_at	-0.65033	7.15996	-6.67753	3.90366e-05	0.000728066	1.94587
249344_at	-0.970476	9.04081	-6.67533	3.915e-05	0.000729585	1.94279
258507_at	0.767895	8.28598	6.67176	3.93348e-05	0.00073243	1.9378
246779_at	1.20162	6.30252	6.66988	3.9433e-05	0.00073366	1.93515
253414_at	-0.623243	10.5169	-6.66815	3.9523e-05	0.000734735	1.93273
251341_at	-0.647584	11.572	-6.66557	3.96579e-05	0.000736616	1.92912
248568_at	-0.655757	9.64075	-6.66498	3.96888e-05	0.000736616	1.9283
246334_at	-0.673818	6.29912	-6.66256	3.98161e-05	0.000738378	1.9249
252294_at	-0.65953	11.6742	-6.65733	4.00926e-05	0.000742901	1.91756
256894_at	0.617157	8.25267	6.65466	4.02347e-05	0.000744929	1.91381
247417_at	-0.79255	6.56837	-6.65335	4.03045e-05	0.000745616	1.91197
251752_at	0.719372	7.03052	6.64907	4.05334e-05	0.000749244	1.90597
252372_at	0.635839	11.8795	6.64726	4.06306e-05	0.000750431	1.90343
245427_at	0.730345	6.71704	6.64447	4.07806e-05	0.0007523	1.89952
262584_at	-0.716733	6.73272	-6.64369	4.0823e-05	0.0007523	1.89842
263840_at	-0.723265	5.86282	-6.64355	4.08307e-05	0.0007523	1.89822
255706_at	-0.632895	11.6678	-6.63599	4.12418e-05	0.000759261	1.88759
245165_at	-0.849766	8.15396	-6.63134	4.14969e-05	0.000763342	1.88105
246954_at	0.591364	10.3896	6.624	4.1903e-05	0.000770191	1.87073
247467_at	0.875495	8.31339	6.62217	4.20047e-05	0.000770909	1.86816
263824_at	-0.986845	8.81851	-6.62208	4.20097e-05	0.000770909	1.86803
264348_at	0.714606	10.1423	6.61994	4.21292e-05	0.000772481	1.86502
246700_at	0.659643	5.76879	6.61304	4.2517e-05	0.000778966	1.8553
263401_at	-0.824963	6.08623	-6.61187	4.25834e-05	0.000779233	1.85365
254063_at	0.836859	6.87164	6.61158	4.25999e-05	0.000779233	1.85324
259112_at	-0.599531	11.5153	-6.60732	4.28416e-05	0.000783026	1.84724
260781_at	-0.994069	6.34622	-6.60464	4.29942e-05	0.000785187	1.84347
259516_at	0.724463	9.72852	6.60037	4.32394e-05	0.000789032	1.83744
257658_at	-0.732007	8.35245	-6.59947	4.32912e-05	0.000789346	1.83617
251169_at	1.04396	6.56344	6.59854	4.33445e-05	0.000789688	1.83486
246809_s_at	-0.702907	7.10471	-6.59775	4.33906e-05	0.000789896	1.83374
252562_s_at	-1.2417	6.19197	-6.59522	4.35367e-05	0.000791923	1.83018
264048_at	-0.766349	7.25137	-6.59355	4.36335e-05	0.000793052	1.82782
246238_at	0.914204	9.19322	6.59088	4.37888e-05	0.000795241	1.82405
259743_at	0.811644	7.6241	6.59024	4.38265e-05	0.000795292	1.82314
261873_at	-1.23326	6.72028	-6.58637	4.40529e-05	0.000798663	1.81768
267384_at	0.926929	5.41202	6.58559	4.40984e-05	0.000798663	1.81658
260831_at	-0.789533	8.42551	-6.58527	4.41173e-05	0.000798663	1.81613
247968_at	-0.739116	10.9749	-6.58355	4.42187e-05	0.000799863	1.8137
245082_at	-0.934685	5.15515	-6.56093	4.55729e-05	0.000823706	1.78171
245244_at	0.585357	8.19269	6.55942	4.56647e-05	0.000824712	1.77958
251921_at	-0.68403	11.0898	-6.55851	4.57206e-05	0.000825068	1.77828
246949_at	0.683539	4.95204	6.5574	4.57883e-05	0.000825637	1.77671
246538_at	-0.775814	6.90222	-6.55566	4.58948e-05	0.000826904	1.77425
249997_at	-0.834764	5.69499	-6.55293	4.60627e-05	0.000829274	1.77038
255462_at	0.896192	8.7001	6.54646	4.64629e-05	0.000835633	1.76121
251858_at	0.799372	6.51093	6.54604	4.64892e-05	0.000835633	1.76061
267645_at	-0.901418	7.01859	-6.53489	4.71873e-05	0.000847514	1.74481
267220_at	-0.724758	7.45876	-6.52522	4.78028e-05	0.000857514	1.73107
246445_at	-0.825112	8.25109	-6.52496	4.78193e-05	0.000857514	1.73071
253392_at	1.08794	4.93664	6.518	4.82674e-05	0.000864869	1.72082
255511_at	0.916531	6.13766	6.51721	4.83187e-05	0.00086511	1.71969
247559_at	-0.674638	4.75267	-6.51635	4.83742e-05	0.000865424	1.71847
246099_at	0.609867	12.324	6.51344	4.85638e-05	0.000868135	1.71433
263942_at	-0.74543	7.46272	-6.5101	4.87817e-05	0.000871347	1.70958
261790_at	-0.66492	7.95797	-6.5095	4.88209e-05	0.000871365	1.70873
252484_at	0.802113	5.37209	6.50649	4.9019e-05	0.000873729	1.70444
258365_s_at	-0.851943	8.85123	-6.50632	4.903e-05	0.000873729	1.7042
264188_at	-0.67016	8.39249	-6.50365	4.92061e-05	0.000875857	1.7004
245399_at	0.773149	11.4172	6.50309	4.92429e-05	0.000875857	1.69961
250244_at	-0.788149	6.3595	-6.50276	4.92645e-05	0.000875857	1.69914
260328_at	0.654126	8.30338	6.50183	4.93267e-05	0.000876279	1.6978
249830_at	-0.655266	5.91993	-6.49983	4.94589e-05	0.000876934	1.69497
252235_at	-0.588783	11.7395	-6.49974	4.94649e-05	0.000876934	1.69484
254597_at	0.792315	4.70109	6.49929	4.94952e-05	0.000876934	1.69419
262402_at	-0.739586	8.32534	-6.49895	4.95174e-05	0.000876934	1.69372
249485_at	-0.669405	7.10973	-6.49608	4.97086e-05	0.000879368	1.68963
258642_at	-0.608027	8.69666	-6.49574	4.97319e-05	0.000879368	1.68913
265481_at	0.700316	9.2541	6.49082	5.00616e-05	0.000884511	1.68213
265116_at	-0.710907	9.55862	-6.48655	5.03502e-05	0.000888923	1.67604
247541_at	-0.658442	9.16123	-6.48314	5.05812e-05	0.000892311	1.67118
267083_at	-0.69942	11.9757	-6.47897	5.08664e-05	0.000896648	1.66523
267175_s_at	-0.728466	7.34043	-6.47565	5.10938e-05	0.000899961	1.6605
247267_at	-0.702429	9.5035	-6.47021	5.14695e-05	0.000905879	1.65273
247655_at	0.790262	8.24259	6.46711	5.16851e-05	0.000908973	1.6483
255225_at	-0.829751	5.69807	-6.46502	5.18307e-05	0.00091083	1.64532
263667_at	-0.674025	11.6049	-6.46225	5.20245e-05	0.000913532	1.64137
254502_at	-0.727877	5.90026	-6.45892	5.22586e-05	0.000916937	1.63661
253046_at	0.972213	8.10336	6.45672	5.24142e-05	0.000918271	1.63346
256429_at	-0.683825	5.06571	-6.45671	5.24151e-05	0.000918271	1.63344
259660_at	-0.712983	9.019	-6.45182	5.27617e-05	0.000923633	1.62645
264419_s_at	-0.647071	9.23073	-6.45022	5.28758e-05	0.000924921	1.62416
248878_at	-0.659427	7.87166	-6.44956	5.2923e-05	0.000925038	1.62322
264887_at	0.702755	5.67359	6.44796	5.30373e-05	0.000926326	1.62093
246521_at	-0.843489	7.7509	-6.44703	5.31038e-05	0.000926778	1.6196
253522_at	-0.652342	7.37737	-6.44346	5.33607e-05	0.000930548	1.61449
264102_at	1.10112	7.47179	6.4421	5.34585e-05	0.000931541	1.61255
263421_at	0.597516	8.21025	6.44026	5.35922e-05	0.000933159	1.6099
245626_at	0.845361	9.5281	6.43898	5.3685e-05	0.000934061	1.60807
259383_at	0.933195	10.104	6.43372	5.40676e-05	0.000940002	1.60054
256759_at	0.808463	5.2434	6.43216	5.41821e-05	0.000941224	1.5983
253534_at	-0.736234	11.9185	-6.43163	5.42204e-05	0.000941224	1.59755
257895_at	-0.80257	5.86599	-6.42788	5.44967e-05	0.000944776	1.59216
253485_at	0.682252	8.72174	6.42731	5.45381e-05	0.000944776	1.59136
254660_at	-0.62178	7.00956	-6.42716	5.45493e-05	0.000944776	1.59114
255953_at	-0.592579	8.56825	-6.42582	5.46485e-05	0.000945776	1.58921
260595_at	-0.66747	7.23357	-6.42468	5.47325e-05	0.000946511	1.58759
253538_at	-0.747174	6.89605	-6.42286	5.48676e-05	0.000948129	1.58497
256548_at	0.978689	8.07368	6.42036	5.50537e-05	0.000950187	1.58139
264338_at	0.844124	6.5894	6.42014	5.507e-05	0.000950187	1.58107
247356_at	0.621691	10.7596	6.41925	5.51365e-05	0.000950449	1.57979
245448_at	-0.68584	9.34841	-6.4183	5.52074e-05	0.000950449	1.57843
250973_at	-0.73553	11.272	-6.41826	5.52102e-05	0.000950449	1.57838
251658_at	0.682001	10.7673	6.41619	5.53653e-05	0.0009524	1.5754
263612_at	-0.692862	4.93972	-6.41065	5.57825e-05	0.000958606	1.56745
252343_at	-0.758341	7.66216	-6.41028	5.58101e-05	0.000958606	1.56692
260592_at	0.707428	8.81474	6.4092	5.58923e-05	0.000959087	1.56536
246884_at	0.829425	5.62518	6.4088	5.59222e-05	0.000959087	1.5648
259518_at	-0.631095	9.15108	-6.40567	5.61603e-05	0.000961967	1.5603
257846_at	-0.611656	4.74097	-6.40548	5.61745e-05	0.000961967	1.56003
250408_at	0.698306	7.92879	6.40343	5.63312e-05	0.000963927	1.55708
266253_at	-0.713891	6.70093	-6.4011	5.65096e-05	0.000965378	1.55373
265354_at	0.769749	7.78061	6.40072	5.65382e-05	0.000965378	1.55319
263821_s_at	-0.614106	12.4179	-6.40066	5.6543e-05	0.000965378	1.5531
257666_at	0.62544	7.89837	6.39754	5.67826e-05	0.000968744	1.54862
251422_at	-0.666254	8.88415	-6.39135	5.72619e-05	0.000976191	1.53971
246061_at	-0.635335	6.34788	-6.39063	5.73181e-05	0.00097642	1.53867
263517_at	0.644099	10.7823	6.38881	5.74594e-05	0.000978096	1.53606
258419_at	-1.214	9.28508	-6.38285	5.7927e-05	0.000985232	1.52748
246919_at	-0.819848	10.6112	-6.38236	5.7965e-05	0.000985232	1.52678
264513_at	0.790256	5.67536	6.38113	5.80619e-05	0.000986145	1.52501
252115_at	-0.641618	12.655	-6.36728	5.91658e-05	0.00100415	1.50505
263854_at	-0.912773	7.69085	-6.36534	5.93223e-05	0.00100605	1.50226
253901_at	-0.735788	11.5184	-6.36098	5.96754e-05	0.00101129	1.49597
250000_at	0.607046	8.84432	6.36033	5.97289e-05	0.00101145	1.49502
257382_at	-0.591837	10.0401	-6.35892	5.98431e-05	0.00101263	1.49299
259592_at	-0.680959	10.764	-6.35413	6.02348e-05	0.0010185	1.48608
253052_at	0.681192	9.19663	6.34485	6.10021e-05	0.00103071	1.47267
262086_at	-0.645804	8.07126	-6.34302	6.1154e-05	0.00103251	1.47004
263954_at	0.608658	9.20458	6.34018	6.13918e-05	0.00103576	1.46592
248796_at	0.82939	7.02021	6.33858	6.15254e-05	0.00103725	1.46362
259036_at	0.705471	4.95546	6.3369	6.16668e-05	0.00103886	1.46119
249896_at	-1.17938	5.34957	-6.3328	6.20132e-05	0.00104383	1.45525
265357_at	0.686874	9.03701	6.33233	6.2053e-05	0.00104383	1.45458
261789_at	-0.677891	11.4421	-6.33122	6.21467e-05	0.00104463	1.45298
250968_at	-0.677903	6.24989	-6.32406	6.27581e-05	0.00105413	1.4426
262803_at	0.568176	9.83407	6.31961	6.31403e-05	0.00105977	1.43617
245483_at	0.597023	12.6173	6.30805	6.41473e-05	0.00107588	1.41941
266822_at	-0.624422	8.73384	-6.30734	6.42091e-05	0.00107613	1.41839
248153_at	0.900352	7.77528	6.30662	6.42726e-05	0.0010764	1.41734
251852_at	-0.645233	5.3034	-6.30562	6.43603e-05	0.00107708	1.4159
252117_at	0.576047	9.45131	6.30502	6.44136e-05	0.00107718	1.41502
250862_s_at	-0.66434	11.9229	-6.30302	6.459e-05	0.001079	1.41212
258486_at	-0.906336	10.8041	-6.30203	6.46774e-05	0.001079	1.41069
257401_at	0.655492	5.4767	6.30185	6.46938e-05	0.001079	1.41042
248193_at	0.937015	8.44201	6.30165	6.47113e-05	0.001079	1.41014
266761_at	-0.57485	8.69124	-6.30076	6.47904e-05	0.00107952	1.40884
247573_at	-0.638488	4.59885	-6.29764	6.50679e-05	0.00108336	1.40432
261639_at	-0.816853	9.04893	-6.29506	6.52979e-05	0.00108639	1.40058
250881_at	0.937739	6.36479	6.29085	6.56761e-05	0.00109189	1.39446
254160_at	0.644722	8.29684	6.28988	6.57638e-05	0.00109255	1.39305
260415_at	0.701655	5.37684	6.28791	6.59417e-05	0.00109428	1.39019
250061_at	-0.672153	8.17382	-6.28765	6.59647e-05	0.00109428	1.38981
255344_s_at	-0.634135	8.20369	-6.28713	6.60116e-05	0.00109428	1.38906
252297_at	-0.584185	9.99581	-6.28455	6.62458e-05	0.00109736	1.38531
253871_at	-0.788271	10.0301	-6.28127	6.65444e-05	0.00110151	1.38055
257615_at	0.636518	10.0171	6.27972	6.6686e-05	0.00110305	1.3783
250470_at	-0.835778	6.4532	-6.27509	6.71117e-05	0.00110929	1.37155
256728_at	-0.582171	8.93793	-6.27445	6.71708e-05	0.00110946	1.37062
261155_at	0.617214	8.48678	6.26959	6.76203e-05	0.00111608	1.36356
250149_at	-0.64061	5.67645	-6.26687	6.78736e-05	0.00111945	1.3596
252561_at	-0.672139	9.60105	-6.26563	6.79897e-05	0.00112055	1.35779
247459_at	0.682316	8.81955	6.26026	6.84935e-05	0.00112804	1.34997
261481_at	-0.593569	5.61188	-6.25568	6.89256e-05	0.00113405	1.34331
251200_at	0.666227	6.71383	6.25534	6.89579e-05	0.00113405	1.34281
263474_at	-0.639275	4.54349	-6.25095	6.93754e-05	0.0011401	1.33642
256143_at	-0.708635	10.701	-6.24551	6.98969e-05	0.00114784	1.32849
245342_at	-0.644075	11.546	-6.24287	7.01515e-05	0.00115119	1.32463
261416_at	-0.569068	11.2819	-6.23728	7.06944e-05	0.00115851	1.31647
251599_at	-0.618224	9.79469	-6.23643	7.07773e-05	0.00115851	1.31523
254027_at	0.564061	4.99103	6.23635	7.07847e-05	0.00115851	1.31512
248700_at	0.611148	5.65158	6.23619	7.08009e-05	0.00115851	1.31488
251743_at	0.615676	4.2321	6.23479	7.09369e-05	0.00115966	1.31284
247440_at	0.747767	9.29135	6.23443	7.09725e-05	0.00115966	1.31231
258792_at	0.64639	7.96419	6.2337	7.10442e-05	0.00116	1.31124
256241_at	-0.638229	10.7147	-6.22918	7.14884e-05	0.00116603	1.30464
261558_at	0.768456	5.76487	6.2289	7.15156e-05	0.00116603	1.30424
260294_at	-0.708997	8.31433	-6.2266	7.17431e-05	0.00116835	1.30088
245756_at	0.659355	7.39768	6.22642	7.17608e-05	0.00116835	1.30061
264929_at	0.968427	5.88699	6.22362	7.20383e-05	0.00117204	1.29653
266294_at	0.963617	7.15627	6.21981	7.24179e-05	0.00117737	1.29096
257690_at	-0.815619	7.0759	-6.21713	7.2687e-05	0.0011809	1.28703
260915_at	0.970868	6.03747	6.21594	7.28067e-05	0.00118201	1.28529
263429_at	-0.827502	6.80574	-6.21305	7.30974e-05	0.00118392	1.28107
247835_at	0.818622	6.33221	6.21286	7.31167e-05	0.00118392	1.28079
259561_at	-0.771836	12.0669	-6.21259	7.31435e-05	0.00118392	1.2804
257891_at	-0.743023	7.99936	-6.21182	7.32212e-05	0.00118392	1.27928
255302_at	0.779338	9.17588	6.2117	7.32341e-05	0.00118392	1.27909
252611_at	0.832094	6.66495	6.21144	7.32598e-05	0.00118392	1.27872
256648_at	-0.737118	8.87389	-6.21117	7.32875e-05	0.00118392	1.27832
264523_at	-0.643756	6.93196	-6.20816	7.35931e-05	0.00118801	1.27391
267004_at	-0.926535	6.70321	-6.20604	7.3809e-05	0.00119065	1.27081
246265_at	-0.9275	7.44996	-6.20512	7.39024e-05	0.00119132	1.26947
265660_at	0.715713	5.53279	6.20307	7.41129e-05	0.00119387	1.26646
248362_at	-0.62827	11.4797	-6.20015	7.44125e-05	0.00119785	1.26219
267116_at	0.695949	8.34119	6.19954	7.44748e-05	0.00119801	1.2613
262749_at	0.668171	9.03737	6.19768	7.46669e-05	0.00120025	1.25857
258601_at	-0.621766	7.43427	-6.19688	7.47497e-05	0.00120073	1.2574
260347_at	-0.710439	7.11974	-6.19225	7.52299e-05	0.00120684	1.25062
265443_at	-0.717364	7.83805	-6.19219	7.5236e-05	0.00120684	1.25053
249817_at	-0.636753	7.57242	-6.18991	7.54744e-05	0.00120982	1.24718
245121_at	-0.616127	11.2451	-6.18853	7.56184e-05	0.00121128	1.24516
252927_at	0.558534	10.5578	6.18364	7.61324e-05	0.00121865	1.23799
247954_at	1.01357	8.03336	6.18209	7.62956e-05	0.00122008	1.23573
260896_at	-0.763408	8.43108	-6.18178	7.63284e-05	0.00122008	1.23527
248186_at	-0.718853	7.46531	-6.17437	7.71163e-05	0.00123181	1.2244
260397_at	0.738418	7.11535	6.17167	7.74061e-05	0.00123557	1.22042
251137_at	0.643462	6.0803	6.16749	7.78558e-05	0.00124188	1.21429
249866_at	0.798252	10.9584	6.1659	7.80276e-05	0.00124375	1.21196
251357_at	-0.566933	11.686	-6.16298	7.83449e-05	0.00124786	1.20766
250863_at	0.59742	9.86064	6.16252	7.83948e-05	0.00124786	1.20699
261377_at	-0.681996	6.99328	-6.15841	7.88432e-05	0.00125412	1.20095
246612_at	0.659017	6.92507	6.15667	7.90349e-05	0.0012563	1.19838
253887_at	0.95279	5.26719	6.15439	7.92856e-05	0.0012594	1.19502
252492_at	-0.750861	8.96401	-6.15345	7.93888e-05	0.00126017	1.19365
259184_at	0.627204	9.88232	6.15031	7.97357e-05	0.00126479	1.18903
254120_at	0.601914	7.54339	6.14489	8.03391e-05	0.00127348	1.18105
257746_at	0.602422	7.70788	6.14414	8.04223e-05	0.00127391	1.17995
261055_at	-1.50082	6.98965	-6.14113	8.07599e-05	0.00127787	1.17552
259655_at	-0.62096	10.3425	-6.14092	8.07842e-05	0.00127787	1.1752
259661_at	0.597262	7.80541	6.13935	8.09608e-05	0.00127978	1.17289
265805_s_at	-0.602146	12.8414	-6.13431	8.15301e-05	0.00128788	1.16547
261070_at	0.661999	4.92757	6.13301	8.16774e-05	0.00128897	1.16356
249581_at	-0.563946	11.5494	-6.13181	8.18148e-05	0.00128897	1.16178
248487_at	0.843947	8.98457	6.1318	8.18158e-05	0.00128897	1.16176
249932_at	-0.642452	8.61199	-6.13172	8.18247e-05	0.00128897	1.16165
252131_at	-0.827372	8.0711	-6.13107	8.18987e-05	0.00128922	1.16069
261748_at	1.03399	6.74685	6.13058	8.19542e-05	0.00128922	1.15998
247650_at	0.590378	8.33765	6.12812	8.22354e-05	0.00129276	1.15635
258487_at	0.702997	5.04273	6.12629	8.24459e-05	0.00129504	1.15364
254271_at	-0.669125	9.37136	-6.12586	8.24945e-05	0.00129504	1.15302
258709_at	-0.728939	11.1934	-6.12399	8.27103e-05	0.00129754	1.15025
254492_at	0.753868	11.3351	6.11803	8.34005e-05	0.00130611	1.14146
251625_at	-0.685197	12.5271	-6.11795	8.3409e-05	0.00130611	1.14135
247400_at	-0.689157	7.56742	-6.11779	8.34283e-05	0.00130611	1.1411
259120_at	0.647277	4.13012	6.11719	8.34978e-05	0.0013063	1.14022
246633_at	-0.782999	8.59263	-6.11551	8.36932e-05	0.00130846	1.13775
265853_at	0.749173	7.46522	6.10958	8.43882e-05	0.00131842	1.12899
261975_at	-0.702271	5.72713	-6.10905	8.4451e-05	0.0013185	1.12821
261867_at	-0.638324	7.69285	-6.10616	8.47923e-05	0.00132218	1.12394
253104_at	0.84536	5.72196	6.10607	8.48029e-05	0.00132218	1.1238
249821_at	-0.603765	5.11088	-6.10498	8.49323e-05	0.0013233	1.12219
264339_at	0.591294	9.47015	6.09987	8.554e-05	0.00133185	1.11464
265067_at	0.634617	9.93939	6.099	8.56441e-05	0.00133257	1.11336
248918_at	0.948236	4.69569	6.09377	8.62719e-05	0.00134142	1.10563
262458_at	-0.709827	6.70322	-6.09328	8.63319e-05	0.00134144	1.10489
253668_at	-0.67647	8.70665	-6.09035	8.66858e-05	0.00134602	1.10056
259214_at	0.609113	8.60076	6.08773	8.70043e-05	0.00135005	1.09668
258127_at	-0.595038	8.66625	-6.08666	8.7134e-05	0.00135114	1.0951
254636_at	0.629777	8.39936	6.0848	8.73616e-05	0.00135271	1.09234
261203_at	-0.754147	5.32901	-6.0847	8.73736e-05	0.00135271	1.09219
248994_at	-0.80163	6.35274	-6.08437	8.74134e-05	0.00135271	1.09171
257474_at	-0.641861	7.84535	-6.08365	8.75013e-05	0.00135316	1.09065
262099_s_at	1.29318	4.8178	6.0812	8.78018e-05	0.00135688	1.08702
251241_s_at	-0.565182	10.135	-6.08068	8.78659e-05	0.00135695	1.08625
254791_at	0.578217	6.89622	6.07797	8.81997e-05	0.00136109	1.08223
256599_at	-0.546024	4.99254	-6.07721	8.82943e-05	0.00136109	1.0811
265189_at	-0.675687	8.32948	-6.07706	8.83129e-05	0.00136109	1.08088
264663_at	-0.54989	9.72386	-6.07628	8.84094e-05	0.00136166	1.07972
258085_at	0.649273	7.60679	6.07475	8.8598e-05	0.00136364	1.07747
259879_at	1.33053	5.40951	6.0726	8.88661e-05	0.00136685	1.07427
247376_at	-0.661601	9.57096	-6.06715	8.95467e-05	0.00137639	1.06619
260288_at	-0.998663	7.5201	-6.06411	8.99294e-05	0.00138059	1.06168
261574_at	-0.756802	5.58405	-6.06401	8.99412e-05	0.00138059	1.06154
257125_at	-0.798432	8.27585	-6.05718	9.08073e-05	0.00139295	1.0514
251956_at	-0.692145	9.71845	-6.05604	9.09525e-05	0.00139424	1.04971
247863_at	0.680708	8.03467	6.05521	9.10574e-05	0.00139491	1.04849
260606_at	-0.600975	7.60533	-6.05447	9.11531e-05	0.00139544	1.04738
266258_at	-0.677352	10.4131	-6.0511	9.15848e-05	0.00140111	1.04237
256763_at	0.64861	5.11543	6.04983	9.17473e-05	0.00140265	1.0405
245074_at	-0.627809	7.98279	-6.04835	9.19391e-05	0.00140423	1.03829
266956_at	-0.649784	7.75508	-6.04787	9.20009e-05	0.00140423	1.03758
258386_at	-0.635943	7.40716	-6.0476	9.20355e-05	0.00140423	1.03718
263286_at	-0.617419	11.0829	-6.04584	9.22631e-05	0.00140659	1.03457
257377_at	-0.605285	9.14217	-6.04545	9.23135e-05	0.00140659	1.03399
257295_at	-0.878923	5.88179	-6.04249	9.2698e-05	0.00141151	1.02959
248045_at	-0.61326	10.8096	-6.03608	9.35372e-05	0.0014224	1.02005
262324_at	0.580095	6.13011	6.03574	9.35814e-05	0.0014224	1.01955
246041_at	-0.653969	8.76212	-6.0356	9.36003e-05	0.0014224	1.01934
258851_at	0.72738	7.54983	6.03305	9.3936e-05	0.00142655	1.01555
250648_at	0.685694	5.21979	6.03067	9.4251e-05	0.00143038	1.01201
259976_at	0.837009	6.82779	6.02964	9.43869e-05	0.00143077	1.01048
254847_at	-0.715418	5.29078	-6.02953	9.44021e-05	0.00143077	1.01031
254446_at	-0.668385	8.72106	-6.02756	9.46633e-05	0.00143378	1.00739
259543_at	-0.616319	8.67463	-6.02612	9.48552e-05	0.00143573	1.00525
260426_at	-0.608225	11.8467	-6.02304	9.52682e-05	0.00144103	1.00065
258338_at	0.793861	6.32655	6.02215	9.53866e-05	0.00144186	0.999334
263065_at	0.562958	6.85141	6.01947	9.5747e-05	0.00144635	0.995343
264247_at	0.671652	7.47886	6.01898	9.58129e-05	0.00144639	0.994615
253643_at	0.859682	5.89425	6.01466	9.63985e-05	0.00145357	0.988168
267523_at	0.788068	8.34568	6.01408	9.64769e-05	0.00145357	0.987307
266150_s_at	0.822179	6.04844	6.01406	9.64797e-05	0.00145357	0.987277
265614_at	-0.69715	7.01	-6.00606	9.75734e-05	0.00146908	0.975349
257061_at	0.572598	9.75618	6.00187	9.81514e-05	0.0014768	0.9691
245949_at	-0.586213	12.043	-6.00133	9.82257e-05	0.00147695	0.968299
251536_at	-0.55715	11.7904	-6.00023	9.83782e-05	0.00147827	0.966658
250300_at	-0.669479	7.02067	-5.99787	9.87058e-05	0.00148221	0.963141
253602_s_at	-0.818831	8.27332	-5.9945	9.91767e-05	0.001488	0.958105
259426_at	0.669465	11.0377	5.99418	9.92221e-05	0.001488	0.957621
250217_at	0.537901	10.1161	5.98874	9.99855e-05	0.00149777	0.949512
267355_at	-0.810184	6.38537	-5.98861	0.000100004	0.00149777	0.949311
266984_at	0.70021	8.70305	5.98707	0.000100222	0.00150004	0.947016
251775_s_at	0.881593	9.70309	5.98227	0.000100903	0.00150925	0.939843
250813_at	-0.604081	7.90526	-5.98055	0.000101149	0.00151193	0.93727
267629_at	-0.563852	5.93447	-5.97964	0.00010128	0.0015129	0.935903
265713_at	-0.626939	7.6209	-5.97382	0.000102116	0.00152439	0.927207
256661_at	-1.00767	7.5191	-5.97137	0.000102471	0.00152869	0.923533
252334_at	0.763833	6.95413	5.97083	0.000102549	0.00152885	0.922727
247072_at	0.626391	8.07563	5.96927	0.000102775	0.00153122	0.920398
251679_at	-0.538539	8.04649	-5.96825	0.000102924	0.00153244	0.918867
263400_s_at	-0.696196	11.1097	-5.96615	0.00010323	0.00153599	0.915726
256825_at	-0.700588	9.59132	-5.96428	0.000103503	0.00153881	0.912936
246001_at	0.786954	4.72245	5.96393	0.000103554	0.00153881	0.912411
248155_at	0.658959	9.3602	5.96286	0.000103712	0.00153959	0.910796
255902_at	-0.758993	10.5898	-5.96266	0.000103741	0.00153959	0.910499
266229_at	-0.680656	9.08946	-5.96088	0.000104003	0.00154057	0.907836
244965_at	-0.826365	9.45876	-5.96085	0.000104007	0.00154057	0.907797
254011_at	-0.55726	6.98775	-5.96083	0.000104011	0.00154057	0.907758
258675_at	-0.701892	5.04331	-5.95913	0.00010426	0.00154259	0.905223
250690_at	0.582607	9.44182	5.95899	0.000104282	0.00154259	0.905001
266000_at	0.744799	10.2656	5.95728	0.000104535	0.00154532	0.902442
267336_at	0.697004	8.43689	5.95682	0.000104603	0.00154533	0.90175
246112_at	-0.5628	6.28528	-5.95592	0.000104735	0.00154628	0.900416
251993_at	-0.555263	10.1216	-5.95535	0.000104821	0.00154654	0.899551
247604_at	-0.586686	9.49786	-5.95456	0.000104937	0.00154727	0.898374
254328_at	0.531902	10.6479	5.95385	0.000105043	0.0015475	0.897308
252592_at	-0.607619	10.9065	-5.95354	0.000105089	0.0015475	0.896845
257635_at	0.598729	8.33422	5.94874	0.000105807	0.00155707	0.889642
250896_at	0.751495	6.49837	5.94676	0.000106104	0.00156044	0.886677
261618_at	0.679455	8.78813	5.94609	0.000106204	0.0015609	0.885678
250125_at	-0.828889	9.59677	-5.94481	0.000106398	0.00156274	0.883754
252703_at	-0.55829	8.13475	-5.94314	0.000106649	0.00156543	0.881256
263762_at	-0.5849	6.61371	-5.94239	0.000106763	0.00156608	0.880133
247176_at	0.864101	8.58802	5.94134	0.000106923	0.00156742	0.878548
258923_at	0.84907	5.11148	5.94083	0.000107	0.00156754	0.877788
248854_at	-0.563572	8.65683	-5.93955	0.000107194	0.00156885	0.87587
261593_at	-0.610961	5.95757	-5.93902	0.000107275	0.00156885	0.875071
258920_at	-0.799973	8.66493	-5.93888	0.000107295	0.00156885	0.874867
264301_at	1.02993	5.91633	5.93795	0.000107438	0.00156993	0.873459
256140_at	-0.768556	7.81024	-5.9371	0.000107567	0.00157081	0.872191
262112_at	-0.710377	7.66761	-5.93662	0.000107641	0.00157089	0.871462
260438_at	0.70165	5.17538	5.93594	0.000107744	0.00157138	0.870455
252383_at	0.588414	7.03258	5.93241	0.000108285	0.00157827	0.865153
250969_at	-0.697012	7.33245	-5.93144	0.000108435	0.00157944	0.863689
261634_at	0.561907	10.8683	5.93065	0.000108557	0.0015802	0.862506
256022_at	0.573697	10.2909	5.9261	0.000109261	0.00158944	0.855665
255817_at	-0.60109	5.73787	-5.92478	0.000109465	0.0015914	0.853689
247071_at	-1.08286	6.06877	-5.92173	0.00010994	0.00159728	0.849111
251409_at	-0.676143	12.4444	-5.92061	0.000110116	0.00159882	0.847421
262946_at	-0.933095	7.25292	-5.91965	0.000110266	0.00159999	0.845976
245270_at	-0.566228	10.3558	-5.91873	0.000110411	0.00160106	0.844595
260776_at	-0.789544	6.58982	-5.91616	0.000110815	0.0016059	0.840727
267162_s_at	-0.785225	6.62686	-5.9147	0.000111045	0.00160821	0.838535
252155_at	-0.710203	8.16547	-5.91338	0.000111253	0.00161021	0.836554
248499_at	0.634148	7.69806	5.91194	0.000111482	0.00161249	0.834384
254785_at	-0.628041	9.94	-5.91076	0.000111669	0.00161417	0.832611
257137_at	-0.791892	7.22701	-5.90982	0.000111818	0.00161531	0.831196
256016_at	-0.643445	7.75532	-5.90905	0.000111941	0.00161606	0.830037
254789_at	-0.849238	8.90196	-5.90596	0.000112434	0.00162215	0.825391
261149_s_at	0.728792	11.5216	5.90302	0.000112905	0.00162662	0.820963
262082_s_at	-0.67908	8.6077	-5.903	0.000112909	0.00162662	0.820927
266317_at	-0.737124	8.72867	-5.90258	0.000112977	0.00162662	0.820297
267263_at	0.677045	4.83348	5.90225	0.000113029	0.00162662	0.819808
265326_at	-0.690122	4.90247	-5.90025	0.000113352	0.00163024	0.816786
247955_at	-0.813978	4.89481	-5.89743	0.000113808	0.00163576	0.812547
260924_at	-0.560001	9.11976	-5.89564	0.000114098	0.0016389	0.809849
249816_at	-0.658435	6.47942	-5.89488	0.000114222	0.00163966	0.808699
253445_at	-0.711284	7.63113	-5.89288	0.000114548	0.00164324	0.805684
251713_at	0.649401	7.5065	5.89246	0.000114616	0.00164324	0.805061
263726_at	-0.643378	5.20886	-5.89134	0.000114799	0.00164483	0.803374
248597_at	-0.684677	5.46743	-5.89075	0.000114896	0.00164488	0.802485
252289_at	0.778652	4.93652	5.89044	0.000114947	0.00164488	0.802012
248164_at	-0.870623	6.68196	-5.88665	0.00011557	0.00165243	0.796298
258512_at	0.529156	10.5184	5.8861	0.00011566	0.00165243	0.795474
249815_at	-0.567798	10.1539	-5.88591	0.000115692	0.00165243	0.795183
252403_at	-0.61773	7.59569	-5.88374	0.000116051	0.00165652	0.791905
261258_at	-0.589296	7.24796	-5.88236	0.000116279	0.00165873	0.789832
263153_s_at	-0.563187	6.16986	-5.87577	0.000117377	0.00167336	0.779888
261487_at	0.856574	6.64684	5.86516	0.000119169	0.00169785	0.763866
263371_at	-0.78863	9.4667	-5.86441	0.000119298	0.00169813	0.762725
258750_at	0.554414	9.5621	5.86388	0.000119388	0.00169813	0.761925
245418_at	0.786731	8.61691	5.86373	0.000119413	0.00169813	0.761709
264463_at	0.750874	8.95704	5.86137	0.000119817	0.00170282	0.758137
253866_at	0.59495	5.52149	5.85968	0.000120106	0.00170586	0.755587
246183_at	0.933499	5.34933	5.85835	0.000120335	0.00170806	0.753571
249037_at	0.598798	10.0641	5.85754	0.000120474	0.0017083	0.752356
260614_at	-0.676368	8.14039	-5.85738	0.000120502	0.0017083	0.752103
258086_at	-0.592295	8.8355	-5.85637	0.000120677	0.00170971	0.750574
245698_at	-0.634405	7.13224	-5.85575	0.000120783	0.00170997	0.749647
250159_at	-0.514239	12.1713	-5.85539	0.000120845	0.00170997	0.749102
263297_at	0.865125	6.84457	5.85271	0.00012131	0.00171549	0.745039
252976_s_at	-0.779069	9.7588	-5.85043	0.000121706	0.00172002	0.741597
248173_at	-0.786419	8.4762	-5.84876	0.000121996	0.00172303	0.739077
257686_at	0.58897	9.3534	5.84834	0.00012207	0.00172303	0.738436
260425_at	-0.688502	5.97316	-5.8454	0.000122585	0.00172923	0.733984
261668_at	-0.645399	8.00696	-5.8415	0.000123272	0.00173785	0.728077
258784_at	-0.53499	7.43381	-5.83918	0.000123682	0.00174255	0.724566
247077_at	-0.528773	7.25382	-5.83542	0.000124349	0.00174953	0.718877
247153_at	-0.715093	7.92691	-5.83536	0.00012436	0.00174953	0.718785
266928_at	-0.879661	10.3951	-5.8351	0.000124408	0.00174953	0.718383
250777_at	0.596649	6.201	5.83284	0.000124811	0.00175412	0.714959
260603_at	0.524944	10.8515	5.83238	0.000124893	0.00175419	0.71427
258599_at	0.605875	8.26911	5.82985	0.000125346	0.00175948	0.710436
260541_at	0.7538	10.8017	5.82777	0.000125722	0.00176316	0.707276
258092_at	0.625646	9.90525	5.82754	0.000125763	0.00176316	0.706926
251336_at	0.589653	8.01429	5.8269	0.000125877	0.00176367	0.705966
266659_at	-0.837529	6.23461	-5.82318	0.000126551	0.00177202	0.700325
247979_at	0.700221	5.50013	5.81965	0.000127194	0.00177994	0.694966
257218_at	-0.61037	8.84787	-5.81656	0.00012776	0.00178676	0.690275
256989_at	-0.611396	4.69331	-5.8135	0.000128322	0.00179353	0.685629
266461_at	-0.704226	12.4513	-5.81245	0.000128516	0.00179513	0.684038
252713_at	-0.587036	9.63334	-5.81068	0.000128842	0.00179775	0.681359
253550_at	0.528171	10.3513	5.81058	0.000128861	0.00179775	0.681199
249126_at	0.674954	5.28059	5.80827	0.000129289	0.00180261	0.677699
251218_at	0.577398	12.3116	5.80536	0.000129831	0.00180907	0.673273
253125_at	0.577343	12.4684	5.80463	0.000129967	0.00180916	0.672165
255900_at	0.526614	5.0591	5.80448	0.000129996	0.00180916	0.671931
266295_at	-0.751428	6.23915	-5.80323	0.000130229	0.00181129	0.670041
266226_at	-1.14621	6.37718	-5.7994	0.000130949	0.0018202	0.664211
256235_at	0.543691	9.72574	5.79679	0.000131441	0.00182593	0.660247
267154_at	-0.537747	11.6207	-5.79578	0.000131633	0.00182634	0.658708
262551_at	-0.556143	7.96573	-5.79553	0.000131679	0.00182634	0.658332
263665_at	-0.578839	10.4616	-5.79536	0.000131711	0.00182634	0.658079
262912_at	0.670732	5.02897	5.79479	0.00013182	0.00182674	0.657202
252601_s_at	-0.530246	11.0077	-5.7942	0.000131931	0.00182716	0.656317
248146_at	0.531086	12.0953	5.79349	0.000132066	0.00182793	0.655231
250526_at	-0.608653	9.87199	-5.78773	0.000133165	0.00184202	0.646474
251324_at	0.549763	13.0045	5.78692	0.000133321	0.00184306	0.645237
253063_at	-0.793524	8.76283	-5.78168	0.00013433	0.00185588	0.63727
266166_at	-0.731933	6.51155	-5.7756	0.000135511	0.00187108	0.628012
263915_at	-0.690764	7.13436	-5.76468	0.000137664	0.00189964	0.61136
248134_at	-0.698015	8.50199	-5.76082	0.000138432	0.00190909	0.605477
246831_at	0.542794	10.1192	5.75872	0.000138852	0.00191372	0.602279
263249_at	-0.712222	8.84847	-5.75656	0.000139285	0.00191854	0.598983
258532_at	-0.863159	9.90594	-5.75458	0.000139684	0.00192287	0.595964
251172_at	-0.576726	8.47367	-5.75356	0.000139891	0.00192456	0.594397
259000_at	-0.625586	7.7699	-5.74763	0.000141094	0.00193993	0.58535
258998_at	-0.560338	6.76682	-5.74599	0.00014143	0.00194338	0.582839
261049_at	0.561633	9.28096	5.74345	0.00014195	0.00194936	0.578955
252060_at	-0.67499	7.18163	-5.74233	0.00014218	0.00195133	0.57725
252318_at	-0.665038	9.5031	-5.74187	0.000142274	0.00195145	0.576552
253462_at	0.573301	8.95603	5.73829	0.000143013	0.00196041	0.571074
250779_at	-0.61734	5.861	-5.73699	0.000143281	0.0019629	0.569098
262646_at	0.54142	5.83089	5.73482	0.000143732	0.0019679	0.565779
260205_at	0.691881	9.44132	5.73391	0.000143922	0.00196933	0.564377
250533_at	-0.781819	5.75388	-5.73203	0.000144314	0.00197268	0.561505
256881_at	-0.839806	5.79723	-5.7319	0.00014434	0.00197268	0.561312
262573_at	-0.627915	8.22907	-5.72784	0.000145191	0.00198312	0.555105
260412_at	-0.579874	8.1471	-5.72504	0.000145782	0.00198999	0.550814
264529_at	-0.7517	6.1532	-5.72307	0.000146198	0.00199449	0.547799
250064_at	-0.639221	5.9199	-5.72241	0.000146339	0.00199521	0.546786
250762_at	-0.752442	6.66676	-5.72192	0.000146441	0.00199542	0.546043
261694_at	-0.627659	10.9977	-5.72016	0.000146817	0.00199934	0.543337
258941_at	-1.09395	8.07957	-5.71768	0.000147346	0.00200534	0.53954
252055_at	-0.684929	9.22993	-5.71479	0.000147963	0.00201254	0.535122
249941_at	0.576339	10.0825	5.71368	0.000148201	0.00201459	0.533421
263979_at	-0.748704	4.56066	-5.71218	0.000148523	0.00201776	0.531129
251228_at	0.559994	4.74912	5.70754	0.000149527	0.00203018	0.524016
248058_at	0.944248	8.28026	5.70611	0.000149836	0.00203318	0.521829
248392_at	0.74624	5.2374	5.70305	0.000150503	0.00204101	0.517137
247492_at	0.6945	5.47364	5.70242	0.000150641	0.00204166	0.516172
244967_at	-0.736724	11.9034	-5.70198	0.000150737	0.00204175	0.515498
259006_at	-0.535495	12.2531	-5.70084	0.000150988	0.00204394	0.513742
267546_at	-0.657066	10.1915	-5.69639	0.000151967	0.00205598	0.50691
259391_s_at	-0.717454	4.68971	-5.69427	0.000152434	0.00206107	0.503671
245879_at	-0.790028	4.91889	-5.693	0.000152716	0.00206245	0.501719
248582_at	-0.617642	10.3279	-5.693	0.000152717	0.00206245	0.501711
252921_at	-0.591562	8.6093	-5.68998	0.000153388	0.00207028	0.497083
266299_at	0.562559	9.66802	5.686	0.000154277	0.00207964	0.490975
255053_at	-0.655471	7.0736	-5.68578	0.000154328	0.00207964	0.490628
250428_at	-0.574226	8.25035	-5.68522	0.000154454	0.00207964	0.489768
266567_at	-0.655363	6.21211	-5.68513	0.000154474	0.00207964	0.489631
252014_at	-0.675623	8.66813	-5.68485	0.000154537	0.00207964	0.489196
255483_at	-0.599424	8.91072	-5.68222	0.000155128	0.00208637	0.485164
260369_at	-0.522826	11.4823	-5.68056	0.000155504	0.00208944	0.48261
252134_at	0.597911	7.6543	5.6804	0.00015554	0.00208944	0.482363
261032_at	-1.01569	7.72862	-5.67895	0.000155867	0.0020926	0.480144
263433_at	0.553256	9.25204	5.6771	0.000156289	0.00209625	0.47729
259672_at	-0.683855	6.1705	-5.67695	0.000156322	0.00209625	0.477064
255284_at	0.808354	9.98852	5.67617	0.0001565	0.0020974	0.475861
257154_at	0.661116	6.09385	5.67536	0.000156686	0.00209792	0.474613
258315_at	0.611306	5.22751	5.67519	0.000156723	0.00209792	0.47436
256833_at	0.709438	7.45516	5.67328	0.000157159	0.00210131	0.471426
245311_at	-0.529523	11.1726	-5.67328	0.00015716	0.00210131	0.471417
260596_at	-0.534423	7.77924	-5.67165	0.000157533	0.00210506	0.468913
258858_at	-0.586326	11.8633	-5.67107	0.000157667	0.00210561	0.468019
266924_at	-0.789074	7.01392	-5.6705	0.000157797	0.00210612	0.467145
250272_at	-0.535912	8.48966	-5.66957	0.000158011	0.00210774	0.465713
254275_at	-0.561418	10.3934	-5.6687	0.000158211	0.00210917	0.464379
250350_at	0.559155	8.48931	5.66685	0.000158638	0.00211362	0.461535
252022_at	-0.635453	11.1189	-5.6654	0.000158974	0.00211686	0.4593
262064_at	-0.537758	12.7156	-5.66337	0.000159445	0.0021219	0.456174
264315_at	-0.509693	10.1085	-5.65718	0.000160889	0.00213842	0.446654
246965_at	-0.576476	7.49362	-5.657	0.000160931	0.00213842	0.446374
245098_at	-0.594748	7.4132	-5.65684	0.000160968	0.00213842	0.446135
266300_at	-0.503764	8.76852	-5.65319	0.000161828	0.0021486	0.440506
253266_s_at	-0.558793	6.50408	-5.64794	0.000163071	0.00216385	0.432423
246636_at	0.611941	10.9603	5.64665	0.000163379	0.00216443	0.43043
245367_at	-0.53257	6.66156	-5.64663	0.000163384	0.00216443	0.430398
260784_at	0.649002	5.10574	5.64656	0.000163399	0.00216443	0.430298
248102_at	-0.65893	7.42213	-5.64611	0.000163508	0.00216461	0.429597
267305_at	-1.05967	6.03312	-5.6456	0.000163631	0.00216497	0.428806
267635_at	-0.545822	11.3621	-5.64499	0.000163776	0.00216556	0.427867
261696_at	-0.555671	7.40843	-5.64462	0.000163865	0.00216556	0.427296
263904_at	0.580853	6.2972	5.64391	0.000164034	0.00216654	0.426207
266221_at	-0.6808	7.17466	-5.64261	0.000164344	0.00216923	0.424209
256207_at	-0.855866	8.99992	-5.64227	0.000164428	0.00216923	0.423674
264280_at	1.24151	4.67326	5.63819	0.000165409	0.00218092	0.417387
248200_at	0.557773	12.0855	5.63744	0.000165591	0.00218205	0.416228
263776_s_at	-0.695478	9.54214	-5.63687	0.000165728	0.0021826	0.415353
248512_at	-0.584269	10.8781	-5.63436	0.000166338	0.00218936	0.411476
260009_at	-0.670724	6.29489	-5.63089	0.000167182	0.0021969	0.406129
254684_at	-0.729241	8.97374	-5.63089	0.000167183	0.0021969	0.406122
262505_at	0.532233	9.15799	5.63082	0.000167199	0.0021969	0.406022
262066_at	-0.633754	6.27455	-5.62923	0.00016759	0.00220001	0.403558
251951_s_at	-0.552528	7.99984	-5.62906	0.000167629	0.00220001	0.403309
266554_s_at	-0.563563	9.28076	-5.62352	0.000168994	0.00221665	0.394748
254270_at	0.528762	9.74761	5.62167	0.000169452	0.00222138	0.39189
244983_at	-0.986457	8.52675	-5.62038	0.000169773	0.00222426	0.389892
255782_at	1.0693	5.1298	5.62	0.000169867	0.00222426	0.389306
251036_at	-0.580806	10.6992	-5.61956	0.000169976	0.00222442	0.388626
244998_at	-0.719609	10.5259	-5.61737	0.000170521	0.00223027	0.385246
258674_at	-0.56207	10.5164	-5.61681	0.00017066	0.0022308	0.384389
260083_at	-0.767004	5.87669	-5.61624	0.000170805	0.00223142	0.383494
262986_at	0.579452	11.6696	5.61489	0.000171141	0.00223453	0.381419
245980_at	-0.542135	7.00712	-5.61428	0.000171295	0.00223504	0.380466
257755_at	-0.556644	7.77566	-5.61395	0.000171376	0.00223504	0.379966
264680_at	0.729315	5.58153	5.61274	0.000171682	0.00223762	0.378086
247694_at	0.512056	9.26785	5.61239	0.00017177	0.00223762	0.377545
253996_at	-0.645258	7.69479	-5.60994	0.000172385	0.00224366	0.373766
247086_at	-0.785104	7.10011	-5.60947	0.000172504	0.00224366	0.373041
248524_s_at	-0.5292	7.79907	-5.60938	0.000172528	0.00224366	0.372891
255913_at	-0.666564	7.47239	-5.60887	0.000172656	0.00224404	0.372108
248197_at	-0.57696	5.13577	-5.60446	0.000173775	0.00225729	0.365289
265101_at	-0.558834	9.74523	-5.60166	0.00017449	0.0022648	0.360956
247817_at	0.670905	9.36976	5.60142	0.000174552	0.0022648	0.360581
248082_at	-0.687682	6.30913	-5.60062	0.000174756	0.00226616	0.359348
264321_at	-0.848296	6.89241	-5.59867	0.000175257	0.00227137	0.356325
248133_at	-0.659896	5.19902	-5.59814	0.000175391	0.00227182	0.355514
264833_at	0.532356	7.56097	5.59709	0.000175664	0.00227406	0.353877
262017_at	-0.526378	5.59384	-5.59158	0.000177088	0.0022912	0.345349
266579_at	-0.575289	9.40104	-5.59088	0.00017727	0.00229225	0.344268
247465_at	-0.631786	8.71907	-5.5859	0.000178571	0.00230678	0.336549
244933_at	-0.687872	8.2604	-5.5858	0.000178596	0.00230678	0.336397
261301_at	-0.639306	8.27574	-5.58467	0.000178892	0.00230764	0.334647
251962_at	0.552492	13.2905	5.58447	0.000178945	0.00230764	0.334337
257254_at	-0.51147	5.58521	-5.58439	0.000178966	0.00230764	0.334212
246532_at	-0.595272	8.32943	-5.58042	0.000180013	0.00231964	0.328058
256628_at	-0.569593	8.76911	-5.58009	0.0001801	0.00231964	0.327546
249700_at	-0.530066	11.5512	-5.57921	0.000180333	0.00232132	0.326184
264327_at	-0.608764	9.08028	-5.57851	0.000180519	0.00232144	0.32509
251342_at	0.558619	9.1908	5.57785	0.000180694	0.00232144	0.324069
250715_at	-0.624913	5.2328	-5.57777	0.000180716	0.00232144	0.323944
266478_at	-0.556587	6.82879	-5.57764	0.000180749	0.00232144	0.323748
256697_at	0.71961	4.78312	5.57293	0.000182005	0.00233525	0.316439
267507_at	-0.575467	8.7277	-5.57284	0.000182028	0.00233525	0.316303
264438_at	-0.822367	9.9454	-5.57141	0.000182412	0.00233885	0.314082
260325_at	-0.607896	8.63391	-5.5706	0.000182628	0.00233972	0.31283
254948_at	-0.578171	7.24705	-5.57039	0.000182685	0.00233972	0.3125
253248_at	-0.572259	11.1254	-5.56995	0.000182802	0.00233991	0.311824
245155_at	-0.544224	10.5705	-5.56843	0.000183213	0.00234386	0.309454
260984_at	-0.650151	7.51708	-5.56708	0.000183576	0.00234607	0.307366
258091_at	0.575761	6.06664	5.56702	0.000183592	0.00234607	0.307273
253778_at	-0.554391	8.06576	-5.56582	0.000183916	0.0023489	0.305411
266820_at	-0.954744	7.84085	-5.56503	0.000184132	0.00235033	0.304176
253719_at	0.532581	6.84116	5.5623	0.000184872	0.00235846	0.299939
251938_at	-0.505232	11.8159	-5.56032	0.000185412	0.00236402	0.296863
251807_at	-0.65733	7.77107	-5.55908	0.000185749	0.00236701	0.294942
254833_s_at	0.85543	6.68931	5.55783	0.000186092	0.00237005	0.292997
259042_at	-0.519151	5.79759	-5.55638	0.000186488	0.00237345	0.290751
252566_at	-0.513886	10.8175	-5.5561	0.000186567	0.00237345	0.290308
258396_at	-0.605982	6.29567	-5.55454	0.000186995	0.00237737	0.287887
252441_at	-0.656432	11.1996	-5.55422	0.000187084	0.00237737	0.287387
254079_at	-0.977695	6.29974	-5.55295	0.000187434	0.0023805	0.28541
260982_at	-0.698272	5.5155	-5.55208	0.000187673	0.0023822	0.284069
253629_at	0.557665	8.13714	5.55061	0.00018808	0.00238597	0.281784
261583_at	-0.538717	10.5078	-5.55025	0.000188179	0.00238597	0.281228
267501_at	-0.743693	7.83731	-5.5485	0.000188666	0.00239062	0.2785
255662_at	-0.803977	6.46848	-5.54818	0.000188755	0.00239062	0.277998
251048_at	-0.764146	7.10576	-5.54594	0.00018938	0.0023972	0.274512
262379_at	-0.505634	6.47005	-5.54429	0.000189841	0.00240086	0.271947
245063_at	-0.700648	6.69964	-5.54415	0.00018988	0.00240086	0.27173
266521_at	-0.574116	8.68672	-5.54362	0.000190028	0.00240141	0.270904
258521_at	-0.623243	9.39159	-5.54069	0.000190851	0.00240915	0.266344
246439_at	0.536464	7.33476	5.54068	0.000190852	0.00240915	0.26634
262899_at	-0.605694	11.4272	-5.53831	0.00019152	0.00241624	0.262654
263216_s_at	0.857082	5.94949	5.5374	0.000191779	0.00241691	0.261226
253695_at	-0.627297	7.5742	-5.53738	0.000191785	0.00241691	0.261195
259311_at	-0.776468	6.88331	-5.53567	0.000192267	0.00242166	0.258541
251181_at	-0.595779	7.4588	-5.53469	0.000192545	0.00242381	0.257021
248819_at	0.527762	8.15993	5.53415	0.000192698	0.00242441	0.256179
258470_at	-0.62348	7.42533	-5.53264	0.000193128	0.00242848	0.253826
247161_at	-0.588749	8.03225	-5.53056	0.000193722	0.0024346	0.250588
256969_at	0.686087	6.28487	5.52959	0.000193999	0.00243674	0.249078
263863_at	-0.52997	6.31026	-5.52903	0.000194159	0.00243741	0.248207
247168_at	-0.637679	6.72165	-5.52605	0.000195016	0.00244653	0.243559
247241_at	-0.751529	6.20901	-5.52576	0.0001951	0.00244653	0.243107
259085_at	-0.506083	8.94045	-5.52477	0.000195386	0.00244876	0.241563
258474_at	-0.651124	6.89039	-5.52389	0.000195641	0.00244945	0.240187
266959_at	-0.612518	4.65677	-5.52383	0.000195656	0.00244945	0.240106
248040_at	0.682147	5.8169	5.52278	0.000195959	0.00245062	0.238469
253202_at	-0.707354	7.53475	-5.52277	0.000195964	0.00245062	0.238444
255000_at	-0.531256	10.9597	-5.52208	0.000196162	0.00245176	0.237377
259344_at	-0.824052	7.0558	-5.52057	0.000196601	0.0024559	0.235019
265450_at	-0.59674	7.80509	-5.51813	0.00019731	0.00246197	0.231218
247793_at	0.652864	6.92897	5.51793	0.000197369	0.00246197	0.230906
255488_at	0.637371	7.34315	5.51779	0.000197411	0.00246197	0.230679
246756_at	0.585212	6.63128	5.51737	0.000197534	0.00246215	0.230025
266463_at	-0.627792	7.2163	-5.51664	0.000197744	0.00246276	0.228901
264022_at	0.542342	10.5514	5.51646	0.000197798	0.00246276	0.228614
257628_at	0.502298	9.58411	5.51382	0.000198572	0.00247104	0.224495
251121_at	-0.612474	7.55138	-5.51193	0.000199127	0.0024766	0.221549
260417_at	-0.607838	5.3253	-5.51039	0.00019958	0.00248088	0.21915
252916_at	-0.808223	4.96064	-5.50873	0.000200072	0.00248565	0.21655
259410_at	0.665015	7.52184	5.50825	0.000200212	0.00248596	0.215814
262137_at	0.803915	6.38844	5.50756	0.000200418	0.00248596	0.214726
258612_at	-0.886921	6.43396	-5.50754	0.000200424	0.00248596	0.214695
249314_at	-0.556006	4.90456	-5.50673	0.000200664	0.00248758	0.213433
247594_at	-0.675699	8.19945	-5.50551	0.000201026	0.00249071	0.211533
249076_at	-0.583854	8.39265	-5.50476	0.000201248	0.00249212	0.210365
253129_at	-0.615604	8.5177	-5.50313	0.000201735	0.00249679	0.207815
264210_at	0.625106	7.99822	5.50089	0.000202406	0.00250374	0.204312
262399_at	0.582098	11.6512	5.49536	0.000204069	0.00252293	0.195682
254102_at	-0.576237	11.5594	-5.49408	0.000204457	0.00252636	0.193675
254652_at	0.565667	4.72192	5.48611	0.000206883	0.00255433	0.18123
254305_at	0.570622	8.20734	5.48591	0.000206944	0.00255433	0.18092
254235_at	-0.700591	5.28915	-5.48486	0.000207268	0.00255695	0.179268
261536_at	-0.625674	8.30513	-5.48372	0.000207619	0.00255988	0.177486
258089_at	-0.668363	5.14486	-5.48253	0.000207983	0.00256299	0.175635
265573_at	0.747204	6.05899	5.48052	0.000208607	0.00256929	0.172477
262772_at	-0.564983	8.38074	-5.47965	0.000208874	0.00257119	0.171128
248958_at	-0.713267	5.63287	-5.47892	0.0002091	0.00257227	0.169986
252525_at	0.73412	7.82344	5.47864	0.000209188	0.00257227	0.169544
247006_at	0.501762	9.43719	5.4743	0.000210537	0.00258748	0.162759
256575_at	-0.666452	7.8295	-5.47257	0.000211081	0.00259276	0.160037
255874_at	-0.61918	5.07553	-5.46709	0.000212802	0.0026125	0.15147
255623_at	-0.574336	10.7544	-5.46666	0.00021294	0.00261278	0.15079
256253_at	-0.60726	7.65014	-5.46288	0.000214137	0.00262606	0.144873
264286_at	-0.713287	7.01888	-5.46231	0.00021432	0.00262689	0.143975
252407_at	-0.491701	9.53571	-5.46161	0.000214542	0.00262769	0.142881
262653_at	0.809967	6.25964	5.46138	0.000214616	0.00262769	0.14252
263265_at	0.576277	7.68022	5.45613	0.000216296	0.00264685	0.134291
250511_at	0.610478	8.31321	5.4532	0.000217242	0.00265699	0.129691
251935_at	-0.560859	7.56731	-5.44677	0.000219326	0.00268105	0.119618
255438_at	0.6562	6.54618	5.44454	0.000220057	0.00268854	0.116111
250568_at	-0.593625	5.32334	-5.44274	0.000220646	0.0026943	0.113289
259103_at	0.697011	6.59747	5.44175	0.000220973	0.00269684	0.111731
260200_at	-0.602513	6.12271	-5.4313	0.000224436	0.00273763	0.0953318
259579_at	-0.733936	5.06559	-5.43086	0.000224584	0.00273798	0.0946357
253659_at	-0.555131	5.54041	-5.43047	0.000224715	0.00273811	0.0940204
249494_at	0.689852	8.14898	5.42998	0.00022488	0.00273866	0.0932465
264322_at	-0.506112	7.4375	-5.42614	0.000226169	0.00275289	0.0872158
259282_at	0.528526	4.57971	5.42529	0.000226455	0.0027549	0.0858836
248231_at	-0.538549	5.33135	-5.4244	0.000226755	0.00275603	0.0844871
265990_at	0.640294	8.69062	5.4243	0.000226789	0.00275603	0.084329
252950_at	0.663723	8.2148	5.41788	0.000228971	0.00278106	0.0742339
249874_at	-0.714196	7.60614	-5.41571	0.000229715	0.00278861	0.0708107
245034_at	-0.604842	6.00319	-5.41069	0.00023144	0.00280725	0.0629219
256072_at	-0.523712	11.4768	-5.41053	0.000231497	0.00280725	0.0626641
265024_at	0.578588	4.64944	5.40943	0.000231876	0.00281036	0.060939
263064_at	0.527979	9.67659	5.40638	0.000232936	0.0028217	0.0561316
246536_at	-0.648332	5.27649	-5.4049	0.00023345	0.00282643	0.0538062
245197_at	-0.583398	8.00189	-5.39799	0.000235874	0.00285427	0.042912
260566_at	-0.515961	9.90825	-5.39584	0.000236634	0.00286195	0.0395203
265475_at	-0.676842	10.2979	-5.39523	0.00023685	0.00286304	0.0385586
255513_at	-0.872723	5.08211	-5.39353	0.000237452	0.0028681	0.0358854
263431_at	-0.536155	7.66517	-5.39333	0.000237521	0.0028681	0.0355793
248971_at	-0.670502	6.8973	-5.39179	0.000238072	0.00287323	0.0331361
248337_at	0.704205	7.61578	5.39098	0.000238359	0.00287518	0.0318631
263989_at	-0.749855	7.24703	-5.38995	0.000238726	0.00287809	0.0302405
256321_at	0.995611	7.29845	5.38835	0.000239299	0.00288347	0.0277137
248422_at	0.508885	8.2028	5.38567	0.000240259	0.0028925	0.0234955
252274_at	-0.544495	9.87871	-5.38555	0.000240302	0.0028925	0.0233032
262407_at	0.566919	5.95429	5.3841	0.000240824	0.00289726	0.0210151
267578_at	-0.525542	5.65727	-5.38316	0.000241161	0.00289834	0.0195407
250843_at	-0.491386	9.47695	-5.38315	0.000241168	0.00289834	0.0195115
246339_at	-0.557724	10.0755	-5.38234	0.00024146	0.00290032	0.018236
248868_at	0.541793	8.2937	5.37816	0.000242973	0.00291696	0.0116496
256933_at	0.644415	11.0576	5.37576	0.00024385	0.00292594	0.00785349
251182_at	-0.515847	10.919	-5.37446	0.000244323	0.00292897	0.00580833
265258_at	-0.557012	7.44814	-5.37413	0.000244446	0.00292897	0.00527863
252827_at	-0.532252	9.99947	-5.37402	0.000244487	0.00292897	0.00510104
251265_at	-0.64195	6.41953	-5.37285	0.000244913	0.00293253	0.00326607
246389_at	0.528003	4.80332	5.37052	0.00024577	0.00294125	-0.00041503
250229_at	-0.554444	8.50849	-5.36851	0.000246512	0.00294858	-0.00359167
247933_at	0.885645	6.54916	5.36706	0.00024705	0.00295346	-0.00588989
267140_at	0.533718	4.70049	5.36613	0.000247395	0.00295604	-0.00736257
266746_s_at	-0.582805	11.8232	-5.36512	0.000247768	0.00295779	-0.00894987
258038_at	0.524625	6.91246	5.36503	0.000247801	0.00295779	-0.00909022
266867_at	-0.607835	7.10949	-5.36291	0.000248589	0.00296565	-0.0124366
260317_at	0.576012	9.8	5.36203	0.00024892	0.00296804	-0.0138389
250633_at	0.630288	8.50116	5.36035	0.000249547	0.00297397	-0.0164921
255933_at	-0.689292	7.18259	-5.35958	0.000249837	0.00297586	-0.0177152
257880_at	0.638478	7.29051	5.35898	0.000250061	0.00297643	-0.0186619
259835_at	-0.651966	6.73766	-5.35875	0.000250146	0.00297643	-0.0190163
257659_at	-0.635968	7.34262	-5.35088	0.000253116	0.00301021	-0.031461
261982_at	0.544917	9.47727	5.34896	0.00025385	0.0030163	-0.0345118
256224_at	-0.603355	10.693	-5.34884	0.000253893	0.0030163	-0.0346904
262914_at	-0.521216	6.06568	-5.34682	0.000254666	0.00302391	-0.0378928
258552_at	-0.611559	7.11742	-5.34239	0.000256364	0.00304181	-0.0448979
248952_at	0.506248	10.138	5.3422	0.00025644	0.00304181	-0.0452095
261267_at	-0.498342	8.38594	-5.34126	0.000256801	0.00304451	-0.0466924
260943_at	0.489045	12.0726	5.33731	0.000258329	0.00306103	-0.0529454
257860_at	0.560534	9.82167	5.33518	0.000259158	0.00306925	-0.0563198
253755_at	-0.49792	9.65099	-5.33412	0.00025957	0.00307255	-0.0579976
253590_at	-0.561837	5.40834	-5.33168	0.000260527	0.00308228	-0.0618755
249366_at	-0.704099	6.14293	-5.33086	0.000260848	0.00308336	-0.0631723
247304_at	0.720166	9.34126	5.33075	0.00026089	0.00308336	-0.0633398
257093_at	-0.601377	6.9719	-5.3293	0.00026146	0.00308851	-0.0656429
267607_s_at	0.504415	10.8346	5.32864	0.000261722	0.00309	-0.0666961
256480_at	-0.685788	7.66487	-5.32785	0.000262031	0.00309203	-0.067941
259806_at	-0.541686	6.07206	-5.32751	0.000262165	0.00309203	-0.0684794
260547_at	-0.539411	8.75486	-5.32302	0.000263942	0.00311138	-0.0755986
262594_at	-0.710085	6.96804	-5.32199	0.00026435	0.00311458	-0.0772271
247942_at	-0.492808	5.47476	-5.31867	0.000265676	0.0031277	-0.0824981
264692_at	0.617403	8.46179	5.31852	0.000265738	0.0031277	-0.0827439
260095_at	-0.490663	10.5682	-5.3166	0.000266506	0.00313512	-0.0857839
260714_at	-0.489387	10.8009	-5.31596	0.000266762	0.00313652	-0.0867964
258609_at	0.550511	8.72897	5.31529	0.000267033	0.00313808	-0.0878644
257299_at	0.600036	9.3406	5.31481	0.000267227	0.00313875	-0.0886324
257506_at	-0.564867	7.34823	-5.31085	0.000268824	0.00315588	-0.0949099
259443_at	-0.66685	7.48223	-5.3102	0.000269089	0.00315736	-0.0959463
257599_at	-0.486046	11.915	-5.30648	0.000270602	0.00317349	-0.101857
253528_s_at	-0.532135	9.09659	-5.30555	0.00027098	0.0031748	-0.103326
250192_at	-0.546432	8.35817	-5.30549	0.000271006	0.0031748	-0.103427
264061_at	-0.684466	5.56698	-5.30518	0.000271132	0.0031748	-0.103917
252915_at	0.564181	9.04928	5.30411	0.000271571	0.00317831	-0.105622
250422_at	-0.524747	9.46746	-5.30238	0.000272281	0.00318405	-0.108372
254657_s_at	0.644032	8.43586	5.30223	0.000272341	0.00318405	-0.108604
245904_at	0.590575	4.98286	5.30166	0.000272576	0.00318518	-0.109515
263827_at	0.733872	7.29099	5.29997	0.000273269	0.00319164	-0.112191
252606_at	0.709037	8.84526	5.29649	0.000274707	0.00320679	-0.11772
247509_at	0.52741	7.18137	5.29558	0.000275087	0.00320958	-0.119174
263686_at	-0.552766	7.75686	-5.28674	0.000278781	0.00325102	-0.133227
245458_at	-0.484484	4.76311	-5.28126	0.0002811	0.00327639	-0.141957
250546_at	-0.548698	7.93569	-5.27684	0.000282983	0.0032947	-0.148988
245915_s_at	-0.568826	10.156	-5.27668	0.00028305	0.0032947	-0.149236
254132_at	0.593602	6.08485	5.27656	0.000283104	0.0032947	-0.149439
250538_at	-0.760388	7.29174	-5.27521	0.000283683	0.00329975	-0.15159
247280_at	0.580047	8.41253	5.27021	0.000285834	0.00332307	-0.159546
257131_at	-0.57891	6.90591	-5.26833	0.00028665	0.00333062	-0.16255
253790_at	-0.548949	10.4316	-5.26804	0.000286775	0.00333062	-0.163009
251261_at	-0.587741	6.53848	-5.26701	0.000287221	0.00333129	-0.164645
257213_at	0.604178	7.57298	5.2669	0.000287271	0.00333129	-0.164829
245631_at	-0.628199	8.44779	-5.2669	0.000287271	0.00333129	-0.164829
253216_at	-0.515094	7.23599	-5.2634	0.000288796	0.00334727	-0.170405
260975_at	-0.482349	7.57067	-5.26293	0.000289	0.00334794	-0.17115
267142_at	-0.551628	9.03154	-5.26218	0.000289329	0.00335005	-0.172348
246821_at	-0.719956	9.11656	-5.26121	0.000289755	0.00335328	-0.1739
264731_at	-0.686857	6.30869	-5.25671	0.000291736	0.00337449	-0.181075
246993_at	-0.491938	5.91008	-5.25563	0.000292215	0.00337832	-0.182801
252031_at	-0.792215	7.6785	-5.25473	0.000292611	0.00338119	-0.18423
258203_at	0.721571	8.96304	5.2543	0.000292803	0.00338169	-0.18492
248140_at	0.869521	7.69116	5.25271	0.000293508	0.0033868	-0.187453
247377_at	-0.528646	9.93315	-5.25263	0.000293542	0.0033868	-0.187575
246196_at	-0.543081	5.9988	-5.25211	0.000293777	0.00338779	-0.188416
247449_at	-0.606303	6.99216	-5.25105	0.000294249	0.00339153	-0.190109
265930_at	-0.596402	7.17225	-5.25064	0.00029443	0.0033919	-0.190757
247060_at	0.829717	9.3935	5.2499	0.000294759	0.00339396	-0.191931
252411_at	0.661091	9.37911	5.2494	0.000294983	0.00339483	-0.19273
266781_at	-0.683619	6.82389	-5.2486	0.000295342	0.00339726	-0.194014
266778_at	0.841917	6.07061	5.24603	0.000296496	0.00340592	-0.198118
258167_at	-0.481776	7.9736	-5.246	0.00029651	0.00340592	-0.19817
253759_at	0.690884	9.84305	5.24592	0.000296544	0.00340592	-0.19829
247608_at	-0.50627	7.65476	-5.24336	0.000297699	0.00341748	-0.202385
249767_at	0.518143	5.16825	5.24008	0.000299181	0.00343275	-0.207613
250146_at	-0.543772	8.29171	-5.23909	0.00029963	0.00343618	-0.209192
258164_at	-0.504633	7.028	-5.23814	0.000300065	0.00343944	-0.21072
248975_at	-0.496002	5.69307	-5.23367	0.000302105	0.00346108	-0.217855
265005_at	0.617392	5.04763	5.22723	0.000305074	0.00349335	-0.228155
247240_at	0.5389	5.9567	5.22687	0.000305239	0.00349348	-0.228725
246197_at	0.715835	5.29365	5.22419	0.000306485	0.00350598	-0.233012
261084_at	0.53472	8.05801	5.22157	0.000307708	0.00351645	-0.237205
257672_at	0.74352	6.60451	5.22127	0.00030785	0.00351645	-0.237691
264400_at	0.620377	8.40905	5.22124	0.000307863	0.00351645	-0.237735
262507_at	-0.556493	8.67686	-5.2198	0.000308538	0.0035224	-0.240041
254276_at	0.573448	8.57779	5.21612	0.00031027	0.00353924	-0.245935
[truncated: 20,811 more rows]
