# Supplementary material for: Ca2+/Calmodulin-Dependent AtSR1/CAMTA3 Plays Critical Roles in Balancing Plant Growth and Immunity
Source: Int J Mol Sci. 2018 Jun 14;19(6):1764. doi: 10.3390/ijms19061764 (PMC6032152; doi:10.3390/ijms19061764)
Supplement: Supplementary file 1 [file ijms-19-01764-s001.zip › IJMS S2 Sr1_T - WT_T.xlsx]

## Sheet: DEG FC>2 p-value<0.05
Array Element	logFC	P.Value	Locus Identifier	Annotation
245928_s_at	-5.85607	2.62821e-14	AT5G24770;AT5G24780	[AT5G24770, VSP2 (VEGETATIVE STORAGE PROTEIN 2); acid phosphatase];[AT5G24780, VSP1 (VEGETATIVE STORAGE PROTEIN 1); acid phosphatase]
262661_s_at	-4.85891	2.72508e-14	AT1G14230;AT1G14250	[AT1G14230, nucleoside phosphatase family protein / GDA1/CD39 family protein];[AT1G14250, nucleoside phosphatase family protein / GDA1/CD39 family protein]
265058_s_at	-4.38194	4.82669e-13	AT1G52030;AT1G52040	[AT1G52030, MBP2 (MYROSINASE-BINDING PROTEIN 2)];[AT1G52040, MBP1 (MYROSINASE-BINDING PROTEIN 1)]
254232_at	-4.18713	1.2141e-11	AT4G23600	CORI3 (CORONATINE INDUCED 1, JASMONIC ACID RESPONSIVE 2); transaminase
259640_at	-4.11878	4.19857e-12	AT1G52400	BGL1 (BETA-GLUCOSIDASE HOMOLOG 1); hydrolase, hydrolyzing O-glycosyl compounds
254098_at	-4.04385	5.85337e-12	AT4G25100	FSD1 (FE SUPEROXIDE DISMUTASE 1); iron superoxide dismutase
265053_at	-3.77266	5.22542e-12	AT1G52000	jacalin lectin family protein
245422_at	-3.54912	4.78707e-11	AT4G17470	palmitoyl protein thioesterase family protein
256577_at	-3.24382	1.05929e-10	AT3G28220	meprin and TRAF homology domain-containing protein / MATH domain-containing protein
262226_at	-3.19029	9.65687e-12	AT1G53885;AT1G53903	[AT1G53885, senescence-associated protein-related];[AT1G53903, similar to senescence-associated protein-related [Arabidopsis thaliana] (TAIR:AT1G53885.1); similar to Protein of unknown function DUF581 [Medicago truncatula] (GB:ABO84791.1); contains InterPro domain Protein of unknown function DUF581 (InterPro:IPR007650)]
266419_at	-3.06021	2.45747e-11	AT2G38760	ANNAT3 (ANNEXIN ARABIDOPSIS 3); calcium ion binding / calcium-dependent phospholipid binding
248336_at	-3.01061	3.16122e-08	AT5G52420	similar to unknown protein [Arabidopsis thaliana] (TAIR:AT5G23920.1); similar to unnamed protein product [Vitis vinifera] (GB:CAO49441.1)
256603_at	-2.951	1.24295e-10	AT3G28270	Identical to UPF0496 protein At3g28270 [Arabidopsis Thaliana] (GB:Q9LHD9;GB:Q8H7D0;GB:Q8H7E9;GB:Q944H3); similar to AT14A [Arabidopsis thaliana] (TAIR:AT3G28290.1); similar to AT14A [Arabidopsis thaliana] (TAIR:AT3G28300.1); similar to unnamed protein product [Vitis vinifera] (GB:CAO22906.1); contains InterPro domain Protein of unknown function DUF677 (InterPro:IPR007749)
250662_at	-2.91947	1.58768e-11	AT5G07010	sulfotransferase family protein
260547_at	-2.90348	1.70825e-11	AT2G43550	trypsin inhibitor, putative
245628_at	-2.89842	3.86891e-10	AT1G56650	PAP1 (PRODUCTION OF ANTHOCYANIN PIGMENT 1); DNA binding / transcription factor
256461_s_at	-2.84349	2.52583e-10	AT1G36280;AT4G18440	[AT1G36280, adenylosuccinate lyase, putative / adenylosuccinase, putative];[AT4G18440, adenylosuccinate lyase, putative / adenylosuccinase, putative]
256021_at	-2.74538	1.18059e-11	AT1G58270	ZW9
255604_at	-2.74235	1.72193e-10	AT4G01080	similar to unknown protein [Arabidopsis thaliana] (TAIR:AT1G01430.1); similar to unknown protein Cr17 [Brassica napus] (GB:AAX51387.1); contains InterPro domain Protein of unknown function DUF231, plant (InterPro:IPR004253)
255786_at	-2.72718	1.88151e-11	AT1G19670	ATCLH1 (CORONATINE-INDUCED PROTEIN 1)
259609_at	-2.69115	1.14763e-10	AT1G52410	TSA1 (TSK-ASSOCIATING PROTEIN 1); calcium ion binding / protein binding
266418_at	-2.68012	3.21614e-09	AT2G38750	ANNAT4 (ANNEXIN ARABIDOPSIS 4); calcium ion binding / calcium-dependent phospholipid binding
266142_at	-2.67425	1.86661e-11	AT2G39030	GCN5-related N-acetyltransferase (GNAT) family protein
250292_at	-2.66403	4.47638e-09	AT5G13220	JAS1/JAZ10/TIFY9 (JASMONATE-ZIM-DOMAIN PROTEIN 10)
245253_at	-2.65398	2.11128e-11	AT4G15440	HPL1 (HYDROPEROXIDE LYASE 1); heme binding / iron ion binding / monooxygenase
250832_at	-2.64665	1.23909e-10	AT5G04950	nicotianamine synthase, putative
256438_s_at	-2.64222	5.46254e-10	AT2G40205;AT3G08520;AT3G11120;AT3G56020	[AT2G40205, 60S ribosomal protein L41 (RPL41C)];[AT3G08520, 60S ribosomal protein L41 (RPL41D)];[AT3G11120, 60S ribosomal protein L41 (RPL41E)];[AT3G56020, 60S ribosomal protein L41 (RPL41G)]
263457_at	-2.63379	1.95208e-07	AT2G22300	ethylene-responsive calmodulin-binding protein, putative (SR1)
266989_at	-2.62521	3.90459e-10	AT2G39330	jacalin lectin family protein
249817_at	-2.60822	6.24228e-11	AT5G23820	MD-2-related lipid recognition domain-containing protein / ML domain-containing protein
255065_s_at	-2.55045	8.42864e-11	AT4G08870;AT4G08900	[AT4G08870, arginase, putative];[AT4G08900, arginase]
249732_at	-2.51509	5.4285e-11	AT5G24420	glucosamine/galactosamine-6-phosphate isomerase-related
267256_s_at	-2.50181	6.13924e-11	AT2G23000;AT2G23010	[AT2G23000, SCPL10 (serine carboxypeptidase-like 10); serine carboxypeptidase];[AT2G23010, SCPL9; serine carboxypeptidase]
262312_at	-2.44558	7.73112e-09	AT1G70830	MLP28 (MLP-LIKE PROTEIN 28)
249071_at	-2.42295	4.4954e-10	AT5G44050	MATE efflux family protein
246340_s_at	-2.38075	1.34688e-10	AT3G44860;AT3G44870	[AT3G44860, FAMT (FARNESOIC ACID CARBOXYL-O-METHYLTRANSFERASE); S-adenosylmethionine-dependent methyltransferase/ farnesoic acid O-methyltransferase];[AT3G44870, S-adenosyl-L-methionine:carboxyl methyltransferase family protein]
259286_at	-2.37557	5.01061e-09	AT3G11480	BSMT1; S-adenosylmethionine-dependent methyltransferase
248657_at	-2.36009	5.83035e-09	AT5G48570	peptidyl-prolyl cis-trans isomerase, putative / FK506-binding protein, putative
256252_at	-2.35738	9.35334e-07	AT3G11340	UDP-glucoronosyl/UDP-glucosyl transferase family protein
249208_at	-2.32341	2.15926e-10	AT5G42650	AOS (ALLENE OXIDE SYNTHASE); hydro-lyase/ oxygen binding
261684_at	-2.2774	4.69033e-10	AT1G47400	similar to unknown protein [Arabidopsis thaliana] (TAIR:AT1G47395.1)
252123_at	-2.22141	2.77817e-10	AT3G51240	F3H (TRANSPARENT TESTA 6); naringenin 3-dioxygenase
262232_at	-2.16464	1.02834e-08	AT1G68600	similar to unknown protein [Arabidopsis thaliana] (TAIR:AT1G25480.1); similar to unknown protein [Arabidopsis thaliana] (TAIR:AT2G17470.1); similar to unnamed protein product [Vitis vinifera] (GB:CAO42118.1); contains InterPro domain Protein of unknown function UPF0005 (InterPro:IPR006214)
247109_at	-2.16299	1.4697e-07	AT5G65870	ATPSK5 (PHYTOSULFOKINE 5 PRECURSOR); growth factor
266996_at	-2.1533	4.3797e-09	AT2G34490	CYP710A2 (cytochrome P450, family 710, subfamily A, polypeptide 2); C-22 sterol desaturase/ oxygen binding
252200_at	-2.10539	4.63814e-09	AT3G50280	transferase family protein
261150_at	-2.09027	3.08434e-09	AT1G19640	JMT (JASMONIC ACID CARBOXYL METHYLTRANSFERASE); jasmonate O-methyltransferase
249004_at	-2.07887	4.0132e-09	AT5G44570	unknown protein
245244_at	-2.07543	1.55458e-10	AT1G44350	ILL6 (IAA-leucine resistant (ILR)-like gene 6); metallopeptidase
251770_at	-2.07306	3.5744e-10	AT3G55970	oxidoreductase, 2OG-Fe(II) oxygenase family protein
259383_at	-2.07091	2.51172e-08	AT3G16470	JR1 (Jacalin lectin family protein)
256751_at	-2.02912	2.8361e-09	AT3G27170	CLC-B (chloride channel protein B); anion channel/ voltage-gated chloride channel
257641_s_at	-2.02598	4.86824e-10	AT3G25760;AT3G25770	[AT3G25760, AOC1 (ALLENE OXIDE CYCLASE 1)];[AT3G25770, AOC2 (ALLENE OXIDE CYCLASE 2)]
263539_at	-2.02181	1.1166e-08	AT2G24850	TAT3 (TYROSINE AMINOTRANSFERASE 3); transaminase
252740_at	-2.00291	1.1829e-08	AT3G43270	pectinesterase family protein
257592_at	-1.99344	1.79285e-09	AT3G24982	protein binding
263706_s_at	-1.97139	4.99435e-09	AT1G31180;AT5G14200	[AT1G31180, 3-isopropylmalate dehydrogenase, chloroplast, putative];[AT5G14200, 3-isopropylmalate dehydrogenase, chloroplast, putative]
252114_at	-1.95226	1.61035e-08	AT3G51450	strictosidine synthase family protein
245513_at	-1.94727	2.62927e-08	AT4G15780	ATVAMP724 (Arabidopsis thaliana vesicle-associated membrane protein 724)
261913_at	-1.93984	6.7935e-08	AT1G65860	flavin-containing monooxygenase family protein / FMO family protein
261149_s_at	-1.93186	9.78499e-09	AT1G19570;AT1G19550	[AT1G19570, DHAR1 (DEHYDROASCORBATE REDUCTASE); glutathione dehydrogenase (ascorbate)];[AT1G19550, dehydroascorbate reductase, putative]
250083_at	-1.91199	5.08203e-09	AT5G17220	ATGSTF12 (GLUTATHIONE S-TRANSFERASE 26); glutathione transferase
262671_at	-1.91174	1.21057e-08	AT1G76040	CPK29 (calcium-dependent protein kinase 29); calmodulin-dependent protein kinase/ kinase
264252_at	-1.90884	3.92722e-09	AT1G09180	ATSAR1/ATSARA1A (ARABIDOPSIS THALIANA SECRETION-ASSOCIATED RAS SUPER FAMILY 1); GTP binding
256489_at	-1.90529	8.60681e-09	AT1G31550	GDSL-motif lipase, putative
248353_at	-1.88498	9.12429e-08	AT5G52320	CYP96A4 (cytochrome P450, family 96, subfamily A, polypeptide 4); oxygen binding
255028_at	-1.8825	4.57709e-09	AT4G09890	similar to unknown protein [Arabidopsis thaliana] (TAIR:AT2G47480.1); similar to unknown [Populus trichocarpa] (GB:ABK92947.1)
267595_at	-1.87443	5.37034e-08	AT2G32990	ATGH9B8 (ARABIDOPSIS THALIANA GLYCOSYL HYDROLASE 9B8); hydrolase, hydrolyzing O-glycosyl compounds
256880_at	-1.85619	1.33012e-09	AT3G26450	major latex protein-related / MLP-related
263174_at	-1.84816	4.71152e-09	AT1G54040	ESP (EPITHIOSPECIFIER PROTEIN)
262637_at	-1.8463	4.24878e-07	AT1G06640	2-oxoglutarate-dependent dioxygenase, putative
265121_at	-1.82645	2.18987e-08	AT1G62560	flavin-containing monooxygenase family protein / FMO family protein
248812_at	-1.82536	6.59656e-07	AT5G47330	palmitoyl protein thioesterase family protein
251062_at	-1.82154	5.78339e-09	AT5G01840	ATOFP1/OFP1 (ARABIDOPSIS THALIANA OVATE FAMILY PROTEIN 1); protein binding / transcription repressor
259381_s_at	-1.82026	9.60481e-09	AT3G16410;AT3G16390;AT3G16400	[AT3G16410, jacalin lectin family protein];[AT3G16390, jacalin lectin family protein];[AT3G16400, ATMLP-470 (MYROSINASE-BINDING PROTEIN-LIKE PROTEIN-470)]
263664_at	-1.81259	4.20505e-08	AT1G04250	AXR3 (AUXIN RESISTANT 3); transcription factor
266357_at	-1.80801	1.01156e-08	AT2G32290	BAM6/BMY5 (BETA-AMYLASE 6); beta-amylase
265530_at	-1.80644	1.96038e-09	AT2G06050	OPR3 (OPDA-REDUCTASE 3); 12-oxophytodienoate reductase
260541_at	-1.79474	3.3644e-08	AT2G43530	trypsin inhibitor, putative
247760_at	-1.79379	2.34837e-07	AT5G59130	subtilase family protein
256905_at	-1.79125	2.1642e-06	AT3G23990	HSP60 (Heat shock protein 60); ATP binding / protein binding / unfolded protein binding
256431_s_at	-1.78892	4.63397e-09	AT3G11010;AT5G27060	[AT3G11010, disease resistance family protein / LRR family protein];[AT5G27060, disease resistance family protein]
264886_at	-1.77726	3.69429e-07	AT1G61120	terpene synthase/cyclase family protein
266977_at	-1.76626	7.37816e-10	AT2G39420	esterase/lipase/thioesterase family protein
264960_at	-1.76238	6.65309e-08	AT1G76930	ATEXT4 (EXTENSIN 4)
251677_at	-1.75761	1.50319e-07	AT3G56980	BHLH039/ORG3 (OBP3-RESPONSIVE GENE 3); DNA binding / transcription factor
249134_at	-1.73442	7.47628e-09	AT5G43150	similar to unnamed protein product [Vitis vinifera] (GB:CAO61459.1)
244960_at	-1.73194	7.64055e-07	ATCG01020	encodes a chloroplast ribosomal protein L32, a constituent of the large subunit of the ribosomal complex
265665_at	-1.72723	6.27159e-08	AT2G27420	cysteine proteinase, putative
251418_at	-1.72619	6.95409e-08	AT3G60440	similar to unknown protein [Arabidopsis thaliana] (TAIR:AT3G60450.1); similar to unnamed protein product [Vitis vinifera] (GB:CAO70569.1); contains InterPro domain Phosphoglycerate mutase (InterPro:IPR013078); contains InterPro domain PRIB5 (InterPro:IPR012398)
250296_at	-1.72507	5.17811e-07	AT5G12020	HSP17.6II (17.6 KDA CLASS II HEAT SHOCK PROTEIN)
261033_at	-1.72098	2.35011e-08	AT1G17380	JAZ5/TIFY11A (JASMONATE-ZIM-DOMAIN PROTEIN 5)
247293_at	-1.71874	2.56546e-09	AT5G64510	similar to unnamed protein product [Vitis vinifera] (GB:CAO49799.1)
266294_at	-1.71794	3.23274e-07	AT2G29500	17.6 kDa class I small heat shock protein (HSP17.6B-CI)
252624_at	-1.71751	1.37412e-07	AT3G44735	PSK1 (PHYTOSULFOKINE 3 PRECURSOR); growth factor
247717_at	-1.70383	4.84376e-07	AT5G59320	LTP3 (LIPID TRANSFER PROTEIN 3); lipid binding
256527_at	-1.70235	2.04212e-09	AT1G66100	thionin, putative
262354_at	-1.70144	3.00455e-09	AT1G64200	VHA-E3 (VACUOLAR H+-ATPASE SUBUNIT E ISOFORM 3); hydrogen ion transporting ATPase, rotational mechanism
261804_at	-1.69873	2.09686e-08	AT1G30530	UDP-glucoronosyl/UDP-glucosyl transferase family protein
264415_at	-1.69821	8.13128e-09	AT1G43160	RAP2.6 (related to AP2 6); DNA binding / transcription factor
256589_at	-1.69755	6.87531e-07	AT3G28740	cytochrome P450 family protein
247175_at	-1.69364	1.21323e-08	AT5G65280	GCL1 (GCR2-LIKE 1); catalytic
256417_s_at	-1.69278	1.65178e-09	AT3G11170;AT5G05580	[AT3G11170, FAD7 (FATTY ACID DESATURASE 7); omega-3 fatty acid desaturase];[AT5G05580, FAD8 (FATTY ACID DESATURASE 8); omega-3 fatty acid desaturase]
250892_at	-1.69141	1.4419e-06	AT5G03760	ATCSLA09 (RESISTANT TO AGROBACTERIUM TRANSFORMATION 4); transferase, transferring glycosyl groups
248676_at	-1.69052	3.01924e-08	AT5G48850	male sterility MS5 family protein
263150_at	-1.68954	7.21999e-09	AT1G54050	17.4 kDa class III heat shock protein (HSP17.4-CIII)
264289_at	-1.68796	8.4869e-07	AT1G61890	MATE efflux family protein
250793_at	-1.67675	3.5282e-09	AT5G05600	oxidoreductase, 2OG-Fe(II) oxygenase family protein
247780_at	-1.67586	1.90029e-06	AT5G58770	dehydrodolichyl diphosphate synthase, putative / DEDOL-PP synthase, putative
247162_at	-1.675	2.21522e-09	AT5G65730	xyloglucan:xyloglucosyl transferase, putative / xyloglucan endotransglycosylase, putative / endo-xyloglucan transferase, putative
261500_at	-1.67288	3.63258e-07	AT1G28400	similar to unknown protein [Arabidopsis thaliana] (TAIR:AT2G33850.1); similar to unknown [Brassica napus] (GB:AAC06020.1)
246401_at	-1.67056	1.20343e-07	AT1G57560	AtMYB50 (myb domain protein 50); DNA binding / transcription factor
250798_at	-1.65671	3.96855e-07	AT5G05340	peroxidase, putative
261713_at	-1.63897	6.24798e-09	AT1G32640	ATMYC2 (JASMONATE INSENSITIVE 1); DNA binding / transcription factor
245275_at	-1.63016	2.17913e-09	AT4G15210	ATBETA-AMY (BETA-AMYLASE); beta-amylase
259757_at	-1.62008	7.12646e-07	AT1G77510	ATPDIL1-2 (PDI-LIKE 1-2); protein disulfide isomerase
249932_at	-1.61751	1.12465e-08	AT5G22390	similar to unnamed protein product [Vitis vinifera] (GB:CAO48728.1)
245465_at	-1.61191	2.85119e-07	AT4G16590	ATCSLA01 (Cellulose synthase-like A1); glucosyltransferase/ transferase, transferring glycosyl groups
250764_at	-1.60819	3.30862e-06	AT5G05960	protease inhibitor/seed storage/lipid transfer protein (LTP) family protein
252363_at	-1.60742	1.44381e-07	AT3G48460	GDSL-motif lipase/hydrolase family protein
255437_at	-1.60021	4.26276e-07	AT4G03060	AOP2 (ALKENYL HYDROXALKYL PRODUCING 2); oxidoreductase, acting on paired donors, with incorporation or reduction of molecular oxygen, 2-oxoglutarate as one donor, and incorporation of one atom each of oxygen into both donors
260745_at	-1.58905	3.76663e-09	AT1G78370	ATGSTU20 (Arabidopsis thaliana Glutathione S-transferase (class tau) 20); glutathione transferase
256601_s_at	-1.58493	1.97346e-05	AT3G28290;AT3G28300	[AT3G28290, AT14A];[AT3G28300, AT14A]
263497_at	-1.58351	1.43589e-08	AT2G42540	COR15A (COLD-REGULATED 15A)
245891_at	-1.57772	6.66418e-09	AT5G09220	AAP2 (AMINO ACID PERMEASE 2); amino acid transmembrane transporter
248139_at	-1.5723	2.50951e-08	AT5G54970	similar to unknown protein [Arabidopsis thaliana] (TAIR:AT4G26960.1)
264488_s_at	-1.57094	5.12247e-09	AT1G27330;AT1G27350	[AT1G27330, similar to unknown protein [Arabidopsis thaliana] (TAIR:AT1G27350.1); similar to membrane protein [Brassica juncea] (GB:AAT38818.1); contains InterPro domain Ribosome associated membrane RAMP4 (InterPro:IPR010580)];[AT1G27350, similar to unknown protein [Arabidopsis thaliana] (TAIR:AT1G27330.1); similar to membrane protein [Brassica juncea] (GB:AAT38818.1); contains InterPro domain Ri…
251633_at	-1.5619	1.5911e-05	AT3G57460	catalytic/ metal ion binding / metalloendopeptidase/ zinc ion binding
246481_s_at	-1.55835	3.54405e-08	AT5G15960;AT5G15970	[AT5G15960, KIN1];[AT5G15970, KIN2 (COLD-RESPONSIVE 6.6)]
258470_at	-1.5569	3.51637e-08	AT3G06035	Identical to Uncharacterized GPI-anchored protein At3g06035 precursor [Arabidopsis Thaliana] (GB:Q84MC0;GB:Q8H7F7;GB:Q8L9J0); similar to unknown protein [Arabidopsis thaliana] (TAIR:AT5G19250.1); similar to unknown [Populus trichocarpa] (GB:ABK94712.1)
253004_at	-1.55534	1.73288e-08	AT4G38280;AT4G38330;AT2G45250	[AT4G38280, similar to unknown protein [Arabidopsis thaliana] (TAIR:AT2G45250.1); similar to unknown [Populus trichocarpa] (GB:ABK93717.1)];[AT4G38330, similar to unknown protein [Arabidopsis thaliana] (TAIR:AT4G38290.1); contains InterPro domain Hly-III related proteins; (InterPro:IPR004254)];[AT2G45250, similar to unknown protein [Arabidopsis thaliana] (TAIR:AT4G38280.1); similar to unknown [Po…
244973_at	-1.55019	2.86878e-05	ATCG00690	Encodes photosystem II 5 kD protein subunit PSII-T. This is a plastid-encoded gene (PsbTc) which also has a nuclear-encoded paralog (PsbTn).
259382_s_at	-1.54816	3.90841e-07	AT3G16430;AT3G16420	[AT3G16430, jacalin lectin family protein];[AT3G16420, PBP1 (PYK10-BINDING PROTEIN 1)]
261899_at	-1.54693	6.75527e-07	AT1G80820	CCR2 (CINNAMOYL COA REDUCTASE)
248322_at	-1.54509	3.30138e-06	AT5G52760	heavy-metal-associated domain-containing protein
266237_at	-1.54501	2.22377e-07	AT2G29540	ATRPC14 (Arabidopsis thaliana RNA polymerase I(A) and III(C) 14 kDa subunit); DNA binding / DNA-directed RNA polymerase
245504_at	-1.53412	2.05943e-08	AT4G15660	glutaredoxin family protein
257262_at	-1.51721	1.21946e-08	AT3G21890	zinc finger (B-box type) family protein
250207_at	-1.51329	5.18617e-08	AT5G13930	ATCHS/CHS/TT4 (CHALCONE SYNTHASE); naringenin-chalcone synthase
252014_at	-1.50808	8.35052e-08	AT3G52870	calmodulin-binding family protein
265699_at	-1.49709	6.61875e-08	AT2G03550	hydrolase
266869_at	-1.4956	1.18485e-08	AT2G44660	transferase, transferring glycosyl groups
262717_s_at	-1.4949	6.21913e-06	AT1G16410;AT1G16400	[AT1G16410, CYP79F1 (SUPERSHOOT 1)];[AT1G16400, CYP79F2 (cytochrome P450, family 79, subfamily F, polypeptide 2); oxygen binding]
261826_at	-1.48994	4.9249e-09	AT1G11580	ATPMEPCRA; pectinesterase
254693_at	-1.48561	1.11309e-08	AT4G17880	basic helix-loop-helix (bHLH) family protein
251370_at	-1.48287	2.36996e-08	AT3G60450	similar to unknown protein [Arabidopsis thaliana] (TAIR:AT3G60440.1); similar to unnamed protein product [Vitis vinifera] (GB:CAO70569.1); contains InterPro domain Phosphoglycerate mutase (InterPro:IPR013078); contains InterPro domain PRIB5 (InterPro:IPR012398)
263032_at	-1.48184	1.65364e-08	AT1G23850	similar to unknown protein [Arabidopsis thaliana] (TAIR:AT1G23840.1); similar to hypothetical protein [Vitis vinifera] (GB:CAN74577.1)
264146_at	-1.47051	1.10558e-07	AT1G02205	CER1 (ECERIFERUM 1)
244984_at	-1.46378	1.2785e-08	ATCG00800	encodes a chloroplast ribosomal protein S3, a constituent of the small subunit of the ribosomal complex
266299_at	-1.45956	1.79537e-08	AT2G29450	ATGSTU5 (Arabidopsis thaliana Glutathione S-transferase (class tau) 5); glutathione transferase
263137_at	-1.4447	2.52837e-08	AT1G78660	ATGGH1; gamma-glutamyl hydrolase
265452_at	-1.44423	3.86394e-07	AT2G46510	basic helix-loop-helix (bHLH) family protein
263320_at	-1.44254	3.94807e-08	AT2G47180	ATGOLS1 (ARABIDOPSIS THALIANA GALACTINOL SYNTHASE 1); transferase, transferring hexosyl groups
247030_at	-1.44187	3.66307e-07	AT5G67210	nucleic acid binding / pancreatic ribonuclease
264832_at	-1.43972	6.3005e-07	AT1G03660	similar to ankyrin repeat family protein [Arabidopsis thaliana] (TAIR:AT1G03670.1); similar to unnamed protein product [Vitis vinifera] (GB:CAO23951.1); contains domain ANK REPEAT-CONTAINING (PTHR18958:SF80); contains domain ANKYRIN REPEAT-CONTAINING (PTHR18958)
250598_at	-1.43867	6.19736e-07	AT5G07690	MYB29 (myb domain protein 29); DNA binding / transcription factor
254819_at	-1.43849	1.31187e-07	AT4G12500	protease inhibitor/seed storage/lipid transfer protein (LTP) family protein
257771_at	-1.43377	2.33307e-08	AT3G23000	CIPK7 (CBL-INTERACTING PROTEIN KINASE 7); kinase
253842_at	-1.43219	1.22229e-06	AT4G27860	integral membrane family protein
267380_at	-1.42454	4.69637e-07	AT2G26170	CYP711A1 (MORE AXILLARY BRANCHES 1); oxygen binding
246403_at	-1.42107	6.75832e-07	AT1G57590	carboxylesterase
260205_at	-1.41766	1.81449e-07	AT1G70700	JAZ9/TIFY7 (JASMONATE-ZIM-DOMAIN PROTEIN 9)
252417_at	-1.41507	1.8774e-06	AT3G47480	calcium-binding EF hand family protein
259660_at	-1.41474	7.635e-08	AT1G55260	lipid binding
245035_at	-1.41466	5.76667e-07	AT2G26400	ARD/ATARD3 (ACIREDUCTONE DIOXYGENASE); acireductone dioxygenase [iron(II)-requiring]/ heteroglycan binding / metal ion binding
257021_at	-1.41296	1.85411e-06	AT3G19710	BCAT4 (BRANCHED-CHAIN AMINOTRANSFERASE4); catalytic/ methionine-oxo-acid transaminase
264648_at	-1.4071	6.16357e-07	AT1G09080	BIP3; ATP binding
259327_at	-1.40635	7.06061e-07	AT3G16460	jacalin lectin family protein
263134_at	-1.40584	1.87153e-07	AT1G78570	RHM1/ROL1 (RHAMNOSE BIOSYNTHESIS1); UDP-L-rhamnose synthase/ UDP-glucose 4,6-dehydratase/ catalytic
247718_at	-1.38871	1.2419e-08	AT5G59310	LTP4 (LIPID TRANSFER PROTEIN 4); lipid binding
256969_at	-1.3887	2.94671e-07	AT3G21080	ABC transporter-related
252179_at	-1.38699	3.17386e-07	AT3G50760	GATL2 (Galacturonosyltransferase-like 2); polygalacturonate 4-alpha-galacturonosyltransferase/ transferase, transferring glycosyl groups / transferase, transferring hexosyl groups
255554_at	-1.38646	9.27092e-07	AT4G01897	similar to unnamed protein product [Vitis vinifera] (GB:CAO40169.1); contains InterPro domain Protein of unknown function DUF952 (InterPro:IPR009297)
267483_at	-1.38298	1.35052e-07	AT2G02810	ATUTR1/UTR1 (UDP-GALACTOSE TRANSPORTER 1); UDP-galactose transmembrane transporter/ UDP-glucose transmembrane transporter/ pyrimidine nucleotide sugar transmembrane transporter
267367_at	-1.37688	8.86821e-08	AT2G44210	similar to unknown protein [Arabidopsis thaliana] (TAIR:AT1G55360.1); similar to unnamed protein product [Vitis vinifera] (GB:CAO67164.1); contains InterPro domain Protein of unknown function DUF239, plant (InterPro:IPR004314)
254225_at	-1.37159	1.45817e-08	AT4G23670	major latex protein-related / MLP-related
248943_s_at	-1.36579	3.56076e-07	AT5G45490;AT5G45440	[AT5G45490, disease resistance protein-related];[AT5G45440, disease resistance protein-related]
256216_at	-1.35639	4.83308e-06	AT1G56340	CRT1 (CALRETICULIN 1); calcium ion binding
248759_at	-1.35457	3.04886e-05	AT5G47610	zinc finger (C3HC4-type RING finger) family protein
263852_at	-1.35161	1.58124e-08	AT2G04450	ATNUDT6 (Arabidopsis thaliana Nudix hydrolase homolog 6); ADP-ribose diphosphatase/ NAD binding / hydrolase
261048_at	-1.34472	1.22068e-08	AT1G01420	UDP-glucoronosyl/UDP-glucosyl transferase family protein
253090_at	-1.34232	1.86943e-07	AT4G36360	BGAL3 (beta-galactosidase 3); beta-galactosidase
264318_at	-1.33974	6.13286e-07	AT1G04220	beta-ketoacyl-CoA synthase, putative
245293_at	-1.33681	2.71125e-05	AT4G16660	heat shock protein 70, putative / HSP70, putative
262551_at	-1.33587	3.25352e-08	no_match	no_match
254243_at	-1.33451	9.24442e-07	AT4G23210	CRK13/HIG1; kinase
250316_at	-1.32703	4.17603e-06	AT5G12140	ATCYS1 (A. THALIANA CYSTATIN-1); cysteine protease inhibitor
262883_at	-1.32548	9.75398e-08	AT1G64780	ATAMT1;2 (AMMONIUM TRANSPORTER 1;2); ammonium transmembrane transporter
256673_at	-1.32337	7.96038e-08	AT3G52370	FLA15 (FASCICLIN-LIKE ARABINOGALACTAN PROTEIN 15 PRECURSOR)
248186_at	-1.32312	2.5306e-07	AT5G53880	similar to unknown [Populus trichocarpa] (GB:ABK92577.1)
267175_s_at	-1.32297	1.79647e-07	AT2G37620;AT3G53750	[AT2G37620, ACT1 (ACTIN 1); structural constituent of cytoskeleton];[AT3G53750, ACT3 (ACTIN 3); structural constituent of cytoskeleton]
265831_at	-1.31723	4.37343e-08	AT2G14460	unknown protein
260116_at	-1.31387	1.11395e-06	AT1G33960	AIG1 (AVRRPT2-INDUCED GENE 1); GTP binding
248888_at	-1.31131	5.82226e-06	AT5G46240	KAT1 (K+ ATPASE 1); cyclic nucleotide binding / inward rectifier potassium channel
264849_at	-1.30438	4.95404e-08	AT2G17360	40S ribosomal protein S4 (RPS4A)
266074_at	-1.30093	1.06746e-06	AT2G18740	small nuclear ribonucleoprotein E, putative / snRNP-E, putative / Sm protein E, putative
259225_at	-1.30019	1.29601e-05	AT3G07590	small nuclear ribonucleoprotein D1, putative / snRNP core protein D1, putative / Sm protein D1, putative
259770_s_at	-1.297	3.20099e-06	AT1G07780;AT1G29410;AT5G05590	[AT1G07780, PAI1 (PHOSPHORIBOSYLANTHRANILATE ISOMERASE 1); phosphoribosylanthranilate isomerase];[AT1G29410, PAI3 (PHOSPHORIBOSYLANTHRANILATE ISOMERASE 3); phosphoribosylanthranilate isomerase];[AT5G05590, PAI2 (PHOSPHORIBOSYLANTHRANILATE ISOMERASE 2); phosphoribosylanthranilate isomerase]
253687_at	-1.2912	5.78611e-08	AT4G29520	similar to unnamed protein product [Vitis vinifera] (GB:CAO65389.1); contains InterPro domain Saposin B (InterPro:IPR008139)
252412_at	-1.29109	3.07224e-07	AT3G47295	unknown protein
257763_s_at	-1.29033	6.03328e-08	AT3G23120;AT3G23110	[AT3G23120, leucine-rich repeat family protein];[AT3G23110, disease resistance family protein]
252058_at	-1.28845	2.10663e-07	AT3G52470	harpin-induced family protein / HIN1 family protein / harpin-responsive family protein
265411_at	-1.28717	7.05791e-08	AT2G16630	proline-rich family protein
248473_at	-1.28498	2.28222e-08	AT5G50810	TIM8 (Arabidopsis thaliana translocase inner membrane subunit 8); P-P-bond-hydrolysis-driven protein transmembrane transporter
262946_at	-1.28327	6.42944e-06	AT1G79390	similar to unknown [Populus trichocarpa] (GB:ABK95389.1)
263942_at	-1.28295	2.91515e-07	AT2G35860	FLA16 (FASCICLIN-LIKE ARABINOGALACTAN PROTEIN 16 PRECURSOR)
245341_at	-1.28189	2.11468e-06	AT4G16447	unknown protein
266482_at	-1.28065	1.25567e-05	AT2G47640	small nuclear ribonucleoprotein D2, putative / snRNP core protein D2, putative / Sm protein D2, putative
249191_at	-1.27959	1.44281e-06	AT5G42760	similar to unknown [Populus trichocarpa] (GB:ABK95091.1); contains InterPro domain O-methyltransferase, N-terminal (InterPro:IPR003455); contains InterPro domain Conserved hypothetical protein CHP00027, methylltransferase (InterPro:IPR011610)
255254_at	-1.27881	6.1497e-08	AT4G05030	heavy-metal-associated domain-containing protein
249425_at	-1.27706	4.07252e-08	AT5G39790	5'-AMP-activated protein kinase beta-1 subunit-related
260955_at	-1.27596	5.66971e-08	AT1G06000	UDP-glucoronosyl/UDP-glucosyl transferase family protein
246429_at	-1.27472	5.03449e-06	AT5G17450	heavy-metal-associated domain-containing protein / copper chaperone (CCH)-related
262206_at	-1.27357	6.8847e-08	AT2G01090	ubiquinol-cytochrome C reductase complex 7.8 kDa protein, putative / mitochondrial hinge protein, putative
262911_s_at	-1.26586	1.12291e-05	AT1G59860;AT1G07400	[AT1G59860, 17.6 kDa class I heat shock protein (HSP17.6A-CI)];[AT1G07400, 17.8 kDa class I heat shock protein (HSP17.8-CI)]
248537_at	-1.26516	5.25007e-07	AT5G50100	similar to PBng143 [Vigna radiata] (GB:BAB82450.1); contains InterPro domain Thioredoxin-like fold (InterPro:IPR012336); contains InterPro domain Putative thiol-disulphide oxidoreductase DCC (InterPro:IPR007263)
257793_at	-1.26446	8.56874e-07	AT3G26960	similar to unknown protein [Arabidopsis thaliana] (TAIR:AT5G41050.1); similar to unnamed protein product [Vitis vinifera] (GB:CAO49052.1)
254789_at	-1.26278	3.1432e-06	AT4G12880	plastocyanin-like domain-containing protein
245748_at	-1.26235	2.83598e-08	AT1G51140	basic helix-loop-helix (bHLH) family protein
263330_at	-1.25997	7.49212e-07	AT2G15320	leucine-rich repeat family protein
265305_at	-1.25947	3.99464e-08	AT2G20340	tyrosine decarboxylase, putative
260237_at	-1.25932	2.7932e-06	AT1G74430	MYB95 (myb domain protein 95); DNA binding / transcription factor
250502_at	-1.25892	8.87309e-06	AT5G09590	mtHSC70-2 (HEAT SHOCK PROTEIN 70); ATP binding / unfolded protein binding
245401_at	-1.25862	1.11518e-06	AT4G17670	senescence-associated protein-related
257644_at	-1.25826	6.62248e-08	AT3G25780	AOC3 (ALLENE OXIDE CYCLASE 3)
250168_at	-1.25714	2.61243e-05	AT5G15320	similar to unknown protein [Arabidopsis thaliana] (TAIR:AT3G01130.1); similar to unknown [Populus trichocarpa] (GB:ABK94588.1)
260902_at	-1.25613	7.20112e-08	AT1G21440	mutase family protein
255787_at	-1.25471	2.02591e-05	AT2G33590	cinnamoyl-CoA reductase family
253040_at	-1.25392	6.44274e-08	AT4G37800	xyloglucan:xyloglucosyl transferase, putative / xyloglucan endotransglycosylase, putative / endo-xyloglucan transferase, putative
266928_at	-1.25388	5.25906e-06	AT2G45790	ATPMM; phosphomannomutase
264270_at	-1.25154	7.7641e-07	no_match	no_match
267645_at	-1.25034	2.32187e-06	AT2G32860	glycosyl hydrolase family 1 protein
248118_at	-1.24995	1.53245e-06	AT5G55050	GDSL-motif lipase/hydrolase family protein
252060_at	-1.24773	4.98479e-07	AT3G52430	PAD4 (PHYTOALEXIN DEFICIENT 4); triacylglycerol lipase
254791_at	-1.24643	6.03619e-08	AT4G12910	SCPL20 (serine carboxypeptidase-like 20); serine carboxypeptidase
255645_at	-1.24615	3.94443e-07	AT4G00880	auxin-responsive family protein
252888_at	-1.24562	2.44707e-06	AT4G39210	APL3 (large subunit of AGP 3)
260020_at	-1.2441	1.37661e-07	AT1G29990	prefoldin, putative
253900_at	-1.24332	1.3129e-07	AT4G27130	eukaryotic translation initiation factor SUI1, putative
266239_at	-1.24262	1.13566e-06	AT2G29530	TIM10 (Arabidopsis thaliana translocase inner membrane subunit 10); P-P-bond-hydrolysis-driven protein transmembrane transporter
263433_at	-1.24135	8.03445e-08	AT2G22240	inositol-3-phosphate synthase isozyme 2 / myo-inositol-1-phosphate synthase 2 / MI-1-P synthase 2 / IPS 2
252607_at	-1.24076	1.29936e-06	AT3G44990	XTR8 (xyloglucan:xyloglucosyl transferase 8); hydrolase, acting on glycosyl bonds
266743_at	-1.24017	2.59563e-06	AT2G02990	RNS1 (RIBONUCLEASE 1); endoribonuclease
249167_at	-1.23893	2.1515e-06	AT5G42860	similar to unknown protein [Arabidopsis thaliana] (TAIR:AT1G45688.1); similar to H0814G11.12 [Oryza sativa (indica cultivar-group)] (GB:CAJ86345.1); similar to CAA30379.1 protein [Oryza sativa] (GB:CAB53482.1)
253875_at	-1.23115	3.60743e-08	AT4G27520	plastocyanin-like domain-containing protein
255891_at	-1.2308	2.23144e-06	AT1G17870	ATEGY3
260666_at	-1.23046	1.11157e-05	AT1G19300	GATL1/GLZ1/PARVUS (GALACTURONOSYLTRANSFERASE-LIKE 1); polygalacturonate 4-alpha-galacturonosyltransferase/ transferase, transferring glycosyl groups / transferase, transferring hexosyl groups
247465_at	-1.23027	3.91347e-07	AT5G62190	PRH75 (plant RNA helicase 75); ATP-dependent helicase
253545_at	-1.22951	8.3158e-08	AT4G31310	avirulence-responsive protein-related / avirulence induced gene (AIG) protein-related
250633_at	-1.22932	5.79031e-07	AT5G07460	PMSR2 (PEPTIDEMETHIONINE SULFOXIDE REDUCTASE 2); peptide-methionine-(S)-S-oxide reductase
251063_at	-1.22887	1.12822e-06	AT5G01850	protein kinase, putative
266118_at	-1.22885	1.69132e-06	AT2G02130	LCR68/PDF2.3 (Low-molecular-weight cysteine-rich 68); protease inhibitor
257835_at	-1.22763	0.000129355	AT3G25180	CYP82G1 (cytochrome P450, family 82, subfamily G, polypeptide 1); oxygen binding
247252_at	-1.22491	1.96747e-06	AT5G64770	similar to 80C09_10 [Brassica rapa subsp. pekinensis] (GB:AAZ41821.1)
250062_at	-1.22451	3.17402e-07	AT5G17760	AAA-type ATPase family protein
261309_at	-1.22431	3.74851e-07	AT1G48598;AT1G48600	[AT1G48598, CPuORF31 (Conserved peptide upstream open reading frame 31)];[AT1G48600, phosphoethanolamine N-methyltransferase 2, putative (NMT2)]
263153_s_at	-1.22381	7.84287e-08	AT1G54000;AT1G54010	[AT1G54000, myrosinase-associated protein, putative];[AT1G54010, myrosinase-associated protein, putative]
262346_at	-1.22189	7.68838e-08	AT1G63980	D111/G-patch domain-containing protein
258263_at	-1.22006	5.22508e-08	AT3G15780	unknown protein
258747_at	-1.21645	4.39711e-06	AT3G05810	similar to unknown protein [Arabidopsis thaliana] (TAIR:AT5G26800.1); similar to unknown [Populus trichocarpa] (GB:ABK93627.1)
255026_at	-1.2133	0.000230485	AT4G09900	hydrolase, alpha/beta fold family protein
248334_s_at	-1.20828	1.22658e-05	AT5G58990;AT5G52370	[AT5G58990, similar to unknown protein [Arabidopsis thaliana] (TAIR:AT5G52370.1); similar to unnamed protein product [Vitis vinifera] (GB:CAO21535.1)];[AT5G52370, similar to unknown protein [Arabidopsis thaliana] (TAIR:AT5G58990.1); similar to unnamed protein product [Vitis vinifera] (GB:CAO21535.1)]
251975_at	-1.20752	2.7763e-07	AT3G53230	cell division cycle protein 48, putative / CDC48, putative
256596_at	-1.20729	3.46424e-07	AT3G28540	AAA-type ATPase family protein
267127_at	-1.20501	1.64941e-06	AT2G23610	esterase, putative
246417_at	-1.20426	5.86618e-06	AT5G16990	NADP-dependent oxidoreductase, putative
252618_at	-1.20112	7.2751e-07	AT3G45140	LOX2 (LIPOXYGENASE 2)
252309_at	-1.20018	1.30379e-05	AT3G49340	cysteine proteinase, putative
259432_at	-1.19971	2.85297e-07	AT1G01520	myb family transcription factor
265006_at	-1.19869	7.87642e-07	AT1G61570	TIM13; P-P-bond-hydrolysis-driven protein transmembrane transporter
248091_at	-1.1971	4.32199e-07	AT5G55120	VTC5; galactose-1-phosphate guanylyltransferase (GDP)
256301_at	-1.1961	6.32667e-06	AT1G69510	similar to unknown protein [Arabidopsis thaliana] (TAIR:AT5G64130.1); similar to hypothetical protein [Vitis vinifera] (GB:CAN80447.1); similar to unknown [Populus trichocarpa] (GB:ABK94521.1); contains InterPro domain Lg106-like (InterPro:IPR012482)
258264_at	-1.19265	8.85249e-06	AT3G15790	MBD11 (methyl-CpG-binding domain 11); DNA binding
262415_at	-1.18641	8.65548e-06	AT1G49400	EMB1129 (EMBRYO DEFECTIVE 1129); structural constituent of ribosome
253949_at	-1.18503	2.9714e-07	AT4G26780	AR192; adenyl-nucleotide exchange factor/ chaperone binding / protein binding / protein homodimerization
245956_s_at	-1.18252	2.63635e-05	AT5G42020;AT5G28540	[AT5G42020, BIP (LUMINAL BINDING PROTEIN); ATP binding];[AT5G28540, BIP1; ATP binding]
262593_at	-1.18183	6.66451e-08	AT1G15120	ubiquinol-cytochrome C reductase complex 7.8 kDa protein, putative / mitochondrial hinge protein, putative
249975_s_at	-1.17956	8.49166e-07	AT3G06320;AT5G18790	[AT3G06320, ribosomal protein L33 family protein];[AT5G18790, ribosomal protein L33 family protein]
253996_at	-1.17881	7.04384e-07	AT4G26110	NAP1;1 (NUCLEOSOME ASSEMBLY PROTEIN1;1); DNA binding
247706_at	-1.17878	1.22537e-06	AT5G59480	haloacid dehalogenase-like hydrolase family protein
250337_at	-1.17815	1.93405e-06	AT5G11790	Ndr family protein
254818_at	-1.17814	1.55888e-05	AT4G12470	protease inhibitor/seed storage/lipid transfer protein (LTP) family protein
248889_at	-1.17671	8.99325e-08	AT5G46230	similar to unknown protein [Arabidopsis thaliana] (TAIR:AT1G09310.1); similar to unnamed protein product [Vitis vinifera] (GB:CAO14438.1); contains InterPro domain Protein of unknown function DUF538 (InterPro:IPR007493)
264436_at	-1.17642	3.09925e-07	AT1G10370	ATGSTU17/ERD9/GST30/GST30B (EARLY-RESPONSIVE TO DEHYDRATION 9); glutathione transferase
258851_at	-1.17474	1.15476e-06	AT3G03190	ATGSTF11 (GLUTATHIONE S-TRANSFERASE F11); glutathione transferase
258040_at	-1.17377	7.25086e-05	AT3G21190	similar to unknown protein [Arabidopsis thaliana] (TAIR:AT1G51630.1); similar to unknown [Populus trichocarpa] (GB:ABK93128.1); contains InterPro domain Protein of unknown function DUF246, plant (InterPro:IPR004348)
256911_at	-1.17076	2.84722e-07	AT3G24090	transaminase
246730_at	-1.16816	5.29175e-08	AT5G28060	40S ribosomal protein S24 (RPS24B)
AFFX-Athal-GAPDH_3_s_at	-1.1669	2.60116e-07	AT3G04120	GAPC (GLYCERALDEHYDE-3-PHOSPHATE DEHYDROGENASE C SUBUNIT); glyceraldehyde-3-phosphate dehydrogenase
251612_at	-1.16395	3.42626e-06	AT3G57950	similar to unknown protein [Arabidopsis thaliana] (TAIR:AT2G42180.1); similar to hypothetical protein [Vitis vinifera] (GB:CAN83225.1); similar to unnamed protein product [Vitis vinifera] (GB:CAO23380.1)
255527_at	-1.16317	0.000140796	AT4G02360	similar to unknown protein [Arabidopsis thaliana] (TAIR:AT1G02813.1); similar to unnamed protein product [Vitis vinifera] (GB:CAO40037.1); contains InterPro domain Protein of unknown function DUF538 (InterPro:IPR007493)
261167_at	-1.16313	1.43473e-06	AT1G04980	ATPDIL2-2 (PDI-LIKE 2-2); thiol-disulfide exchange intermediate
246880_s_at	-1.1613	1.66952e-07	AT5G26000;AT5G25980	[AT5G26000, TGG1 (THIOGLUCOSIDE GLUCOHYDROLASE 1); hydrolase, hydrolyzing O-glycosyl compounds];[AT5G25980, TGG2 (GLUCOSIDE GLUCOHYDROLASE 2); hydrolase, hydrolyzing O-glycosyl compounds]
260453_s_at	-1.15987	1.03356e-06	AT1G72510;AT2G09970	[AT1G72510, similar to unknown protein [Arabidopsis thaliana] (TAIR:AT2G09970.1); similar to hypothetical protein [Vitis vinifera] (GB:CAN73516.1); contains InterPro domain Protein of unknown function DUF1677, plant (InterPro:IPR012876)];[AT2G09970, similar to unknown protein [Arabidopsis thaliana] (TAIR:AT1G72510.1); similar to unknown protein [Arabidopsis thaliana] (TAIR:AT1G72510.2); similar t…
254862_at	-1.15944	4.07996e-06	AT4G12030	bile acid:sodium symporter family protein
254163_s_at	-1.15919	4.25954e-07	AT4G24340;AT4G24350	[AT4G24340, phosphorylase family protein];[AT4G24350, phosphorylase family protein]
254508_at	-1.15653	3.65121e-07	AT4G20170	similar to unknown protein [Arabidopsis thaliana] (TAIR:AT5G44670.1); similar to Os06g0328800 [Oryza sativa (japonica cultivar-group)] (GB:NP_001057533.1); similar to Os02g0712500 [Oryza sativa (japonica cultivar-group)] (GB:NP_001047907.1); similar to unknown protein [Oryza sativa (japonica cultivar-group)] (GB:BAD72474.1); contains InterPro domain Protein of unknown function DUF23 (InterPro:IPR…
248101_at	-1.15652	5.67554e-06	AT5G55200	co-chaperone grpE protein, putative
245285_s_at	-1.15498	2.37287e-07	AT4G14030;AT4G14040	[AT4G14030, selenium-binding protein, putative];[AT4G14040, EDA38 (embryo sac development arrest 38); selenium binding]
262684_s_at	-1.15443	1.04657e-07	AT1G76030;AT1G20260	[AT1G76030, (VACUOLAR ATP SYNTHASE SUBUNIT B1); hydrogen ion transporting ATP synthase, rotational mechanism];[AT1G20260, (VACUOLAR ATP SYNTHASE SUBUNIT B3); hydrogen ion transmembrane transporter/ hydrogen ion transporting ATP synthase, rotational mechanism / hydrogen ion transporting ATPase, rotational mechanism]
256178_s_at	-1.15415	1.0708e-06	AT1G51760;AT1G51780	[AT1G51760, IAR3 (IAA-ALANINE RESISTANT 3); metallopeptidase];[AT1G51780, ILL5 (IAA-leucine resistant (ILR)-like gene 5); metallopeptidase]
253777_at	-1.15388	3.1087e-07	AT4G28450	transducin family protein / WD-40 repeat family protein
246218_at	-1.15269	1.67678e-05	AT4G36800	RCE1 (RUB1 CONJUGATING ENZYME 1); small protein conjugating enzyme
261269_at	-1.15087	3.1316e-07	AT1G26690	emp24/gp25L/p24 family protein
255819_s_at	-1.14997	8.12181e-08	AT2G40590;AT2G40510	[AT2G40590, 40S ribosomal protein S26 (RPS26B)];[AT2G40510, 40S ribosomal protein S26 (RPS26A)]
266326_at	-1.14979	7.82928e-08	AT2G46650	B5 #1 (cytochrome b5 family protein #1); heme binding / transition metal ion binding
255341_at	-1.14929	6.28142e-07	AT4G04500	protein kinase family protein
255039_at	-1.14902	3.90915e-07	AT4G09570	CPK4 (calcium-dependent protein kinase 4); calmodulin-dependent protein kinase/ kinase
262714_s_at	-1.14888	7.20727e-07	AT1G07950;AT1G16430	[AT1G07950, surfeit locus protein 5 family protein / SURF5 family protein];[AT1G16430, surfeit locus protein 5 family protein / SURF5 family protein]
253946_at	-1.14633	2.75891e-06	AT4G26790	GDSL-motif lipase/hydrolase family protein
248173_at	-1.14632	4.16539e-06	AT5G54580	RNA recognition motif (RRM)-containing protein
267411_at	-1.14619	1.09384e-05	AT2G34930	disease resistance family protein
246125_at	-1.14464	1.53293e-06	AT5G19875	similar to unknown protein [Arabidopsis thaliana] (TAIR:AT2G31940.1); similar to hypothetical protein MtrDRAFT_AC155880g29v2 [Medicago truncatula] (GB:ABN08129.1)
254975_at	-1.1434	2.15678e-05	AT4G10500	oxidoreductase, 2OG-Fe(II) oxygenase family protein
250960_at	-1.14279	1.23831e-05	AT5G02940	similar to phosphotransferase-related [Arabidopsis thaliana] (TAIR:AT5G43745.1); similar to unnamed protein product [Vitis vinifera] (GB:CAO71282.1); similar to hypothetical protein OsI_009890 [Oryza sativa (indica cultivar-group)] (GB:EAY88657.1); similar to Unknown protein [Oryza sativa (japonica cultivar-group)] (GB:AAN06856.1); contains InterPro domain Protein of unknown function DUF1012 (Int…
254085_at	-1.13977	1.41089e-05	AT4G24960	ATHVA22D (Arabidopsis thaliana HVA22 homologue D)
259655_at	-1.13936	2.75658e-07	AT1G55210	disease resistance response
261191_at	-1.13768	1.90876e-07	AT1G32900	starch synthase, putative
264056_at	-1.13578	5.9088e-05	AT2G28510	Dof-type zinc finger domain-containing protein
247684_at	-1.13441	4.09078e-06	AT5G59670	leucine-rich repeat protein kinase, putative
252864_at	-1.13404	2.449e-05	AT4G39740	electron transport SCO1/SenC family protein
248941_s_at	-1.13339	0.000142542	AT5G45460;AT5G45470	[AT5G45460, similar to unknown protein [Arabidopsis thaliana] (TAIR:AT5G45470.1); similar to unnamed protein product [Vitis vinifera] (GB:CAO39193.1)];[AT5G45470, similar to unknown protein [Arabidopsis thaliana] (TAIR:AT5G45530.1); similar to unknown protein [Arabidopsis thaliana] (TAIR:AT5G45540.1); similar to unknown protein [Arabidopsis thaliana] (TAIR:AT5G45460.1); similar to unnamed protein…
255977_at	-1.13298	1.85603e-07	AT1G34030	40S ribosomal protein S18 (RPS18B)
266317_at	-1.13225	2.31664e-06	AT2G27030	CAM5 (CALMODULIN 5); calcium ion binding
259196_at	-1.13223	1.45775e-06	AT3G03600	RPS2 (RIBOSOMAL PROTEIN S2); structural constituent of ribosome
246949_at	-1.1309	4.01588e-07	AT5G25140	CYP71B13 (cytochrome P450, family 71, subfamily B, polypeptide 13); oxygen binding
262113_at	-1.12889	1.38976e-07	AT1G02820	late embryogenesis abundant 3 family protein / LEA3 family protein
263482_at	-1.12841	2.52575e-07	AT2G03980	GDSL-motif lipase/hydrolase family protein
250365_at	-1.12741	2.38788e-07	AT5G11410	protein kinase family protein
248261_at	-1.12386	1.07379e-06	AT5G53280	PDV1 (PLASTID DIVISION1)
263951_at	-1.12252	8.32775e-07	AT2G35960	NHL12 (NDR1/HIN1-like 12)
258677_at	-1.12074	9.29975e-06	AT3G08730	ATPK1 (P70 RIBOSOMAL S6 KINASE); kinase/ protein binding
250669_at	-1.12033	2.34621e-07	AT5G06870	PGIP2 (POLYGALACTURONASE INHIBITING PROTEIN 2); protein binding
257460_at	-1.11978	1.94159e-06	AT1G75580	auxin-responsive protein, putative
258532_at	-1.11642	1.47336e-05	AT3G06700	60S ribosomal protein L29 (RPL29A)
258017_at	-1.11594	4.04894e-06	AT3G19370	similar to transport protein-related [Arabidopsis thaliana] (TAIR:AT2G23360.1); similar to unnamed protein product [Vitis vinifera] (GB:CAO47839.1); contains InterPro domain Protein of unknown function DUF869, plant (InterPro:IPR008587)
257149_at	-1.11543	6.29328e-07	AT3G27280	ATPHB4 (PROHIBITIN 4)
248958_at	-1.11505	3.98552e-06	AT5G45590	structural constituent of ribosome
249372_at	-1.11481	8.96291e-07	AT5G40760	G6PD6 (GLUCOSE-6-PHOSPHATE DEHYDROGENASE 6); glucose-6-phosphate dehydrogenase
258252_at	-1.11435	1.32201e-07	AT3G15720	glycoside hydrolase family 28 protein / polygalacturonase (pectinase) family protein
247942_at	-1.1136	1.44443e-07	AT5G57120	similar to unnamed protein product [Vitis vinifera] (GB:CAO69558.1); contains InterPro domain SRP40, C-terminal (InterPro:IPR007718); contains InterPro domain LisH dimerisation motif (InterPro:IPR006594)
247494_at	-1.10549	6.47268e-06	AT5G61790	calnexin 1 (CNX1)
257173_at	-1.10541	9.78316e-07	AT3G23810	SAHH2 (S-ADENOSYL-L-HOMOCYSTEINE (SAH) HYDROLASE 2); adenosylhomocysteinase
260896_at	-1.10435	2.64331e-06	AT1G29310	protein transport protein sec61, putative
261443_at	-1.10366	8.93716e-06	AT1G28480	GRX480; thiol-disulfide exchange intermediate
262504_at	-1.10176	1.36578e-05	AT1G21750	ATPDIL1-1 (PDI-LIKE 1-1); protein disulfide isomerase
256018_at	-1.10161	2.70229e-07	AT1G58300	HO4 (HEME OXYGENASE 4); heme oxygenase (decyclizing)/ oxidoreductase
249866_at	-1.10143	4.24812e-06	AT5G23010	MAM1 (2-isopropylmalate synthase 3); 2-isopropylmalate synthase
266905_at	-1.09771	1.15072e-05	AT2G34560	katanin, putative
258894_at	-1.09752	3.50145e-05	AT3G05650	disease resistance family protein
251487_at	-1.09675	5.11745e-07	AT3G59760	OASC (O-ACETYLSERINE (THIOL) LYASE ISOFORM C); cysteine synthase
253879_s_at	-1.09633	6.53206e-07	AT4G27560;AT4G27570	[AT4G27560, glycosyltransferase family protein];[AT4G27570, glycosyltransferase family protein]
265122_at	-1.09529	1.00436e-06	AT1G62540	flavin-containing monooxygenase family protein / FMO family protein
249626_at	-1.095	4.3722e-06	AT5G37540	aspartyl protease family protein
247247_at	-1.09474	3.10222e-05	AT5G64650	ribosomal protein L17 family protein
257794_at	-1.09447	5.80964e-06	AT3G27050	similar to unnamed protein product [Vitis vinifera] (GB:CAO49017.1)
261212_at	-1.09406	1.52189e-06	AT1G12880	ATNUDT12 (Arabidopsis thaliana Nudix hydrolase homolog 12); hydrolase
245524_at	-1.09373	1.88671e-07	AT4G15920	nodulin MtN3 family protein
265233_s_at	-1.0937	5.55875e-06	ATMG00590;AT2G07718	[ATMG00590, hypothetical protein];[AT2G07718, cytochrome b, putative]
252789_s_at	-1.09253	6.88934e-06	AT1G21930;AT3G42150	[AT1G21930, similar to unknown protein [Arabidopsis thaliana] (TAIR:AT3G42150.3); similar to unknown protein [Arabidopsis thaliana] (TAIR:AT3G42150.1); similar to unknown protein [Arabidopsis thaliana] (TAIR:AT3G42150.2); similar to unnamed protein product [Vitis vinifera] (GB:CAO63361.1)];[AT3G42150, similar to unknown protein [Arabidopsis thaliana] (TAIR:AT1G21930.1); similar to unnamed protein…
259518_at	-1.09165	3.25715e-07	AT1G20510	OPCL1 (OPC-8:0 COA LIGASE1); 4-coumarate-CoA ligase
254145_at	-1.09132	5.55083e-07	AT4G24700	unknown protein
266882_at	-1.08691	2.47551e-07	AT2G44670	senescence-associated protein-related
260235_at	-1.08484	3.71442e-07	AT1G74560	NRP1 (NAP1-RELATED PROTEIN 1); DNA binding / chromatin binding / histone binding
259507_at	-1.08425	1.73544e-06	AT1G43910	AAA-type ATPase family protein
247373_at	-1.0837	4.70675e-07	AT5G63150	contains InterPro domain Protein of unknown function DUF1713, mitochondria (InterPro:IPR013177)
265118_at	-1.08312	1.98897e-06	AT1G62660	beta-fructosidase (BFRUCT3) / beta-fructofuranosidase / invertase, vacuolar
264147_at	-1.08235	1.65671e-05	AT1G02205	CER1 (ECERIFERUM 1)
262615_at	-1.08179	1.53766e-06	AT1G13950	EIF-5A (eukaryotic translation initiation factor 5A-1); translation initiation factor
253636_at	-1.08119	3.29004e-05	AT4G30500	similar to unknown protein [Arabidopsis thaliana] (TAIR:AT2G23940.1); similar to unnamed protein product [Vitis vinifera] (GB:CAO22157.1); contains InterPro domain Protein of unknown function DUF788 (InterPro:IPR008506)
244933_at	-1.08034	3.1743e-06	ATCG01070	NADH dehydrogenase ND4L
251840_at	-1.07922	3.21658e-07	AT3G54960	ATPDIL1-3 (PDI-LIKE 1-3); thiol-disulfide exchange intermediate
244985_at	-1.07902	1.21519e-06	ATCG00810	encodes a chloroplast ribosomal protein L22, a constituent of the large subunit of the ribosomal complex
261832_at	-1.07846	1.63644e-05	AT1G10650	protein binding / zinc ion binding
250881_at	-1.07624	1.94277e-05	AT5G04080	similar to unknown protein [Oryza sativa (japonica cultivar-group)] (GB:BAD87214.1)
254053_s_at	-1.07511	1.31321e-06	AT4G25310;AT4G25300	[AT4G25310, oxidoreductase, 2OG-Fe(II) oxygenase family protein];[AT4G25300, oxidoreductase, 2OG-Fe(II) oxygenase family protein]
250434_at	-1.07461	2.12824e-06	AT5G10390	histone H3
262806_at	-1.07287	8.37461e-07	AT1G20950	pyrophosphate--fructose-6-phosphate 1-phosphotransferase-related / pyrophosphate-dependent 6-phosphofructose-1-kinase-related
259348_at	-1.0726	2.65143e-06	AT3G03770	leucine-rich repeat transmembrane protein kinase, putative
260776_at	-1.07232	7.26827e-06	AT1G14580	zinc finger (C2H2 type) family protein
261485_at	-1.07125	4.33228e-07	AT1G14360	ATUTR3/UTR3 (UDP-GALACTOSE TRANSPORTER 3); pyrimidine nucleotide sugar transmembrane transporter
251676_at	-1.07069	2.24903e-06	AT3G57320	similar to hypothetical protein [Vitis vinifera] (GB:CAN80638.1)
266155_at	-1.06919	2.32117e-07	no_match	no_match
AFFX-r2-Ec-bioD-3_at	-1.06562	0.00010925	no_match	no_match
257798_at	-1.06364	3.24639e-05	AT3G15950	(TSA1-LIKE); protein binding
251005_at	-1.06294	1.45707e-07	AT5G02590	chloroplast lumen common family protein
257150_at	-1.06112	1.69734e-07	AT3G27230	similar to (ARABIDOPSIS THALIANA RAS ASSOCIATED WITH DIABETES PROTEIN 3), methyltransferase [Arabidopsis thaliana] (TAIR:AT5G40830.1); similar to (ARABIDOPSIS THALIANA RAS ASSOCIATED WITH DIABETES PROTEIN 3), methyltransferase [Arabidopsis thaliana] (TAIR:AT5G40830.2); similar to hypothetical protein [Prunus persica] (GB:AAO14627.1); contains domain SSF53335 (SSF53335)
261138_at	-1.05884	1.86881e-06	AT1G19710	glycosyl transferase family 1 protein
252921_at	-1.05812	7.54172e-07	AT4G39030	EDS5 (ENHANCED DISEASE SUSCEPTIBILITY 5); antiporter/ transporter
260981_at	-1.05646	1.02014e-05	AT1G53460	structural molecule
255302_at	-1.05644	4.68352e-06	AT4G04830	methionine sulfoxide reductase domain-containing protein / SeIR domain-containing protein
249894_at	-1.05282	2.81722e-06	AT5G22580	Identical to Uncharacterized protein At5g22580 [Arabidopsis Thaliana] (GB:Q9FK81); similar to stable protein 1-related [Arabidopsis thaliana] (TAIR:AT3G17210.1); similar to hypothetical protein [Vitis vinifera] (GB:CAN68720.1); contains InterPro domain Dimeric alpha-beta barrel (InterPro:IPR011008); contains InterPro domain Stress responsive alpha-beta barrel (InterPro:IPR013097)
AFFX-CreX-5_at	-1.05192	4.86195e-05	no_match	no_match
251058_at	-1.0519	3.35767e-06	AT5G01790	unknown protein
259090_at	-1.0513	3.34411e-06	AT3G04920	40S ribosomal protein S24 (RPS24A)
262616_at	-1.05087	5.77748e-06	AT1G06620	2-oxoglutarate-dependent dioxygenase, putative
246230_at	-1.05014	1.41392e-05	AT4G36710	scarecrow transcription factor family protein
258958_at	-1.04941	0.000304552	AT3G01390	VMA10 (VACUOLAR MEMBRANE ATPASE 10)
254996_at	-1.04896	2.47672e-06	AT4G10390	protein kinase family protein
251740_at	-1.04766	1.30457e-06	AT3G56070	ROC2 (rotamase CyP 2); peptidyl-prolyl cis-trans isomerase
259850_at	-1.04765	2.44625e-05	AT1G72240	similar to unknown protein [Arabidopsis thaliana] (TAIR:AT1G22470.1)
248820_at	-1.04725	8.33769e-06	AT5G47060	senescence-associated protein-related
262175_at	-1.04725	6.00878e-07	AT1G74880	NDH-O (NAD(P)H:PLASTOQUINONE DEHYDROGENASE COMPLEX SUBUNIT O)
247038_at	-1.04708	1.97718e-05	AT5G67160	transferase family protein
261951_at	-1.04636	1.65342e-05	AT1G64490	similar to unknown protein [Arabidopsis thaliana] (TAIR:AT5G42060.1); contains domain DEK C-terminal domain (SSF109715)
260978_at	-1.04636	6.29394e-05	AT1G53540	17.6 kDa class I small heat shock protein (HSP17.6C-CI) (AA 1-156)
250199_at	-1.04616	2.25457e-05	AT5G14180	MPL1 (MYZUS PERSICAE-INDUCED LIPASE 1); catalytic
247984_s_at	-1.046	7.31637e-07	AT5G56650;AT5G56660	[AT5G56650, ILL1 (IAA-leucine resistant (ILR)-like gene 1); metallopeptidase];[AT5G56660, ILL2 (IAA-leucine resistant (ILR)-like gene 2); metallopeptidase]
266322_at	-1.04169	6.21406e-06	AT2G46690	auxin-responsive family protein
250304_at	-1.04156	4.89968e-07	AT5G12110	elongation factor 1B alpha-subunit 1 (eEF1Balpha1)
264271_at	-1.04143	3.11334e-05	AT1G60270	pseudogene, glycosyl hydrolase family 1, contains Pfam PF00232 : Glycosyl hydrolase family 1 domain; TIGRFAM TIGR01233: 6-phospho-beta-galactosidase; similar to hydroxyisourate hydrolase (GI:19569603) (Glycine max); blastp match of 57% identity and 2.8e-127 P-value to GP|12746303|gb|AAK07429.1|AF321287_1|AF321287 beta-glucosidase {Musa acuminata}
252034_at	-1.04121	3.41872e-06	AT3G52040	similar to unnamed protein product [Vitis vinifera] (GB:CAO40759.1)
254429_at	-1.0412	4.07816e-07	AT4G21105	cytochrome-c oxidase/ electron carrier
251733_at	-1.04064	1.30455e-06	AT3G56240	CCH (COPPER CHAPERONE)
252424_at	-1.03925	3.36435e-06	AT3G47610	transcription regulator/ zinc ion binding
244944_s_at	-1.03859	9.6931e-07	ATMG00080;ATMG00090	[ATMG00080, encodes a mitochondrial ribosomal protein L16, which is a constituent of the large ribosomal subunit];[ATMG00090, ribosomal protein S3]
263854_at	-1.03848	1.89002e-05	AT2G04430	ATNUDT5 (Arabidopsis thaliana Nudix hydrolase homolog 5); hydrolase
252619_at	-1.03808	3.47116e-07	AT3G45210	similar to unknown protein [Arabidopsis thaliana] (TAIR:AT5G60680.1); similar to unnamed protein product [Vitis vinifera] (GB:CAO21845.1); contains InterPro domain Protein of unknown function DUF584 (InterPro:IPR007608)
251018_at	-1.03787	9.89502e-06	AT5G02450	60S ribosomal protein L36 (RPL36C)
249063_at	-1.03617	2.10117e-05	AT5G44110	POP1
265388_s_at	-1.03594	3.1876e-06	AT2G21010;AT2G20990	[AT2G21010, C2 domain-containing protein];[AT2G20990, ATSYTA/NTMC2T1.1/NTMC2TYPE1.1/SYTA]
251400_at	-1.03518	2.66189e-07	AT3G60420	similar to unknown protein [Arabidopsis thaliana] (TAIR:AT3G60450.1); similar to unnamed protein product [Vitis vinifera] (GB:CAO70569.1); contains InterPro domain Phosphoglycerate mutase (InterPro:IPR013078); contains InterPro domain PRIB5 (InterPro:IPR012398)
263431_at	-1.03481	6.04378e-07	AT2G22170	lipid-associated family protein
257334_at	-1.03456	2.95575e-07	ATMG01370	hypothetical protein
247791_at	-1.03448	3.15119e-07	AT5G58710	ROC7 (rotamase CyP 7); peptidyl-prolyl cis-trans isomerase
AFFX-Athal-Actin_M_at	-1.03367	6.93931e-07	AT5G09810	ACT7 (actin 7)
248393_at	-1.03071	6.41176e-07	AT5G52060	ATBAG1 (ARABIDOPSIS THALIANA BCL-2-ASSOCIATED ATHANOGENE 1); protein binding
247815_at	-1.03001	4.19563e-07	AT5G58420	40S ribosomal protein S4 (RPS4D)
248025_at	-1.02983	1.01207e-06	AT5G55850	NOI
251625_at	-1.02958	2.02818e-06	AT3G57260	BGL2 (PATHOGENESIS-RELATED PROTEIN 2); glucan 1,3-beta-glucosidase/ hydrolase, hydrolyzing O-glycosyl compounds
260556_at	-1.02914	2.64764e-06	AT2G43620	chitinase, putative
249214_at	-1.02882	9.34036e-06	AT5G42720	glycosyl hydrolase family 17 protein
256207_at	-1.02842	3.41282e-05	AT1G50920	GTP-binding protein-related
251524_at	-1.02733	4.16182e-07	AT3G58990	aconitase C-terminal domain-containing protein
254389_s_at	-1.02694	2.38802e-05	AT4G21903;AT4G21910	[AT4G21903, antiporter/ drug transporter];[AT4G21910, MATE efflux family protein]
262050_at	-1.02487	2.49717e-05	AT1G80130	binding
259852_at	-1.02323	3.36622e-06	AT1G72280	AERO1 (ARABIDOPSIS ENDOPLASMIC RETICULUM OXIDOREDUCTINS 1); FAD binding / electron carrier/ oxidoreductase, acting on sulfur group of donors, disulfide as acceptor / protein binding
265682_at	-1.02314	2.19733e-07	AT2G24390	similar to avirulence-responsive protein-related / avirulence induced gene (AIG) protein-related [Arabidopsis thaliana] (TAIR:AT4G31310.1); similar to unnamed protein product [Vitis vinifera] (GB:CAO43968.1); contains InterPro domain Butirosin biosynthesis, BtrG-like (InterPro:IPR013024); contains InterPro domain AIG2-like (InterPro:IPR009288)
248971_at	-1.0231	5.82677e-06	AT5G45000	transmembrane receptor
265339_at	-1.02214	3.85057e-06	AT2G18230	ATPPA2 (ARABIDOPSIS THALIANA PYROPHOSPHORYLASE 2); inorganic diphosphatase/ pyrophosphatase
246620_at	-1.02159	2.73876e-06	AT5G36220	CYP81D1 (CYTOCHROME P450 91A1); oxygen binding
261130_at	-1.0214	1.31837e-06	AT1G04870	protein arginine N-methyltransferase family protein
244986_at	-1.02118	6.24078e-05	ATCG00820	Encodes a 6.8-kDa protein of the small ribosomal subunit.
265037_at	-1.02028	5.40222e-06	AT1G03860	ATPHB2 (PROHIBITIN 2)
255364_s_at	-1.02004	2.76239e-07	AT4G22240;AT4G04020	[AT4G22240, plastid-lipid associated protein PAP, putative];[AT4G04020, FIB (FIBRILLIN); structural molecule]
255127_at	-1.01992	6.81969e-06	AT4G08300	nodulin MtN21 family protein
247964_at	-1.01977	2.06187e-07	AT5G56600	PFN3/PRF3 (PROFILIN 3); actin binding
260367_at	-1.01969	2.16031e-05	AT1G69760	similar to unknown protein [Arabidopsis thaliana] (TAIR:AT1G26920.1); similar to hypothetical protein [Ricinus communis] (GB:CAH56540.1)
252482_at	-1.01928	3.21068e-06	AT3G46670	UDP-glucoronosyl/UDP-glucosyl transferase family protein
266822_at	-1.01896	6.75369e-07	AT2G44860	60S ribosomal protein L24, putative
245993_at	-1.01896	4.60595e-07	AT5G20700	senescence-associated protein-related
250936_at	-1.01707	7.88642e-06	AT5G03120	similar to hypothetical protein [Vitis vinifera] (GB:CAN68657.1)
249344_at	-1.01685	2.58569e-05	AT5G40770	ATPHB3 (PROHIBITIN 3)
251783_at	-1.01676	1.55927e-06	AT3G55280	60S ribosomal protein L23A (RPL23aB)
256593_at	-1.01641	6.82175e-06	AT3G28510	AAA-type ATPase family protein
246516_at	-1.01431	4.10615e-06	AT5G15740	similar to unknown protein [Arabidopsis thaliana] (TAIR:AT3G02250.1); similar to hypothetical protein [Cleome spinosa] (GB:ABD96934.1); similar to unnamed protein product [Vitis vinifera] (GB:CAO49221.1); similar to hypothetical protein [Cleome spinosa] (GB:ABD96844.1); contains InterPro domain Protein of unknown function DUF246, plant (InterPro:IPR004348)
251951_s_at	-1.01239	6.61727e-07	AT3G53630;AT1G55710;AT4G18692	[AT3G53630, similar to unknown protein [Arabidopsis thaliana] (TAIR:AT4G18692.1); similar to unknown [Populus trichocarpa] (GB:ABK93366.1)];[AT1G55710, similar to unknown protein [Arabidopsis thaliana] (TAIR:AT3G53342.1)];[AT4G18692, similar to unknown protein [Arabidopsis thaliana] (TAIR:AT3G53342.1)]
265646_at	-1.01186	2.32485e-05	AT2G27360	lipase, putative
249608_at	-1.01157	5.4902e-07	AT5G37310	transporter
263696_at	-1.01155	6.77021e-06	AT1G31230	AK-HSDH/AK-HSDH I (ASPARTATE KINASE-HOMOSERINE DEHYDROGENASE I); aspartate kinase/ homoserine dehydrogenase
263400_s_at	-1.01053	3.59089e-06	AT3G53870;AT2G31610	[AT3G53870, 40S ribosomal protein S3 (RPS3B)];[AT2G31610, 40S ribosomal protein S3 (RPS3A)]
245512_at	-1.01041	5.05549e-07	AT4G15770	60S ribosome subunit biogenesis protein, putative
249918_at	-1.01017	1.64533e-06	AT5G19240	Identical to Uncharacterized GPI-anchored protein At5g19240 precursor [Arabidopsis Thaliana] (GB:Q84VZ5;GB:Q8H7A4); similar to unknown protein [Arabidopsis thaliana] (TAIR:AT5G19230.1); similar to unknown [Populus trichocarpa] (GB:ABK94712.1)
265030_at	-1.01013	3.63572e-05	AT1G61610	S-locus lectin protein kinase family protein
260852_at	-1.01007	3.69221e-07	AT1G21900	emp24/gp25L/p24 family protein
259105_at	-1.00927	7.26592e-07	AT3G05500	rubber elongation factor (REF) family protein
266189_at	-1.0086	0.000353769	AT2G39020	GCN5-related N-acetyltransferase (GNAT) family protein
246266_at	-1.00744	1.0616e-05	AT1G31817	NFD3 (NUCLEAR FUSION DEFECTIVE 3); structural constituent of ribosome
249469_at	-1.00645	8.56721e-07	AT5G39320	UDP-glucose 6-dehydrogenase, putative
261872_s_at	-1.00628	4.7696e-05	AT4G21660;AT1G11520	[AT4G21660, proline-rich spliceosome-associated (PSP) family protein];[AT1G11520, pliceosome associated protein-related]
264286_at	-1.00518	1.0821e-05	AT1G61870	PPR336 (PENTATRICOPEPTIDE REPEAT 336)
255793_at	-1.00489	7.75485e-06	AT2G33250	similar to unnamed protein product [Vitis vinifera] (GB:CAO71510.1)
247040_at	-1.00434	5.40092e-07	AT5G67150	transferase family protein
247865_at	-1.00397	4.43694e-06	AT5G57815	cytochrome c oxidase subunit 6b, putative
256043_at	-1.00339	1.69791e-06	AT1G07210	30S ribosomal protein S18 family
253266_s_at	-1.00323	7.82037e-07	AT4G34080;AT2G45260	[AT4G34080, similar to unknown protein [Arabidopsis thaliana] (TAIR:AT2G45260.1); similar to unnamed protein product [Vitis vinifera] (GB:CAO24521.1); contains InterPro domain Protein of unknown function DUF641, plant (InterPro:IPR006943)];[AT2G45260, similar to unknown protein [Arabidopsis thaliana] (TAIR:AT4G34080.1); similar to unnamed protein product [Vitis vinifera] (GB:CAO24521.1); contains…
250505_at	-1.00258	7.38143e-06	AT5G09870	CESA5 (CELLULOSE SYNTHASE 5); transferase, transferring glycosyl groups
251760_at	-1.00152	6.98069e-05	AT3G55605	mitochondrial glycoprotein family protein / MAM33 family protein
249410_at	-1.00027	9.3936e-06	AT5G40380	protein kinase family protein
251428_at	5.59612	1.40213e-14	AT3G60140	DIN2 (DARK INDUCIBLE 2); hydrolase, hydrolyzing O-glycosyl compounds
258957_at	5.31297	2.06797e-13	AT3G01420	ALPHA-DOX1 (ALPHA-DIOXYGENASE 1)
254889_at	4.87407	1.94632e-12	AT4G11650	ATOSM34 (OSMOTIN 34)
258402_at	4.54131	1.47011e-13	AT3G15450	similar to unknown protein [Arabidopsis thaliana] (TAIR:AT4G27450.1); similar to unknown [Populus trichocarpa] (GB:ABK93866.1); contains domain PTHR11772 (PTHR11772); contains domain G3DSA:3.60.20.10 (G3DSA:3.60.20.10); contains domain SSF56235 (SSF56235)
266270_at	4.3696	2.60074e-13	AT2G29470	ATGSTU3 (GLUTATHIONE S-TRANSFERASE 21); glutathione transferase
262603_at	4.31652	6.04691e-13	AT1G15380	lactoylglutathione lyase family protein / glyoxalase I family protein
254215_at	4.23256	3.78916e-11	AT4G23700	ATCHX17 (CATION/H+ EXCHANGER 17); monovalent cation:proton antiporter
263475_at	4.12137	1.40568e-11	AT2G31945	similar to unknown protein [Arabidopsis thaliana] (TAIR:AT1G05575.1); similar to unnamed protein product [Vitis vinifera] (GB:CAO22015.1); similar to hypothetical protein [Vitis vinifera] (GB:CAN61524.1); similar to hypothetical protein [Vitis vinifera] (GB:CAN71356.1)
252415_at	4.07772	2.53908e-12	AT3G47340	ASN1 (DARK INDUCIBLE 6)
253061_at	3.923	2.86961e-11	AT4G37610	BT5 (BTB and TAZ domain protein 5); protein binding / transcription regulator
251293_at	3.71285	2.54484e-11	AT3G61930	unknown protein
260015_at	3.7093	3.53482e-12	AT1G67980	CCoAMT (caffeoyl-CoA 3-O-methyltransferase); caffeoyl-CoA O-methyltransferase
253829_at	3.61906	5.10158e-11	AT4G28040	nodulin MtN21 family protein
256024_at	3.57687	1.92309e-10	AT1G58340	ZF14; transporter
260287_at	3.57617	2.25921e-12	AT1G80440	kelch repeat-containing F-box family protein
249862_at	3.53439	6.04672e-12	AT5G22920	zinc finger (C3HC4-type RING finger) family protein
248528_at	3.43942	1.58551e-11	AT5G50760	auxin-responsive family protein
251221_at	3.42505	8.9634e-11	AT3G62550	universal stress protein (USP) family protein
265387_at	3.39229	2.35378e-12	AT2G20670	similar to unknown protein [Arabidopsis thaliana] (TAIR:AT4G32480.1); similar to unnamed protein product [Vitis vinifera] (GB:CAO69754.1); contains InterPro domain Protein of unknown function DUF506, plant (InterPro:IPR006502)
245393_at	3.36962	1.03416e-10	AT4G16260	glycosyl hydrolase family 17 protein
257540_at	3.33165	4.16496e-08	AT3G21520	similar to unknown protein [Arabidopsis thaliana] (TAIR:AT3G21550.1); similar to unnamed protein product [Vitis vinifera] (GB:CAO71058.1); contains InterPro domain Protein of unknown function DUF679 (InterPro:IPR007770)
258395_at	3.25174	4.30571e-11	AT3G15500	ATNAC3 (ARABIDOPSIS NAC DOMAIN CONTAINING PROTEIN 55); transcription factor
267178_at	3.24845	7.8649e-12	AT2G37750	unknown protein
263228_at	3.20358	1.25357e-09	AT1G30700	FAD-binding domain-containing protein
257315_at	3.19455	5.69207e-11	AT3G30775	ERD5 (EARLY RESPONSIVE TO DEHYDRATION 5); proline dehydrogenase
253908_at	3.17627	1.0742e-11	AT4G27260	GH3.5/WES1; indole-3-acetic acid amido synthetase
249454_at	3.15151	3.34498e-12	AT5G39520	similar to unknown protein [Arabidopsis thaliana] (TAIR:AT5G39530.1); similar to unnamed protein product [Vitis vinifera] (GB:CAO15021.1)
260492_at	3.15006	1.23745e-11	AT2G41850	PGAZAT (POLYGALACTURONASE ABSCISSION ZONE A. THALIANA); polygalacturonase
249467_at	3.14659	5.75668e-10	AT5G39610	ANAC092/ATNAC2/ATNAC6 (Arabidopsis NAC domain containing protein 92); protein heterodimerization/ protein homodimerization/ transcription factor
247954_at	3.14312	1.18415e-09	AT5G56870	BGAL4 (beta-galactosidase 4); beta-galactosidase
266376_at	3.0954	1.16645e-10	AT2G14620	xyloglucan:xyloglucosyl transferase, putative / xyloglucan endotransglycosylase, putative / endo-xyloglucan transferase, putative
261763_at	3.0814	9.00866e-10	AT1G15520	ATPDR12/PDR12 (PLEIOTROPIC DRUG RESISTANCE 12); ATPase, coupled to transmembrane movement of substances
249923_at	3.07929	4.20896e-12	AT5G19120	aspartic-type endopeptidase/ pepsin A
250580_at	3.01385	1.53359e-11	AT5G07440	GDH2 (GLUTAMATE DEHYDROGENASE 2); oxidoreductase
253161_at	3.00894	1.00596e-09	AT4G35770	SEN1 (DARK INDUCIBLE 1)
262047_at	2.99738	8.46005e-11	AT1G80160	lactoylglutathione lyase family protein / glyoxalase I family protein
245076_at	2.98958	1.01668e-10	AT2G23170	GH3.3; indole-3-acetic acid amido synthetase
248606_at	2.9771	1.33738e-11	AT5G49450;AT5G49448	[AT5G49450, ATBZIP1 (ARABIDOPSIS THALIANA BASIC LEUCINE-ZIPPER 1); DNA binding / protein heterodimerization/ transcription factor];[AT5G49448, CPuORF4 (Conserved peptide upstream open reading frame 4)]
265478_at	2.97132	1.08852e-10	AT2G15890	MEE14 (maternal effect embryo arrest 14)
260741_at	2.96715	2.35495e-10	AT1G15040	glutamine amidotransferase-related
260706_at	2.92692	4.64154e-10	AT1G32350	AOX1D (ALTERNATIVE OXIDASE 1D); alternative oxidase
260101_at	2.87622	8.90476e-10	AT1G73260	trypsin and protease inhibitor family protein / Kunitz family protein
246114_at	2.8169	6.44178e-11	AT5G20250	DIN10 (DARK INDUCIBLE 10); hydrolase, hydrolyzing O-glycosyl compounds
245982_at	2.80379	1.31352e-10	AT5G13170	nodulin MtN3 family protein
264261_at	2.77111	2.8494e-10	AT1G09240	nicotianamine synthase, putative
254120_at	2.75096	2.1126e-11	AT4G24570	mitochondrial substrate carrier family protein
245976_at	2.71941	5.55391e-10	AT5G13080	WRKY75 (WRKY DNA-BINDING PROTEIN 75); transcription factor
258809_at	2.68736	1.3712e-11	AT3G04070	ANAC047 (Arabidopsis NAC domain containing protein 47); transcription factor
263443_at	2.68212	1.22736e-08	AT2G28630	beta-ketoacyl-CoA synthase family protein
256965_at	2.57631	5.18689e-10	AT3G13450	DIN4 (DARK INDUCIBLE 4); 3-methyl-2-oxobutanoate dehydrogenase (2-methylpropanoyl-transferring)
261020_at	2.56262	2.25622e-11	AT1G26390	FAD-binding domain-containing protein
252367_at	2.53269	1.68148e-10	AT3G48360	BT2 (BTB AND TAZ DOMAIN PROTEIN 2); protein binding / transcription factor/ transcription regulator
266995_at	2.5258	1.70365e-06	AT2G34500	CYP710A1 (cytochrome P450, family 710, subfamily A, polypeptide 1); C-22 sterol desaturase/ oxygen binding
247949_at	2.51073	1.80402e-10	AT5G57220	CYP81F2 (cytochrome P450, family 81, subfamily F, polypeptide 2); oxygen binding
261021_at	2.49449	2.05305e-10	AT1G26380	FAD-binding domain-containing protein
253046_at	2.42894	7.14275e-09	AT4G37370	CYP81D8 (cytochrome P450, family 81, subfamily D, polypeptide 8); oxygen binding
264467_at	2.38288	3.09961e-09	AT1G10140	similar to unknown protein [Arabidopsis thaliana] (TAIR:AT1G58420.1); contains InterPro domain Uncharacterised conserved protein UCP031279 (InterPro:IPR016972)
258225_at	2.38076	3.6254e-10	AT3G15630	similar to unknown protein [Arabidopsis thaliana] (TAIR:AT1G52720.1); similar to unnamed protein product [Vitis vinifera] (GB:CAO46032.1); similar to hypothetical protein [Vitis vinifera] (GB:CAN71657.1)
246777_at	2.34209	4.24417e-10	AT5G27420	zinc finger (C3HC4-type RING finger) family protein
251635_at	2.34141	1.7628e-06	AT3G57510	ADPG1 (endo-polygalacturonase 1); polygalacturonase
251356_at	2.3403	7.00639e-11	AT3G61060	ATPP2-A13
262229_at	2.33912	2.51834e-10	AT1G68620	hydrolase
263182_at	2.33495	1.97691e-06	AT1G05575	unknown protein
266884_at	2.3277	1.9622e-10	AT2G44790	UCC2 (UCLACYANIN 2); copper ion binding
264482_at	2.32672	6.5002e-09	AT1G77210	sugar transporter, putative
253373_at	2.32116	1.14101e-10	AT4G33150	LKR (SACCHAROPINE DEHYDROGENASE)
267524_at	2.31976	2.5982e-10	AT2G30600	BTB/POZ domain-containing protein
255381_at	2.29467	1.78515e-10	AT4G03510	RMA1 (Ring finger protein with Membrane Anchor 1); protein binding / ubiquitin-protein ligase/ zinc ion binding
259015_at	2.2929	9.92383e-10	AT3G07350	similar to unknown protein [Arabidopsis thaliana] (TAIR:AT3G25240.1); similar to unnamed protein product [Vitis vinifera] (GB:CAO38687.1); contains InterPro domain Protein of unknown function DUF506, plant (InterPro:IPR006502)
251642_at	2.28724	2.29408e-10	AT3G57520	ATSIP2 (ARABIDOPSIS THALIANA SEED IMBIBITION 2); hydrolase, hydrolyzing O-glycosyl compounds
261648_at	2.28051	2.35095e-09	AT1G27730	STZ (SALT TOLERANCE ZINC FINGER); nucleic acid binding / transcription factor/ zinc ion binding
267461_at	2.27612	2.38747e-09	AT2G33830	dormancy/auxin associated family protein
258100_at	2.27225	4.08204e-09	AT3G23550	MATE efflux family protein
259502_at	2.26868	3.10258e-10	AT1G15670	kelch repeat-containing F-box family protein
267357_at	2.26346	1.40461e-10	AT2G40000	similar to unknown protein [Arabidopsis thaliana] (TAIR:AT3G55840.1); similar to unnamed protein product [Vitis vinifera] (GB:CAO41329.1); contains InterPro domain Hs1pro-1, C-terminal (InterPro:IPR009743); contains InterPro domain Hs1pro-1, N-terminal (InterPro:IPR009869)
258983_at	2.26279	1.72595e-08	AT3G08860	alanine--glyoxylate aminotransferase, putative / beta-alanine-pyruvate aminotransferase, putative / AGT, putative
245252_at	2.25786	2.20677e-09	AT4G17500	ATERF-1 (ETHYLENE RESPONSIVE ELEMENT BINDING FACTOR 1); DNA binding / transcription activator/ transcription factor
267238_at	2.25469	7.10251e-10	AT2G44130	kelch repeat-containing F-box family protein
255742_at	2.23795	6.13458e-09	AT1G25560	AP2 domain-containing transcription factor, putative
255543_at	2.2315	1.0292e-10	AT4G01870	tolB protein-related
245038_at	2.2021	1.13316e-09	AT2G26560	PLP2 (PHOSPHOLIPASE A 2A); nutrient reservoir
260037_at	2.16686	6.84085e-10	AT1G68840	RAV2 (REGULATOR OF THE ATPASE OF THE VACUOLAR MEMBRANE); DNA binding / transcription factor
251017_at	2.16383	1.13474e-08	AT5G02760	protein phosphatase 2C family protein / PP2C family protein
267345_at	2.12908	5.60825e-10	AT2G44240	similar to unknown protein [Arabidopsis thaliana] (TAIR:AT2G44220.1); similar to unnamed protein product [Vitis vinifera] (GB:CAO67164.1); contains InterPro domain Protein of unknown function DUF239, plant (InterPro:IPR004314)
265987_at	2.12743	5.86293e-09	AT2G24240	potassium channel tetramerisation domain-containing protein
245711_at	2.12135	7.12757e-09	AT5G04340	C2H2 (ZINC FINGER OF ARABIDOPSIS THALIANA 6); nucleic acid binding / transcription factor/ zinc ion binding
259133_at	2.10009	4.60651e-09	AT3G05400	sugar transporter, putative
267559_at	2.09374	2.24171e-10	AT2G45570	CYP76C2 (cytochrome P450, family 76, subfamily C, polypeptide 2); oxygen binding
267523_at	2.09347	7.89368e-09	AT2G30600	BTB/POZ domain-containing protein
265918_at	2.0833	3.83879e-09	AT2G15090	fatty acid elongase, putative
247543_at	2.08267	5.97833e-10	AT5G61600	ethylene-responsive element-binding family protein
266656_at	2.07782	3.33522e-09	AT2G25900	ATCTH (Arabidopsis thaliana Cys3His zinc finger protein); transcription factor
264524_at	2.07495	2.01891e-09	AT1G10070	ATBCAT-2; branched-chain-amino-acid transaminase/ catalytic
248683_at	2.0562	4.98406e-10	AT5G48490	protease inhibitor/seed storage/lipid transfer protein (LTP) family protein
254042_at	2.05307	2.24806e-08	AT4G25810	XTR6 (XYLOGLUCAN ENDOTRANSGLYCOSYLASE 6); hydrolase, acting on glycosyl bonds
260386_at	2.04593	1.68677e-08	AT1G74010	strictosidine synthase family protein
258552_at	2.04504	2.47399e-09	AT3G07010	pectate lyase family protein
266140_at	2.04335	9.42359e-08	AT2G28120	nodulin family protein
263404_s_at	2.04217	1.56015e-09	AT2G04090;AT2G04100	[AT2G04090, MATE efflux family protein];[AT2G04100, MATE efflux family protein]
245317_at	2.02018	3.9526e-09	AT4G15610	integral membrane family protein
259979_at	2.01652	4.32251e-10	AT1G76600	similar to unknown protein [Arabidopsis thaliana] (TAIR:AT1G21010.1); similar to hypothetical protein [Vitis vinifera] (GB:CAN67638.1)
245866_s_at	2.00905	4.32946e-08	AT1G57990;AT1G57980	[AT1G57990, ATPUP18 (Arabidopsis thaliana purine permease 18); purine transmembrane transporter];[AT1G57980, purine permease-related]
253874_at	2.00262	5.97217e-09	AT4G27450	similar to unknown protein [Arabidopsis thaliana] (TAIR:AT3G15450.1); similar to unnamed protein product [Vitis vinifera] (GB:CAO39242.1); contains domain G3DSA:3.60.20.10 (G3DSA:3.60.20.10); contains domain SSF56235 (SSF56235)
248163_at	1.98117	5.33936e-10	AT5G54510	DFL1/GH3.6 (DWARF IN LIGHT 1); indole-3-acetic acid amido synthetase
246071_at	1.97909	1.26828e-09	AT5G20150	SPX (SYG1/Pho81/XPR1) domain-containing protein
267477_at	1.97025	4.47391e-10	AT2G02710	PAC motif-containing protein
266072_at	1.97007	7.26503e-09	AT2G18700	ATTPS11 (Arabidopsis thaliana trehalose phosphatase/synthase 11); transferase, transferring glycosyl groups
246004_at	1.95915	7.54719e-09	AT5G20630	GLP3 (GERMIN-LIKE PROTEIN 3); manganese ion binding / metal ion binding / nutrient reservoir
253101_at	1.95471	3.84444e-09	AT4G37430	CYP91A2 (CYTOCHROME P450 MONOOXYGENASE 91A2); oxygen binding
264580_at	1.93661	4.20384e-08	AT1G05340	similar to unknown protein [Arabidopsis thaliana] (TAIR:AT2G32210.1)
255856_at	1.92122	3.74715e-10	AT1G66940	protein kinase-related
251443_at	1.91752	1.21368e-09	AT3G59940	kelch repeat-containing F-box family protein
257365_x_at	1.90749	1.47755e-08	AT2G26020	PDF1.2b (plant defensin 1.2b)
259418_at	1.90708	3.8008e-08	AT1G02390	ATGPAT2/GPAT2 (GLYCEROL-3-PHOSPHATE ACYLTRANSFERASE 2); acyltransferase
248432_at	1.89844	2.91959e-08	AT5G51390	unknown protein
261937_at	1.87312	1.0727e-09	AT1G22570	proton-dependent oligopeptide transport (POT) family protein
267230_at	1.8688	1.56504e-07	AT2G44080	ARL (ARGOS-LIKE)
263231_at	1.86759	2.22345e-08	AT1G05680	UDP-glucoronosyl/UDP-glucosyl transferase family protein
247585_at	1.84855	7.7915e-09	AT5G60680	similar to unknown protein [Arabidopsis thaliana] (TAIR:AT3G45210.1); similar to unnamed protein product [Vitis vinifera] (GB:CAO21845.1); contains InterPro domain Protein of unknown function DUF584 (InterPro:IPR007608)
264645_at	1.84583	2.9036e-08	AT1G08940	phosphoglycerate/bisphosphoglycerate mutase family protein
253871_at	1.84355	1.87493e-08	AT4G27440	PORB (PROTOCHLOROPHYLLIDE OXIDOREDUCTASE B); oxidoreductase/ protochlorophyllide reductase
262099_s_at	1.83993	3.62079e-06	AT4G37390;AT1G59500	[AT4G37390, YDK1 (YADOKARI 1); indole-3-acetic acid amido synthetase];[AT1G59500, GH3.4; indole-3-acetic acid amido synthetase]
264672_at	1.83533	1.1055e-06	AT1G09750	chloroplast nucleoid DNA-binding protein-related
247540_at	1.83419	6.22801e-10	AT5G61590	AP2 domain-containing transcription factor family protein
260225_at	1.83242	7.71003e-09	AT1G74590	ATGSTU10 (Arabidopsis thaliana Glutathione S-transferase (class tau) 10); glutathione transferase
262456_at	1.81975	4.9847e-09	AT1G11260	STP1 (SUGAR TRANSPORTER 1); carbohydrate transmembrane transporter/ sugar:hydrogen ion symporter
261006_at	1.80884	1.77538e-08	AT1G26410	FAD-binding domain-containing protein
247925_at	1.79704	5.41358e-09	AT5G57560	TCH4 (TOUCH 4); hydrolase, acting on glycosyl bonds / xyloglucan:xyloglucosyl transferase
258939_at	1.79436	9.59449e-09	AT3G10020	similar to Os12g0147200 [Oryza sativa (japonica cultivar-group)] (GB:NP_001066153.1); similar to unnamed protein product [Vitis vinifera] (GB:CAO15981.1); similar to Os11g0149200 [Oryza sativa (japonica cultivar-group)] (GB:NP_001065754.1)
252464_at	1.78671	1.02709e-07	AT3G47160	protein binding / zinc ion binding
255860_at	1.78402	6.271e-08	AT5G34940	ATGUS3 (ARABIDOPSIS THALIANA GLUCURONIDASE 3); beta-glucuronidase
245637_at	1.77307	1.36597e-09	AT1G25230	purple acid phosphatase family protein
259517_at	1.75303	1.46494e-08	AT1G20630	CAT1 (CATALASE 1); catalase
263866_at	1.75078	7.22757e-09	AT2G36950	heavy-metal-associated domain-containing protein
259596_at	1.74542	1.38226e-07	AT1G28130	GH3.17; indole-3-acetic acid amido synthetase
245250_at	1.73711	1.77713e-08	AT4G17490	ATERF6 (ETHYLENE RESPONSIVE ELEMENT BINDING FACTOR 6); DNA binding / transcription factor
266658_at	1.73568	1.16113e-08	AT2G25735	unknown protein
265070_at	1.72844	6.06397e-09	AT1G55510	BCDH BETA1 (BRANCHED-CHAIN ALPHA-KETO ACID DECARBOXYLASE E1 BETA SUBUNIT); 3-methyl-2-oxobutanoate dehydrogenase (2-methylpropanoyl-transferring)
258059_at	1.72731	9.29285e-09	AT3G29035	ANAC059/ATNAC3 (Arabidopsis NAC domain containing protein 59); protein heterodimerization/ transcription factor
245567_at	1.71882	1.95508e-08	AT4G14630	GLP9 (GERMIN-LIKE PROTEIN 9); manganese ion binding / metal ion binding / nutrient reservoir
246238_at	1.71839	1.06419e-07	AT4G36670	mannitol transporter, putative
256376_s_at	1.71688	2.94171e-05	AT1G66690;AT1G66700	[AT1G66690, S-adenosyl-L-methionine:carboxyl methyltransferase family protein];[AT1G66700, PXMT1; S-adenosylmethionine-dependent methyltransferase]
259439_at	1.70665	1.193e-07	AT1G01480	ACS2 (1-Amino-cyclopropane-1-carboxylate synthase 2)
251176_at	1.70165	5.28115e-09	AT3G63380	calcium-transporting ATPase, plasma membrane-type, putative / Ca(2+)-ATPase, putative (ACA12)
261892_at	1.69773	1.83154e-09	AT1G80840	WRKY40 (WRKY DNA-binding protein 40); transcription factor
248622_at	1.69468	3.93891e-09	AT5G49360	BXL1 (BETA-XYLOSIDASE 1); hydrolase, hydrolyzing O-glycosyl compounds
265199_s_at	1.69109	3.47748e-06	AT2G36780;AT2G36770	[AT2G36780, UDP-glucoronosyl/UDP-glucosyl transferase family protein];[AT2G36770, UDP-glucoronosyl/UDP-glucosyl transferase family protein]
265400_at	1.68005	1.28601e-08	AT2G10940	protease inhibitor/seed storage/lipid transfer protein (LTP) family protein
247924_at	1.67977	1.34668e-06	AT5G57655	xylose isomerase family protein
260203_at	1.66781	4.38352e-09	AT1G52890	ANAC019 (Arabidopsis NAC domain containing protein 19); transcription factor
246133_at	1.66339	1.67822e-07	AT5G20960	AAO1 (ALDEHYDE OXIDASE 1)
246984_at	1.65876	5.65474e-08	AT5G67310	CYP81G1 (cytochrome P450, family 81, subfamily G, polypeptide 1); oxygen binding
265216_at	1.65263	6.09458e-08	AT1G05100	MAPKKK18 (Mitogen-activated protein kinase kinase kinase 18); kinase
246371_at	1.64875	5.70667e-09	AT1G51940	protein kinase family protein / peptidoglycan-binding LysM domain-containing protein
253754_at	1.64513	7.9711e-07	AT4G29020	glycine-rich protein
252250_at	1.64436	2.55933e-08	AT3G49790	ATP binding
255733_at	1.63943	5.18536e-09	AT1G25400	similar to unknown protein [Arabidopsis thaliana] (TAIR:AT1G68440.1); similar to unnamed protein product [Vitis vinifera] (GB:CAO42150.1)
250277_at	1.63449	3.13525e-07	AT5G12940	leucine-rich repeat family protein
252387_at	1.6313	2.903e-06	AT3G47800	aldose 1-epimerase family protein
258791_at	1.6268	4.59321e-09	AT3G04720	PR4 (PATHOGENESIS-RELATED 4)
263411_at	1.62395	1.48734e-06	AT2G28710	zinc finger (C2H2 type) family protein
266139_at	1.61961	9.86528e-07	AT2G28085	auxin-responsive family protein
254573_at	1.61645	3.44154e-07	AT4G19420	pectinacetylesterase family protein
246932_at	1.61079	3.75876e-08	AT5G25190	ethylene-responsive element-binding protein, putative
254524_at	1.60864	3.3642e-08	AT4G20000	VQ motif-containing protein
248794_at	1.60428	3.48413e-08	AT5G47220	ATERF-2/ATERF2/ERF2 (ETHYLENE RESPONSE FACTOR 2); DNA binding / transcription activator/ transcription factor
254197_at	1.60396	1.58413e-08	AT4G24040	ATTRE1/TRE1 (TREHALASE 1); alpha,alpha-trehalase/ trehalase
252993_at	1.6035	1.30076e-08	AT4G38540	monooxygenase, putative (MO2)
256012_at	1.60283	1.30105e-07	AT1G19250	FMO1 (FLAVIN-DEPENDENT MONOOXYGENASE 1); monooxygenase
265067_at	1.59106	1.24127e-08	AT1G03850	glutaredoxin family protein
260411_at	1.5887	1.07847e-07	AT1G69890	similar to unknown protein [Arabidopsis thaliana] (TAIR:AT1G27100.1); similar to unknown [Populus trichocarpa] (GB:ABK94560.1); contains InterPro domain Protein of unknown function DUF569 (InterPro:IPR007679); contains InterPro domain Actin-crosslinking proteins (InterPro:IPR008999)
262072_at	1.58299	7.01302e-09	AT1G59590	ZCF37
259841_at	1.58278	1.64213e-07	AT1G52200	similar to unknown protein [Arabidopsis thaliana] (TAIR:AT3G18470.1); similar to unnamed protein product [Vitis vinifera] (GB:CAO45876.1); contains InterPro domain Protein of unknown function Cys-rich (InterPro:IPR006461)
246034_at	1.57942	2.16192e-06	AT5G08350	GRAM domain-containing protein / ABA-responsive protein-related
259442_at	1.57792	9.28186e-07	AT1G02310	glycosyl hydrolase family protein 5 / cellulase family protein / (1-4)-beta-mannan endohydrolase, putative
258277_at	1.56797	5.92151e-09	AT3G26830	PAD3 (PHYTOALEXIN DEFICIENT 3); oxygen binding
245148_at	1.56716	2.08456e-08	AT2G45220	pectinesterase family protein
258792_at	1.56659	1.40518e-08	AT3G04640	glycine-rich protein
253722_at	1.5581	6.59916e-09	AT4G29190	zinc finger (CCCH-type) family protein
248050_at	1.55183	2.65819e-08	AT5G56100	glycine-rich protein / oleosin
256098_at	1.55104	7.09532e-09	AT1G13700	glucosamine/galactosamine-6-phosphate isomerase family protein
253285_at	1.54943	2.92804e-08	AT4G34250	fatty acid elongase, putative
249187_at	1.54638	1.58323e-08	AT5G43060	cysteine proteinase, putative / thiol protease, putative
260855_at	1.54616	7.96349e-09	AT1G21920	MORN (Membrane Occupation and Recognition Nexus) repeat-containing protein /phosphatidylinositol-4-phosphate 5-kinase-related
259982_at	1.54584	8.00294e-09	AT1G76410	ATL8; protein binding / zinc ion binding
258524_at	1.54534	2.29768e-07	AT3G06810	IBR3 (IBA-RESPONSE 3); acyl-CoA dehydrogenase/ oxidoreductase
258887_at	1.5432	4.49119e-09	AT3G05630	PLDP2 (PHOSPHOLIPASE D ZETA 2); phospholipase D
256299_at	1.54152	3.75185e-07	AT1G69530	ATEXPA1 (ARABIDOPSIS THALIANA EXPANSIN A1)
266983_at	1.5256	8.64389e-07	AT2G39400	hydrolase, alpha/beta fold family protein
251127_at	1.52223	3.37734e-06	AT5G01080	beta-galactosidase
257654_at	1.52214	1.19516e-06	AT3G13310	DNAJ heat shock N-terminal domain-containing protein
252984_at	1.5204	2.58435e-08	AT4G37990	ELI3-2 (ELICITOR-ACTIVATED GENE 3)
259977_at	1.51492	4.06209e-09	AT1G76590	zinc-binding family protein
251884_at	1.5123	2.35796e-08	AT3G54150	embryo-abundant protein-related
255926_at	1.51181	1.26693e-08	AT1G22190	AP2 domain-containing transcription factor, putative
267591_at	1.51174	9.81909e-08	AT2G39705	DVL11/RTFL8 (ROTUNDIFOLIA LIKE 8)
257206_at	1.51148	7.09967e-08	AT3G16530	legume lectin family protein
252220_at	1.51027	1.08506e-07	AT3G49940	LBD38 (LOB DOMAIN-CONTAINING PROTEIN 38)
255255_at	1.5088	1.00404e-07	AT4G05070	unknown protein
263216_s_at	1.50826	1.15371e-06	AT1G30720;AT1G30730	[AT1G30720, FAD-binding domain-containing protein];[AT1G30730, FAD-binding domain-containing protein]
252679_at	1.50648	3.52822e-06	AT3G44260	CCR4-NOT transcription complex protein, putative
254543_at	1.50586	7.97623e-09	AT4G19810	glycosyl hydrolase family 18 protein
255774_at	1.50015	8.18004e-09	AT1G18620	similar to unknown protein [Arabidopsis thaliana] (TAIR:AT1G74160.1); similar to unnamed protein product [Vitis vinifera] (GB:CAO49165.1)
264652_at	1.50001	1.13077e-05	AT1G08920	sugar transporter, putative
263126_at	1.49905	1.48251e-07	AT1G78460	SOUL heme-binding family protein
248701_at	1.49701	3.25476e-08	AT5G48410	ATGLR1.3 (Arabidopsis thaliana glutamate receptor 1.3)
256799_at	1.49496	2.01194e-08	AT3G18560	similar to unknown protein [Arabidopsis thaliana] (TAIR:AT1G49000.1); similar to unnamed protein product [Vitis vinifera] (GB:CAO68009.1)
255822_at	1.49399	8.75762e-09	AT2G40610	ATEXPA8 (ARABIDOPSIS THALIANA EXPANSIN A8)
252511_at	1.49139	1.94487e-06	AT3G46280	protein kinase-related
245794_at	1.48335	8.26169e-07	AT1G32170	XTR4 (XYLOGLUCAN ENDOTRANSGLYCOSYLASE 4); hydrolase, acting on glycosyl bonds
245642_at	1.47994	1.74479e-08	AT1G25275	similar to unnamed protein product [Vitis vinifera] (GB:CAO43403.1)
266184_s_at	1.4786	7.78017e-07	AT3G54700;AT2G38940	[AT3G54700, carbohydrate transmembrane transporter/ phosphate transmembrane transporter/ sugar:hydrogen ion symporter];[AT2G38940, ATPT2 (PHOSPHATE TRANSPORTER 2); carbohydrate transmembrane transporter/ phosphate transmembrane transporter/ sugar:hydrogen ion symporter]
254396_at	1.4764	9.4959e-08	AT4G21680	proton-dependent oligopeptide transport (POT) family protein
257294_at	1.47357	1.40989e-07	AT3G15570	phototropic-responsive NPH3 family protein
254561_at	1.46238	1.65306e-08	AT4G19160	binding
248060_at	1.46195	1.2636e-06	AT5G55560	protein kinase family protein
249377_at	1.46139	3.71099e-07	AT5G40690	similar to unknown protein [Arabidopsis thaliana] (TAIR:AT2G41730.1); similar to unnamed protein product [Vitis vinifera] (GB:CAO14635.1)
256300_at	1.46058	8.88605e-09	AT1G69490	NAP (NAC-LIKE, ACTIVATED BY AP3/PI); transcription factor
258920_at	1.4605	4.04008e-07	AT3G10520	AHB2 (NON-SYMBIOTIC HAEMOGLOBIN 2)
253066_at	1.45691	5.85552e-07	AT4G37770	ACS8 (1-Amino-cyclopropane-1-carboxylate synthase 8)
260933_at	1.45131	5.71553e-07	AT1G02470	similar to unknown protein [Arabidopsis thaliana] (TAIR:AT1G02475.1); similar to unnamed protein product [Vitis vinifera] (GB:CAO40177.1); contains InterPro domain Streptomyces cyclase/dehydrase (InterPro:IPR005031)
250032_at	1.44314	8.63653e-09	AT5G18170	GDH1 (GLUTAMATE DEHYDROGENASE 1); oxidoreductase
264923_s_at	1.44243	5.37842e-06	AT1G65970;AT1G60740	[AT1G65970, TPX2 (THIOREDOXIN-DEPENDENT PEROXIDASE 2); antioxidant];[AT1G60740, peroxiredoxin type 2, putative]
263073_at	1.43785	2.94577e-08	AT2G17500	auxin efflux carrier family protein
249860_at	1.43747	1.44084e-07	AT5G22860	serine carboxypeptidase S28 family protein
248713_at	1.4349	2.95855e-08	AT5G48180	kelch repeat-containing protein
260522_x_at	1.43062	1.26368e-07	AT2G41730	similar to unknown protein [Arabidopsis thaliana] (TAIR:AT5G24640.1); similar to unnamed protein product [Vitis vinifera] (GB:CAO14635.1)
252908_at	1.42724	8.10419e-08	AT4G39670	glycolipid binding / glycolipid transporter
262518_at	1.42488	3.15917e-07	AT1G17170	ATGSTU24 (ARABIDOPSIS THALIANA GLUTATHIONE S-TRANSFERASE (CLASS TAU) 24); glutathione transferase
261394_at	1.42172	7.07263e-08	AT1G79680	wall-associated kinase, putative
266071_at	1.42121	1.58226e-07	AT2G18680;AT2G18670	[AT2G18680, similar to unknown protein [Arabidopsis thaliana] (TAIR:AT2G18690.1); similar to hypothetical protein OsI_029427 [Oryza sativa (indica cultivar-group)] (GB:EAZ08195.1)];[AT2G18670, zinc finger (C3HC4-type RING finger) family protein]
252334_at	1.41337	3.35248e-07	AT3G48850	mitochondrial phosphate transporter, putative
249928_at	1.41336	3.6259e-07	AT5G22250	CCR4-NOT transcription complex protein, putative
251745_at	1.40861	4.73124e-08	AT3G55980	zinc finger (CCCH-type) family protein
250666_at	1.40702	1.83612e-08	AT5G07100	WRKY26 (WRKY DNA-binding protein 26); transcription factor
261525_at	1.40313	2.13451e-07	AT1G14330	kelch repeat-containing F-box family protein
256930_at	1.40274	1.79223e-05	AT3G22460	cysteine synthase, putative / O-acetylserine (thiol)-lyase, putative / O-acetylserine sulfhydrylase, putative
266259_at	1.40247	1.76909e-07	AT2G27830	similar to pentatricopeptide (PPR) repeat-containing protein [Arabidopsis thaliana] (TAIR:AT4G22760.1); similar to hypothetical protein [Catharanthus roseus] (GB:CAC09928.1)
251541_at	1.39986	1.61817e-08	AT3G58750	CSY2 (CITRATE SYNTHASE 2); citrate (SI)-synthase
252570_at	1.37541	4.33129e-07	AT3G45300	IVD (ISOVALERYL-COA-DEHYDROGENASE)
258975_at	1.3744	1.98582e-07	AT3G01970	WRKY45 (WRKY DNA-binding protein 45); transcription factor
256014_at	1.37368	1.41648e-06	AT1G19200	senescence-associated protein-related
252303_at	1.37099	4.65416e-07	AT3G49210	similar to unknown protein [Arabidopsis thaliana] (TAIR:AT3G49200.1); similar to condensation domain-containing protein [Arabidopsis thaliana] (TAIR:AT3G49190.1); similar to unnamed protein product [Vitis vinifera] (GB:CAO48523.1); contains InterPro domain Protein of unknown function UPF0089 (InterPro:IPR004255); contains InterPro domain Protein of unknown function DUF1298 (InterPro:IPR009721)
264746_at	1.36726	1.0158e-07	AT1G62300	WRKY6 (WRKY DNA-binding protein 6); transcription factor
245349_at	1.36699	4.12344e-07	AT4G16690	esterase/lipase/thioesterase family protein
253125_at	1.36696	3.70941e-08	AT4G36040	DNAJ heat shock N-terminal domain-containing protein (J11)
260472_at	1.3648	8.3281e-05	AT1G10990	unknown protein
255734_at	1.36289	3.49165e-07	AT1G25550	myb family transcription factor
260261_at	1.36283	6.2372e-07	AT1G68450	VQ motif-containing protein
257774_at	1.3621	6.8564e-07	AT3G29250	oxidoreductase
247723_at	1.36172	1.01632e-07	AT5G59220	protein phosphatase 2C, putative / PP2C, putative
245777_at	1.35835	7.19973e-07	AT1G73540	ATNUDT21 (Arabidopsis thaliana Nudix hydrolase homolog 21); hydrolase
251109_at	1.3581	4.04008e-08	AT5G01600	ATFER1 (FERRETIN 1); ferric iron binding
255895_at	1.35784	2.27398e-08	AT1G18020;AT1G17990	[AT1G18020, 12-oxophytodienoate reductase, putative];[AT1G17990, 12-oxophytodienoate reductase, putative]
254424_at	1.35682	5.22798e-06	AT4G21510	F-box family protein
247655_at	1.35303	3.27997e-07	AT5G59820	RHL41 (RESPONSIVE TO HIGH LIGHT 41); nucleic acid binding / transcription factor/ zinc ion binding
254001_at	1.35201	4.75498e-08	AT4G26260	MIOX4 (MYO-INOSITOL OXYGENASE 4)
252927_at	1.35193	1.54699e-08	AT4G39090	RD19 (RESPONSIVE TO DEHYDRATION 19); cysteine-type peptidase
262170_at	1.3489	5.77604e-07	AT1G74940	senescence-associated protein-related
253332_at	1.34698	2.41056e-06	AT4G33420	peroxidase, putative
250575_at	1.34554	1.41863e-05	AT5G08240	similar to unknown protein [Arabidopsis thaliana] (TAIR:AT5G23160.1)
249941_at	1.34439	5.07276e-08	AT5G22270	similar to unknown protein [Arabidopsis thaliana] (TAIR:AT5G06270.1); similar to unnamed protein product [Vitis vinifera] (GB:CAO15841.1); similar to hypothetical protein [Vitis vinifera] (GB:CAN79170.1)
258683_at	1.3391	4.24049e-07	AT3G08760	ATSIK; kinase
260391_at	1.33824	2.1868e-06	AT1G74020	SS2 (STRICTOSIDINE SYNTHASE 2); strictosidine synthase
257636_at	1.33609	5.45228e-06	AT3G26200	CYP71B22 (cytochrome P450, family 71, subfamily B, polypeptide 22); oxygen binding
257950_at	1.33575	2.55174e-06	AT3G21780	UGT71B6 (UDP-GLUCOSYL TRANSFERASE 71B6); UDP-glycosyltransferase/ abscisic acid glucosyltransferase/ transferase, transferring glycosyl groups
259723_at	1.33458	2.26722e-07	AT1G60960	IRT3 (Iron regulated transporter 3); cation transmembrane transporter/ metal ion transmembrane transporter
255331_at	1.32892	5.33795e-08	AT4G04330	similar to unnamed protein product [Vitis vinifera] (GB:CAO69665.1)
264365_s_at	1.32866	4.31534e-08	AT1G03220;AT1G03230	[AT1G03220, extracellular dermal glycoprotein, putative / EDGP, putative];[AT1G03230, extracellular dermal glycoprotein, putative / EDGP, putative]
263118_at	1.32723	1.4645e-06	AT1G03090	MCCA (3-methylcrotonyl-CoA carboxylase 1)
256061_at	1.32499	8.71635e-08	AT1G07040	similar to unknown protein [Arabidopsis thaliana] (TAIR:AT1G27030.1); similar to unnamed protein product [Vitis vinifera] (GB:CAO41035.1)
264514_at	1.32298	1.2615e-07	AT1G09500	cinnamyl-alcohol dehydrogenase family / CAD family
245731_at	1.32032	1.34659e-07	AT1G73500	ATMKK9 (Arabidopsis thaliana MAP kinase kinase 9); kinase
263948_at	1.31729	5.0116e-06	AT2G35980	YLS9 (YELLOW-LEAF-SPECIFIC GENE 9)
255479_at	1.31659	2.11382e-08	AT4G02380	SAG21 (SENESCENCE-ASSOCIATED GENE 21)
252827_at	1.31586	5.23842e-08	AT4G39950	CYP79B2 (cytochrome P450, family 79, subfamily B, polypeptide 2); oxygen binding
253643_at	1.31083	2.07512e-06	AT4G29780	similar to unknown protein [Arabidopsis thaliana] (TAIR:AT5G12010.1); similar to unnamed protein product [Vitis vinifera] (GB:CAO43835.1); contains domain PTHR22930 (PTHR22930)
261756_at	1.30585	3.84537e-07	AT1G08315	armadillo/beta-catenin repeat family protein
266292_at	1.30582	4.19333e-08	AT2G29350	SAG13 (Senescence-associated gene 13); oxidoreductase
265342_at	1.30476	2.64629e-07	AT2G18300	basic helix-loop-helix (bHLH) family protein
265028_at	1.3034	4.34264e-07	AT1G24530	transducin family protein / WD-40 repeat family protein
247487_at	1.30333	7.54788e-08	AT5G62150	peptidoglycan-binding LysM domain-containing protein
260915_at	1.29943	5.24612e-06	AT1G02660	lipase class 3 family protein
249527_at	1.29702	1.15897e-06	AT5G38710	proline oxidase, putative / osmotic stress-responsive proline dehydrogenase, putative
260567_at	1.28875	2.97217e-07	AT2G43820	GT/UGT74F2 (UDP-GLUCOSYLTRANSFERASE 74F2); UDP-glucosyltransferase/ UDP-glycosyltransferase/ transferase, transferring glycosyl groups / transferase, transferring hexosyl groups
248448_at	1.2803	1.07352e-05	AT5G51190	AP2 domain-containing transcription factor, putative
265648_at	1.27677	5.47111e-07	AT2G27500	glycosyl hydrolase family 17 protein
263799_at	1.27531	9.76536e-07	AT2G24550	similar to unknown protein [Arabidopsis thaliana] (TAIR:AT4G31510.1); similar to unknown [Populus trichocarpa x Populus deltoides] (GB:ABK96563.1)
259618_at	1.27362	6.9818e-08	AT1G48000	MYB112 (myb domain protein 112); DNA binding / transcription factor
264210_at	1.26691	3.0636e-07	AT1G22640	MYB3 (myb domain protein 3); DNA binding / transcription factor
265116_at	1.26626	2.14562e-07	AT1G62480	vacuolar calcium-binding protein-related
249375_at	1.26614	7.56592e-08	AT5G40730	AGP24 (ARABINOGALACTAN PROTEIN 24)
262211_at	1.26367	2.94532e-06	AT1G74930	ORA47; DNA binding / transcription factor
262096_at	1.2615	4.10013e-08	AT1G56010	NAC1 (Arabidopsis NAC domain containing protein 21, Arabidopsis NAC domain containing protein 22); transcription factor
255753_at	1.26123	2.3749e-07	AT1G18570	MYB51 (MYB DOMAIN PROTEIN 51); DNA binding / transcription factor
259312_at	1.26017	1.05587e-07	AT3G05200	ATL6 (Arabidopsis T?xicos en Levadura 6); protein binding / zinc ion binding
266156_at	1.25901	1.53236e-05	AT2G28110	FRA8 (FRAGILE FIBER8); transferase
261564_at	1.25899	2.35985e-06	AT1G01720	ATAF1 (Arabidopsis NAC domain containing protein 2); transcription factor
266938_at	1.25735	3.52889e-06	AT2G18950	HPT1 (HOMOGENTISATE PHYTYLTRANSFERASE 1); prenyltransferase
263275_at	1.25412	4.54297e-06	AT2G14170	ALDH6B2 (Aldehyde dehydrogenase 6B2); 3-chloroallyl aldehyde dehydrogenase
254492_at	1.25041	7.76284e-07	AT4G20260	DREPP plasma membrane polypeptide family protein
254764_at	1.24772	2.25713e-07	AT4G13250	short-chain dehydrogenase/reductase (SDR) family protein
259364_at	1.24086	1.71759e-07	AT1G13260	RAV1 (Related to ABI3/VP1 1); DNA binding / transcription factor
252214_at	1.23888	1.44734e-06	AT3G50260	ATERF#011/CEJ1 (COOPERATIVELY REGULATED BY ETHYLENE AND JASMONATE 1); DNA binding / transcription factor
265382_at	1.23498	1.43732e-06	AT2G16790	shikimate kinase family protein
264148_at	1.23476	4.43398e-07	AT1G02220	ANAC003 (Arabidopsis NAC domain containing protein 3); transcription factor
263180_at	1.23291	1.95586e-07	AT1G05620	inosine-uridine preferring nucleoside hydrolase family protein
255280_at	1.23138	9.01294e-07	AT4G04960	lectin protein kinase, putative
245168_at	1.2274	4.53363e-08	AT2G33150	KAT2/PED1 (PEROXISOME DEFECTIVE 1); acetyl-CoA C-acyltransferase
263363_at	1.22287	2.86908e-06	AT2G03850	late embryogenesis abundant domain-containing protein / LEA domain-containing protein
264024_at	1.21572	1.43758e-07	AT2G21180	similar to Os03g0249700 [Oryza sativa (japonica cultivar-group)] (GB:NP_001049562.1)
264433_at	1.21506	9.24077e-08	AT1G61810	BGLU45; hydrolase, hydrolyzing O-glycosyl compounds
245668_at	1.21456	4.69327e-08	AT1G28330	DRM1 (DORMANCY-ASSOCIATED PROTEIN 1)
259879_at	1.21214	0.000193242	AT1G76650	CML38; calcium ion binding
246935_at	1.21137	1.59758e-07	AT5G25350	EBF2 (EIN3-BINDING F BOX PROTEIN 2)
245906_at	1.20622	1.04297e-07	AT5G11070	similar to unknown protein [Arabidopsis thaliana] (TAIR:AT5G35090.1)
262503_at	1.20605	6.31818e-08	AT1G21670	similar to unknown protein [Arabidopsis thaliana] (TAIR:AT1G21680.1); similar to hypothetical protein [Vitis vinifera] (GB:CAN73514.1); similar to unnamed protein product [Vitis vinifera] (GB:CAO61906.1); contains InterPro domain WD40-like Beta Propeller (InterPro:IPR011659); contains InterPro domain Six-bladed beta-propeller, TolB-like (InterPro:IPR011042)
257697_at	1.20315	2.6767e-07	AT3G12700	aspartyl protease family protein
247393_at	1.19862	1.39308e-05	AT5G63130	octicosapeptide/Phox/Bem1p (PB1) domain-containing protein
251804_at	1.1984	5.54979e-07	AT3G55430	glycosyl hydrolase family 17 protein / beta-1,3-glucanase, putative
250649_at	1.19648	1.82588e-06	AT5G06690	(THIOREDOXIN-LIKE 5); thiol-disulfide exchange intermediate
264375_at	1.19632	3.7366e-06	AT2G25090	CIPK16 (SNF1-RELATED PROTEIN KINASE 3.18); kinase
260560_at	1.19468	1.4562e-07	AT2G43590	chitinase, putative
248918_at	1.19312	1.12185e-05	AT5G45890	SAG12 (SENESCENCE-ASSOCIATED GENE 12); cysteine-type peptidase
245193_at	1.19074	6.75951e-07	AT1G67810	Fe-S metabolism associated domain-containing protein
251919_at	1.18984	6.86926e-08	AT3G53800	armadillo/beta-catenin repeat family protein
251191_at	1.18864	2.51342e-07	AT3G62590	lipase class 3 family protein
246460_at	1.18639	1.29394e-06	AT5G16910	ATCSLD2 (Cellulose synthase-like D2); cellulose synthase/ transferase, transferring glycosyl groups
247448_at	1.18574	5.03178e-06	AT5G62770	similar to unknown protein [Arabidopsis thaliana] (TAIR:AT3G27880.1); similar to hypothetical protein [Vitis vinifera] (GB:CAN65788.1); contains InterPro domain Protein of unknown function DUF1645 (InterPro:IPR012442)
253473_at	1.18186	1.20332e-07	AT4G32250	protein kinase family protein
248040_at	1.17885	1.41171e-06	AT5G55970	zinc finger (C3HC4-type RING finger) family protein
258203_at	1.17636	3.98232e-06	AT3G13950	similar to unknown protein [Arabidopsis thaliana] (TAIR:AT4G13266.1); similar to Ankyrin [Medicago truncatula] (GB:ABN08906.1)
248932_at	1.17477	1.78093e-07	AT5G46050	ATPTR3/PTR3 (PEPTIDE TRANSPORTER PROTEIN 3); transporter
253268_s_at	1.17153	4.0246e-06	AT4G34131;AT4G34135	[AT4G34131, UGT73B3 (UDP-GLUCOSYL TRANSFERASE 73B3); UDP-glycosyltransferase/ abscisic acid glucosyltransferase/ transferase, transferring hexosyl groups];[AT4G34135, UGT73B2; UDP-glucosyltransferase/ UDP-glycosyltransferase/ flavonol 3-O-glucosyltransferase]
250385_at	1.17139	1.34639e-07	AT5G11520	ASP3 (ASPARTATE AMINOTRANSFERASE 3)
248961_at	1.17108	8.33944e-07	AT5G45650	subtilase family protein
253866_at	1.17068	2.19016e-07	AT4G27480	glycosyltransferase family 14 protein / core-2/I-branching enzyme family protein
248347_at	1.16391	1.81192e-06	AT5G52250	transducin family protein / WD-40 repeat family protein
263379_at	1.1628	8.0323e-07	AT2G40140	CZF1/ZFAR1; transcription factor
266474_at	1.15805	1.49051e-07	AT2G31110	similar to unknown protein [Arabidopsis thaliana] (TAIR:AT2G42570.1); similar to unnamed protein product [Vitis vinifera] (GB:CAO69853.1); contains InterPro domain Protein of unknown function DUF231, plant (InterPro:IPR004253)
261901_at	1.1576	6.4959e-07	AT1G80920	J8; heat shock protein binding / unfolded protein binding
263931_at	1.15271	7.34778e-07	AT2G36220	similar to unknown protein [Arabidopsis thaliana] (TAIR:AT3G52710.1); similar to unnamed protein product [Vitis vinifera] (GB:CAO15901.1)
246373_at	1.15212	2.93697e-07	AT1G51860	leucine-rich repeat protein kinase, putative
253505_at	1.14841	4.28425e-07	AT4G31970	CYP82C2 (cytochrome P450, family 82, subfamily C, polypeptide 2); oxygen binding
266385_at	1.14663	1.10758e-07	AT2G14610	PR1 (PATHOGENESIS-RELATED GENE 1)
258468_at	1.1453	0.000210266	AT3G06070	similar to unknown protein [Arabidopsis thaliana] (TAIR:AT5G19190.1); similar to unnamed protein product [Vitis vinifera] (GB:CAO71112.1)
247312_at	1.14312	9.76199e-06	AT5G63970	copine-related
263082_at	1.14254	1.72534e-05	AT2G27200	GTP-binding family protein
247444_at	1.14001	1.05564e-07	AT5G62630	HIPL2 (HIPL2 PROTEIN PRECURSOR); catalytic
266473_at	1.13859	5.07165e-06	AT2G31110	similar to unknown protein [Arabidopsis thaliana] (TAIR:AT2G42570.1); similar to unnamed protein product [Vitis vinifera] (GB:CAO69853.1); contains InterPro domain Protein of unknown function DUF231, plant (InterPro:IPR004253)
261567_at	1.13529	1.31516e-07	AT1G33055	unknown protein
259495_at	1.1327	2.17264e-06	AT1G15890	disease resistance protein (CC-NBS-LRR class), putative
264379_at	1.13162	2.48946e-07	AT2G25200	similar to unknown protein [Arabidopsis thaliana] (TAIR:AT5G11000.1); similar to unnamed protein product [Vitis vinifera] (GB:CAO44287.1); contains InterPro domain Protein of unknown function DUF868, plant (InterPro:IPR008586)
261193_at	1.13028	1.06966e-06	AT1G32920	similar to unknown protein [Arabidopsis thaliana] (TAIR:AT1G32928.1)
261211_at	1.12993	1.98167e-07	AT1G12780	UGE1 (UDP-D-GLUCOSE/UDP-D-GALACTOSE 4-EPIMERASE 1); UDP-glucose 4-epimerase/ protein dimerization
250918_at	1.12941	7.31056e-07	AT5G03610	GDSL-motif lipase/hydrolase family protein
256755_at	1.1292	9.81532e-07	AT3G25600	calmodulin, putative
254089_at	1.12723	1.49641e-06	AT4G24800	MA3 domain-containing protein
246919_at	1.12698	3.17255e-06	AT5G25460	similar to unknown protein [Arabidopsis thaliana] (TAIR:AT5G11420.1); similar to unknown [Ricinus communis] (GB:CAB02653.1); contains InterPro domain Protein of unknown function DUF642 (InterPro:IPR006946)
256576_at	1.12641	9.9702e-06	AT3G28210	PMZ; zinc ion binding
264400_at	1.12574	1.51553e-06	AT1G61800	GPT2 (glucose-6-phosphate/phosphate translocator 2); antiporter/ glucose-6-phosphate transmembrane transporter
256237_at	1.1256	4.09223e-07	AT3G12610	DRT100 (DNA-DAMAGE REPAIR/TOLERATION 100); protein binding
266182_at	1.12489	8.26726e-07	AT2G02370	similar to unknown protein [Arabidopsis thaliana] (TAIR:AT1G12450.1); similar to unnamed protein product [Vitis vinifera] (GB:CAO22255.1); contains InterPro domain SNARE associated Golgi protein (InterPro:IPR015414)
254445_at	1.12235	6.21574e-06	AT4G20930	3-hydroxyisobutyrate dehydrogenase, putative
258856_at	1.12215	8.65236e-07	AT3G02040	SRG3 (SENESCENCE-RELATED GENE 3); glycerophosphodiester phosphodiesterase
257516_at	1.12198	2.03748e-05	AT1G69040	ACR4 (ACT REPEAT 4); amino acid binding
251039_at	1.12149	5.29443e-06	AT5G02020	similar to unknown protein [Arabidopsis thaliana] (TAIR:AT3G55646.1); similar to unknown protein [Arabidopsis thaliana] (TAIR:AT5G59080.1); similar to unnamed protein product [Vitis vinifera] (GB:CAO15731.1)
266866_at	1.12141	4.88419e-07	AT2G29940	ATPDR3/PDR3 (PLEIOTROPIC DRUG RESISTANCE 3); ATPase, coupled to transmembrane movement of substances
257061_at	1.12024	1.82474e-07	AT3G18250	contains domain PROKAR_LIPOPROTEIN (PS51257)
265796_at	1.11984	1.08912e-07	AT2G35730	heavy-metal-associated domain-containing protein
252400_at	1.11904	1.00366e-06	AT3G48020	similar to F-box family protein-related [Arabidopsis thaliana] (TAIR:AT5G62860.1); similar to unknown [Populus trichocarpa] (GB:ABK95323.1)
261957_at	1.11698	1.8292e-06	AT1G64660	ATMGL; catalytic/ methionine gamma-lyase
259479_at	1.11564	8.31886e-06	AT1G19020	similar to unknown protein [Arabidopsis thaliana] (TAIR:AT3G48180.1); similar to unnamed protein product [Vitis vinifera] (GB:CAO40966.1)
267092_at	1.11504	3.65202e-06	AT2G38120	AUX1 (AUXIN RESISTANT 1); amino acid transmembrane transporter/ transporter
252320_at	1.11496	1.94674e-06	AT3G48580	xyloglucan:xyloglucosyl transferase, putative / xyloglucan endotransglycosylase, putative / endo-xyloglucan transferase, putative
259080_at	1.1148	6.09547e-07	AT3G04910	WNK1 (WITH NO LYSINE (K) 1); kinase
247734_at	1.11369	4.84838e-07	AT5G59400	similar to hypothetical protein [Vitis vinifera] (GB:CAN64889.1)
264374_at	1.11016	1.01942e-06	AT2G25180	ARR12 (ARABIDOPSIS RESPONSE REGULATOR 12); transcription factor/ two-component response regulator
251643_at	1.10984	1.14802e-07	AT3G57550	AGK2 (GUANYLATE KINASE-ENCODING GENE 1)
247353_at	1.10777	1.06424e-06	AT5G63620	oxidoreductase, zinc-binding dehydrogenase family protein
254277_at	1.10363	2.97374e-05	AT4G22680	MYB85 (myb domain protein 85); DNA binding / transcription factor
262640_at	1.10004	2.1963e-07	AT1G62760	invertase/pectin methylesterase inhibitor family protein
264371_at	1.09855	2.95957e-06	AT1G12090	ELP (EXTENSIN-LIKE PROTEIN); lipid binding
267226_at	1.09825	5.72416e-07	AT2G44010	similar to unknown protein [Arabidopsis thaliana] (TAIR:AT3G59880.1)
251427_at	1.09737	2.54606e-07	AT3G60130	glycosyl hydrolase family 1 protein / beta-glucosidase, putative (YLS1)
266396_at	1.09548	1.01235e-06	AT2G38790	unknown protein
258160_at	1.09468	1.28499e-06	AT3G17820	ATGSKB6 (Arabidopsis thaliana glutamine synthase clone KB6); glutamate-ammonia ligase
259076_at	1.09429	7.2577e-07	AT3G02140	TMAC2 (TWO OR MORE ABRES-CONTAINING GENE 2)
264931_at	1.09188	1.14812e-05	AT1G60590	polygalacturonase, putative / pectinase, putative
264774_at	1.09096	7.8399e-06	AT1G22890	unknown protein
264953_at	1.09084	1.18333e-05	AT1G77120	ADH1 (ALCOHOL DEHYDROGENASE 1)
249001_at	1.09058	3.42592e-05	AT5G44990	similar to unknown protein [Arabidopsis thaliana] (TAIR:AT4G19880.1); similar to Intracellular chloride channel [Medicago truncatula] (GB:ABC75353.2); contains InterPro domain Thioredoxin-like fold (InterPro:IPR012336); contains InterPro domain Glutathione S-transferase, C-terminal-like (InterPro:IPR010987); contains InterPro domain Glutathione S-transferase, predicted (InterPro:IPR016639)
258487_at	1.09045	1.47251e-06	AT3G02550	LBD41 (LOB DOMAIN-CONTAINING PROTEIN 41)
257940_at	1.09	2.5039e-06	AT3G21790	UDP-glucoronosyl/UDP-glucosyl transferase family protein
262986_at	1.08995	5.23824e-07	AT1G23390	kelch repeat-containing F-box family protein
252885_at	1.08723	2.7077e-07	AT4G39260	ATGRP8/GR-RBP8 (COLD, CIRCADIAN RHYTHM, AND RNA BINDING 1, GLYCINE-RICH PROTEIN 8); RNA binding
264655_at	1.08527	1.26782e-07	AT1G09070	(AT)SRC2/SRC2 (SOYBEAN GENE REGULATED BY COLD-2); protein binding
265188_at	1.08506	6.16917e-06	AT1G23800	ALDH2B7 (Aldehyde dehydrogenase 2B7); 3-chloroallyl aldehyde dehydrogenase/ aldehyde dehydrogenase (NAD)
260581_at	1.08439	3.04501e-06	AT2G47190	MYB2 (myb domain protein 2); DNA binding / transcription factor
259445_at	1.08235	4.94418e-07	AT1G02400	ATGA2OX6/DTA1 (GIBBERELLIN 2-OXIDASE 6); gibberellin 2-beta-dioxygenase
265481_at	1.07982	8.8898e-07	AT2G15960	unknown protein
263963_at	1.07811	4.02549e-06	AT2G36080	DNA-binding protein, putative
265725_at	1.07808	7.27691e-06	AT2G32030	GCN5-related N-acetyltransferase (GNAT) family protein
248801_at	1.07549	1.31454e-06	AT5G47370	HAT2; transcription factor
248162_at	1.07153	1.22568e-07	AT5G54500	FQR1 (FLAVODOXIN-LIKE QUINONE REDUCTASE 1)
249580_at	1.07026	9.5348e-07	AT5G37740	C2 domain-containing protein
260527_at	1.06969	1.87795e-05	AT2G47270	transcription factor/ transcription regulator
257701_at	1.06732	8.06391e-07	AT3G12710	methyladenine glycosylase family protein
250909_at	1.06437	6.29167e-07	AT5G03700	PAN domain-containing protein
267565_at	1.06345	1.12877e-05	AT2G30750	CYP71A12 (CYTOCHROME P450, FAMILY 71, SUBFAMILY A, POLYPEPTIDE 12); oxygen binding
254101_at	1.0625	6.96521e-07	AT4G25000	AMY1/ATAMY1 (ALPHA-AMYLASE-LIKE); alpha-amylase
256046_at	1.06018	9.42442e-07	no_match	no_match
256914_at	1.05601	4.1444e-05	AT3G23880	F-box family protein
254922_at	1.05508	2.48847e-06	AT4G11370	RHA1A (RING-H2 finger A1A); protein binding / zinc ion binding
246108_at	1.05277	5.76481e-05	AT5G28630	glycine-rich protein
267209_at	1.05167	1.22727e-06	AT2G30930	similar to unknown protein [Arabidopsis thaliana] (TAIR:AT1G06540.1)
264513_at	1.0504	4.37289e-06	AT1G09420	G6PD4 (GLUCOSE-6-PHOSPHATE DEHYDROGENASE 4); glucose-6-phosphate dehydrogenase
253550_at	1.04893	2.17209e-07	AT4G30960	CIPK6 (CBL-INTERACTING PROTEIN KINASE 6); kinase
261265_at	1.0489	4.14165e-07	AT1G26800	zinc finger (C3HC4-type RING finger) family protein
261981_at	1.04844	2.52528e-07	AT1G33811	GDSL-motif lipase/hydrolase family protein
251352_at	1.04843	4.26366e-07	AT3G61070	PEX11E
254011_at	1.04768	2.90943e-07	AT4G26370	antitermination NusB domain-containing protein
248564_at	1.04631	2.64528e-06	AT5G49700	DNA-binding protein-related
259996_at	1.04455	1.03197e-06	AT1G67910	similar to unknown protein [Arabidopsis thaliana] (TAIR:AT1G24577.1); similar to unknown [Populus trichocarpa] (GB:ABK93048.1)
250777_at	1.04404	7.3351e-07	AT5G05440	similar to unknown protein [Arabidopsis thaliana] (TAIR:AT2G38310.1); similar to unnamed protein product [Vitis vinifera] (GB:CAO48777.1); contains InterPro domain Bet v I allergen; (InterPro:IPR000916); contains InterPro domain Streptomyces cyclase/dehydrase (InterPro:IPR005031)
264854_at	1.04392	7.81469e-07	AT2G17450	RHA3A (RING-H2 finger A3A); protein binding / zinc ion binding
254926_at	1.04384	5.78353e-05	AT4G11280	ACS6 (1-AMINOCYCLOPROPANE-1-CARBOXYLIC ACID (ACC) SYNTHASE 6)
255462_at	1.0423	1.19691e-05	AT4G02940	oxidoreductase, 2OG-Fe(II) oxygenase family protein
259178_at	1.0418	3.85154e-06	AT3G01650	RGLG1 (RING DOMAIN LIGASE1); protein binding / zinc ion binding
249188_at	1.04124	1.13229e-05	AT5G42830	transferase family protein
254174_at	1.03947	2.78984e-05	AT4G24120	YSL1 (YELLOW STRIPE LIKE 1); oligopeptide transporter
246858_at	1.03493	3.08449e-06	AT5G25930	leucine-rich repeat family protein / protein kinase family protein
265184_at	1.03398	1.89139e-06	AT1G23710	similar to unknown protein [Arabidopsis thaliana] (TAIR:AT1G70420.1); similar to unnamed protein product [Vitis vinifera] (GB:CAO66069.1); contains InterPro domain Protein of unknown function DUF1645 (InterPro:IPR012442)
265658_at	1.0339	2.0429e-06	AT2G13810	ALD1 (AGD2-LIKE DEFENSE RESPONSE PROTEIN1); transaminase
259500_at	1.03085	4.89762e-07	AT1G15740	leucine-rich repeat family protein
263595_at	1.02894	5.52862e-07	AT2G01890	PAP8 (PURPLE ACID PHOSPHATASE PRECURSOR); acid phosphatase/ protein serine/threonine phosphatase
247324_at	1.02842	7.65559e-06	AT5G64190	similar to unknown protein [Arabidopsis thaliana] (TAIR:AT2G40390.1); similar to unnamed protein product [Vitis vinifera] (GB:CAO41445.1)
245998_at	1.02679	7.39697e-06	AT5G20830	SUS1 (SUCROSE SYNTHASE 1); UDP-glycosyltransferase/ sucrose synthase
254592_at	1.02567	6.06598e-07	AT4G18880	AT-HSFA4A (Arabidopsis thaliana heat shock transcription factor A4A); DNA binding / transcription factor
263953_at	1.02552	8.81416e-07	AT2G36050	ATOFP15/OFP15 (Arabidopsis thaliana ovate family protein 15)
259570_at	1.02541	3.61682e-07	AT1G20440	COR47 (cold regulated 47)
247474_at	1.02483	1.09901e-06	AT5G62280	similar to unknown protein [Arabidopsis thaliana] (TAIR:AT2G45360.1); similar to unnamed protein product [Vitis vinifera] (GB:CAO49726.1); contains InterPro domain Protein of unknown function DUF1442 (InterPro:IPR009902)
246183_at	1.02292	5.51179e-05	AT5G20940	glycosyl hydrolase family 3 protein
266805_at	1.02211	9.19073e-07	AT2G30010	similar to PMR5 (POWDERY MILDEW RESISTANT 5) [Arabidopsis thaliana] (TAIR:AT5G58600.1); similar to unnamed protein product [Vitis vinifera] (GB:CAO21434.1); contains InterPro domain Protein of unknown function DUF231, plant (InterPro:IPR004253)
254063_at	1.02127	6.9919e-06	AT4G25390	protein kinase family protein
247287_at	1.0206	0.000457781	AT5G64230	similar to unknown protein [Arabidopsis thaliana] (TAIR:AT3G19920.1); similar to hypothetical protein [Trifolium pratense] (GB:BAE71289.1)
250738_at	1.01818	9.77616e-07	AT5G05730	ASA1 (ANTHRANILATE SYNTHASE ALPHA SUBUNIT 1); anthranilate synthase
254594_at	1.01665	1.11899e-06	AT4G18930	cyclic phosphodiesterase
246463_at	1.01528	6.18923e-07	AT5G16970	AT-AER (ALKENAL REDUCTASE); 2-alkenal reductase
260477_at	1.01388	1.83393e-06	AT1G11050	protein kinase family protein
253022_at	1.01279	4.66843e-06	AT4G38060	similar to unknown protein [Arabidopsis thaliana] (TAIR:AT5G65480.1); similar to unknown [Lycopersicon esculentum] (GB:AAK84476.1)
266167_at	1.01167	8.03346e-07	AT2G38860	YLS5 (yellow-leaf-specific gene 5)
263019_at	1.01134	5.44658e-06	AT1G23870	ATTPS9 (Arabidopsis thaliana trehalose-phosphatase/synthase 9); transferase, transferring glycosyl groups / trehalose-phosphatase
256455_at	1.01098	4.64077e-07	AT1G75190	unknown protein
258527_at	1.00908	1.13886e-06	AT3G06850	DIN3/LTA1 (DARK INDUCIBLE 3); alpha-ketoacid dehydrogenase
264942_at	1.00328	1.18904e-05	AT1G67340	zinc finger (MYND type) family protein / F-box family protein
251500_at	1.003	2.35933e-06	AT3G59110	protein kinase family protein
258338_at	1.00181	1.21746e-05	AT3G16150	L-asparaginase, putative / L-asparagine amidohydrolase, putative
264653_at	1.0016	2.38134e-07	AT1G08980	ATAMI1 (AMIDASE-LIKE PROTEIN 1); amidase
253423_at	1.00093	8.80179e-07	AT4G32280	IAA29 (indoleacetic acid-induced protein 29); transcription factor

## Sheet: down-regulated
Array Element	logFC	P.Value	Locus Identifier	Annotation
245928_s_at	-5.85607	2.62821e-14	AT5G24770;AT5G24780	[AT5G24770, VSP2 (VEGETATIVE STORAGE PROTEIN 2); acid phosphatase];[AT5G24780, VSP1 (VEGETATIVE STORAGE PROTEIN 1); acid phosphatase]
262661_s_at	-4.85891	2.72508e-14	AT1G14230;AT1G14250	[AT1G14230, nucleoside phosphatase family protein / GDA1/CD39 family protein];[AT1G14250, nucleoside phosphatase family protein / GDA1/CD39 family protein]
265058_s_at	-4.38194	4.82669e-13	AT1G52030;AT1G52040	[AT1G52030, MBP2 (MYROSINASE-BINDING PROTEIN 2)];[AT1G52040, MBP1 (MYROSINASE-BINDING PROTEIN 1)]
254232_at	-4.18713	1.2141e-11	AT4G23600	CORI3 (CORONATINE INDUCED 1, JASMONIC ACID RESPONSIVE 2); transaminase
259640_at	-4.11878	4.19857e-12	AT1G52400	BGL1 (BETA-GLUCOSIDASE HOMOLOG 1); hydrolase, hydrolyzing O-glycosyl compounds
254098_at	-4.04385	5.85337e-12	AT4G25100	FSD1 (FE SUPEROXIDE DISMUTASE 1); iron superoxide dismutase
265053_at	-3.77266	5.22542e-12	AT1G52000	jacalin lectin family protein
245422_at	-3.54912	4.78707e-11	AT4G17470	palmitoyl protein thioesterase family protein
256577_at	-3.24382	1.05929e-10	AT3G28220	meprin and TRAF homology domain-containing protein / MATH domain-containing protein
262226_at	-3.19029	9.65687e-12	AT1G53885;AT1G53903	[AT1G53885, senescence-associated protein-related];[AT1G53903, similar to senescence-associated protein-related [Arabidopsis thaliana] (TAIR:AT1G53885.1); similar to Protein of unknown function DUF581 [Medicago truncatula] (GB:ABO84791.1); contains InterPro domain Protein of unknown function DUF581 (InterPro:IPR007650)]
266419_at	-3.06021	2.45747e-11	AT2G38760	ANNAT3 (ANNEXIN ARABIDOPSIS 3); calcium ion binding / calcium-dependent phospholipid binding
248336_at	-3.01061	3.16122e-08	AT5G52420	similar to unknown protein [Arabidopsis thaliana] (TAIR:AT5G23920.1); similar to unnamed protein product [Vitis vinifera] (GB:CAO49441.1)
256603_at	-2.951	1.24295e-10	AT3G28270	Identical to UPF0496 protein At3g28270 [Arabidopsis Thaliana] (GB:Q9LHD9;GB:Q8H7D0;GB:Q8H7E9;GB:Q944H3); similar to AT14A [Arabidopsis thaliana] (TAIR:AT3G28290.1); similar to AT14A [Arabidopsis thaliana] (TAIR:AT3G28300.1); similar to unnamed protein product [Vitis vinifera] (GB:CAO22906.1); contains InterPro domain Protein of unknown function DUF677 (InterPro:IPR007749)
250662_at	-2.91947	1.58768e-11	AT5G07010	sulfotransferase family protein
260547_at	-2.90348	1.70825e-11	AT2G43550	trypsin inhibitor, putative
245628_at	-2.89842	3.86891e-10	AT1G56650	PAP1 (PRODUCTION OF ANTHOCYANIN PIGMENT 1); DNA binding / transcription factor
256461_s_at	-2.84349	2.52583e-10	AT1G36280;AT4G18440	[AT1G36280, adenylosuccinate lyase, putative / adenylosuccinase, putative];[AT4G18440, adenylosuccinate lyase, putative / adenylosuccinase, putative]
256021_at	-2.74538	1.18059e-11	AT1G58270	ZW9
255604_at	-2.74235	1.72193e-10	AT4G01080	similar to unknown protein [Arabidopsis thaliana] (TAIR:AT1G01430.1); similar to unknown protein Cr17 [Brassica napus] (GB:AAX51387.1); contains InterPro domain Protein of unknown function DUF231, plant (InterPro:IPR004253)
255786_at	-2.72718	1.88151e-11	AT1G19670	ATCLH1 (CORONATINE-INDUCED PROTEIN 1)
259609_at	-2.69115	1.14763e-10	AT1G52410	TSA1 (TSK-ASSOCIATING PROTEIN 1); calcium ion binding / protein binding
266418_at	-2.68012	3.21614e-09	AT2G38750	ANNAT4 (ANNEXIN ARABIDOPSIS 4); calcium ion binding / calcium-dependent phospholipid binding
266142_at	-2.67425	1.86661e-11	AT2G39030	GCN5-related N-acetyltransferase (GNAT) family protein
250292_at	-2.66403	4.47638e-09	AT5G13220	JAS1/JAZ10/TIFY9 (JASMONATE-ZIM-DOMAIN PROTEIN 10)
245253_at	-2.65398	2.11128e-11	AT4G15440	HPL1 (HYDROPEROXIDE LYASE 1); heme binding / iron ion binding / monooxygenase
250832_at	-2.64665	1.23909e-10	AT5G04950	nicotianamine synthase, putative
256438_s_at	-2.64222	5.46254e-10	AT2G40205;AT3G08520;AT3G11120;AT3G56020	[AT2G40205, 60S ribosomal protein L41 (RPL41C)];[AT3G08520, 60S ribosomal protein L41 (RPL41D)];[AT3G11120, 60S ribosomal protein L41 (RPL41E)];[AT3G56020, 60S ribosomal protein L41 (RPL41G)]
263457_at	-2.63379	1.95208e-07	AT2G22300	ethylene-responsive calmodulin-binding protein, putative (SR1)
266989_at	-2.62521	3.90459e-10	AT2G39330	jacalin lectin family protein
249817_at	-2.60822	6.24228e-11	AT5G23820	MD-2-related lipid recognition domain-containing protein / ML domain-containing protein
255065_s_at	-2.55045	8.42864e-11	AT4G08870;AT4G08900	[AT4G08870, arginase, putative];[AT4G08900, arginase]
249732_at	-2.51509	5.4285e-11	AT5G24420	glucosamine/galactosamine-6-phosphate isomerase-related
267256_s_at	-2.50181	6.13924e-11	AT2G23000;AT2G23010	[AT2G23000, SCPL10 (serine carboxypeptidase-like 10); serine carboxypeptidase];[AT2G23010, SCPL9; serine carboxypeptidase]
262312_at	-2.44558	7.73112e-09	AT1G70830	MLP28 (MLP-LIKE PROTEIN 28)
249071_at	-2.42295	4.4954e-10	AT5G44050	MATE efflux family protein
246340_s_at	-2.38075	1.34688e-10	AT3G44860;AT3G44870	[AT3G44860, FAMT (FARNESOIC ACID CARBOXYL-O-METHYLTRANSFERASE); S-adenosylmethionine-dependent methyltransferase/ farnesoic acid O-methyltransferase];[AT3G44870, S-adenosyl-L-methionine:carboxyl methyltransferase family protein]
259286_at	-2.37557	5.01061e-09	AT3G11480	BSMT1; S-adenosylmethionine-dependent methyltransferase
248657_at	-2.36009	5.83035e-09	AT5G48570	peptidyl-prolyl cis-trans isomerase, putative / FK506-binding protein, putative
256252_at	-2.35738	9.35334e-07	AT3G11340	UDP-glucoronosyl/UDP-glucosyl transferase family protein
249208_at	-2.32341	2.15926e-10	AT5G42650	AOS (ALLENE OXIDE SYNTHASE); hydro-lyase/ oxygen binding
261684_at	-2.2774	4.69033e-10	AT1G47400	similar to unknown protein [Arabidopsis thaliana] (TAIR:AT1G47395.1)
252123_at	-2.22141	2.77817e-10	AT3G51240	F3H (TRANSPARENT TESTA 6); naringenin 3-dioxygenase
262232_at	-2.16464	1.02834e-08	AT1G68600	similar to unknown protein [Arabidopsis thaliana] (TAIR:AT1G25480.1); similar to unknown protein [Arabidopsis thaliana] (TAIR:AT2G17470.1); similar to unnamed protein product [Vitis vinifera] (GB:CAO42118.1); contains InterPro domain Protein of unknown function UPF0005 (InterPro:IPR006214)
247109_at	-2.16299	1.4697e-07	AT5G65870	ATPSK5 (PHYTOSULFOKINE 5 PRECURSOR); growth factor
266996_at	-2.1533	4.3797e-09	AT2G34490	CYP710A2 (cytochrome P450, family 710, subfamily A, polypeptide 2); C-22 sterol desaturase/ oxygen binding
252200_at	-2.10539	4.63814e-09	AT3G50280	transferase family protein
261150_at	-2.09027	3.08434e-09	AT1G19640	JMT (JASMONIC ACID CARBOXYL METHYLTRANSFERASE); jasmonate O-methyltransferase
249004_at	-2.07887	4.0132e-09	AT5G44570	unknown protein
245244_at	-2.07543	1.55458e-10	AT1G44350	ILL6 (IAA-leucine resistant (ILR)-like gene 6); metallopeptidase
251770_at	-2.07306	3.5744e-10	AT3G55970	oxidoreductase, 2OG-Fe(II) oxygenase family protein
259383_at	-2.07091	2.51172e-08	AT3G16470	JR1 (Jacalin lectin family protein)
256751_at	-2.02912	2.8361e-09	AT3G27170	CLC-B (chloride channel protein B); anion channel/ voltage-gated chloride channel
257641_s_at	-2.02598	4.86824e-10	AT3G25760;AT3G25770	[AT3G25760, AOC1 (ALLENE OXIDE CYCLASE 1)];[AT3G25770, AOC2 (ALLENE OXIDE CYCLASE 2)]
263539_at	-2.02181	1.1166e-08	AT2G24850	TAT3 (TYROSINE AMINOTRANSFERASE 3); transaminase
252740_at	-2.00291	1.1829e-08	AT3G43270	pectinesterase family protein
257592_at	-1.99344	1.79285e-09	AT3G24982	protein binding
263706_s_at	-1.97139	4.99435e-09	AT1G31180;AT5G14200	[AT1G31180, 3-isopropylmalate dehydrogenase, chloroplast, putative];[AT5G14200, 3-isopropylmalate dehydrogenase, chloroplast, putative]
252114_at	-1.95226	1.61035e-08	AT3G51450	strictosidine synthase family protein
245513_at	-1.94727	2.62927e-08	AT4G15780	ATVAMP724 (Arabidopsis thaliana vesicle-associated membrane protein 724)
261913_at	-1.93984	6.7935e-08	AT1G65860	flavin-containing monooxygenase family protein / FMO family protein
261149_s_at	-1.93186	9.78499e-09	AT1G19570;AT1G19550	[AT1G19570, DHAR1 (DEHYDROASCORBATE REDUCTASE); glutathione dehydrogenase (ascorbate)];[AT1G19550, dehydroascorbate reductase, putative]
250083_at	-1.91199	5.08203e-09	AT5G17220	ATGSTF12 (GLUTATHIONE S-TRANSFERASE 26); glutathione transferase
262671_at	-1.91174	1.21057e-08	AT1G76040	CPK29 (calcium-dependent protein kinase 29); calmodulin-dependent protein kinase/ kinase
264252_at	-1.90884	3.92722e-09	AT1G09180	ATSAR1/ATSARA1A (ARABIDOPSIS THALIANA SECRETION-ASSOCIATED RAS SUPER FAMILY 1); GTP binding
256489_at	-1.90529	8.60681e-09	AT1G31550	GDSL-motif lipase, putative
248353_at	-1.88498	9.12429e-08	AT5G52320	CYP96A4 (cytochrome P450, family 96, subfamily A, polypeptide 4); oxygen binding
255028_at	-1.8825	4.57709e-09	AT4G09890	similar to unknown protein [Arabidopsis thaliana] (TAIR:AT2G47480.1); similar to unknown [Populus trichocarpa] (GB:ABK92947.1)
267595_at	-1.87443	5.37034e-08	AT2G32990	ATGH9B8 (ARABIDOPSIS THALIANA GLYCOSYL HYDROLASE 9B8); hydrolase, hydrolyzing O-glycosyl compounds
256880_at	-1.85619	1.33012e-09	AT3G26450	major latex protein-related / MLP-related
263174_at	-1.84816	4.71152e-09	AT1G54040	ESP (EPITHIOSPECIFIER PROTEIN)
262637_at	-1.8463	4.24878e-07	AT1G06640	2-oxoglutarate-dependent dioxygenase, putative
265121_at	-1.82645	2.18987e-08	AT1G62560	flavin-containing monooxygenase family protein / FMO family protein
248812_at	-1.82536	6.59656e-07	AT5G47330	palmitoyl protein thioesterase family protein
251062_at	-1.82154	5.78339e-09	AT5G01840	ATOFP1/OFP1 (ARABIDOPSIS THALIANA OVATE FAMILY PROTEIN 1); protein binding / transcription repressor
259381_s_at	-1.82026	9.60481e-09	AT3G16410;AT3G16390;AT3G16400	[AT3G16410, jacalin lectin family protein];[AT3G16390, jacalin lectin family protein];[AT3G16400, ATMLP-470 (MYROSINASE-BINDING PROTEIN-LIKE PROTEIN-470)]
263664_at	-1.81259	4.20505e-08	AT1G04250	AXR3 (AUXIN RESISTANT 3); transcription factor
266357_at	-1.80801	1.01156e-08	AT2G32290	BAM6/BMY5 (BETA-AMYLASE 6); beta-amylase
265530_at	-1.80644	1.96038e-09	AT2G06050	OPR3 (OPDA-REDUCTASE 3); 12-oxophytodienoate reductase
260541_at	-1.79474	3.3644e-08	AT2G43530	trypsin inhibitor, putative
247760_at	-1.79379	2.34837e-07	AT5G59130	subtilase family protein
256905_at	-1.79125	2.1642e-06	AT3G23990	HSP60 (Heat shock protein 60); ATP binding / protein binding / unfolded protein binding
256431_s_at	-1.78892	4.63397e-09	AT3G11010;AT5G27060	[AT3G11010, disease resistance family protein / LRR family protein];[AT5G27060, disease resistance family protein]
264886_at	-1.77726	3.69429e-07	AT1G61120	terpene synthase/cyclase family protein
266977_at	-1.76626	7.37816e-10	AT2G39420	esterase/lipase/thioesterase family protein
264960_at	-1.76238	6.65309e-08	AT1G76930	ATEXT4 (EXTENSIN 4)
251677_at	-1.75761	1.50319e-07	AT3G56980	BHLH039/ORG3 (OBP3-RESPONSIVE GENE 3); DNA binding / transcription factor
249134_at	-1.73442	7.47628e-09	AT5G43150	similar to unnamed protein product [Vitis vinifera] (GB:CAO61459.1)
244960_at	-1.73194	7.64055e-07	ATCG01020	encodes a chloroplast ribosomal protein L32, a constituent of the large subunit of the ribosomal complex
265665_at	-1.72723	6.27159e-08	AT2G27420	cysteine proteinase, putative
251418_at	-1.72619	6.95409e-08	AT3G60440	similar to unknown protein [Arabidopsis thaliana] (TAIR:AT3G60450.1); similar to unnamed protein product [Vitis vinifera] (GB:CAO70569.1); contains InterPro domain Phosphoglycerate mutase (InterPro:IPR013078); contains InterPro domain PRIB5 (InterPro:IPR012398)
250296_at	-1.72507	5.17811e-07	AT5G12020	HSP17.6II (17.6 KDA CLASS II HEAT SHOCK PROTEIN)
261033_at	-1.72098	2.35011e-08	AT1G17380	JAZ5/TIFY11A (JASMONATE-ZIM-DOMAIN PROTEIN 5)
247293_at	-1.71874	2.56546e-09	AT5G64510	similar to unnamed protein product [Vitis vinifera] (GB:CAO49799.1)
266294_at	-1.71794	3.23274e-07	AT2G29500	17.6 kDa class I small heat shock protein (HSP17.6B-CI)
252624_at	-1.71751	1.37412e-07	AT3G44735	PSK1 (PHYTOSULFOKINE 3 PRECURSOR); growth factor
247717_at	-1.70383	4.84376e-07	AT5G59320	LTP3 (LIPID TRANSFER PROTEIN 3); lipid binding
256527_at	-1.70235	2.04212e-09	AT1G66100	thionin, putative
262354_at	-1.70144	3.00455e-09	AT1G64200	VHA-E3 (VACUOLAR H+-ATPASE SUBUNIT E ISOFORM 3); hydrogen ion transporting ATPase, rotational mechanism
261804_at	-1.69873	2.09686e-08	AT1G30530	UDP-glucoronosyl/UDP-glucosyl transferase family protein
264415_at	-1.69821	8.13128e-09	AT1G43160	RAP2.6 (related to AP2 6); DNA binding / transcription factor
256589_at	-1.69755	6.87531e-07	AT3G28740	cytochrome P450 family protein
247175_at	-1.69364	1.21323e-08	AT5G65280	GCL1 (GCR2-LIKE 1); catalytic
256417_s_at	-1.69278	1.65178e-09	AT3G11170;AT5G05580	[AT3G11170, FAD7 (FATTY ACID DESATURASE 7); omega-3 fatty acid desaturase];[AT5G05580, FAD8 (FATTY ACID DESATURASE 8); omega-3 fatty acid desaturase]
250892_at	-1.69141	1.4419e-06	AT5G03760	ATCSLA09 (RESISTANT TO AGROBACTERIUM TRANSFORMATION 4); transferase, transferring glycosyl groups
248676_at	-1.69052	3.01924e-08	AT5G48850	male sterility MS5 family protein
263150_at	-1.68954	7.21999e-09	AT1G54050	17.4 kDa class III heat shock protein (HSP17.4-CIII)
264289_at	-1.68796	8.4869e-07	AT1G61890	MATE efflux family protein
250793_at	-1.67675	3.5282e-09	AT5G05600	oxidoreductase, 2OG-Fe(II) oxygenase family protein
247780_at	-1.67586	1.90029e-06	AT5G58770	dehydrodolichyl diphosphate synthase, putative / DEDOL-PP synthase, putative
247162_at	-1.675	2.21522e-09	AT5G65730	xyloglucan:xyloglucosyl transferase, putative / xyloglucan endotransglycosylase, putative / endo-xyloglucan transferase, putative
261500_at	-1.67288	3.63258e-07	AT1G28400	similar to unknown protein [Arabidopsis thaliana] (TAIR:AT2G33850.1); similar to unknown [Brassica napus] (GB:AAC06020.1)
246401_at	-1.67056	1.20343e-07	AT1G57560	AtMYB50 (myb domain protein 50); DNA binding / transcription factor
250798_at	-1.65671	3.96855e-07	AT5G05340	peroxidase, putative
261713_at	-1.63897	6.24798e-09	AT1G32640	ATMYC2 (JASMONATE INSENSITIVE 1); DNA binding / transcription factor
245275_at	-1.63016	2.17913e-09	AT4G15210	ATBETA-AMY (BETA-AMYLASE); beta-amylase
259757_at	-1.62008	7.12646e-07	AT1G77510	ATPDIL1-2 (PDI-LIKE 1-2); protein disulfide isomerase
249932_at	-1.61751	1.12465e-08	AT5G22390	similar to unnamed protein product [Vitis vinifera] (GB:CAO48728.1)
245465_at	-1.61191	2.85119e-07	AT4G16590	ATCSLA01 (Cellulose synthase-like A1); glucosyltransferase/ transferase, transferring glycosyl groups
250764_at	-1.60819	3.30862e-06	AT5G05960	protease inhibitor/seed storage/lipid transfer protein (LTP) family protein
252363_at	-1.60742	1.44381e-07	AT3G48460	GDSL-motif lipase/hydrolase family protein
255437_at	-1.60021	4.26276e-07	AT4G03060	AOP2 (ALKENYL HYDROXALKYL PRODUCING 2); oxidoreductase, acting on paired donors, with incorporation or reduction of molecular oxygen, 2-oxoglutarate as one donor, and incorporation of one atom each of oxygen into both donors
260745_at	-1.58905	3.76663e-09	AT1G78370	ATGSTU20 (Arabidopsis thaliana Glutathione S-transferase (class tau) 20); glutathione transferase
256601_s_at	-1.58493	1.97346e-05	AT3G28290;AT3G28300	[AT3G28290, AT14A];[AT3G28300, AT14A]
263497_at	-1.58351	1.43589e-08	AT2G42540	COR15A (COLD-REGULATED 15A)
245891_at	-1.57772	6.66418e-09	AT5G09220	AAP2 (AMINO ACID PERMEASE 2); amino acid transmembrane transporter
248139_at	-1.5723	2.50951e-08	AT5G54970	similar to unknown protein [Arabidopsis thaliana] (TAIR:AT4G26960.1)
264488_s_at	-1.57094	5.12247e-09	AT1G27330;AT1G27350	[AT1G27330, similar to unknown protein [Arabidopsis thaliana] (TAIR:AT1G27350.1); similar to membrane protein [Brassica juncea] (GB:AAT38818.1); contains InterPro domain Ribosome associated membrane RAMP4 (InterPro:IPR010580)];[AT1G27350, similar to unknown protein [Arabidopsis thaliana] (TAIR:AT1G27330.1); similar to membrane protein [Brassica juncea] (GB:AAT38818.1); contains InterPro domain Ri…
251633_at	-1.5619	1.5911e-05	AT3G57460	catalytic/ metal ion binding / metalloendopeptidase/ zinc ion binding
246481_s_at	-1.55835	3.54405e-08	AT5G15960;AT5G15970	[AT5G15960, KIN1];[AT5G15970, KIN2 (COLD-RESPONSIVE 6.6)]
258470_at	-1.5569	3.51637e-08	AT3G06035	Identical to Uncharacterized GPI-anchored protein At3g06035 precursor [Arabidopsis Thaliana] (GB:Q84MC0;GB:Q8H7F7;GB:Q8L9J0); similar to unknown protein [Arabidopsis thaliana] (TAIR:AT5G19250.1); similar to unknown [Populus trichocarpa] (GB:ABK94712.1)
253004_at	-1.55534	1.73288e-08	AT4G38280;AT4G38330;AT2G45250	[AT4G38280, similar to unknown protein [Arabidopsis thaliana] (TAIR:AT2G45250.1); similar to unknown [Populus trichocarpa] (GB:ABK93717.1)];[AT4G38330, similar to unknown protein [Arabidopsis thaliana] (TAIR:AT4G38290.1); contains InterPro domain Hly-III related proteins; (InterPro:IPR004254)];[AT2G45250, similar to unknown protein [Arabidopsis thaliana] (TAIR:AT4G38280.1); similar to unknown [Po…
244973_at	-1.55019	2.86878e-05	ATCG00690	Encodes photosystem II 5 kD protein subunit PSII-T. This is a plastid-encoded gene (PsbTc) which also has a nuclear-encoded paralog (PsbTn).
259382_s_at	-1.54816	3.90841e-07	AT3G16430;AT3G16420	[AT3G16430, jacalin lectin family protein];[AT3G16420, PBP1 (PYK10-BINDING PROTEIN 1)]
261899_at	-1.54693	6.75527e-07	AT1G80820	CCR2 (CINNAMOYL COA REDUCTASE)
248322_at	-1.54509	3.30138e-06	AT5G52760	heavy-metal-associated domain-containing protein
266237_at	-1.54501	2.22377e-07	AT2G29540	ATRPC14 (Arabidopsis thaliana RNA polymerase I(A) and III(C) 14 kDa subunit); DNA binding / DNA-directed RNA polymerase
245504_at	-1.53412	2.05943e-08	AT4G15660	glutaredoxin family protein
257262_at	-1.51721	1.21946e-08	AT3G21890	zinc finger (B-box type) family protein
250207_at	-1.51329	5.18617e-08	AT5G13930	ATCHS/CHS/TT4 (CHALCONE SYNTHASE); naringenin-chalcone synthase
252014_at	-1.50808	8.35052e-08	AT3G52870	calmodulin-binding family protein
265699_at	-1.49709	6.61875e-08	AT2G03550	hydrolase
266869_at	-1.4956	1.18485e-08	AT2G44660	transferase, transferring glycosyl groups
262717_s_at	-1.4949	6.21913e-06	AT1G16410;AT1G16400	[AT1G16410, CYP79F1 (SUPERSHOOT 1)];[AT1G16400, CYP79F2 (cytochrome P450, family 79, subfamily F, polypeptide 2); oxygen binding]
261826_at	-1.48994	4.9249e-09	AT1G11580	ATPMEPCRA; pectinesterase
254693_at	-1.48561	1.11309e-08	AT4G17880	basic helix-loop-helix (bHLH) family protein
251370_at	-1.48287	2.36996e-08	AT3G60450	similar to unknown protein [Arabidopsis thaliana] (TAIR:AT3G60440.1); similar to unnamed protein product [Vitis vinifera] (GB:CAO70569.1); contains InterPro domain Phosphoglycerate mutase (InterPro:IPR013078); contains InterPro domain PRIB5 (InterPro:IPR012398)
263032_at	-1.48184	1.65364e-08	AT1G23850	similar to unknown protein [Arabidopsis thaliana] (TAIR:AT1G23840.1); similar to hypothetical protein [Vitis vinifera] (GB:CAN74577.1)
264146_at	-1.47051	1.10558e-07	AT1G02205	CER1 (ECERIFERUM 1)
244984_at	-1.46378	1.2785e-08	ATCG00800	encodes a chloroplast ribosomal protein S3, a constituent of the small subunit of the ribosomal complex
266299_at	-1.45956	1.79537e-08	AT2G29450	ATGSTU5 (Arabidopsis thaliana Glutathione S-transferase (class tau) 5); glutathione transferase
263137_at	-1.4447	2.52837e-08	AT1G78660	ATGGH1; gamma-glutamyl hydrolase
265452_at	-1.44423	3.86394e-07	AT2G46510	basic helix-loop-helix (bHLH) family protein
263320_at	-1.44254	3.94807e-08	AT2G47180	ATGOLS1 (ARABIDOPSIS THALIANA GALACTINOL SYNTHASE 1); transferase, transferring hexosyl groups
247030_at	-1.44187	3.66307e-07	AT5G67210	nucleic acid binding / pancreatic ribonuclease
264832_at	-1.43972	6.3005e-07	AT1G03660	similar to ankyrin repeat family protein [Arabidopsis thaliana] (TAIR:AT1G03670.1); similar to unnamed protein product [Vitis vinifera] (GB:CAO23951.1); contains domain ANK REPEAT-CONTAINING (PTHR18958:SF80); contains domain ANKYRIN REPEAT-CONTAINING (PTHR18958)
250598_at	-1.43867	6.19736e-07	AT5G07690	MYB29 (myb domain protein 29); DNA binding / transcription factor
254819_at	-1.43849	1.31187e-07	AT4G12500	protease inhibitor/seed storage/lipid transfer protein (LTP) family protein
257771_at	-1.43377	2.33307e-08	AT3G23000	CIPK7 (CBL-INTERACTING PROTEIN KINASE 7); kinase
253842_at	-1.43219	1.22229e-06	AT4G27860	integral membrane family protein
267380_at	-1.42454	4.69637e-07	AT2G26170	CYP711A1 (MORE AXILLARY BRANCHES 1); oxygen binding
246403_at	-1.42107	6.75832e-07	AT1G57590	carboxylesterase
260205_at	-1.41766	1.81449e-07	AT1G70700	JAZ9/TIFY7 (JASMONATE-ZIM-DOMAIN PROTEIN 9)
252417_at	-1.41507	1.8774e-06	AT3G47480	calcium-binding EF hand family protein
259660_at	-1.41474	7.635e-08	AT1G55260	lipid binding
245035_at	-1.41466	5.76667e-07	AT2G26400	ARD/ATARD3 (ACIREDUCTONE DIOXYGENASE); acireductone dioxygenase [iron(II)-requiring]/ heteroglycan binding / metal ion binding
257021_at	-1.41296	1.85411e-06	AT3G19710	BCAT4 (BRANCHED-CHAIN AMINOTRANSFERASE4); catalytic/ methionine-oxo-acid transaminase
264648_at	-1.4071	6.16357e-07	AT1G09080	BIP3; ATP binding
259327_at	-1.40635	7.06061e-07	AT3G16460	jacalin lectin family protein
263134_at	-1.40584	1.87153e-07	AT1G78570	RHM1/ROL1 (RHAMNOSE BIOSYNTHESIS1); UDP-L-rhamnose synthase/ UDP-glucose 4,6-dehydratase/ catalytic
247718_at	-1.38871	1.2419e-08	AT5G59310	LTP4 (LIPID TRANSFER PROTEIN 4); lipid binding
256969_at	-1.3887	2.94671e-07	AT3G21080	ABC transporter-related
252179_at	-1.38699	3.17386e-07	AT3G50760	GATL2 (Galacturonosyltransferase-like 2); polygalacturonate 4-alpha-galacturonosyltransferase/ transferase, transferring glycosyl groups / transferase, transferring hexosyl groups
255554_at	-1.38646	9.27092e-07	AT4G01897	similar to unnamed protein product [Vitis vinifera] (GB:CAO40169.1); contains InterPro domain Protein of unknown function DUF952 (InterPro:IPR009297)
267483_at	-1.38298	1.35052e-07	AT2G02810	ATUTR1/UTR1 (UDP-GALACTOSE TRANSPORTER 1); UDP-galactose transmembrane transporter/ UDP-glucose transmembrane transporter/ pyrimidine nucleotide sugar transmembrane transporter
267367_at	-1.37688	8.86821e-08	AT2G44210	similar to unknown protein [Arabidopsis thaliana] (TAIR:AT1G55360.1); similar to unnamed protein product [Vitis vinifera] (GB:CAO67164.1); contains InterPro domain Protein of unknown function DUF239, plant (InterPro:IPR004314)
254225_at	-1.37159	1.45817e-08	AT4G23670	major latex protein-related / MLP-related
248943_s_at	-1.36579	3.56076e-07	AT5G45490;AT5G45440	[AT5G45490, disease resistance protein-related];[AT5G45440, disease resistance protein-related]
256216_at	-1.35639	4.83308e-06	AT1G56340	CRT1 (CALRETICULIN 1); calcium ion binding
248759_at	-1.35457	3.04886e-05	AT5G47610	zinc finger (C3HC4-type RING finger) family protein
263852_at	-1.35161	1.58124e-08	AT2G04450	ATNUDT6 (Arabidopsis thaliana Nudix hydrolase homolog 6); ADP-ribose diphosphatase/ NAD binding / hydrolase
261048_at	-1.34472	1.22068e-08	AT1G01420	UDP-glucoronosyl/UDP-glucosyl transferase family protein
253090_at	-1.34232	1.86943e-07	AT4G36360	BGAL3 (beta-galactosidase 3); beta-galactosidase
264318_at	-1.33974	6.13286e-07	AT1G04220	beta-ketoacyl-CoA synthase, putative
245293_at	-1.33681	2.71125e-05	AT4G16660	heat shock protein 70, putative / HSP70, putative
262551_at	-1.33587	3.25352e-08	no_match	no_match
254243_at	-1.33451	9.24442e-07	AT4G23210	CRK13/HIG1; kinase
250316_at	-1.32703	4.17603e-06	AT5G12140	ATCYS1 (A. THALIANA CYSTATIN-1); cysteine protease inhibitor
262883_at	-1.32548	9.75398e-08	AT1G64780	ATAMT1;2 (AMMONIUM TRANSPORTER 1;2); ammonium transmembrane transporter
256673_at	-1.32337	7.96038e-08	AT3G52370	FLA15 (FASCICLIN-LIKE ARABINOGALACTAN PROTEIN 15 PRECURSOR)
248186_at	-1.32312	2.5306e-07	AT5G53880	similar to unknown [Populus trichocarpa] (GB:ABK92577.1)
267175_s_at	-1.32297	1.79647e-07	AT2G37620;AT3G53750	[AT2G37620, ACT1 (ACTIN 1); structural constituent of cytoskeleton];[AT3G53750, ACT3 (ACTIN 3); structural constituent of cytoskeleton]
265831_at	-1.31723	4.37343e-08	AT2G14460	unknown protein
260116_at	-1.31387	1.11395e-06	AT1G33960	AIG1 (AVRRPT2-INDUCED GENE 1); GTP binding
248888_at	-1.31131	5.82226e-06	AT5G46240	KAT1 (K+ ATPASE 1); cyclic nucleotide binding / inward rectifier potassium channel
264849_at	-1.30438	4.95404e-08	AT2G17360	40S ribosomal protein S4 (RPS4A)
266074_at	-1.30093	1.06746e-06	AT2G18740	small nuclear ribonucleoprotein E, putative / snRNP-E, putative / Sm protein E, putative
259225_at	-1.30019	1.29601e-05	AT3G07590	small nuclear ribonucleoprotein D1, putative / snRNP core protein D1, putative / Sm protein D1, putative
259770_s_at	-1.297	3.20099e-06	AT1G07780;AT1G29410;AT5G05590	[AT1G07780, PAI1 (PHOSPHORIBOSYLANTHRANILATE ISOMERASE 1); phosphoribosylanthranilate isomerase];[AT1G29410, PAI3 (PHOSPHORIBOSYLANTHRANILATE ISOMERASE 3); phosphoribosylanthranilate isomerase];[AT5G05590, PAI2 (PHOSPHORIBOSYLANTHRANILATE ISOMERASE 2); phosphoribosylanthranilate isomerase]
253687_at	-1.2912	5.78611e-08	AT4G29520	similar to unnamed protein product [Vitis vinifera] (GB:CAO65389.1); contains InterPro domain Saposin B (InterPro:IPR008139)
252412_at	-1.29109	3.07224e-07	AT3G47295	unknown protein
257763_s_at	-1.29033	6.03328e-08	AT3G23120;AT3G23110	[AT3G23120, leucine-rich repeat family protein];[AT3G23110, disease resistance family protein]
252058_at	-1.28845	2.10663e-07	AT3G52470	harpin-induced family protein / HIN1 family protein / harpin-responsive family protein
265411_at	-1.28717	7.05791e-08	AT2G16630	proline-rich family protein
248473_at	-1.28498	2.28222e-08	AT5G50810	TIM8 (Arabidopsis thaliana translocase inner membrane subunit 8); P-P-bond-hydrolysis-driven protein transmembrane transporter
262946_at	-1.28327	6.42944e-06	AT1G79390	similar to unknown [Populus trichocarpa] (GB:ABK95389.1)
263942_at	-1.28295	2.91515e-07	AT2G35860	FLA16 (FASCICLIN-LIKE ARABINOGALACTAN PROTEIN 16 PRECURSOR)
245341_at	-1.28189	2.11468e-06	AT4G16447	unknown protein
266482_at	-1.28065	1.25567e-05	AT2G47640	small nuclear ribonucleoprotein D2, putative / snRNP core protein D2, putative / Sm protein D2, putative
249191_at	-1.27959	1.44281e-06	AT5G42760	similar to unknown [Populus trichocarpa] (GB:ABK95091.1); contains InterPro domain O-methyltransferase, N-terminal (InterPro:IPR003455); contains InterPro domain Conserved hypothetical protein CHP00027, methylltransferase (InterPro:IPR011610)
255254_at	-1.27881	6.1497e-08	AT4G05030	heavy-metal-associated domain-containing protein
249425_at	-1.27706	4.07252e-08	AT5G39790	5'-AMP-activated protein kinase beta-1 subunit-related
260955_at	-1.27596	5.66971e-08	AT1G06000	UDP-glucoronosyl/UDP-glucosyl transferase family protein
246429_at	-1.27472	5.03449e-06	AT5G17450	heavy-metal-associated domain-containing protein / copper chaperone (CCH)-related
262206_at	-1.27357	6.8847e-08	AT2G01090	ubiquinol-cytochrome C reductase complex 7.8 kDa protein, putative / mitochondrial hinge protein, putative
262911_s_at	-1.26586	1.12291e-05	AT1G59860;AT1G07400	[AT1G59860, 17.6 kDa class I heat shock protein (HSP17.6A-CI)];[AT1G07400, 17.8 kDa class I heat shock protein (HSP17.8-CI)]
248537_at	-1.26516	5.25007e-07	AT5G50100	similar to PBng143 [Vigna radiata] (GB:BAB82450.1); contains InterPro domain Thioredoxin-like fold (InterPro:IPR012336); contains InterPro domain Putative thiol-disulphide oxidoreductase DCC (InterPro:IPR007263)
257793_at	-1.26446	8.56874e-07	AT3G26960	similar to unknown protein [Arabidopsis thaliana] (TAIR:AT5G41050.1); similar to unnamed protein product [Vitis vinifera] (GB:CAO49052.1)
254789_at	-1.26278	3.1432e-06	AT4G12880	plastocyanin-like domain-containing protein
245748_at	-1.26235	2.83598e-08	AT1G51140	basic helix-loop-helix (bHLH) family protein
263330_at	-1.25997	7.49212e-07	AT2G15320	leucine-rich repeat family protein
265305_at	-1.25947	3.99464e-08	AT2G20340	tyrosine decarboxylase, putative
260237_at	-1.25932	2.7932e-06	AT1G74430	MYB95 (myb domain protein 95); DNA binding / transcription factor
250502_at	-1.25892	8.87309e-06	AT5G09590	mtHSC70-2 (HEAT SHOCK PROTEIN 70); ATP binding / unfolded protein binding
245401_at	-1.25862	1.11518e-06	AT4G17670	senescence-associated protein-related
257644_at	-1.25826	6.62248e-08	AT3G25780	AOC3 (ALLENE OXIDE CYCLASE 3)
250168_at	-1.25714	2.61243e-05	AT5G15320	similar to unknown protein [Arabidopsis thaliana] (TAIR:AT3G01130.1); similar to unknown [Populus trichocarpa] (GB:ABK94588.1)
260902_at	-1.25613	7.20112e-08	AT1G21440	mutase family protein
255787_at	-1.25471	2.02591e-05	AT2G33590	cinnamoyl-CoA reductase family
253040_at	-1.25392	6.44274e-08	AT4G37800	xyloglucan:xyloglucosyl transferase, putative / xyloglucan endotransglycosylase, putative / endo-xyloglucan transferase, putative
266928_at	-1.25388	5.25906e-06	AT2G45790	ATPMM; phosphomannomutase
264270_at	-1.25154	7.7641e-07	no_match	no_match
267645_at	-1.25034	2.32187e-06	AT2G32860	glycosyl hydrolase family 1 protein
248118_at	-1.24995	1.53245e-06	AT5G55050	GDSL-motif lipase/hydrolase family protein
252060_at	-1.24773	4.98479e-07	AT3G52430	PAD4 (PHYTOALEXIN DEFICIENT 4); triacylglycerol lipase
254791_at	-1.24643	6.03619e-08	AT4G12910	SCPL20 (serine carboxypeptidase-like 20); serine carboxypeptidase
255645_at	-1.24615	3.94443e-07	AT4G00880	auxin-responsive family protein
252888_at	-1.24562	2.44707e-06	AT4G39210	APL3 (large subunit of AGP 3)
260020_at	-1.2441	1.37661e-07	AT1G29990	prefoldin, putative
253900_at	-1.24332	1.3129e-07	AT4G27130	eukaryotic translation initiation factor SUI1, putative
266239_at	-1.24262	1.13566e-06	AT2G29530	TIM10 (Arabidopsis thaliana translocase inner membrane subunit 10); P-P-bond-hydrolysis-driven protein transmembrane transporter
263433_at	-1.24135	8.03445e-08	AT2G22240	inositol-3-phosphate synthase isozyme 2 / myo-inositol-1-phosphate synthase 2 / MI-1-P synthase 2 / IPS 2
252607_at	-1.24076	1.29936e-06	AT3G44990	XTR8 (xyloglucan:xyloglucosyl transferase 8); hydrolase, acting on glycosyl bonds
266743_at	-1.24017	2.59563e-06	AT2G02990	RNS1 (RIBONUCLEASE 1); endoribonuclease
249167_at	-1.23893	2.1515e-06	AT5G42860	similar to unknown protein [Arabidopsis thaliana] (TAIR:AT1G45688.1); similar to H0814G11.12 [Oryza sativa (indica cultivar-group)] (GB:CAJ86345.1); similar to CAA30379.1 protein [Oryza sativa] (GB:CAB53482.1)
253875_at	-1.23115	3.60743e-08	AT4G27520	plastocyanin-like domain-containing protein
255891_at	-1.2308	2.23144e-06	AT1G17870	ATEGY3
260666_at	-1.23046	1.11157e-05	AT1G19300	GATL1/GLZ1/PARVUS (GALACTURONOSYLTRANSFERASE-LIKE 1); polygalacturonate 4-alpha-galacturonosyltransferase/ transferase, transferring glycosyl groups / transferase, transferring hexosyl groups
247465_at	-1.23027	3.91347e-07	AT5G62190	PRH75 (plant RNA helicase 75); ATP-dependent helicase
253545_at	-1.22951	8.3158e-08	AT4G31310	avirulence-responsive protein-related / avirulence induced gene (AIG) protein-related
250633_at	-1.22932	5.79031e-07	AT5G07460	PMSR2 (PEPTIDEMETHIONINE SULFOXIDE REDUCTASE 2); peptide-methionine-(S)-S-oxide reductase
251063_at	-1.22887	1.12822e-06	AT5G01850	protein kinase, putative
266118_at	-1.22885	1.69132e-06	AT2G02130	LCR68/PDF2.3 (Low-molecular-weight cysteine-rich 68); protease inhibitor
257835_at	-1.22763	0.000129355	AT3G25180	CYP82G1 (cytochrome P450, family 82, subfamily G, polypeptide 1); oxygen binding
247252_at	-1.22491	1.96747e-06	AT5G64770	similar to 80C09_10 [Brassica rapa subsp. pekinensis] (GB:AAZ41821.1)
250062_at	-1.22451	3.17402e-07	AT5G17760	AAA-type ATPase family protein
261309_at	-1.22431	3.74851e-07	AT1G48598;AT1G48600	[AT1G48598, CPuORF31 (Conserved peptide upstream open reading frame 31)];[AT1G48600, phosphoethanolamine N-methyltransferase 2, putative (NMT2)]
263153_s_at	-1.22381	7.84287e-08	AT1G54000;AT1G54010	[AT1G54000, myrosinase-associated protein, putative];[AT1G54010, myrosinase-associated protein, putative]
262346_at	-1.22189	7.68838e-08	AT1G63980	D111/G-patch domain-containing protein
258263_at	-1.22006	5.22508e-08	AT3G15780	unknown protein
258747_at	-1.21645	4.39711e-06	AT3G05810	similar to unknown protein [Arabidopsis thaliana] (TAIR:AT5G26800.1); similar to unknown [Populus trichocarpa] (GB:ABK93627.1)
255026_at	-1.2133	0.000230485	AT4G09900	hydrolase, alpha/beta fold family protein
248334_s_at	-1.20828	1.22658e-05	AT5G58990;AT5G52370	[AT5G58990, similar to unknown protein [Arabidopsis thaliana] (TAIR:AT5G52370.1); similar to unnamed protein product [Vitis vinifera] (GB:CAO21535.1)];[AT5G52370, similar to unknown protein [Arabidopsis thaliana] (TAIR:AT5G58990.1); similar to unnamed protein product [Vitis vinifera] (GB:CAO21535.1)]
251975_at	-1.20752	2.7763e-07	AT3G53230	cell division cycle protein 48, putative / CDC48, putative
256596_at	-1.20729	3.46424e-07	AT3G28540	AAA-type ATPase family protein
267127_at	-1.20501	1.64941e-06	AT2G23610	esterase, putative
246417_at	-1.20426	5.86618e-06	AT5G16990	NADP-dependent oxidoreductase, putative
252618_at	-1.20112	7.2751e-07	AT3G45140	LOX2 (LIPOXYGENASE 2)
252309_at	-1.20018	1.30379e-05	AT3G49340	cysteine proteinase, putative
259432_at	-1.19971	2.85297e-07	AT1G01520	myb family transcription factor
265006_at	-1.19869	7.87642e-07	AT1G61570	TIM13; P-P-bond-hydrolysis-driven protein transmembrane transporter
248091_at	-1.1971	4.32199e-07	AT5G55120	VTC5; galactose-1-phosphate guanylyltransferase (GDP)
256301_at	-1.1961	6.32667e-06	AT1G69510	similar to unknown protein [Arabidopsis thaliana] (TAIR:AT5G64130.1); similar to hypothetical protein [Vitis vinifera] (GB:CAN80447.1); similar to unknown [Populus trichocarpa] (GB:ABK94521.1); contains InterPro domain Lg106-like (InterPro:IPR012482)
258264_at	-1.19265	8.85249e-06	AT3G15790	MBD11 (methyl-CpG-binding domain 11); DNA binding
262415_at	-1.18641	8.65548e-06	AT1G49400	EMB1129 (EMBRYO DEFECTIVE 1129); structural constituent of ribosome
253949_at	-1.18503	2.9714e-07	AT4G26780	AR192; adenyl-nucleotide exchange factor/ chaperone binding / protein binding / protein homodimerization
245956_s_at	-1.18252	2.63635e-05	AT5G42020;AT5G28540	[AT5G42020, BIP (LUMINAL BINDING PROTEIN); ATP binding];[AT5G28540, BIP1; ATP binding]
262593_at	-1.18183	6.66451e-08	AT1G15120	ubiquinol-cytochrome C reductase complex 7.8 kDa protein, putative / mitochondrial hinge protein, putative
249975_s_at	-1.17956	8.49166e-07	AT3G06320;AT5G18790	[AT3G06320, ribosomal protein L33 family protein];[AT5G18790, ribosomal protein L33 family protein]
253996_at	-1.17881	7.04384e-07	AT4G26110	NAP1;1 (NUCLEOSOME ASSEMBLY PROTEIN1;1); DNA binding
247706_at	-1.17878	1.22537e-06	AT5G59480	haloacid dehalogenase-like hydrolase family protein
250337_at	-1.17815	1.93405e-06	AT5G11790	Ndr family protein
254818_at	-1.17814	1.55888e-05	AT4G12470	protease inhibitor/seed storage/lipid transfer protein (LTP) family protein
248889_at	-1.17671	8.99325e-08	AT5G46230	similar to unknown protein [Arabidopsis thaliana] (TAIR:AT1G09310.1); similar to unnamed protein product [Vitis vinifera] (GB:CAO14438.1); contains InterPro domain Protein of unknown function DUF538 (InterPro:IPR007493)
264436_at	-1.17642	3.09925e-07	AT1G10370	ATGSTU17/ERD9/GST30/GST30B (EARLY-RESPONSIVE TO DEHYDRATION 9); glutathione transferase
258851_at	-1.17474	1.15476e-06	AT3G03190	ATGSTF11 (GLUTATHIONE S-TRANSFERASE F11); glutathione transferase
258040_at	-1.17377	7.25086e-05	AT3G21190	similar to unknown protein [Arabidopsis thaliana] (TAIR:AT1G51630.1); similar to unknown [Populus trichocarpa] (GB:ABK93128.1); contains InterPro domain Protein of unknown function DUF246, plant (InterPro:IPR004348)
256911_at	-1.17076	2.84722e-07	AT3G24090	transaminase
246730_at	-1.16816	5.29175e-08	AT5G28060	40S ribosomal protein S24 (RPS24B)
AFFX-Athal-GAPDH_3_s_at	-1.1669	2.60116e-07	AT3G04120	GAPC (GLYCERALDEHYDE-3-PHOSPHATE DEHYDROGENASE C SUBUNIT); glyceraldehyde-3-phosphate dehydrogenase
251612_at	-1.16395	3.42626e-06	AT3G57950	similar to unknown protein [Arabidopsis thaliana] (TAIR:AT2G42180.1); similar to hypothetical protein [Vitis vinifera] (GB:CAN83225.1); similar to unnamed protein product [Vitis vinifera] (GB:CAO23380.1)
255527_at	-1.16317	0.000140796	AT4G02360	similar to unknown protein [Arabidopsis thaliana] (TAIR:AT1G02813.1); similar to unnamed protein product [Vitis vinifera] (GB:CAO40037.1); contains InterPro domain Protein of unknown function DUF538 (InterPro:IPR007493)
261167_at	-1.16313	1.43473e-06	AT1G04980	ATPDIL2-2 (PDI-LIKE 2-2); thiol-disulfide exchange intermediate
246880_s_at	-1.1613	1.66952e-07	AT5G26000;AT5G25980	[AT5G26000, TGG1 (THIOGLUCOSIDE GLUCOHYDROLASE 1); hydrolase, hydrolyzing O-glycosyl compounds];[AT5G25980, TGG2 (GLUCOSIDE GLUCOHYDROLASE 2); hydrolase, hydrolyzing O-glycosyl compounds]
260453_s_at	-1.15987	1.03356e-06	AT1G72510;AT2G09970	[AT1G72510, similar to unknown protein [Arabidopsis thaliana] (TAIR:AT2G09970.1); similar to hypothetical protein [Vitis vinifera] (GB:CAN73516.1); contains InterPro domain Protein of unknown function DUF1677, plant (InterPro:IPR012876)];[AT2G09970, similar to unknown protein [Arabidopsis thaliana] (TAIR:AT1G72510.1); similar to unknown protein [Arabidopsis thaliana] (TAIR:AT1G72510.2); similar t…
254862_at	-1.15944	4.07996e-06	AT4G12030	bile acid:sodium symporter family protein
254163_s_at	-1.15919	4.25954e-07	AT4G24340;AT4G24350	[AT4G24340, phosphorylase family protein];[AT4G24350, phosphorylase family protein]
254508_at	-1.15653	3.65121e-07	AT4G20170	similar to unknown protein [Arabidopsis thaliana] (TAIR:AT5G44670.1); similar to Os06g0328800 [Oryza sativa (japonica cultivar-group)] (GB:NP_001057533.1); similar to Os02g0712500 [Oryza sativa (japonica cultivar-group)] (GB:NP_001047907.1); similar to unknown protein [Oryza sativa (japonica cultivar-group)] (GB:BAD72474.1); contains InterPro domain Protein of unknown function DUF23 (InterPro:IPR…
248101_at	-1.15652	5.67554e-06	AT5G55200	co-chaperone grpE protein, putative
245285_s_at	-1.15498	2.37287e-07	AT4G14030;AT4G14040	[AT4G14030, selenium-binding protein, putative];[AT4G14040, EDA38 (embryo sac development arrest 38); selenium binding]
262684_s_at	-1.15443	1.04657e-07	AT1G76030;AT1G20260	[AT1G76030, (VACUOLAR ATP SYNTHASE SUBUNIT B1); hydrogen ion transporting ATP synthase, rotational mechanism];[AT1G20260, (VACUOLAR ATP SYNTHASE SUBUNIT B3); hydrogen ion transmembrane transporter/ hydrogen ion transporting ATP synthase, rotational mechanism / hydrogen ion transporting ATPase, rotational mechanism]
256178_s_at	-1.15415	1.0708e-06	AT1G51760;AT1G51780	[AT1G51760, IAR3 (IAA-ALANINE RESISTANT 3); metallopeptidase];[AT1G51780, ILL5 (IAA-leucine resistant (ILR)-like gene 5); metallopeptidase]
253777_at	-1.15388	3.1087e-07	AT4G28450	transducin family protein / WD-40 repeat family protein
246218_at	-1.15269	1.67678e-05	AT4G36800	RCE1 (RUB1 CONJUGATING ENZYME 1); small protein conjugating enzyme
261269_at	-1.15087	3.1316e-07	AT1G26690	emp24/gp25L/p24 family protein
255819_s_at	-1.14997	8.12181e-08	AT2G40590;AT2G40510	[AT2G40590, 40S ribosomal protein S26 (RPS26B)];[AT2G40510, 40S ribosomal protein S26 (RPS26A)]
266326_at	-1.14979	7.82928e-08	AT2G46650	B5 #1 (cytochrome b5 family protein #1); heme binding / transition metal ion binding
255341_at	-1.14929	6.28142e-07	AT4G04500	protein kinase family protein
255039_at	-1.14902	3.90915e-07	AT4G09570	CPK4 (calcium-dependent protein kinase 4); calmodulin-dependent protein kinase/ kinase
262714_s_at	-1.14888	7.20727e-07	AT1G07950;AT1G16430	[AT1G07950, surfeit locus protein 5 family protein / SURF5 family protein];[AT1G16430, surfeit locus protein 5 family protein / SURF5 family protein]
253946_at	-1.14633	2.75891e-06	AT4G26790	GDSL-motif lipase/hydrolase family protein
248173_at	-1.14632	4.16539e-06	AT5G54580	RNA recognition motif (RRM)-containing protein
267411_at	-1.14619	1.09384e-05	AT2G34930	disease resistance family protein
246125_at	-1.14464	1.53293e-06	AT5G19875	similar to unknown protein [Arabidopsis thaliana] (TAIR:AT2G31940.1); similar to hypothetical protein MtrDRAFT_AC155880g29v2 [Medicago truncatula] (GB:ABN08129.1)
254975_at	-1.1434	2.15678e-05	AT4G10500	oxidoreductase, 2OG-Fe(II) oxygenase family protein
250960_at	-1.14279	1.23831e-05	AT5G02940	similar to phosphotransferase-related [Arabidopsis thaliana] (TAIR:AT5G43745.1); similar to unnamed protein product [Vitis vinifera] (GB:CAO71282.1); similar to hypothetical protein OsI_009890 [Oryza sativa (indica cultivar-group)] (GB:EAY88657.1); similar to Unknown protein [Oryza sativa (japonica cultivar-group)] (GB:AAN06856.1); contains InterPro domain Protein of unknown function DUF1012 (Int…
254085_at	-1.13977	1.41089e-05	AT4G24960	ATHVA22D (Arabidopsis thaliana HVA22 homologue D)
259655_at	-1.13936	2.75658e-07	AT1G55210	disease resistance response
261191_at	-1.13768	1.90876e-07	AT1G32900	starch synthase, putative
264056_at	-1.13578	5.9088e-05	AT2G28510	Dof-type zinc finger domain-containing protein
247684_at	-1.13441	4.09078e-06	AT5G59670	leucine-rich repeat protein kinase, putative
252864_at	-1.13404	2.449e-05	AT4G39740	electron transport SCO1/SenC family protein
248941_s_at	-1.13339	0.000142542	AT5G45460;AT5G45470	[AT5G45460, similar to unknown protein [Arabidopsis thaliana] (TAIR:AT5G45470.1); similar to unnamed protein product [Vitis vinifera] (GB:CAO39193.1)];[AT5G45470, similar to unknown protein [Arabidopsis thaliana] (TAIR:AT5G45530.1); similar to unknown protein [Arabidopsis thaliana] (TAIR:AT5G45540.1); similar to unknown protein [Arabidopsis thaliana] (TAIR:AT5G45460.1); similar to unnamed protein…
255977_at	-1.13298	1.85603e-07	AT1G34030	40S ribosomal protein S18 (RPS18B)
266317_at	-1.13225	2.31664e-06	AT2G27030	CAM5 (CALMODULIN 5); calcium ion binding
259196_at	-1.13223	1.45775e-06	AT3G03600	RPS2 (RIBOSOMAL PROTEIN S2); structural constituent of ribosome
246949_at	-1.1309	4.01588e-07	AT5G25140	CYP71B13 (cytochrome P450, family 71, subfamily B, polypeptide 13); oxygen binding
262113_at	-1.12889	1.38976e-07	AT1G02820	late embryogenesis abundant 3 family protein / LEA3 family protein
263482_at	-1.12841	2.52575e-07	AT2G03980	GDSL-motif lipase/hydrolase family protein
250365_at	-1.12741	2.38788e-07	AT5G11410	protein kinase family protein
248261_at	-1.12386	1.07379e-06	AT5G53280	PDV1 (PLASTID DIVISION1)
263951_at	-1.12252	8.32775e-07	AT2G35960	NHL12 (NDR1/HIN1-like 12)
258677_at	-1.12074	9.29975e-06	AT3G08730	ATPK1 (P70 RIBOSOMAL S6 KINASE); kinase/ protein binding
250669_at	-1.12033	2.34621e-07	AT5G06870	PGIP2 (POLYGALACTURONASE INHIBITING PROTEIN 2); protein binding
257460_at	-1.11978	1.94159e-06	AT1G75580	auxin-responsive protein, putative
258532_at	-1.11642	1.47336e-05	AT3G06700	60S ribosomal protein L29 (RPL29A)
258017_at	-1.11594	4.04894e-06	AT3G19370	similar to transport protein-related [Arabidopsis thaliana] (TAIR:AT2G23360.1); similar to unnamed protein product [Vitis vinifera] (GB:CAO47839.1); contains InterPro domain Protein of unknown function DUF869, plant (InterPro:IPR008587)
257149_at	-1.11543	6.29328e-07	AT3G27280	ATPHB4 (PROHIBITIN 4)
248958_at	-1.11505	3.98552e-06	AT5G45590	structural constituent of ribosome
249372_at	-1.11481	8.96291e-07	AT5G40760	G6PD6 (GLUCOSE-6-PHOSPHATE DEHYDROGENASE 6); glucose-6-phosphate dehydrogenase
258252_at	-1.11435	1.32201e-07	AT3G15720	glycoside hydrolase family 28 protein / polygalacturonase (pectinase) family protein
247942_at	-1.1136	1.44443e-07	AT5G57120	similar to unnamed protein product [Vitis vinifera] (GB:CAO69558.1); contains InterPro domain SRP40, C-terminal (InterPro:IPR007718); contains InterPro domain LisH dimerisation motif (InterPro:IPR006594)
247494_at	-1.10549	6.47268e-06	AT5G61790	calnexin 1 (CNX1)
257173_at	-1.10541	9.78316e-07	AT3G23810	SAHH2 (S-ADENOSYL-L-HOMOCYSTEINE (SAH) HYDROLASE 2); adenosylhomocysteinase
260896_at	-1.10435	2.64331e-06	AT1G29310	protein transport protein sec61, putative
261443_at	-1.10366	8.93716e-06	AT1G28480	GRX480; thiol-disulfide exchange intermediate
262504_at	-1.10176	1.36578e-05	AT1G21750	ATPDIL1-1 (PDI-LIKE 1-1); protein disulfide isomerase
256018_at	-1.10161	2.70229e-07	AT1G58300	HO4 (HEME OXYGENASE 4); heme oxygenase (decyclizing)/ oxidoreductase
249866_at	-1.10143	4.24812e-06	AT5G23010	MAM1 (2-isopropylmalate synthase 3); 2-isopropylmalate synthase
266905_at	-1.09771	1.15072e-05	AT2G34560	katanin, putative
258894_at	-1.09752	3.50145e-05	AT3G05650	disease resistance family protein
251487_at	-1.09675	5.11745e-07	AT3G59760	OASC (O-ACETYLSERINE (THIOL) LYASE ISOFORM C); cysteine synthase
253879_s_at	-1.09633	6.53206e-07	AT4G27560;AT4G27570	[AT4G27560, glycosyltransferase family protein];[AT4G27570, glycosyltransferase family protein]
265122_at	-1.09529	1.00436e-06	AT1G62540	flavin-containing monooxygenase family protein / FMO family protein
249626_at	-1.095	4.3722e-06	AT5G37540	aspartyl protease family protein
247247_at	-1.09474	3.10222e-05	AT5G64650	ribosomal protein L17 family protein
257794_at	-1.09447	5.80964e-06	AT3G27050	similar to unnamed protein product [Vitis vinifera] (GB:CAO49017.1)
261212_at	-1.09406	1.52189e-06	AT1G12880	ATNUDT12 (Arabidopsis thaliana Nudix hydrolase homolog 12); hydrolase
245524_at	-1.09373	1.88671e-07	AT4G15920	nodulin MtN3 family protein
265233_s_at	-1.0937	5.55875e-06	ATMG00590;AT2G07718	[ATMG00590, hypothetical protein];[AT2G07718, cytochrome b, putative]
252789_s_at	-1.09253	6.88934e-06	AT1G21930;AT3G42150	[AT1G21930, similar to unknown protein [Arabidopsis thaliana] (TAIR:AT3G42150.3); similar to unknown protein [Arabidopsis thaliana] (TAIR:AT3G42150.1); similar to unknown protein [Arabidopsis thaliana] (TAIR:AT3G42150.2); similar to unnamed protein product [Vitis vinifera] (GB:CAO63361.1)];[AT3G42150, similar to unknown protein [Arabidopsis thaliana] (TAIR:AT1G21930.1); similar to unnamed protein…
259518_at	-1.09165	3.25715e-07	AT1G20510	OPCL1 (OPC-8:0 COA LIGASE1); 4-coumarate-CoA ligase
254145_at	-1.09132	5.55083e-07	AT4G24700	unknown protein
266882_at	-1.08691	2.47551e-07	AT2G44670	senescence-associated protein-related
260235_at	-1.08484	3.71442e-07	AT1G74560	NRP1 (NAP1-RELATED PROTEIN 1); DNA binding / chromatin binding / histone binding
259507_at	-1.08425	1.73544e-06	AT1G43910	AAA-type ATPase family protein
247373_at	-1.0837	4.70675e-07	AT5G63150	contains InterPro domain Protein of unknown function DUF1713, mitochondria (InterPro:IPR013177)
265118_at	-1.08312	1.98897e-06	AT1G62660	beta-fructosidase (BFRUCT3) / beta-fructofuranosidase / invertase, vacuolar
264147_at	-1.08235	1.65671e-05	AT1G02205	CER1 (ECERIFERUM 1)
262615_at	-1.08179	1.53766e-06	AT1G13950	EIF-5A (eukaryotic translation initiation factor 5A-1); translation initiation factor
253636_at	-1.08119	3.29004e-05	AT4G30500	similar to unknown protein [Arabidopsis thaliana] (TAIR:AT2G23940.1); similar to unnamed protein product [Vitis vinifera] (GB:CAO22157.1); contains InterPro domain Protein of unknown function DUF788 (InterPro:IPR008506)
244933_at	-1.08034	3.1743e-06	ATCG01070	NADH dehydrogenase ND4L
251840_at	-1.07922	3.21658e-07	AT3G54960	ATPDIL1-3 (PDI-LIKE 1-3); thiol-disulfide exchange intermediate
244985_at	-1.07902	1.21519e-06	ATCG00810	encodes a chloroplast ribosomal protein L22, a constituent of the large subunit of the ribosomal complex
261832_at	-1.07846	1.63644e-05	AT1G10650	protein binding / zinc ion binding
250881_at	-1.07624	1.94277e-05	AT5G04080	similar to unknown protein [Oryza sativa (japonica cultivar-group)] (GB:BAD87214.1)
254053_s_at	-1.07511	1.31321e-06	AT4G25310;AT4G25300	[AT4G25310, oxidoreductase, 2OG-Fe(II) oxygenase family protein];[AT4G25300, oxidoreductase, 2OG-Fe(II) oxygenase family protein]
250434_at	-1.07461	2.12824e-06	AT5G10390	histone H3
262806_at	-1.07287	8.37461e-07	AT1G20950	pyrophosphate--fructose-6-phosphate 1-phosphotransferase-related / pyrophosphate-dependent 6-phosphofructose-1-kinase-related
259348_at	-1.0726	2.65143e-06	AT3G03770	leucine-rich repeat transmembrane protein kinase, putative
260776_at	-1.07232	7.26827e-06	AT1G14580	zinc finger (C2H2 type) family protein
261485_at	-1.07125	4.33228e-07	AT1G14360	ATUTR3/UTR3 (UDP-GALACTOSE TRANSPORTER 3); pyrimidine nucleotide sugar transmembrane transporter
251676_at	-1.07069	2.24903e-06	AT3G57320	similar to hypothetical protein [Vitis vinifera] (GB:CAN80638.1)
266155_at	-1.06919	2.32117e-07	no_match	no_match
AFFX-r2-Ec-bioD-3_at	-1.06562	0.00010925	no_match	no_match
257798_at	-1.06364	3.24639e-05	AT3G15950	(TSA1-LIKE); protein binding
251005_at	-1.06294	1.45707e-07	AT5G02590	chloroplast lumen common family protein
257150_at	-1.06112	1.69734e-07	AT3G27230	similar to (ARABIDOPSIS THALIANA RAS ASSOCIATED WITH DIABETES PROTEIN 3), methyltransferase [Arabidopsis thaliana] (TAIR:AT5G40830.1); similar to (ARABIDOPSIS THALIANA RAS ASSOCIATED WITH DIABETES PROTEIN 3), methyltransferase [Arabidopsis thaliana] (TAIR:AT5G40830.2); similar to hypothetical protein [Prunus persica] (GB:AAO14627.1); contains domain SSF53335 (SSF53335)
261138_at	-1.05884	1.86881e-06	AT1G19710	glycosyl transferase family 1 protein
252921_at	-1.05812	7.54172e-07	AT4G39030	EDS5 (ENHANCED DISEASE SUSCEPTIBILITY 5); antiporter/ transporter
260981_at	-1.05646	1.02014e-05	AT1G53460	structural molecule
255302_at	-1.05644	4.68352e-06	AT4G04830	methionine sulfoxide reductase domain-containing protein / SeIR domain-containing protein
249894_at	-1.05282	2.81722e-06	AT5G22580	Identical to Uncharacterized protein At5g22580 [Arabidopsis Thaliana] (GB:Q9FK81); similar to stable protein 1-related [Arabidopsis thaliana] (TAIR:AT3G17210.1); similar to hypothetical protein [Vitis vinifera] (GB:CAN68720.1); contains InterPro domain Dimeric alpha-beta barrel (InterPro:IPR011008); contains InterPro domain Stress responsive alpha-beta barrel (InterPro:IPR013097)
AFFX-CreX-5_at	-1.05192	4.86195e-05	no_match	no_match
251058_at	-1.0519	3.35767e-06	AT5G01790	unknown protein
259090_at	-1.0513	3.34411e-06	AT3G04920	40S ribosomal protein S24 (RPS24A)
262616_at	-1.05087	5.77748e-06	AT1G06620	2-oxoglutarate-dependent dioxygenase, putative
246230_at	-1.05014	1.41392e-05	AT4G36710	scarecrow transcription factor family protein
258958_at	-1.04941	0.000304552	AT3G01390	VMA10 (VACUOLAR MEMBRANE ATPASE 10)
254996_at	-1.04896	2.47672e-06	AT4G10390	protein kinase family protein
251740_at	-1.04766	1.30457e-06	AT3G56070	ROC2 (rotamase CyP 2); peptidyl-prolyl cis-trans isomerase
259850_at	-1.04765	2.44625e-05	AT1G72240	similar to unknown protein [Arabidopsis thaliana] (TAIR:AT1G22470.1)
248820_at	-1.04725	8.33769e-06	AT5G47060	senescence-associated protein-related
262175_at	-1.04725	6.00878e-07	AT1G74880	NDH-O (NAD(P)H:PLASTOQUINONE DEHYDROGENASE COMPLEX SUBUNIT O)
247038_at	-1.04708	1.97718e-05	AT5G67160	transferase family protein
261951_at	-1.04636	1.65342e-05	AT1G64490	similar to unknown protein [Arabidopsis thaliana] (TAIR:AT5G42060.1); contains domain DEK C-terminal domain (SSF109715)
260978_at	-1.04636	6.29394e-05	AT1G53540	17.6 kDa class I small heat shock protein (HSP17.6C-CI) (AA 1-156)
250199_at	-1.04616	2.25457e-05	AT5G14180	MPL1 (MYZUS PERSICAE-INDUCED LIPASE 1); catalytic
247984_s_at	-1.046	7.31637e-07	AT5G56650;AT5G56660	[AT5G56650, ILL1 (IAA-leucine resistant (ILR)-like gene 1); metallopeptidase];[AT5G56660, ILL2 (IAA-leucine resistant (ILR)-like gene 2); metallopeptidase]
266322_at	-1.04169	6.21406e-06	AT2G46690	auxin-responsive family protein
250304_at	-1.04156	4.89968e-07	AT5G12110	elongation factor 1B alpha-subunit 1 (eEF1Balpha1)
264271_at	-1.04143	3.11334e-05	AT1G60270	pseudogene, glycosyl hydrolase family 1, contains Pfam PF00232 : Glycosyl hydrolase family 1 domain; TIGRFAM TIGR01233: 6-phospho-beta-galactosidase; similar to hydroxyisourate hydrolase (GI:19569603) (Glycine max); blastp match of 57% identity and 2.8e-127 P-value to GP|12746303|gb|AAK07429.1|AF321287_1|AF321287 beta-glucosidase {Musa acuminata}
252034_at	-1.04121	3.41872e-06	AT3G52040	similar to unnamed protein product [Vitis vinifera] (GB:CAO40759.1)
254429_at	-1.0412	4.07816e-07	AT4G21105	cytochrome-c oxidase/ electron carrier
251733_at	-1.04064	1.30455e-06	AT3G56240	CCH (COPPER CHAPERONE)
252424_at	-1.03925	3.36435e-06	AT3G47610	transcription regulator/ zinc ion binding
244944_s_at	-1.03859	9.6931e-07	ATMG00080;ATMG00090	[ATMG00080, encodes a mitochondrial ribosomal protein L16, which is a constituent of the large ribosomal subunit];[ATMG00090, ribosomal protein S3]
263854_at	-1.03848	1.89002e-05	AT2G04430	ATNUDT5 (Arabidopsis thaliana Nudix hydrolase homolog 5); hydrolase
252619_at	-1.03808	3.47116e-07	AT3G45210	similar to unknown protein [Arabidopsis thaliana] (TAIR:AT5G60680.1); similar to unnamed protein product [Vitis vinifera] (GB:CAO21845.1); contains InterPro domain Protein of unknown function DUF584 (InterPro:IPR007608)
251018_at	-1.03787	9.89502e-06	AT5G02450	60S ribosomal protein L36 (RPL36C)
249063_at	-1.03617	2.10117e-05	AT5G44110	POP1
265388_s_at	-1.03594	3.1876e-06	AT2G21010;AT2G20990	[AT2G21010, C2 domain-containing protein];[AT2G20990, ATSYTA/NTMC2T1.1/NTMC2TYPE1.1/SYTA]
251400_at	-1.03518	2.66189e-07	AT3G60420	similar to unknown protein [Arabidopsis thaliana] (TAIR:AT3G60450.1); similar to unnamed protein product [Vitis vinifera] (GB:CAO70569.1); contains InterPro domain Phosphoglycerate mutase (InterPro:IPR013078); contains InterPro domain PRIB5 (InterPro:IPR012398)
263431_at	-1.03481	6.04378e-07	AT2G22170	lipid-associated family protein
257334_at	-1.03456	2.95575e-07	ATMG01370	hypothetical protein
247791_at	-1.03448	3.15119e-07	AT5G58710	ROC7 (rotamase CyP 7); peptidyl-prolyl cis-trans isomerase
AFFX-Athal-Actin_M_at	-1.03367	6.93931e-07	AT5G09810	ACT7 (actin 7)
248393_at	-1.03071	6.41176e-07	AT5G52060	ATBAG1 (ARABIDOPSIS THALIANA BCL-2-ASSOCIATED ATHANOGENE 1); protein binding
247815_at	-1.03001	4.19563e-07	AT5G58420	40S ribosomal protein S4 (RPS4D)
248025_at	-1.02983	1.01207e-06	AT5G55850	NOI
251625_at	-1.02958	2.02818e-06	AT3G57260	BGL2 (PATHOGENESIS-RELATED PROTEIN 2); glucan 1,3-beta-glucosidase/ hydrolase, hydrolyzing O-glycosyl compounds
260556_at	-1.02914	2.64764e-06	AT2G43620	chitinase, putative
249214_at	-1.02882	9.34036e-06	AT5G42720	glycosyl hydrolase family 17 protein
256207_at	-1.02842	3.41282e-05	AT1G50920	GTP-binding protein-related
251524_at	-1.02733	4.16182e-07	AT3G58990	aconitase C-terminal domain-containing protein
254389_s_at	-1.02694	2.38802e-05	AT4G21903;AT4G21910	[AT4G21903, antiporter/ drug transporter];[AT4G21910, MATE efflux family protein]
262050_at	-1.02487	2.49717e-05	AT1G80130	binding
259852_at	-1.02323	3.36622e-06	AT1G72280	AERO1 (ARABIDOPSIS ENDOPLASMIC RETICULUM OXIDOREDUCTINS 1); FAD binding / electron carrier/ oxidoreductase, acting on sulfur group of donors, disulfide as acceptor / protein binding
265682_at	-1.02314	2.19733e-07	AT2G24390	similar to avirulence-responsive protein-related / avirulence induced gene (AIG) protein-related [Arabidopsis thaliana] (TAIR:AT4G31310.1); similar to unnamed protein product [Vitis vinifera] (GB:CAO43968.1); contains InterPro domain Butirosin biosynthesis, BtrG-like (InterPro:IPR013024); contains InterPro domain AIG2-like (InterPro:IPR009288)
248971_at	-1.0231	5.82677e-06	AT5G45000	transmembrane receptor
265339_at	-1.02214	3.85057e-06	AT2G18230	ATPPA2 (ARABIDOPSIS THALIANA PYROPHOSPHORYLASE 2); inorganic diphosphatase/ pyrophosphatase
246620_at	-1.02159	2.73876e-06	AT5G36220	CYP81D1 (CYTOCHROME P450 91A1); oxygen binding
261130_at	-1.0214	1.31837e-06	AT1G04870	protein arginine N-methyltransferase family protein
244986_at	-1.02118	6.24078e-05	ATCG00820	Encodes a 6.8-kDa protein of the small ribosomal subunit.
265037_at	-1.02028	5.40222e-06	AT1G03860	ATPHB2 (PROHIBITIN 2)
255364_s_at	-1.02004	2.76239e-07	AT4G22240;AT4G04020	[AT4G22240, plastid-lipid associated protein PAP, putative];[AT4G04020, FIB (FIBRILLIN); structural molecule]
255127_at	-1.01992	6.81969e-06	AT4G08300	nodulin MtN21 family protein
247964_at	-1.01977	2.06187e-07	AT5G56600	PFN3/PRF3 (PROFILIN 3); actin binding
260367_at	-1.01969	2.16031e-05	AT1G69760	similar to unknown protein [Arabidopsis thaliana] (TAIR:AT1G26920.1); similar to hypothetical protein [Ricinus communis] (GB:CAH56540.1)
252482_at	-1.01928	3.21068e-06	AT3G46670	UDP-glucoronosyl/UDP-glucosyl transferase family protein
266822_at	-1.01896	6.75369e-07	AT2G44860	60S ribosomal protein L24, putative
245993_at	-1.01896	4.60595e-07	AT5G20700	senescence-associated protein-related
250936_at	-1.01707	7.88642e-06	AT5G03120	similar to hypothetical protein [Vitis vinifera] (GB:CAN68657.1)
249344_at	-1.01685	2.58569e-05	AT5G40770	ATPHB3 (PROHIBITIN 3)
251783_at	-1.01676	1.55927e-06	AT3G55280	60S ribosomal protein L23A (RPL23aB)
256593_at	-1.01641	6.82175e-06	AT3G28510	AAA-type ATPase family protein
246516_at	-1.01431	4.10615e-06	AT5G15740	similar to unknown protein [Arabidopsis thaliana] (TAIR:AT3G02250.1); similar to hypothetical protein [Cleome spinosa] (GB:ABD96934.1); similar to unnamed protein product [Vitis vinifera] (GB:CAO49221.1); similar to hypothetical protein [Cleome spinosa] (GB:ABD96844.1); contains InterPro domain Protein of unknown function DUF246, plant (InterPro:IPR004348)
251951_s_at	-1.01239	6.61727e-07	AT3G53630;AT1G55710;AT4G18692	[AT3G53630, similar to unknown protein [Arabidopsis thaliana] (TAIR:AT4G18692.1); similar to unknown [Populus trichocarpa] (GB:ABK93366.1)];[AT1G55710, similar to unknown protein [Arabidopsis thaliana] (TAIR:AT3G53342.1)];[AT4G18692, similar to unknown protein [Arabidopsis thaliana] (TAIR:AT3G53342.1)]
265646_at	-1.01186	2.32485e-05	AT2G27360	lipase, putative
249608_at	-1.01157	5.4902e-07	AT5G37310	transporter
263696_at	-1.01155	6.77021e-06	AT1G31230	AK-HSDH/AK-HSDH I (ASPARTATE KINASE-HOMOSERINE DEHYDROGENASE I); aspartate kinase/ homoserine dehydrogenase
263400_s_at	-1.01053	3.59089e-06	AT3G53870;AT2G31610	[AT3G53870, 40S ribosomal protein S3 (RPS3B)];[AT2G31610, 40S ribosomal protein S3 (RPS3A)]
245512_at	-1.01041	5.05549e-07	AT4G15770	60S ribosome subunit biogenesis protein, putative
249918_at	-1.01017	1.64533e-06	AT5G19240	Identical to Uncharacterized GPI-anchored protein At5g19240 precursor [Arabidopsis Thaliana] (GB:Q84VZ5;GB:Q8H7A4); similar to unknown protein [Arabidopsis thaliana] (TAIR:AT5G19230.1); similar to unknown [Populus trichocarpa] (GB:ABK94712.1)
265030_at	-1.01013	3.63572e-05	AT1G61610	S-locus lectin protein kinase family protein
260852_at	-1.01007	3.69221e-07	AT1G21900	emp24/gp25L/p24 family protein
259105_at	-1.00927	7.26592e-07	AT3G05500	rubber elongation factor (REF) family protein
266189_at	-1.0086	0.000353769	AT2G39020	GCN5-related N-acetyltransferase (GNAT) family protein
246266_at	-1.00744	1.0616e-05	AT1G31817	NFD3 (NUCLEAR FUSION DEFECTIVE 3); structural constituent of ribosome
249469_at	-1.00645	8.56721e-07	AT5G39320	UDP-glucose 6-dehydrogenase, putative
261872_s_at	-1.00628	4.7696e-05	AT4G21660;AT1G11520	[AT4G21660, proline-rich spliceosome-associated (PSP) family protein];[AT1G11520, pliceosome associated protein-related]
264286_at	-1.00518	1.0821e-05	AT1G61870	PPR336 (PENTATRICOPEPTIDE REPEAT 336)
255793_at	-1.00489	7.75485e-06	AT2G33250	similar to unnamed protein product [Vitis vinifera] (GB:CAO71510.1)
247040_at	-1.00434	5.40092e-07	AT5G67150	transferase family protein
247865_at	-1.00397	4.43694e-06	AT5G57815	cytochrome c oxidase subunit 6b, putative
256043_at	-1.00339	1.69791e-06	AT1G07210	30S ribosomal protein S18 family
253266_s_at	-1.00323	7.82037e-07	AT4G34080;AT2G45260	[AT4G34080, similar to unknown protein [Arabidopsis thaliana] (TAIR:AT2G45260.1); similar to unnamed protein product [Vitis vinifera] (GB:CAO24521.1); contains InterPro domain Protein of unknown function DUF641, plant (InterPro:IPR006943)];[AT2G45260, similar to unknown protein [Arabidopsis thaliana] (TAIR:AT4G34080.1); similar to unnamed protein product [Vitis vinifera] (GB:CAO24521.1); contains…
250505_at	-1.00258	7.38143e-06	AT5G09870	CESA5 (CELLULOSE SYNTHASE 5); transferase, transferring glycosyl groups
251760_at	-1.00152	6.98069e-05	AT3G55605	mitochondrial glycoprotein family protein / MAM33 family protein
249410_at	-1.00027	9.3936e-06	AT5G40380	protein kinase family protein

## Sheet: up-regulated
Array Element	logFC	P.Value	Locus Identifier	Annotation
251428_at	5.59612	1.40213e-14	AT3G60140	DIN2 (DARK INDUCIBLE 2); hydrolase, hydrolyzing O-glycosyl compounds
258957_at	5.31297	2.06797e-13	AT3G01420	ALPHA-DOX1 (ALPHA-DIOXYGENASE 1)
254889_at	4.87407	1.94632e-12	AT4G11650	ATOSM34 (OSMOTIN 34)
258402_at	4.54131	1.47011e-13	AT3G15450	similar to unknown protein [Arabidopsis thaliana] (TAIR:AT4G27450.1); similar to unknown [Populus trichocarpa] (GB:ABK93866.1); contains domain PTHR11772 (PTHR11772); contains domain G3DSA:3.60.20.10 (G3DSA:3.60.20.10); contains domain SSF56235 (SSF56235)
266270_at	4.3696	2.60074e-13	AT2G29470	ATGSTU3 (GLUTATHIONE S-TRANSFERASE 21); glutathione transferase
262603_at	4.31652	6.04691e-13	AT1G15380	lactoylglutathione lyase family protein / glyoxalase I family protein
254215_at	4.23256	3.78916e-11	AT4G23700	ATCHX17 (CATION/H+ EXCHANGER 17); monovalent cation:proton antiporter
263475_at	4.12137	1.40568e-11	AT2G31945	similar to unknown protein [Arabidopsis thaliana] (TAIR:AT1G05575.1); similar to unnamed protein product [Vitis vinifera] (GB:CAO22015.1); similar to hypothetical protein [Vitis vinifera] (GB:CAN61524.1); similar to hypothetical protein [Vitis vinifera] (GB:CAN71356.1)
252415_at	4.07772	2.53908e-12	AT3G47340	ASN1 (DARK INDUCIBLE 6)
253061_at	3.923	2.86961e-11	AT4G37610	BT5 (BTB and TAZ domain protein 5); protein binding / transcription regulator
251293_at	3.71285	2.54484e-11	AT3G61930	unknown protein
260015_at	3.7093	3.53482e-12	AT1G67980	CCoAMT (caffeoyl-CoA 3-O-methyltransferase); caffeoyl-CoA O-methyltransferase
253829_at	3.61906	5.10158e-11	AT4G28040	nodulin MtN21 family protein
256024_at	3.57687	1.92309e-10	AT1G58340	ZF14; transporter
260287_at	3.57617	2.25921e-12	AT1G80440	kelch repeat-containing F-box family protein
249862_at	3.53439	6.04672e-12	AT5G22920	zinc finger (C3HC4-type RING finger) family protein
248528_at	3.43942	1.58551e-11	AT5G50760	auxin-responsive family protein
251221_at	3.42505	8.9634e-11	AT3G62550	universal stress protein (USP) family protein
265387_at	3.39229	2.35378e-12	AT2G20670	similar to unknown protein [Arabidopsis thaliana] (TAIR:AT4G32480.1); similar to unnamed protein product [Vitis vinifera] (GB:CAO69754.1); contains InterPro domain Protein of unknown function DUF506, plant (InterPro:IPR006502)
245393_at	3.36962	1.03416e-10	AT4G16260	glycosyl hydrolase family 17 protein
257540_at	3.33165	4.16496e-08	AT3G21520	similar to unknown protein [Arabidopsis thaliana] (TAIR:AT3G21550.1); similar to unnamed protein product [Vitis vinifera] (GB:CAO71058.1); contains InterPro domain Protein of unknown function DUF679 (InterPro:IPR007770)
258395_at	3.25174	4.30571e-11	AT3G15500	ATNAC3 (ARABIDOPSIS NAC DOMAIN CONTAINING PROTEIN 55); transcription factor
267178_at	3.24845	7.8649e-12	AT2G37750	unknown protein
263228_at	3.20358	1.25357e-09	AT1G30700	FAD-binding domain-containing protein
257315_at	3.19455	5.69207e-11	AT3G30775	ERD5 (EARLY RESPONSIVE TO DEHYDRATION 5); proline dehydrogenase
253908_at	3.17627	1.0742e-11	AT4G27260	GH3.5/WES1; indole-3-acetic acid amido synthetase
249454_at	3.15151	3.34498e-12	AT5G39520	similar to unknown protein [Arabidopsis thaliana] (TAIR:AT5G39530.1); similar to unnamed protein product [Vitis vinifera] (GB:CAO15021.1)
260492_at	3.15006	1.23745e-11	AT2G41850	PGAZAT (POLYGALACTURONASE ABSCISSION ZONE A. THALIANA); polygalacturonase
249467_at	3.14659	5.75668e-10	AT5G39610	ANAC092/ATNAC2/ATNAC6 (Arabidopsis NAC domain containing protein 92); protein heterodimerization/ protein homodimerization/ transcription factor
247954_at	3.14312	1.18415e-09	AT5G56870	BGAL4 (beta-galactosidase 4); beta-galactosidase
266376_at	3.0954	1.16645e-10	AT2G14620	xyloglucan:xyloglucosyl transferase, putative / xyloglucan endotransglycosylase, putative / endo-xyloglucan transferase, putative
261763_at	3.0814	9.00866e-10	AT1G15520	ATPDR12/PDR12 (PLEIOTROPIC DRUG RESISTANCE 12); ATPase, coupled to transmembrane movement of substances
249923_at	3.07929	4.20896e-12	AT5G19120	aspartic-type endopeptidase/ pepsin A
250580_at	3.01385	1.53359e-11	AT5G07440	GDH2 (GLUTAMATE DEHYDROGENASE 2); oxidoreductase
253161_at	3.00894	1.00596e-09	AT4G35770	SEN1 (DARK INDUCIBLE 1)
262047_at	2.99738	8.46005e-11	AT1G80160	lactoylglutathione lyase family protein / glyoxalase I family protein
245076_at	2.98958	1.01668e-10	AT2G23170	GH3.3; indole-3-acetic acid amido synthetase
248606_at	2.9771	1.33738e-11	AT5G49450;AT5G49448	[AT5G49450, ATBZIP1 (ARABIDOPSIS THALIANA BASIC LEUCINE-ZIPPER 1); DNA binding / protein heterodimerization/ transcription factor];[AT5G49448, CPuORF4 (Conserved peptide upstream open reading frame 4)]
265478_at	2.97132	1.08852e-10	AT2G15890	MEE14 (maternal effect embryo arrest 14)
260741_at	2.96715	2.35495e-10	AT1G15040	glutamine amidotransferase-related
260706_at	2.92692	4.64154e-10	AT1G32350	AOX1D (ALTERNATIVE OXIDASE 1D); alternative oxidase
260101_at	2.87622	8.90476e-10	AT1G73260	trypsin and protease inhibitor family protein / Kunitz family protein
246114_at	2.8169	6.44178e-11	AT5G20250	DIN10 (DARK INDUCIBLE 10); hydrolase, hydrolyzing O-glycosyl compounds
245982_at	2.80379	1.31352e-10	AT5G13170	nodulin MtN3 family protein
264261_at	2.77111	2.8494e-10	AT1G09240	nicotianamine synthase, putative
254120_at	2.75096	2.1126e-11	AT4G24570	mitochondrial substrate carrier family protein
245976_at	2.71941	5.55391e-10	AT5G13080	WRKY75 (WRKY DNA-BINDING PROTEIN 75); transcription factor
258809_at	2.68736	1.3712e-11	AT3G04070	ANAC047 (Arabidopsis NAC domain containing protein 47); transcription factor
263443_at	2.68212	1.22736e-08	AT2G28630	beta-ketoacyl-CoA synthase family protein
256965_at	2.57631	5.18689e-10	AT3G13450	DIN4 (DARK INDUCIBLE 4); 3-methyl-2-oxobutanoate dehydrogenase (2-methylpropanoyl-transferring)
261020_at	2.56262	2.25622e-11	AT1G26390	FAD-binding domain-containing protein
252367_at	2.53269	1.68148e-10	AT3G48360	BT2 (BTB AND TAZ DOMAIN PROTEIN 2); protein binding / transcription factor/ transcription regulator
266995_at	2.5258	1.70365e-06	AT2G34500	CYP710A1 (cytochrome P450, family 710, subfamily A, polypeptide 1); C-22 sterol desaturase/ oxygen binding
247949_at	2.51073	1.80402e-10	AT5G57220	CYP81F2 (cytochrome P450, family 81, subfamily F, polypeptide 2); oxygen binding
261021_at	2.49449	2.05305e-10	AT1G26380	FAD-binding domain-containing protein
253046_at	2.42894	7.14275e-09	AT4G37370	CYP81D8 (cytochrome P450, family 81, subfamily D, polypeptide 8); oxygen binding
264467_at	2.38288	3.09961e-09	AT1G10140	similar to unknown protein [Arabidopsis thaliana] (TAIR:AT1G58420.1); contains InterPro domain Uncharacterised conserved protein UCP031279 (InterPro:IPR016972)
258225_at	2.38076	3.6254e-10	AT3G15630	similar to unknown protein [Arabidopsis thaliana] (TAIR:AT1G52720.1); similar to unnamed protein product [Vitis vinifera] (GB:CAO46032.1); similar to hypothetical protein [Vitis vinifera] (GB:CAN71657.1)
246777_at	2.34209	4.24417e-10	AT5G27420	zinc finger (C3HC4-type RING finger) family protein
251635_at	2.34141	1.7628e-06	AT3G57510	ADPG1 (endo-polygalacturonase 1); polygalacturonase
251356_at	2.3403	7.00639e-11	AT3G61060	ATPP2-A13
262229_at	2.33912	2.51834e-10	AT1G68620	hydrolase
263182_at	2.33495	1.97691e-06	AT1G05575	unknown protein
266884_at	2.3277	1.9622e-10	AT2G44790	UCC2 (UCLACYANIN 2); copper ion binding
264482_at	2.32672	6.5002e-09	AT1G77210	sugar transporter, putative
253373_at	2.32116	1.14101e-10	AT4G33150	LKR (SACCHAROPINE DEHYDROGENASE)
267524_at	2.31976	2.5982e-10	AT2G30600	BTB/POZ domain-containing protein
255381_at	2.29467	1.78515e-10	AT4G03510	RMA1 (Ring finger protein with Membrane Anchor 1); protein binding / ubiquitin-protein ligase/ zinc ion binding
259015_at	2.2929	9.92383e-10	AT3G07350	similar to unknown protein [Arabidopsis thaliana] (TAIR:AT3G25240.1); similar to unnamed protein product [Vitis vinifera] (GB:CAO38687.1); contains InterPro domain Protein of unknown function DUF506, plant (InterPro:IPR006502)
251642_at	2.28724	2.29408e-10	AT3G57520	ATSIP2 (ARABIDOPSIS THALIANA SEED IMBIBITION 2); hydrolase, hydrolyzing O-glycosyl compounds
261648_at	2.28051	2.35095e-09	AT1G27730	STZ (SALT TOLERANCE ZINC FINGER); nucleic acid binding / transcription factor/ zinc ion binding
267461_at	2.27612	2.38747e-09	AT2G33830	dormancy/auxin associated family protein
258100_at	2.27225	4.08204e-09	AT3G23550	MATE efflux family protein
259502_at	2.26868	3.10258e-10	AT1G15670	kelch repeat-containing F-box family protein
267357_at	2.26346	1.40461e-10	AT2G40000	similar to unknown protein [Arabidopsis thaliana] (TAIR:AT3G55840.1); similar to unnamed protein product [Vitis vinifera] (GB:CAO41329.1); contains InterPro domain Hs1pro-1, C-terminal (InterPro:IPR009743); contains InterPro domain Hs1pro-1, N-terminal (InterPro:IPR009869)
258983_at	2.26279	1.72595e-08	AT3G08860	alanine--glyoxylate aminotransferase, putative / beta-alanine-pyruvate aminotransferase, putative / AGT, putative
245252_at	2.25786	2.20677e-09	AT4G17500	ATERF-1 (ETHYLENE RESPONSIVE ELEMENT BINDING FACTOR 1); DNA binding / transcription activator/ transcription factor
267238_at	2.25469	7.10251e-10	AT2G44130	kelch repeat-containing F-box family protein
255742_at	2.23795	6.13458e-09	AT1G25560	AP2 domain-containing transcription factor, putative
255543_at	2.2315	1.0292e-10	AT4G01870	tolB protein-related
245038_at	2.2021	1.13316e-09	AT2G26560	PLP2 (PHOSPHOLIPASE A 2A); nutrient reservoir
260037_at	2.16686	6.84085e-10	AT1G68840	RAV2 (REGULATOR OF THE ATPASE OF THE VACUOLAR MEMBRANE); DNA binding / transcription factor
251017_at	2.16383	1.13474e-08	AT5G02760	protein phosphatase 2C family protein / PP2C family protein
267345_at	2.12908	5.60825e-10	AT2G44240	similar to unknown protein [Arabidopsis thaliana] (TAIR:AT2G44220.1); similar to unnamed protein product [Vitis vinifera] (GB:CAO67164.1); contains InterPro domain Protein of unknown function DUF239, plant (InterPro:IPR004314)
265987_at	2.12743	5.86293e-09	AT2G24240	potassium channel tetramerisation domain-containing protein
245711_at	2.12135	7.12757e-09	AT5G04340	C2H2 (ZINC FINGER OF ARABIDOPSIS THALIANA 6); nucleic acid binding / transcription factor/ zinc ion binding
259133_at	2.10009	4.60651e-09	AT3G05400	sugar transporter, putative
267559_at	2.09374	2.24171e-10	AT2G45570	CYP76C2 (cytochrome P450, family 76, subfamily C, polypeptide 2); oxygen binding
267523_at	2.09347	7.89368e-09	AT2G30600	BTB/POZ domain-containing protein
265918_at	2.0833	3.83879e-09	AT2G15090	fatty acid elongase, putative
247543_at	2.08267	5.97833e-10	AT5G61600	ethylene-responsive element-binding family protein
266656_at	2.07782	3.33522e-09	AT2G25900	ATCTH (Arabidopsis thaliana Cys3His zinc finger protein); transcription factor
264524_at	2.07495	2.01891e-09	AT1G10070	ATBCAT-2; branched-chain-amino-acid transaminase/ catalytic
248683_at	2.0562	4.98406e-10	AT5G48490	protease inhibitor/seed storage/lipid transfer protein (LTP) family protein
254042_at	2.05307	2.24806e-08	AT4G25810	XTR6 (XYLOGLUCAN ENDOTRANSGLYCOSYLASE 6); hydrolase, acting on glycosyl bonds
260386_at	2.04593	1.68677e-08	AT1G74010	strictosidine synthase family protein
258552_at	2.04504	2.47399e-09	AT3G07010	pectate lyase family protein
266140_at	2.04335	9.42359e-08	AT2G28120	nodulin family protein
263404_s_at	2.04217	1.56015e-09	AT2G04090;AT2G04100	[AT2G04090, MATE efflux family protein];[AT2G04100, MATE efflux family protein]
245317_at	2.02018	3.9526e-09	AT4G15610	integral membrane family protein
259979_at	2.01652	4.32251e-10	AT1G76600	similar to unknown protein [Arabidopsis thaliana] (TAIR:AT1G21010.1); similar to hypothetical protein [Vitis vinifera] (GB:CAN67638.1)
245866_s_at	2.00905	4.32946e-08	AT1G57990;AT1G57980	[AT1G57990, ATPUP18 (Arabidopsis thaliana purine permease 18); purine transmembrane transporter];[AT1G57980, purine permease-related]
253874_at	2.00262	5.97217e-09	AT4G27450	similar to unknown protein [Arabidopsis thaliana] (TAIR:AT3G15450.1); similar to unnamed protein product [Vitis vinifera] (GB:CAO39242.1); contains domain G3DSA:3.60.20.10 (G3DSA:3.60.20.10); contains domain SSF56235 (SSF56235)
248163_at	1.98117	5.33936e-10	AT5G54510	DFL1/GH3.6 (DWARF IN LIGHT 1); indole-3-acetic acid amido synthetase
246071_at	1.97909	1.26828e-09	AT5G20150	SPX (SYG1/Pho81/XPR1) domain-containing protein
267477_at	1.97025	4.47391e-10	AT2G02710	PAC motif-containing protein
266072_at	1.97007	7.26503e-09	AT2G18700	ATTPS11 (Arabidopsis thaliana trehalose phosphatase/synthase 11); transferase, transferring glycosyl groups
246004_at	1.95915	7.54719e-09	AT5G20630	GLP3 (GERMIN-LIKE PROTEIN 3); manganese ion binding / metal ion binding / nutrient reservoir
253101_at	1.95471	3.84444e-09	AT4G37430	CYP91A2 (CYTOCHROME P450 MONOOXYGENASE 91A2); oxygen binding
264580_at	1.93661	4.20384e-08	AT1G05340	similar to unknown protein [Arabidopsis thaliana] (TAIR:AT2G32210.1)
255856_at	1.92122	3.74715e-10	AT1G66940	protein kinase-related
251443_at	1.91752	1.21368e-09	AT3G59940	kelch repeat-containing F-box family protein
257365_x_at	1.90749	1.47755e-08	AT2G26020	PDF1.2b (plant defensin 1.2b)
259418_at	1.90708	3.8008e-08	AT1G02390	ATGPAT2/GPAT2 (GLYCEROL-3-PHOSPHATE ACYLTRANSFERASE 2); acyltransferase
248432_at	1.89844	2.91959e-08	AT5G51390	unknown protein
261937_at	1.87312	1.0727e-09	AT1G22570	proton-dependent oligopeptide transport (POT) family protein
267230_at	1.8688	1.56504e-07	AT2G44080	ARL (ARGOS-LIKE)
263231_at	1.86759	2.22345e-08	AT1G05680	UDP-glucoronosyl/UDP-glucosyl transferase family protein
247585_at	1.84855	7.7915e-09	AT5G60680	similar to unknown protein [Arabidopsis thaliana] (TAIR:AT3G45210.1); similar to unnamed protein product [Vitis vinifera] (GB:CAO21845.1); contains InterPro domain Protein of unknown function DUF584 (InterPro:IPR007608)
264645_at	1.84583	2.9036e-08	AT1G08940	phosphoglycerate/bisphosphoglycerate mutase family protein
253871_at	1.84355	1.87493e-08	AT4G27440	PORB (PROTOCHLOROPHYLLIDE OXIDOREDUCTASE B); oxidoreductase/ protochlorophyllide reductase
262099_s_at	1.83993	3.62079e-06	AT4G37390;AT1G59500	[AT4G37390, YDK1 (YADOKARI 1); indole-3-acetic acid amido synthetase];[AT1G59500, GH3.4; indole-3-acetic acid amido synthetase]
264672_at	1.83533	1.1055e-06	AT1G09750	chloroplast nucleoid DNA-binding protein-related
247540_at	1.83419	6.22801e-10	AT5G61590	AP2 domain-containing transcription factor family protein
260225_at	1.83242	7.71003e-09	AT1G74590	ATGSTU10 (Arabidopsis thaliana Glutathione S-transferase (class tau) 10); glutathione transferase
262456_at	1.81975	4.9847e-09	AT1G11260	STP1 (SUGAR TRANSPORTER 1); carbohydrate transmembrane transporter/ sugar:hydrogen ion symporter
261006_at	1.80884	1.77538e-08	AT1G26410	FAD-binding domain-containing protein
247925_at	1.79704	5.41358e-09	AT5G57560	TCH4 (TOUCH 4); hydrolase, acting on glycosyl bonds / xyloglucan:xyloglucosyl transferase
258939_at	1.79436	9.59449e-09	AT3G10020	similar to Os12g0147200 [Oryza sativa (japonica cultivar-group)] (GB:NP_001066153.1); similar to unnamed protein product [Vitis vinifera] (GB:CAO15981.1); similar to Os11g0149200 [Oryza sativa (japonica cultivar-group)] (GB:NP_001065754.1)
252464_at	1.78671	1.02709e-07	AT3G47160	protein binding / zinc ion binding
255860_at	1.78402	6.271e-08	AT5G34940	ATGUS3 (ARABIDOPSIS THALIANA GLUCURONIDASE 3); beta-glucuronidase
245637_at	1.77307	1.36597e-09	AT1G25230	purple acid phosphatase family protein
259517_at	1.75303	1.46494e-08	AT1G20630	CAT1 (CATALASE 1); catalase
263866_at	1.75078	7.22757e-09	AT2G36950	heavy-metal-associated domain-containing protein
259596_at	1.74542	1.38226e-07	AT1G28130	GH3.17; indole-3-acetic acid amido synthetase
245250_at	1.73711	1.77713e-08	AT4G17490	ATERF6 (ETHYLENE RESPONSIVE ELEMENT BINDING FACTOR 6); DNA binding / transcription factor
266658_at	1.73568	1.16113e-08	AT2G25735	unknown protein
265070_at	1.72844	6.06397e-09	AT1G55510	BCDH BETA1 (BRANCHED-CHAIN ALPHA-KETO ACID DECARBOXYLASE E1 BETA SUBUNIT); 3-methyl-2-oxobutanoate dehydrogenase (2-methylpropanoyl-transferring)
258059_at	1.72731	9.29285e-09	AT3G29035	ANAC059/ATNAC3 (Arabidopsis NAC domain containing protein 59); protein heterodimerization/ transcription factor
245567_at	1.71882	1.95508e-08	AT4G14630	GLP9 (GERMIN-LIKE PROTEIN 9); manganese ion binding / metal ion binding / nutrient reservoir
246238_at	1.71839	1.06419e-07	AT4G36670	mannitol transporter, putative
256376_s_at	1.71688	2.94171e-05	AT1G66690;AT1G66700	[AT1G66690, S-adenosyl-L-methionine:carboxyl methyltransferase family protein];[AT1G66700, PXMT1; S-adenosylmethionine-dependent methyltransferase]
259439_at	1.70665	1.193e-07	AT1G01480	ACS2 (1-Amino-cyclopropane-1-carboxylate synthase 2)
251176_at	1.70165	5.28115e-09	AT3G63380	calcium-transporting ATPase, plasma membrane-type, putative / Ca(2+)-ATPase, putative (ACA12)
261892_at	1.69773	1.83154e-09	AT1G80840	WRKY40 (WRKY DNA-binding protein 40); transcription factor
248622_at	1.69468	3.93891e-09	AT5G49360	BXL1 (BETA-XYLOSIDASE 1); hydrolase, hydrolyzing O-glycosyl compounds
265199_s_at	1.69109	3.47748e-06	AT2G36780;AT2G36770	[AT2G36780, UDP-glucoronosyl/UDP-glucosyl transferase family protein];[AT2G36770, UDP-glucoronosyl/UDP-glucosyl transferase family protein]
265400_at	1.68005	1.28601e-08	AT2G10940	protease inhibitor/seed storage/lipid transfer protein (LTP) family protein
247924_at	1.67977	1.34668e-06	AT5G57655	xylose isomerase family protein
260203_at	1.66781	4.38352e-09	AT1G52890	ANAC019 (Arabidopsis NAC domain containing protein 19); transcription factor
246133_at	1.66339	1.67822e-07	AT5G20960	AAO1 (ALDEHYDE OXIDASE 1)
246984_at	1.65876	5.65474e-08	AT5G67310	CYP81G1 (cytochrome P450, family 81, subfamily G, polypeptide 1); oxygen binding
265216_at	1.65263	6.09458e-08	AT1G05100	MAPKKK18 (Mitogen-activated protein kinase kinase kinase 18); kinase
246371_at	1.64875	5.70667e-09	AT1G51940	protein kinase family protein / peptidoglycan-binding LysM domain-containing protein
253754_at	1.64513	7.9711e-07	AT4G29020	glycine-rich protein
252250_at	1.64436	2.55933e-08	AT3G49790	ATP binding
255733_at	1.63943	5.18536e-09	AT1G25400	similar to unknown protein [Arabidopsis thaliana] (TAIR:AT1G68440.1); similar to unnamed protein product [Vitis vinifera] (GB:CAO42150.1)
250277_at	1.63449	3.13525e-07	AT5G12940	leucine-rich repeat family protein
252387_at	1.6313	2.903e-06	AT3G47800	aldose 1-epimerase family protein
258791_at	1.6268	4.59321e-09	AT3G04720	PR4 (PATHOGENESIS-RELATED 4)
263411_at	1.62395	1.48734e-06	AT2G28710	zinc finger (C2H2 type) family protein
266139_at	1.61961	9.86528e-07	AT2G28085	auxin-responsive family protein
254573_at	1.61645	3.44154e-07	AT4G19420	pectinacetylesterase family protein
246932_at	1.61079	3.75876e-08	AT5G25190	ethylene-responsive element-binding protein, putative
254524_at	1.60864	3.3642e-08	AT4G20000	VQ motif-containing protein
248794_at	1.60428	3.48413e-08	AT5G47220	ATERF-2/ATERF2/ERF2 (ETHYLENE RESPONSE FACTOR 2); DNA binding / transcription activator/ transcription factor
254197_at	1.60396	1.58413e-08	AT4G24040	ATTRE1/TRE1 (TREHALASE 1); alpha,alpha-trehalase/ trehalase
252993_at	1.6035	1.30076e-08	AT4G38540	monooxygenase, putative (MO2)
256012_at	1.60283	1.30105e-07	AT1G19250	FMO1 (FLAVIN-DEPENDENT MONOOXYGENASE 1); monooxygenase
265067_at	1.59106	1.24127e-08	AT1G03850	glutaredoxin family protein
260411_at	1.5887	1.07847e-07	AT1G69890	similar to unknown protein [Arabidopsis thaliana] (TAIR:AT1G27100.1); similar to unknown [Populus trichocarpa] (GB:ABK94560.1); contains InterPro domain Protein of unknown function DUF569 (InterPro:IPR007679); contains InterPro domain Actin-crosslinking proteins (InterPro:IPR008999)
262072_at	1.58299	7.01302e-09	AT1G59590	ZCF37
259841_at	1.58278	1.64213e-07	AT1G52200	similar to unknown protein [Arabidopsis thaliana] (TAIR:AT3G18470.1); similar to unnamed protein product [Vitis vinifera] (GB:CAO45876.1); contains InterPro domain Protein of unknown function Cys-rich (InterPro:IPR006461)
246034_at	1.57942	2.16192e-06	AT5G08350	GRAM domain-containing protein / ABA-responsive protein-related
259442_at	1.57792	9.28186e-07	AT1G02310	glycosyl hydrolase family protein 5 / cellulase family protein / (1-4)-beta-mannan endohydrolase, putative
258277_at	1.56797	5.92151e-09	AT3G26830	PAD3 (PHYTOALEXIN DEFICIENT 3); oxygen binding
245148_at	1.56716	2.08456e-08	AT2G45220	pectinesterase family protein
258792_at	1.56659	1.40518e-08	AT3G04640	glycine-rich protein
253722_at	1.5581	6.59916e-09	AT4G29190	zinc finger (CCCH-type) family protein
248050_at	1.55183	2.65819e-08	AT5G56100	glycine-rich protein / oleosin
256098_at	1.55104	7.09532e-09	AT1G13700	glucosamine/galactosamine-6-phosphate isomerase family protein
253285_at	1.54943	2.92804e-08	AT4G34250	fatty acid elongase, putative
249187_at	1.54638	1.58323e-08	AT5G43060	cysteine proteinase, putative / thiol protease, putative
260855_at	1.54616	7.96349e-09	AT1G21920	MORN (Membrane Occupation and Recognition Nexus) repeat-containing protein /phosphatidylinositol-4-phosphate 5-kinase-related
259982_at	1.54584	8.00294e-09	AT1G76410	ATL8; protein binding / zinc ion binding
258524_at	1.54534	2.29768e-07	AT3G06810	IBR3 (IBA-RESPONSE 3); acyl-CoA dehydrogenase/ oxidoreductase
258887_at	1.5432	4.49119e-09	AT3G05630	PLDP2 (PHOSPHOLIPASE D ZETA 2); phospholipase D
256299_at	1.54152	3.75185e-07	AT1G69530	ATEXPA1 (ARABIDOPSIS THALIANA EXPANSIN A1)
266983_at	1.5256	8.64389e-07	AT2G39400	hydrolase, alpha/beta fold family protein
251127_at	1.52223	3.37734e-06	AT5G01080	beta-galactosidase
257654_at	1.52214	1.19516e-06	AT3G13310	DNAJ heat shock N-terminal domain-containing protein
252984_at	1.5204	2.58435e-08	AT4G37990	ELI3-2 (ELICITOR-ACTIVATED GENE 3)
259977_at	1.51492	4.06209e-09	AT1G76590	zinc-binding family protein
251884_at	1.5123	2.35796e-08	AT3G54150	embryo-abundant protein-related
255926_at	1.51181	1.26693e-08	AT1G22190	AP2 domain-containing transcription factor, putative
267591_at	1.51174	9.81909e-08	AT2G39705	DVL11/RTFL8 (ROTUNDIFOLIA LIKE 8)
257206_at	1.51148	7.09967e-08	AT3G16530	legume lectin family protein
252220_at	1.51027	1.08506e-07	AT3G49940	LBD38 (LOB DOMAIN-CONTAINING PROTEIN 38)
255255_at	1.5088	1.00404e-07	AT4G05070	unknown protein
263216_s_at	1.50826	1.15371e-06	AT1G30720;AT1G30730	[AT1G30720, FAD-binding domain-containing protein];[AT1G30730, FAD-binding domain-containing protein]
252679_at	1.50648	3.52822e-06	AT3G44260	CCR4-NOT transcription complex protein, putative
254543_at	1.50586	7.97623e-09	AT4G19810	glycosyl hydrolase family 18 protein
255774_at	1.50015	8.18004e-09	AT1G18620	similar to unknown protein [Arabidopsis thaliana] (TAIR:AT1G74160.1); similar to unnamed protein product [Vitis vinifera] (GB:CAO49165.1)
264652_at	1.50001	1.13077e-05	AT1G08920	sugar transporter, putative
263126_at	1.49905	1.48251e-07	AT1G78460	SOUL heme-binding family protein
248701_at	1.49701	3.25476e-08	AT5G48410	ATGLR1.3 (Arabidopsis thaliana glutamate receptor 1.3)
256799_at	1.49496	2.01194e-08	AT3G18560	similar to unknown protein [Arabidopsis thaliana] (TAIR:AT1G49000.1); similar to unnamed protein product [Vitis vinifera] (GB:CAO68009.1)
255822_at	1.49399	8.75762e-09	AT2G40610	ATEXPA8 (ARABIDOPSIS THALIANA EXPANSIN A8)
252511_at	1.49139	1.94487e-06	AT3G46280	protein kinase-related
245794_at	1.48335	8.26169e-07	AT1G32170	XTR4 (XYLOGLUCAN ENDOTRANSGLYCOSYLASE 4); hydrolase, acting on glycosyl bonds
245642_at	1.47994	1.74479e-08	AT1G25275	similar to unnamed protein product [Vitis vinifera] (GB:CAO43403.1)
266184_s_at	1.4786	7.78017e-07	AT3G54700;AT2G38940	[AT3G54700, carbohydrate transmembrane transporter/ phosphate transmembrane transporter/ sugar:hydrogen ion symporter];[AT2G38940, ATPT2 (PHOSPHATE TRANSPORTER 2); carbohydrate transmembrane transporter/ phosphate transmembrane transporter/ sugar:hydrogen ion symporter]
254396_at	1.4764	9.4959e-08	AT4G21680	proton-dependent oligopeptide transport (POT) family protein
257294_at	1.47357	1.40989e-07	AT3G15570	phototropic-responsive NPH3 family protein
254561_at	1.46238	1.65306e-08	AT4G19160	binding
248060_at	1.46195	1.2636e-06	AT5G55560	protein kinase family protein
249377_at	1.46139	3.71099e-07	AT5G40690	similar to unknown protein [Arabidopsis thaliana] (TAIR:AT2G41730.1); similar to unnamed protein product [Vitis vinifera] (GB:CAO14635.1)
256300_at	1.46058	8.88605e-09	AT1G69490	NAP (NAC-LIKE, ACTIVATED BY AP3/PI); transcription factor
258920_at	1.4605	4.04008e-07	AT3G10520	AHB2 (NON-SYMBIOTIC HAEMOGLOBIN 2)
253066_at	1.45691	5.85552e-07	AT4G37770	ACS8 (1-Amino-cyclopropane-1-carboxylate synthase 8)
260933_at	1.45131	5.71553e-07	AT1G02470	similar to unknown protein [Arabidopsis thaliana] (TAIR:AT1G02475.1); similar to unnamed protein product [Vitis vinifera] (GB:CAO40177.1); contains InterPro domain Streptomyces cyclase/dehydrase (InterPro:IPR005031)
250032_at	1.44314	8.63653e-09	AT5G18170	GDH1 (GLUTAMATE DEHYDROGENASE 1); oxidoreductase
264923_s_at	1.44243	5.37842e-06	AT1G65970;AT1G60740	[AT1G65970, TPX2 (THIOREDOXIN-DEPENDENT PEROXIDASE 2); antioxidant];[AT1G60740, peroxiredoxin type 2, putative]
263073_at	1.43785	2.94577e-08	AT2G17500	auxin efflux carrier family protein
249860_at	1.43747	1.44084e-07	AT5G22860	serine carboxypeptidase S28 family protein
248713_at	1.4349	2.95855e-08	AT5G48180	kelch repeat-containing protein
260522_x_at	1.43062	1.26368e-07	AT2G41730	similar to unknown protein [Arabidopsis thaliana] (TAIR:AT5G24640.1); similar to unnamed protein product [Vitis vinifera] (GB:CAO14635.1)
252908_at	1.42724	8.10419e-08	AT4G39670	glycolipid binding / glycolipid transporter
262518_at	1.42488	3.15917e-07	AT1G17170	ATGSTU24 (ARABIDOPSIS THALIANA GLUTATHIONE S-TRANSFERASE (CLASS TAU) 24); glutathione transferase
261394_at	1.42172	7.07263e-08	AT1G79680	wall-associated kinase, putative
266071_at	1.42121	1.58226e-07	AT2G18680;AT2G18670	[AT2G18680, similar to unknown protein [Arabidopsis thaliana] (TAIR:AT2G18690.1); similar to hypothetical protein OsI_029427 [Oryza sativa (indica cultivar-group)] (GB:EAZ08195.1)];[AT2G18670, zinc finger (C3HC4-type RING finger) family protein]
252334_at	1.41337	3.35248e-07	AT3G48850	mitochondrial phosphate transporter, putative
249928_at	1.41336	3.6259e-07	AT5G22250	CCR4-NOT transcription complex protein, putative
251745_at	1.40861	4.73124e-08	AT3G55980	zinc finger (CCCH-type) family protein
250666_at	1.40702	1.83612e-08	AT5G07100	WRKY26 (WRKY DNA-binding protein 26); transcription factor
261525_at	1.40313	2.13451e-07	AT1G14330	kelch repeat-containing F-box family protein
256930_at	1.40274	1.79223e-05	AT3G22460	cysteine synthase, putative / O-acetylserine (thiol)-lyase, putative / O-acetylserine sulfhydrylase, putative
266259_at	1.40247	1.76909e-07	AT2G27830	similar to pentatricopeptide (PPR) repeat-containing protein [Arabidopsis thaliana] (TAIR:AT4G22760.1); similar to hypothetical protein [Catharanthus roseus] (GB:CAC09928.1)
251541_at	1.39986	1.61817e-08	AT3G58750	CSY2 (CITRATE SYNTHASE 2); citrate (SI)-synthase
252570_at	1.37541	4.33129e-07	AT3G45300	IVD (ISOVALERYL-COA-DEHYDROGENASE)
258975_at	1.3744	1.98582e-07	AT3G01970	WRKY45 (WRKY DNA-binding protein 45); transcription factor
256014_at	1.37368	1.41648e-06	AT1G19200	senescence-associated protein-related
252303_at	1.37099	4.65416e-07	AT3G49210	similar to unknown protein [Arabidopsis thaliana] (TAIR:AT3G49200.1); similar to condensation domain-containing protein [Arabidopsis thaliana] (TAIR:AT3G49190.1); similar to unnamed protein product [Vitis vinifera] (GB:CAO48523.1); contains InterPro domain Protein of unknown function UPF0089 (InterPro:IPR004255); contains InterPro domain Protein of unknown function DUF1298 (InterPro:IPR009721)
264746_at	1.36726	1.0158e-07	AT1G62300	WRKY6 (WRKY DNA-binding protein 6); transcription factor
245349_at	1.36699	4.12344e-07	AT4G16690	esterase/lipase/thioesterase family protein
253125_at	1.36696	3.70941e-08	AT4G36040	DNAJ heat shock N-terminal domain-containing protein (J11)
260472_at	1.3648	8.3281e-05	AT1G10990	unknown protein
255734_at	1.36289	3.49165e-07	AT1G25550	myb family transcription factor
260261_at	1.36283	6.2372e-07	AT1G68450	VQ motif-containing protein
257774_at	1.3621	6.8564e-07	AT3G29250	oxidoreductase
247723_at	1.36172	1.01632e-07	AT5G59220	protein phosphatase 2C, putative / PP2C, putative
245777_at	1.35835	7.19973e-07	AT1G73540	ATNUDT21 (Arabidopsis thaliana Nudix hydrolase homolog 21); hydrolase
251109_at	1.3581	4.04008e-08	AT5G01600	ATFER1 (FERRETIN 1); ferric iron binding
255895_at	1.35784	2.27398e-08	AT1G18020;AT1G17990	[AT1G18020, 12-oxophytodienoate reductase, putative];[AT1G17990, 12-oxophytodienoate reductase, putative]
254424_at	1.35682	5.22798e-06	AT4G21510	F-box family protein
247655_at	1.35303	3.27997e-07	AT5G59820	RHL41 (RESPONSIVE TO HIGH LIGHT 41); nucleic acid binding / transcription factor/ zinc ion binding
254001_at	1.35201	4.75498e-08	AT4G26260	MIOX4 (MYO-INOSITOL OXYGENASE 4)
252927_at	1.35193	1.54699e-08	AT4G39090	RD19 (RESPONSIVE TO DEHYDRATION 19); cysteine-type peptidase
262170_at	1.3489	5.77604e-07	AT1G74940	senescence-associated protein-related
253332_at	1.34698	2.41056e-06	AT4G33420	peroxidase, putative
250575_at	1.34554	1.41863e-05	AT5G08240	similar to unknown protein [Arabidopsis thaliana] (TAIR:AT5G23160.1)
249941_at	1.34439	5.07276e-08	AT5G22270	similar to unknown protein [Arabidopsis thaliana] (TAIR:AT5G06270.1); similar to unnamed protein product [Vitis vinifera] (GB:CAO15841.1); similar to hypothetical protein [Vitis vinifera] (GB:CAN79170.1)
258683_at	1.3391	4.24049e-07	AT3G08760	ATSIK; kinase
260391_at	1.33824	2.1868e-06	AT1G74020	SS2 (STRICTOSIDINE SYNTHASE 2); strictosidine synthase
257636_at	1.33609	5.45228e-06	AT3G26200	CYP71B22 (cytochrome P450, family 71, subfamily B, polypeptide 22); oxygen binding
257950_at	1.33575	2.55174e-06	AT3G21780	UGT71B6 (UDP-GLUCOSYL TRANSFERASE 71B6); UDP-glycosyltransferase/ abscisic acid glucosyltransferase/ transferase, transferring glycosyl groups
259723_at	1.33458	2.26722e-07	AT1G60960	IRT3 (Iron regulated transporter 3); cation transmembrane transporter/ metal ion transmembrane transporter
255331_at	1.32892	5.33795e-08	AT4G04330	similar to unnamed protein product [Vitis vinifera] (GB:CAO69665.1)
264365_s_at	1.32866	4.31534e-08	AT1G03220;AT1G03230	[AT1G03220, extracellular dermal glycoprotein, putative / EDGP, putative];[AT1G03230, extracellular dermal glycoprotein, putative / EDGP, putative]
263118_at	1.32723	1.4645e-06	AT1G03090	MCCA (3-methylcrotonyl-CoA carboxylase 1)
256061_at	1.32499	8.71635e-08	AT1G07040	similar to unknown protein [Arabidopsis thaliana] (TAIR:AT1G27030.1); similar to unnamed protein product [Vitis vinifera] (GB:CAO41035.1)
264514_at	1.32298	1.2615e-07	AT1G09500	cinnamyl-alcohol dehydrogenase family / CAD family
245731_at	1.32032	1.34659e-07	AT1G73500	ATMKK9 (Arabidopsis thaliana MAP kinase kinase 9); kinase
263948_at	1.31729	5.0116e-06	AT2G35980	YLS9 (YELLOW-LEAF-SPECIFIC GENE 9)
255479_at	1.31659	2.11382e-08	AT4G02380	SAG21 (SENESCENCE-ASSOCIATED GENE 21)
252827_at	1.31586	5.23842e-08	AT4G39950	CYP79B2 (cytochrome P450, family 79, subfamily B, polypeptide 2); oxygen binding
253643_at	1.31083	2.07512e-06	AT4G29780	similar to unknown protein [Arabidopsis thaliana] (TAIR:AT5G12010.1); similar to unnamed protein product [Vitis vinifera] (GB:CAO43835.1); contains domain PTHR22930 (PTHR22930)
261756_at	1.30585	3.84537e-07	AT1G08315	armadillo/beta-catenin repeat family protein
266292_at	1.30582	4.19333e-08	AT2G29350	SAG13 (Senescence-associated gene 13); oxidoreductase
265342_at	1.30476	2.64629e-07	AT2G18300	basic helix-loop-helix (bHLH) family protein
265028_at	1.3034	4.34264e-07	AT1G24530	transducin family protein / WD-40 repeat family protein
247487_at	1.30333	7.54788e-08	AT5G62150	peptidoglycan-binding LysM domain-containing protein
260915_at	1.29943	5.24612e-06	AT1G02660	lipase class 3 family protein
249527_at	1.29702	1.15897e-06	AT5G38710	proline oxidase, putative / osmotic stress-responsive proline dehydrogenase, putative
260567_at	1.28875	2.97217e-07	AT2G43820	GT/UGT74F2 (UDP-GLUCOSYLTRANSFERASE 74F2); UDP-glucosyltransferase/ UDP-glycosyltransferase/ transferase, transferring glycosyl groups / transferase, transferring hexosyl groups
248448_at	1.2803	1.07352e-05	AT5G51190	AP2 domain-containing transcription factor, putative
265648_at	1.27677	5.47111e-07	AT2G27500	glycosyl hydrolase family 17 protein
263799_at	1.27531	9.76536e-07	AT2G24550	similar to unknown protein [Arabidopsis thaliana] (TAIR:AT4G31510.1); similar to unknown [Populus trichocarpa x Populus deltoides] (GB:ABK96563.1)
259618_at	1.27362	6.9818e-08	AT1G48000	MYB112 (myb domain protein 112); DNA binding / transcription factor
264210_at	1.26691	3.0636e-07	AT1G22640	MYB3 (myb domain protein 3); DNA binding / transcription factor
265116_at	1.26626	2.14562e-07	AT1G62480	vacuolar calcium-binding protein-related
249375_at	1.26614	7.56592e-08	AT5G40730	AGP24 (ARABINOGALACTAN PROTEIN 24)
262211_at	1.26367	2.94532e-06	AT1G74930	ORA47; DNA binding / transcription factor
262096_at	1.2615	4.10013e-08	AT1G56010	NAC1 (Arabidopsis NAC domain containing protein 21, Arabidopsis NAC domain containing protein 22); transcription factor
255753_at	1.26123	2.3749e-07	AT1G18570	MYB51 (MYB DOMAIN PROTEIN 51); DNA binding / transcription factor
259312_at	1.26017	1.05587e-07	AT3G05200	ATL6 (Arabidopsis T?xicos en Levadura 6); protein binding / zinc ion binding
266156_at	1.25901	1.53236e-05	AT2G28110	FRA8 (FRAGILE FIBER8); transferase
261564_at	1.25899	2.35985e-06	AT1G01720	ATAF1 (Arabidopsis NAC domain containing protein 2); transcription factor
266938_at	1.25735	3.52889e-06	AT2G18950	HPT1 (HOMOGENTISATE PHYTYLTRANSFERASE 1); prenyltransferase
263275_at	1.25412	4.54297e-06	AT2G14170	ALDH6B2 (Aldehyde dehydrogenase 6B2); 3-chloroallyl aldehyde dehydrogenase
254492_at	1.25041	7.76284e-07	AT4G20260	DREPP plasma membrane polypeptide family protein
254764_at	1.24772	2.25713e-07	AT4G13250	short-chain dehydrogenase/reductase (SDR) family protein
259364_at	1.24086	1.71759e-07	AT1G13260	RAV1 (Related to ABI3/VP1 1); DNA binding / transcription factor
252214_at	1.23888	1.44734e-06	AT3G50260	ATERF#011/CEJ1 (COOPERATIVELY REGULATED BY ETHYLENE AND JASMONATE 1); DNA binding / transcription factor
265382_at	1.23498	1.43732e-06	AT2G16790	shikimate kinase family protein
264148_at	1.23476	4.43398e-07	AT1G02220	ANAC003 (Arabidopsis NAC domain containing protein 3); transcription factor
263180_at	1.23291	1.95586e-07	AT1G05620	inosine-uridine preferring nucleoside hydrolase family protein
255280_at	1.23138	9.01294e-07	AT4G04960	lectin protein kinase, putative
245168_at	1.2274	4.53363e-08	AT2G33150	KAT2/PED1 (PEROXISOME DEFECTIVE 1); acetyl-CoA C-acyltransferase
263363_at	1.22287	2.86908e-06	AT2G03850	late embryogenesis abundant domain-containing protein / LEA domain-containing protein
264024_at	1.21572	1.43758e-07	AT2G21180	similar to Os03g0249700 [Oryza sativa (japonica cultivar-group)] (GB:NP_001049562.1)
264433_at	1.21506	9.24077e-08	AT1G61810	BGLU45; hydrolase, hydrolyzing O-glycosyl compounds
245668_at	1.21456	4.69327e-08	AT1G28330	DRM1 (DORMANCY-ASSOCIATED PROTEIN 1)
259879_at	1.21214	0.000193242	AT1G76650	CML38; calcium ion binding
246935_at	1.21137	1.59758e-07	AT5G25350	EBF2 (EIN3-BINDING F BOX PROTEIN 2)
245906_at	1.20622	1.04297e-07	AT5G11070	similar to unknown protein [Arabidopsis thaliana] (TAIR:AT5G35090.1)
262503_at	1.20605	6.31818e-08	AT1G21670	similar to unknown protein [Arabidopsis thaliana] (TAIR:AT1G21680.1); similar to hypothetical protein [Vitis vinifera] (GB:CAN73514.1); similar to unnamed protein product [Vitis vinifera] (GB:CAO61906.1); contains InterPro domain WD40-like Beta Propeller (InterPro:IPR011659); contains InterPro domain Six-bladed beta-propeller, TolB-like (InterPro:IPR011042)
257697_at	1.20315	2.6767e-07	AT3G12700	aspartyl protease family protein
247393_at	1.19862	1.39308e-05	AT5G63130	octicosapeptide/Phox/Bem1p (PB1) domain-containing protein
251804_at	1.1984	5.54979e-07	AT3G55430	glycosyl hydrolase family 17 protein / beta-1,3-glucanase, putative
250649_at	1.19648	1.82588e-06	AT5G06690	(THIOREDOXIN-LIKE 5); thiol-disulfide exchange intermediate
264375_at	1.19632	3.7366e-06	AT2G25090	CIPK16 (SNF1-RELATED PROTEIN KINASE 3.18); kinase
260560_at	1.19468	1.4562e-07	AT2G43590	chitinase, putative
248918_at	1.19312	1.12185e-05	AT5G45890	SAG12 (SENESCENCE-ASSOCIATED GENE 12); cysteine-type peptidase
245193_at	1.19074	6.75951e-07	AT1G67810	Fe-S metabolism associated domain-containing protein
251919_at	1.18984	6.86926e-08	AT3G53800	armadillo/beta-catenin repeat family protein
251191_at	1.18864	2.51342e-07	AT3G62590	lipase class 3 family protein
246460_at	1.18639	1.29394e-06	AT5G16910	ATCSLD2 (Cellulose synthase-like D2); cellulose synthase/ transferase, transferring glycosyl groups
247448_at	1.18574	5.03178e-06	AT5G62770	similar to unknown protein [Arabidopsis thaliana] (TAIR:AT3G27880.1); similar to hypothetical protein [Vitis vinifera] (GB:CAN65788.1); contains InterPro domain Protein of unknown function DUF1645 (InterPro:IPR012442)
253473_at	1.18186	1.20332e-07	AT4G32250	protein kinase family protein
248040_at	1.17885	1.41171e-06	AT5G55970	zinc finger (C3HC4-type RING finger) family protein
258203_at	1.17636	3.98232e-06	AT3G13950	similar to unknown protein [Arabidopsis thaliana] (TAIR:AT4G13266.1); similar to Ankyrin [Medicago truncatula] (GB:ABN08906.1)
248932_at	1.17477	1.78093e-07	AT5G46050	ATPTR3/PTR3 (PEPTIDE TRANSPORTER PROTEIN 3); transporter
253268_s_at	1.17153	4.0246e-06	AT4G34131;AT4G34135	[AT4G34131, UGT73B3 (UDP-GLUCOSYL TRANSFERASE 73B3); UDP-glycosyltransferase/ abscisic acid glucosyltransferase/ transferase, transferring hexosyl groups];[AT4G34135, UGT73B2; UDP-glucosyltransferase/ UDP-glycosyltransferase/ flavonol 3-O-glucosyltransferase]
250385_at	1.17139	1.34639e-07	AT5G11520	ASP3 (ASPARTATE AMINOTRANSFERASE 3)
248961_at	1.17108	8.33944e-07	AT5G45650	subtilase family protein
253866_at	1.17068	2.19016e-07	AT4G27480	glycosyltransferase family 14 protein / core-2/I-branching enzyme family protein
248347_at	1.16391	1.81192e-06	AT5G52250	transducin family protein / WD-40 repeat family protein
263379_at	1.1628	8.0323e-07	AT2G40140	CZF1/ZFAR1; transcription factor
266474_at	1.15805	1.49051e-07	AT2G31110	similar to unknown protein [Arabidopsis thaliana] (TAIR:AT2G42570.1); similar to unnamed protein product [Vitis vinifera] (GB:CAO69853.1); contains InterPro domain Protein of unknown function DUF231, plant (InterPro:IPR004253)
261901_at	1.1576	6.4959e-07	AT1G80920	J8; heat shock protein binding / unfolded protein binding
263931_at	1.15271	7.34778e-07	AT2G36220	similar to unknown protein [Arabidopsis thaliana] (TAIR:AT3G52710.1); similar to unnamed protein product [Vitis vinifera] (GB:CAO15901.1)
246373_at	1.15212	2.93697e-07	AT1G51860	leucine-rich repeat protein kinase, putative
253505_at	1.14841	4.28425e-07	AT4G31970	CYP82C2 (cytochrome P450, family 82, subfamily C, polypeptide 2); oxygen binding
266385_at	1.14663	1.10758e-07	AT2G14610	PR1 (PATHOGENESIS-RELATED GENE 1)
258468_at	1.1453	0.000210266	AT3G06070	similar to unknown protein [Arabidopsis thaliana] (TAIR:AT5G19190.1); similar to unnamed protein product [Vitis vinifera] (GB:CAO71112.1)
247312_at	1.14312	9.76199e-06	AT5G63970	copine-related
263082_at	1.14254	1.72534e-05	AT2G27200	GTP-binding family protein
247444_at	1.14001	1.05564e-07	AT5G62630	HIPL2 (HIPL2 PROTEIN PRECURSOR); catalytic
266473_at	1.13859	5.07165e-06	AT2G31110	similar to unknown protein [Arabidopsis thaliana] (TAIR:AT2G42570.1); similar to unnamed protein product [Vitis vinifera] (GB:CAO69853.1); contains InterPro domain Protein of unknown function DUF231, plant (InterPro:IPR004253)
261567_at	1.13529	1.31516e-07	AT1G33055	unknown protein
259495_at	1.1327	2.17264e-06	AT1G15890	disease resistance protein (CC-NBS-LRR class), putative
264379_at	1.13162	2.48946e-07	AT2G25200	similar to unknown protein [Arabidopsis thaliana] (TAIR:AT5G11000.1); similar to unnamed protein product [Vitis vinifera] (GB:CAO44287.1); contains InterPro domain Protein of unknown function DUF868, plant (InterPro:IPR008586)
261193_at	1.13028	1.06966e-06	AT1G32920	similar to unknown protein [Arabidopsis thaliana] (TAIR:AT1G32928.1)
261211_at	1.12993	1.98167e-07	AT1G12780	UGE1 (UDP-D-GLUCOSE/UDP-D-GALACTOSE 4-EPIMERASE 1); UDP-glucose 4-epimerase/ protein dimerization
250918_at	1.12941	7.31056e-07	AT5G03610	GDSL-motif lipase/hydrolase family protein
256755_at	1.1292	9.81532e-07	AT3G25600	calmodulin, putative
254089_at	1.12723	1.49641e-06	AT4G24800	MA3 domain-containing protein
246919_at	1.12698	3.17255e-06	AT5G25460	similar to unknown protein [Arabidopsis thaliana] (TAIR:AT5G11420.1); similar to unknown [Ricinus communis] (GB:CAB02653.1); contains InterPro domain Protein of unknown function DUF642 (InterPro:IPR006946)
256576_at	1.12641	9.9702e-06	AT3G28210	PMZ; zinc ion binding
264400_at	1.12574	1.51553e-06	AT1G61800	GPT2 (glucose-6-phosphate/phosphate translocator 2); antiporter/ glucose-6-phosphate transmembrane transporter
256237_at	1.1256	4.09223e-07	AT3G12610	DRT100 (DNA-DAMAGE REPAIR/TOLERATION 100); protein binding
266182_at	1.12489	8.26726e-07	AT2G02370	similar to unknown protein [Arabidopsis thaliana] (TAIR:AT1G12450.1); similar to unnamed protein product [Vitis vinifera] (GB:CAO22255.1); contains InterPro domain SNARE associated Golgi protein (InterPro:IPR015414)
254445_at	1.12235	6.21574e-06	AT4G20930	3-hydroxyisobutyrate dehydrogenase, putative
258856_at	1.12215	8.65236e-07	AT3G02040	SRG3 (SENESCENCE-RELATED GENE 3); glycerophosphodiester phosphodiesterase
257516_at	1.12198	2.03748e-05	AT1G69040	ACR4 (ACT REPEAT 4); amino acid binding
251039_at	1.12149	5.29443e-06	AT5G02020	similar to unknown protein [Arabidopsis thaliana] (TAIR:AT3G55646.1); similar to unknown protein [Arabidopsis thaliana] (TAIR:AT5G59080.1); similar to unnamed protein product [Vitis vinifera] (GB:CAO15731.1)
266866_at	1.12141	4.88419e-07	AT2G29940	ATPDR3/PDR3 (PLEIOTROPIC DRUG RESISTANCE 3); ATPase, coupled to transmembrane movement of substances
257061_at	1.12024	1.82474e-07	AT3G18250	contains domain PROKAR_LIPOPROTEIN (PS51257)
265796_at	1.11984	1.08912e-07	AT2G35730	heavy-metal-associated domain-containing protein
252400_at	1.11904	1.00366e-06	AT3G48020	similar to F-box family protein-related [Arabidopsis thaliana] (TAIR:AT5G62860.1); similar to unknown [Populus trichocarpa] (GB:ABK95323.1)
261957_at	1.11698	1.8292e-06	AT1G64660	ATMGL; catalytic/ methionine gamma-lyase
259479_at	1.11564	8.31886e-06	AT1G19020	similar to unknown protein [Arabidopsis thaliana] (TAIR:AT3G48180.1); similar to unnamed protein product [Vitis vinifera] (GB:CAO40966.1)
267092_at	1.11504	3.65202e-06	AT2G38120	AUX1 (AUXIN RESISTANT 1); amino acid transmembrane transporter/ transporter
252320_at	1.11496	1.94674e-06	AT3G48580	xyloglucan:xyloglucosyl transferase, putative / xyloglucan endotransglycosylase, putative / endo-xyloglucan transferase, putative
259080_at	1.1148	6.09547e-07	AT3G04910	WNK1 (WITH NO LYSINE (K) 1); kinase
247734_at	1.11369	4.84838e-07	AT5G59400	similar to hypothetical protein [Vitis vinifera] (GB:CAN64889.1)
264374_at	1.11016	1.01942e-06	AT2G25180	ARR12 (ARABIDOPSIS RESPONSE REGULATOR 12); transcription factor/ two-component response regulator
251643_at	1.10984	1.14802e-07	AT3G57550	AGK2 (GUANYLATE KINASE-ENCODING GENE 1)
247353_at	1.10777	1.06424e-06	AT5G63620	oxidoreductase, zinc-binding dehydrogenase family protein
254277_at	1.10363	2.97374e-05	AT4G22680	MYB85 (myb domain protein 85); DNA binding / transcription factor
262640_at	1.10004	2.1963e-07	AT1G62760	invertase/pectin methylesterase inhibitor family protein
264371_at	1.09855	2.95957e-06	AT1G12090	ELP (EXTENSIN-LIKE PROTEIN); lipid binding
267226_at	1.09825	5.72416e-07	AT2G44010	similar to unknown protein [Arabidopsis thaliana] (TAIR:AT3G59880.1)
251427_at	1.09737	2.54606e-07	AT3G60130	glycosyl hydrolase family 1 protein / beta-glucosidase, putative (YLS1)
266396_at	1.09548	1.01235e-06	AT2G38790	unknown protein
258160_at	1.09468	1.28499e-06	AT3G17820	ATGSKB6 (Arabidopsis thaliana glutamine synthase clone KB6); glutamate-ammonia ligase
259076_at	1.09429	7.2577e-07	AT3G02140	TMAC2 (TWO OR MORE ABRES-CONTAINING GENE 2)
264931_at	1.09188	1.14812e-05	AT1G60590	polygalacturonase, putative / pectinase, putative
264774_at	1.09096	7.8399e-06	AT1G22890	unknown protein
264953_at	1.09084	1.18333e-05	AT1G77120	ADH1 (ALCOHOL DEHYDROGENASE 1)
249001_at	1.09058	3.42592e-05	AT5G44990	similar to unknown protein [Arabidopsis thaliana] (TAIR:AT4G19880.1); similar to Intracellular chloride channel [Medicago truncatula] (GB:ABC75353.2); contains InterPro domain Thioredoxin-like fold (InterPro:IPR012336); contains InterPro domain Glutathione S-transferase, C-terminal-like (InterPro:IPR010987); contains InterPro domain Glutathione S-transferase, predicted (InterPro:IPR016639)
258487_at	1.09045	1.47251e-06	AT3G02550	LBD41 (LOB DOMAIN-CONTAINING PROTEIN 41)
257940_at	1.09	2.5039e-06	AT3G21790	UDP-glucoronosyl/UDP-glucosyl transferase family protein
262986_at	1.08995	5.23824e-07	AT1G23390	kelch repeat-containing F-box family protein
252885_at	1.08723	2.7077e-07	AT4G39260	ATGRP8/GR-RBP8 (COLD, CIRCADIAN RHYTHM, AND RNA BINDING 1, GLYCINE-RICH PROTEIN 8); RNA binding
264655_at	1.08527	1.26782e-07	AT1G09070	(AT)SRC2/SRC2 (SOYBEAN GENE REGULATED BY COLD-2); protein binding
265188_at	1.08506	6.16917e-06	AT1G23800	ALDH2B7 (Aldehyde dehydrogenase 2B7); 3-chloroallyl aldehyde dehydrogenase/ aldehyde dehydrogenase (NAD)
260581_at	1.08439	3.04501e-06	AT2G47190	MYB2 (myb domain protein 2); DNA binding / transcription factor
259445_at	1.08235	4.94418e-07	AT1G02400	ATGA2OX6/DTA1 (GIBBERELLIN 2-OXIDASE 6); gibberellin 2-beta-dioxygenase
265481_at	1.07982	8.8898e-07	AT2G15960	unknown protein
263963_at	1.07811	4.02549e-06	AT2G36080	DNA-binding protein, putative
265725_at	1.07808	7.27691e-06	AT2G32030	GCN5-related N-acetyltransferase (GNAT) family protein
248801_at	1.07549	1.31454e-06	AT5G47370	HAT2; transcription factor
248162_at	1.07153	1.22568e-07	AT5G54500	FQR1 (FLAVODOXIN-LIKE QUINONE REDUCTASE 1)
249580_at	1.07026	9.5348e-07	AT5G37740	C2 domain-containing protein
260527_at	1.06969	1.87795e-05	AT2G47270	transcription factor/ transcription regulator
257701_at	1.06732	8.06391e-07	AT3G12710	methyladenine glycosylase family protein
250909_at	1.06437	6.29167e-07	AT5G03700	PAN domain-containing protein
267565_at	1.06345	1.12877e-05	AT2G30750	CYP71A12 (CYTOCHROME P450, FAMILY 71, SUBFAMILY A, POLYPEPTIDE 12); oxygen binding
254101_at	1.0625	6.96521e-07	AT4G25000	AMY1/ATAMY1 (ALPHA-AMYLASE-LIKE); alpha-amylase
256046_at	1.06018	9.42442e-07	no_match	no_match
256914_at	1.05601	4.1444e-05	AT3G23880	F-box family protein
254922_at	1.05508	2.48847e-06	AT4G11370	RHA1A (RING-H2 finger A1A); protein binding / zinc ion binding
246108_at	1.05277	5.76481e-05	AT5G28630	glycine-rich protein
267209_at	1.05167	1.22727e-06	AT2G30930	similar to unknown protein [Arabidopsis thaliana] (TAIR:AT1G06540.1)
264513_at	1.0504	4.37289e-06	AT1G09420	G6PD4 (GLUCOSE-6-PHOSPHATE DEHYDROGENASE 4); glucose-6-phosphate dehydrogenase
253550_at	1.04893	2.17209e-07	AT4G30960	CIPK6 (CBL-INTERACTING PROTEIN KINASE 6); kinase
261265_at	1.0489	4.14165e-07	AT1G26800	zinc finger (C3HC4-type RING finger) family protein
261981_at	1.04844	2.52528e-07	AT1G33811	GDSL-motif lipase/hydrolase family protein
251352_at	1.04843	4.26366e-07	AT3G61070	PEX11E
254011_at	1.04768	2.90943e-07	AT4G26370	antitermination NusB domain-containing protein
248564_at	1.04631	2.64528e-06	AT5G49700	DNA-binding protein-related
259996_at	1.04455	1.03197e-06	AT1G67910	similar to unknown protein [Arabidopsis thaliana] (TAIR:AT1G24577.1); similar to unknown [Populus trichocarpa] (GB:ABK93048.1)
250777_at	1.04404	7.3351e-07	AT5G05440	similar to unknown protein [Arabidopsis thaliana] (TAIR:AT2G38310.1); similar to unnamed protein product [Vitis vinifera] (GB:CAO48777.1); contains InterPro domain Bet v I allergen; (InterPro:IPR000916); contains InterPro domain Streptomyces cyclase/dehydrase (InterPro:IPR005031)
264854_at	1.04392	7.81469e-07	AT2G17450	RHA3A (RING-H2 finger A3A); protein binding / zinc ion binding
254926_at	1.04384	5.78353e-05	AT4G11280	ACS6 (1-AMINOCYCLOPROPANE-1-CARBOXYLIC ACID (ACC) SYNTHASE 6)
255462_at	1.0423	1.19691e-05	AT4G02940	oxidoreductase, 2OG-Fe(II) oxygenase family protein
259178_at	1.0418	3.85154e-06	AT3G01650	RGLG1 (RING DOMAIN LIGASE1); protein binding / zinc ion binding
249188_at	1.04124	1.13229e-05	AT5G42830	transferase family protein
254174_at	1.03947	2.78984e-05	AT4G24120	YSL1 (YELLOW STRIPE LIKE 1); oligopeptide transporter
246858_at	1.03493	3.08449e-06	AT5G25930	leucine-rich repeat family protein / protein kinase family protein
265184_at	1.03398	1.89139e-06	AT1G23710	similar to unknown protein [Arabidopsis thaliana] (TAIR:AT1G70420.1); similar to unnamed protein product [Vitis vinifera] (GB:CAO66069.1); contains InterPro domain Protein of unknown function DUF1645 (InterPro:IPR012442)
265658_at	1.0339	2.0429e-06	AT2G13810	ALD1 (AGD2-LIKE DEFENSE RESPONSE PROTEIN1); transaminase
259500_at	1.03085	4.89762e-07	AT1G15740	leucine-rich repeat family protein
263595_at	1.02894	5.52862e-07	AT2G01890	PAP8 (PURPLE ACID PHOSPHATASE PRECURSOR); acid phosphatase/ protein serine/threonine phosphatase
247324_at	1.02842	7.65559e-06	AT5G64190	similar to unknown protein [Arabidopsis thaliana] (TAIR:AT2G40390.1); similar to unnamed protein product [Vitis vinifera] (GB:CAO41445.1)
245998_at	1.02679	7.39697e-06	AT5G20830	SUS1 (SUCROSE SYNTHASE 1); UDP-glycosyltransferase/ sucrose synthase
254592_at	1.02567	6.06598e-07	AT4G18880	AT-HSFA4A (Arabidopsis thaliana heat shock transcription factor A4A); DNA binding / transcription factor
263953_at	1.02552	8.81416e-07	AT2G36050	ATOFP15/OFP15 (Arabidopsis thaliana ovate family protein 15)
259570_at	1.02541	3.61682e-07	AT1G20440	COR47 (cold regulated 47)
247474_at	1.02483	1.09901e-06	AT5G62280	similar to unknown protein [Arabidopsis thaliana] (TAIR:AT2G45360.1); similar to unnamed protein product [Vitis vinifera] (GB:CAO49726.1); contains InterPro domain Protein of unknown function DUF1442 (InterPro:IPR009902)
246183_at	1.02292	5.51179e-05	AT5G20940	glycosyl hydrolase family 3 protein
266805_at	1.02211	9.19073e-07	AT2G30010	similar to PMR5 (POWDERY MILDEW RESISTANT 5) [Arabidopsis thaliana] (TAIR:AT5G58600.1); similar to unnamed protein product [Vitis vinifera] (GB:CAO21434.1); contains InterPro domain Protein of unknown function DUF231, plant (InterPro:IPR004253)
254063_at	1.02127	6.9919e-06	AT4G25390	protein kinase family protein
247287_at	1.0206	0.000457781	AT5G64230	similar to unknown protein [Arabidopsis thaliana] (TAIR:AT3G19920.1); similar to hypothetical protein [Trifolium pratense] (GB:BAE71289.1)
250738_at	1.01818	9.77616e-07	AT5G05730	ASA1 (ANTHRANILATE SYNTHASE ALPHA SUBUNIT 1); anthranilate synthase
254594_at	1.01665	1.11899e-06	AT4G18930	cyclic phosphodiesterase
246463_at	1.01528	6.18923e-07	AT5G16970	AT-AER (ALKENAL REDUCTASE); 2-alkenal reductase
260477_at	1.01388	1.83393e-06	AT1G11050	protein kinase family protein
253022_at	1.01279	4.66843e-06	AT4G38060	similar to unknown protein [Arabidopsis thaliana] (TAIR:AT5G65480.1); similar to unknown [Lycopersicon esculentum] (GB:AAK84476.1)
266167_at	1.01167	8.03346e-07	AT2G38860	YLS5 (yellow-leaf-specific gene 5)
263019_at	1.01134	5.44658e-06	AT1G23870	ATTPS9 (Arabidopsis thaliana trehalose-phosphatase/synthase 9); transferase, transferring glycosyl groups / trehalose-phosphatase
256455_at	1.01098	4.64077e-07	AT1G75190	unknown protein
258527_at	1.00908	1.13886e-06	AT3G06850	DIN3/LTA1 (DARK INDUCIBLE 3); alpha-ketoacid dehydrogenase
264942_at	1.00328	1.18904e-05	AT1G67340	zinc finger (MYND type) family protein / F-box family protein
251500_at	1.003	2.35933e-06	AT3G59110	protein kinase family protein
258338_at	1.00181	1.21746e-05	AT3G16150	L-asparaginase, putative / L-asparagine amidohydrolase, putative
264653_at	1.0016	2.38134e-07	AT1G08980	ATAMI1 (AMIDASE-LIKE PROTEIN 1); amidase
253423_at	1.00093	8.80179e-07	AT4G32280	IAA29 (indoleacetic acid-induced protein 29); transcription factor

## Sheet: full_table_Sr1_T - WT_T
ID	logFC	AveExpr	t	P.Value	adj.P.Val	B
251428_at	5.59612	7.00817	55.7566	1.40213e-14	2.07197e-10	22.6664
245928_s_at	-5.85607	7.74036	-52.5788	2.62821e-14	2.07197e-10	22.246
262661_s_at	-4.85891	7.65828	-52.4014	2.72508e-14	2.07197e-10	22.2212
258402_at	4.54131	9.1778	44.7632	1.47011e-13	8.3833e-10	20.9996
258957_at	5.31297	6.57053	43.3567	2.06797e-13	9.43407e-10	20.737
266270_at	4.3696	5.90726	42.4366	2.60074e-13	9.88716e-10	20.5579
265058_s_at	-4.38194	7.1094	-40.0495	4.82669e-13	1.57281e-09	20.0641
262603_at	4.31652	6.26287	39.2129	6.04691e-13	1.72413e-09	19.8803
254889_at	4.87407	7.8886	35.1426	1.94632e-12	4.82637e-09	18.8973
260287_at	3.57617	10.3056	34.6544	2.25921e-12	4.82637e-09	18.7685
265387_at	3.39229	9.2539	34.5213	2.35378e-12	4.82637e-09	18.733
252415_at	4.07772	7.73757	34.2766	2.53908e-12	4.82637e-09	18.6671
249454_at	3.15151	8.16661	33.4009	3.34498e-12	5.75924e-09	18.426
260015_at	3.7093	6.68675	33.2282	3.53482e-12	5.75924e-09	18.3774
259640_at	-4.11878	9.83922	-32.6954	4.19857e-12	6.0004e-09	18.2253
249923_at	3.07929	9.3309	32.6878	4.20896e-12	6.0004e-09	18.2231
265053_at	-3.77266	7.2786	-32.0301	5.22542e-12	7.01128e-09	18.0307
254098_at	-4.04385	8.39084	-31.6903	5.85337e-12	7.25924e-09	17.9291
249862_at	3.53439	8.79787	31.5937	6.04672e-12	7.25924e-09	17.9
267178_at	3.24845	7.05363	30.8223	7.8649e-12	8.96992e-09	17.663
262226_at	-3.19029	7.28585	-30.2328	9.65687e-12	1.04892e-08	17.4767
253908_at	3.17627	6.43547	29.9314	1.0742e-11	1.11376e-08	17.3795
256021_at	-2.74538	7.97038	-29.6665	1.18059e-11	1.12905e-08	17.2931
254232_at	-4.18713	10.271	-29.5885	1.2141e-11	1.12905e-08	17.2674
260492_at	3.15006	4.90271	29.5355	1.23745e-11	1.12905e-08	17.25
248606_at	2.9771	8.3489	29.3203	1.33738e-11	1.14513e-08	17.1786
258809_at	2.68736	7.1518	29.2514	1.3712e-11	1.14513e-08	17.1556
263475_at	4.12137	5.87326	29.1831	1.40568e-11	1.14513e-08	17.1328
250580_at	3.01385	6.93359	28.9448	1.53359e-11	1.16823e-08	17.0524
248528_at	3.43942	5.65973	28.8541	1.58551e-11	1.16823e-08	17.0217
250662_at	-2.91947	7.58398	-28.8504	1.58768e-11	1.16823e-08	17.0204
260547_at	-2.90348	8.75486	-28.6522	1.70825e-11	1.21766e-08	16.9527
266142_at	-2.67425	10.7483	-28.4139	1.86661e-11	1.26227e-08	16.8705
255786_at	-2.72718	11.198	-28.3926	1.88151e-11	1.26227e-08	16.8631
245253_at	-2.65398	7.57425	-28.086	2.11128e-11	1.33857e-08	16.7559
254120_at	2.75096	7.54339	28.0843	2.1126e-11	1.33857e-08	16.7553
261020_at	2.56262	6.9575	27.9108	2.25622e-11	1.39093e-08	16.694
266419_at	-3.06021	5.88683	-27.6868	2.45747e-11	1.47513e-08	16.6142
251293_at	3.71285	5.7648	27.5958	2.54484e-11	1.48841e-08	16.5815
253061_at	3.923	7.39453	27.285	2.86961e-11	1.63639e-08	16.4688
254215_at	4.23256	7.33852	26.5787	3.78916e-11	2.10807e-08	16.2068
258395_at	3.25174	6.12929	26.26	4.30571e-11	2.33841e-08	16.0858
245422_at	-3.54912	7.60142	-25.9985	4.78707e-11	2.53937e-08	15.9851
253829_at	3.61906	6.09114	25.8427	5.10158e-11	2.6447e-08	15.9245
249732_at	-2.51509	7.79212	-25.6915	5.4285e-11	2.75165e-08	15.8653
257315_at	3.19455	7.47101	25.5767	5.69207e-11	2.82253e-08	15.82
267256_s_at	-2.50181	8.08715	-25.3946	6.13924e-11	2.96638e-08	15.7477
249817_at	-2.60822	7.57242	-25.3546	6.24228e-11	2.96638e-08	15.7318
246114_at	2.8169	9.43058	25.2794	6.44178e-11	2.99871e-08	15.7017
251356_at	2.3403	7.93041	25.0794	7.00639e-11	3.19631e-08	15.6211
255065_s_at	-2.55045	10.4866	-24.6449	8.42864e-11	3.71103e-08	15.4434
262047_at	2.99738	6.78898	24.6362	8.46005e-11	3.71103e-08	15.4399
251221_at	3.42505	8.94584	24.5018	8.9634e-11	3.85764e-08	15.3841
245076_at	2.98958	6.47687	24.2115	1.01668e-10	4.21235e-08	15.2624
255543_at	2.2315	8.90128	24.1835	1.0292e-10	4.21235e-08	15.2506
245393_at	3.36962	6.331	24.1724	1.03416e-10	4.21235e-08	15.246
256577_at	-3.24382	9.09278	-24.1176	1.05929e-10	4.239e-08	15.2227
265478_at	2.97132	7.93272	24.0555	1.08852e-10	4.28089e-08	15.1964
253373_at	2.32116	7.70675	23.9485	1.14101e-10	4.36177e-08	15.1507
259609_at	-2.69115	7.54205	-23.9354	1.14763e-10	4.36177e-08	15.1451
266376_at	3.0954	7.08049	23.8985	1.16645e-10	4.36177e-08	15.1293
250832_at	-2.64665	6.13723	-23.7622	1.23909e-10	4.50027e-08	15.0707
256603_at	-2.951	8.80174	-23.7552	1.24295e-10	4.50027e-08	15.0677
245982_at	2.80379	5.96541	23.6313	1.31352e-10	4.68147e-08	15.014
246340_s_at	-2.38075	10.5591	-23.5752	1.34688e-10	4.7265e-08	14.9896
267357_at	2.26346	9.65651	23.4816	1.40461e-10	4.85442e-08	14.9488
245244_at	-2.07543	8.19269	-23.257	1.55458e-10	5.29254e-08	14.8499
252367_at	2.53269	5.32904	23.0846	1.68148e-10	5.64037e-08	14.7733
255604_at	-2.74235	9.23237	-23.0326	1.72193e-10	5.69234e-08	14.75
255381_at	2.29467	6.99409	22.954	1.78515e-10	5.79574e-08	14.7148
247949_at	2.51073	6.29685	22.9311	1.80402e-10	5.79574e-08	14.7045
256024_at	3.57687	5.98497	22.7926	1.92309e-10	6.09244e-08	14.6419
266884_at	2.3277	6.5018	22.7491	1.9622e-10	6.1312e-08	14.6222
261021_at	2.49449	7.26523	22.6516	2.05305e-10	6.32837e-08	14.5778
249208_at	-2.32341	10.3455	-22.5435	2.15926e-10	6.56704e-08	14.5283
267559_at	2.09374	6.94538	22.4634	2.24171e-10	6.72808e-08	14.4915
251642_at	2.28724	8.0344	22.4143	2.29408e-10	6.79584e-08	14.4688
260741_at	2.96715	5.24376	22.3586	2.35495e-10	6.88673e-08	14.4431
262229_at	2.33912	8.52024	22.2167	2.51834e-10	7.20178e-08	14.3771
256461_s_at	-2.84349	8.07987	-22.2104	2.52583e-10	7.20178e-08	14.3742
267524_at	2.31976	7.82769	22.1509	2.5982e-10	7.31667e-08	14.3464
252123_at	-2.22141	7.10993	-22.0105	2.77817e-10	7.72805e-08	14.2804
264261_at	2.77111	5.4876	21.9576	2.8494e-10	7.8307e-08	14.2554
259502_at	2.26868	8.38682	21.7807	3.10258e-10	8.42499e-08	14.1713
251770_at	-2.07306	8.97436	-21.4897	3.5744e-10	9.592e-08	14.0313
258225_at	2.38076	5.97518	21.4607	3.6254e-10	9.61573e-08	14.0173
255856_at	1.92122	8.3466	21.3934	3.74715e-10	9.82442e-08	13.9845
245628_at	-2.89842	6.21254	-21.3285	3.86891e-10	1.00071e-07	13.9528
266989_at	-2.62521	5.93192	-21.3099	3.90459e-10	1.00071e-07	13.9437
246777_at	2.34209	7.55934	21.1415	4.24417e-10	1.07566e-07	13.861
259979_at	2.01652	8.61975	21.1047	4.32251e-10	1.08348e-07	13.8428
267477_at	1.97025	8.75875	21.0357	4.47391e-10	1.10258e-07	13.8086
249071_at	-2.42295	6.27883	-21.0261	4.4954e-10	1.10258e-07	13.8038
260706_at	2.92692	6.79086	20.9622	4.64154e-10	1.12617e-07	13.772
261684_at	-2.2774	7.37134	-20.9413	4.69033e-10	1.12617e-07	13.7616
257641_s_at	-2.02598	11.5897	-20.8673	4.86824e-10	1.15672e-07	13.7245
248683_at	2.0562	10.4596	20.8206	4.98406e-10	1.17203e-07	13.7011
256965_at	2.57631	6.69146	20.7417	5.18689e-10	1.20727e-07	13.6614
248163_at	1.98117	7.9214	20.6845	5.33936e-10	1.23021e-07	13.6325
256438_s_at	-2.64222	8.88772	-20.6397	5.46254e-10	1.246e-07	13.6098
245976_at	2.71941	5.70432	20.6071	5.55391e-10	1.25416e-07	13.5932
267345_at	2.12908	7.31816	20.588	5.60825e-10	1.25416e-07	13.5835
249467_at	3.14659	5.41295	20.5368	5.75668e-10	1.27485e-07	13.5575
247543_at	2.08267	7.43154	20.463	5.97833e-10	1.31121e-07	13.5197
247540_at	1.83419	10.0882	20.3834	6.22801e-10	1.35296e-07	13.4789
260037_at	2.16686	9.28853	20.2019	6.84085e-10	1.47207e-07	13.385
267238_at	2.25469	7.65926	20.1297	7.10251e-10	1.5141e-07	13.3475
266977_at	-1.76626	9.31648	-20.0567	7.37816e-10	1.55829e-07	13.3093
260101_at	2.87622	10.0205	19.7001	8.90476e-10	1.86346e-07	13.1207
261763_at	3.0814	7.61694	19.6783	9.00866e-10	1.86807e-07	13.109
259015_at	2.2929	8.7998	19.4973	9.92383e-10	2.0393e-07	13.0117
253161_at	3.00894	8.49723	19.472	1.00596e-09	2.04875e-07	12.9981
261937_at	1.87312	7.57688	19.3529	1.0727e-09	2.16534e-07	12.9334
245038_at	2.2021	9.38345	19.2518	1.13316e-09	2.26732e-07	12.8781
247954_at	3.14312	8.03336	19.171	1.18415e-09	2.34874e-07	12.8338
251443_at	1.91752	10.7589	19.1259	1.21368e-09	2.38656e-07	12.8089
263228_at	3.20358	6.91193	19.0668	1.25357e-09	2.44393e-07	12.7763
246071_at	1.97909	7.65218	19.0456	1.26828e-09	2.45165e-07	12.7645
256880_at	-1.85619	9.99408	-18.9591	1.33012e-09	2.54958e-07	12.7164
245637_at	1.77307	7.4064	18.9109	1.36597e-09	2.59647e-07	12.6896
263404_s_at	2.04217	6.39341	18.6719	1.56015e-09	2.94108e-07	12.5552
256417_s_at	-1.69278	10.3256	-18.5702	1.65178e-09	3.08829e-07	12.4974
257592_at	-1.99344	6.16118	-18.425	1.79285e-09	3.32479e-07	12.4143
261892_at	1.69773	7.08049	18.3874	1.83154e-09	3.36914e-07	12.3927
265530_at	-1.80644	9.78223	-18.268	1.96038e-09	3.57729e-07	12.3237
264524_at	2.07495	5.75011	18.2165	2.01891e-09	3.65487e-07	12.2938
256527_at	-1.70235	12.7617	-18.1966	2.04212e-09	3.66778e-07	12.2822
245275_at	-1.63016	5.39797	-18.0836	2.17913e-09	3.88329e-07	12.2162
245252_at	2.25786	7.16174	18.0618	2.20677e-09	3.88686e-07	12.2034
247162_at	-1.675	10.423	-18.0552	2.21522e-09	3.88686e-07	12.1995
261648_at	2.28051	8.60322	17.9525	2.35095e-09	4.09353e-07	12.139
267461_at	2.27612	6.64493	17.926	2.38747e-09	4.12562e-07	12.1234
258552_at	2.04504	7.11742	17.8648	2.47399e-09	4.24298e-07	12.0871
247293_at	-1.71874	8.17176	-17.8027	2.56546e-09	4.36703e-07	12.0502
256751_at	-2.02912	6.84521	-17.6321	2.8361e-09	4.79196e-07	11.948
262354_at	-1.70144	8.2684	-17.5347	3.00455e-09	5.03925e-07	11.8891
261150_at	-2.09027	5.22704	-17.4905	3.08434e-09	5.12335e-07	11.8624
264467_at	2.38288	7.23094	17.4823	3.09961e-09	5.12335e-07	11.8573
266418_at	-2.68012	7.44098	-17.4204	3.21614e-09	5.27771e-07	11.8197
266656_at	2.07782	9.69102	17.3596	3.33522e-09	5.43402e-07	11.7825
250793_at	-1.67675	9.13892	-17.266	3.5282e-09	5.70768e-07	11.7251
260745_at	-1.58905	10.9677	-17.1577	3.76663e-09	6.05048e-07	11.6582
265918_at	2.0833	6.00011	17.1264	3.83879e-09	6.08969e-07	11.6388
253101_at	1.95471	8.82963	17.124	3.84444e-09	6.08969e-07	11.6373
264252_at	-1.90884	5.80991	-17.0889	3.92722e-09	6.13324e-07	11.6155
248622_at	1.69468	9.61848	17.084	3.93891e-09	6.13324e-07	11.6124
245317_at	2.02018	9.02433	17.0783	3.9526e-09	6.13324e-07	11.6089
249004_at	-2.07887	5.44713	-17.0533	4.0132e-09	6.18521e-07	11.5933
259977_at	1.51492	6.2396	17.0335	4.06209e-09	6.20743e-07	11.5809
258100_at	2.27225	7.06168	17.0254	4.08204e-09	6.20743e-07	11.5759
266996_at	-2.1533	6.47069	-16.9105	4.3797e-09	6.57817e-07	11.5038
260203_at	1.66781	8.60938	16.909	4.38352e-09	6.57817e-07	11.5029
250292_at	-2.66403	5.93329	-16.8749	4.47638e-09	6.65222e-07	11.4815
258887_at	1.5432	5.08354	16.8696	4.49119e-09	6.65222e-07	11.4781
255028_at	-1.8825	6.0326	-16.8388	4.57709e-09	6.65383e-07	11.4587
258791_at	1.6268	11.319	16.8331	4.59321e-09	6.65383e-07	11.455
259133_at	2.10009	5.08008	16.8284	4.60651e-09	6.65383e-07	11.4521
256431_s_at	-1.78892	8.91204	-16.8188	4.63397e-09	6.65383e-07	11.446
252200_at	-2.10539	5.91819	-16.8173	4.63814e-09	6.65383e-07	11.4451
263174_at	-1.84816	8.69585	-16.7919	4.71152e-09	6.71686e-07	11.429
261826_at	-1.48994	8.25492	-16.7204	4.9249e-09	6.96903e-07	11.3836
262456_at	1.81975	9.91303	16.701	4.9847e-09	6.96903e-07	11.3712
263706_s_at	-1.97139	9.5586	-16.6979	4.99435e-09	6.96903e-07	11.3692
259286_at	-2.37557	5.79437	-16.6926	5.01061e-09	6.96903e-07	11.3659
250083_at	-1.91199	5.19738	-16.6699	5.08203e-09	7.02552e-07	11.3513
264488_s_at	-1.57094	9.38775	-16.6571	5.12247e-09	7.03877e-07	11.3432
255733_at	1.63943	6.80615	16.6376	5.18536e-09	7.08252e-07	11.3307
251176_at	1.70165	5.97183	16.6082	5.28115e-09	7.17042e-07	11.3119
247925_at	1.79704	9.00518	16.5686	5.41358e-09	7.30674e-07	11.2865
246371_at	1.64875	6.76624	16.4846	5.70667e-09	7.65701e-07	11.2323
251062_at	-1.82154	5.52157	-16.4634	5.78339e-09	7.71456e-07	11.2186
248657_at	-2.36009	6.61378	-16.4505	5.83035e-09	7.73025e-07	11.2103
265987_at	2.12743	6.94108	16.4417	5.86293e-09	7.73025e-07	11.2046
258277_at	1.56797	7.28706	16.4259	5.92151e-09	7.76263e-07	11.1943
253874_at	2.00262	10.1592	16.4124	5.97217e-09	7.7843e-07	11.1856
265070_at	1.72844	6.41571	16.3883	6.06397e-09	7.85904e-07	11.1699
255742_at	2.23795	8.92005	16.37	6.13458e-09	7.90563e-07	11.158
261713_at	-1.63897	9.15708	-16.3411	6.24798e-09	8.00654e-07	11.1392
264482_at	2.32672	6.78753	16.2787	6.5002e-09	8.28322e-07	11.0985
253722_at	1.5581	9.98852	16.255	6.59916e-09	8.36261e-07	11.0829
245891_at	-1.57772	8.24126	-16.2396	6.66418e-09	8.39834e-07	11.0728
262072_at	1.58299	8.67859	16.1598	7.01302e-09	8.7894e-07	11.0203
256098_at	1.55104	8.08986	16.1416	7.09532e-09	8.80682e-07	11.0083
245711_at	2.12135	7.43161	16.1345	7.12757e-09	8.80682e-07	11.0037
253046_at	2.42894	8.10336	16.1312	7.14275e-09	8.80682e-07	11.0015
263150_at	-1.68954	5.99215	-16.1145	7.21999e-09	8.81464e-07	10.9904
263866_at	1.75078	9.36343	16.1128	7.22757e-09	8.81464e-07	10.9893
266072_at	1.97007	9.43562	16.1048	7.26503e-09	8.81464e-07	10.984
249134_at	-1.73442	9.68107	-16.0602	7.47628e-09	9.02296e-07	10.9545
246004_at	1.95915	8.27808	16.0456	7.54719e-09	9.0606e-07	10.9447
260225_at	1.83242	6.93592	16.0125	7.71003e-09	9.18473e-07	10.9228
262312_at	-2.44558	7.18095	-16.0083	7.73112e-09	9.18473e-07	10.9199
247585_at	1.84855	9.71047	15.9963	7.7915e-09	9.2085e-07	10.9119
267523_at	2.09347	8.34568	15.9761	7.89368e-09	9.26635e-07	10.8985
260855_at	1.54616	9.56409	15.9625	7.96349e-09	9.26635e-07	10.8894
254543_at	1.50586	5.61235	15.9601	7.97623e-09	9.26635e-07	10.8878
259982_at	1.54584	5.75358	15.9549	8.00294e-09	9.26635e-07	10.8843
264415_at	-1.69821	6.06506	-15.9304	8.13128e-09	9.3674e-07	10.8679
255774_at	1.50015	8.19132	15.9212	8.18004e-09	9.37622e-07	10.8618
256489_at	-1.90529	9.44894	-15.843	8.60681e-09	9.80095e-07	10.8093
250032_at	1.44314	8.65003	15.8378	8.63653e-09	9.80095e-07	10.8058
255822_at	1.49399	10.5616	15.8164	8.75762e-09	9.88918e-07	10.7914
256300_at	1.46058	8.50826	15.7942	8.88605e-09	9.98477e-07	10.7764
258059_at	1.72731	5.77505	15.7259	9.29285e-09	1.03907e-06	10.7302
258939_at	1.79436	8.10731	15.6773	9.59449e-09	1.06352e-06	10.6972
259381_s_at	-1.82026	8.03468	-15.6757	9.60481e-09	1.06352e-06	10.6961
261149_s_at	-1.93186	11.5216	-15.6475	9.78499e-09	1.07824e-06	10.6769
266357_at	-1.80801	6.15897	-15.5972	1.01156e-08	1.10932e-06	10.6426
262232_at	-2.16464	7.85295	-15.5724	1.02834e-08	1.12232e-06	10.6256
254693_at	-1.48561	7.22793	-15.4534	1.11309e-08	1.20709e-06	10.5438
263539_at	-2.02181	11.7119	-15.4487	1.1166e-08	1.20709e-06	10.5405
249932_at	-1.61751	8.61199	-15.4379	1.12465e-08	1.21005e-06	10.5331
251017_at	2.16383	7.25348	15.4245	1.13474e-08	1.21519e-06	10.5239
266658_at	1.73568	8.13663	15.3902	1.16113e-08	1.23764e-06	10.5001
252740_at	-2.00291	7.26805	-15.3625	1.1829e-08	1.25122e-06	10.4809
266869_at	-1.4956	6.2641	-15.3601	1.18485e-08	1.25122e-06	10.4792
262671_at	-1.91174	5.68089	-15.3281	1.21057e-08	1.26563e-06	10.457
247175_at	-1.69364	5.5705	-15.3248	1.21323e-08	1.26563e-06	10.4547
257262_at	-1.51721	7.57695	-15.3172	1.21946e-08	1.26563e-06	10.4494
261048_at	-1.34472	5.95172	-15.3157	1.22068e-08	1.26563e-06	10.4484
263443_at	2.68212	7.02437	15.3076	1.22736e-08	1.26679e-06	10.4427
265067_at	1.59106	9.93939	15.2909	1.24127e-08	1.2703e-06	10.4311
247718_at	-1.38871	8.74726	-15.2901	1.2419e-08	1.2703e-06	10.4305
255926_at	1.51181	6.96873	15.2606	1.26693e-08	1.29012e-06	10.4099
244984_at	-1.46378	10.6547	-15.2471	1.2785e-08	1.29612e-06	10.4005
265400_at	1.68005	11.7917	15.2385	1.28601e-08	1.29796e-06	10.3944
252993_at	1.6035	7.33903	15.2216	1.30076e-08	1.30706e-06	10.3826
258792_at	1.56659	7.96419	15.1079	1.40518e-08	1.4058e-06	10.3026
263497_at	-1.58351	9.28128	-15.0762	1.43589e-08	1.43025e-06	10.2803
254225_at	-1.37159	11.1879	-15.0537	1.45817e-08	1.44612e-06	10.2643
259517_at	1.75303	9.20667	15.0469	1.46494e-08	1.44655e-06	10.2595
257365_x_at	1.90749	7.49736	15.0344	1.47755e-08	1.45271e-06	10.2506
252927_at	1.35193	10.5578	14.9675	1.54699e-08	1.51445e-06	10.203
263852_at	-1.35161	9.75655	-14.9357	1.58124e-08	1.5311e-06	10.1803
249187_at	1.54638	8.40898	14.9338	1.58323e-08	1.5311e-06	10.179
254197_at	1.60396	6.97802	14.933	1.58413e-08	1.5311e-06	10.1784
252114_at	-1.95226	9.35553	-14.9092	1.61035e-08	1.54987e-06	10.1614
251541_at	1.39986	7.98617	14.9022	1.61817e-08	1.55086e-06	10.1564
254561_at	1.46238	8.87164	14.8713	1.65306e-08	1.57165e-06	10.1343
263032_at	-1.48184	6.18725	-14.8708	1.65364e-08	1.57165e-06	10.1339
260386_at	2.04593	6.44726	14.8421	1.68677e-08	1.59649e-06	10.1133
258983_at	2.26279	5.57563	14.809	1.72595e-08	1.62663e-06	10.0895
253004_at	-1.55534	7.12339	-14.8033	1.73288e-08	1.62663e-06	10.0853
245642_at	1.47994	11.3775	14.7934	1.74479e-08	1.6311e-06	10.0782
261006_at	1.80884	6.58921	14.7684	1.77538e-08	1.64782e-06	10.0602
245250_at	1.73711	5.8756	14.767	1.77713e-08	1.64782e-06	10.0592
266299_at	-1.45956	9.66802	-14.7523	1.79537e-08	1.65799e-06	10.0486
250666_at	1.40702	5.01277	14.7201	1.83612e-08	1.68878e-06	10.0253
253871_at	1.84355	10.0301	14.6902	1.87493e-08	1.71756e-06	10.0036
245567_at	1.71882	6.2215	14.6305	1.95508e-08	1.78382e-06	9.96009
256799_at	1.49496	6.58956	14.5897	2.01194e-08	1.82838e-06	9.93031
245504_at	-1.53412	5.74351	-14.5566	2.05943e-08	1.86411e-06	9.90607
245148_at	1.56716	9.3009	14.5394	2.08456e-08	1.8794e-06	9.89347
261804_at	-1.69873	8.13725	-14.531	2.09686e-08	1.88304e-06	9.88736
255479_at	1.31659	10.1893	14.5196	2.11382e-08	1.89084e-06	9.87898
265121_at	-1.82645	7.61181	-14.4697	2.18987e-08	1.95121e-06	9.84225
263231_at	1.86759	5.89355	14.4483	2.22345e-08	1.97342e-06	9.82643
254042_at	2.05307	6.64437	14.4328	2.24806e-08	1.98753e-06	9.81499
255895_at	1.35784	9.2137	14.4166	2.27398e-08	2.00221e-06	9.80306
248473_at	-1.28498	8.74967	-14.4116	2.28222e-08	2.00221e-06	9.7993
257771_at	-1.43377	9.79829	-14.3806	2.33307e-08	2.03898e-06	9.77639
261033_at	-1.72098	7.9479	-14.3704	2.35011e-08	2.04506e-06	9.76882
251884_at	1.5123	6.21009	14.3657	2.35796e-08	2.04506e-06	9.76535
251370_at	-1.48287	9.04674	-14.3586	2.36996e-08	2.04768e-06	9.76007
248139_at	-1.5723	6.66708	-14.2787	2.50951e-08	2.15385e-06	9.70055
259383_at	-2.07091	10.104	-14.2775	2.51172e-08	2.15385e-06	9.69963
263137_at	-1.4447	7.41589	-14.2683	2.52837e-08	2.16001e-06	9.69276
252250_at	1.64436	5.60001	14.2513	2.55933e-08	2.17829e-06	9.68009
252984_at	1.5204	8.82683	14.2378	2.58435e-08	2.19141e-06	9.66997
245513_at	-1.94727	7.08803	-14.2139	2.62927e-08	2.22125e-06	9.65203
248050_at	1.55183	8.63213	14.1987	2.65819e-08	2.23739e-06	9.64064
245748_at	-1.26235	7.41476	-14.1092	2.83598e-08	2.37826e-06	9.57323
264645_at	1.84583	7.30713	14.0768	2.9036e-08	2.42605e-06	9.54869
248432_at	1.89844	5.41622	14.0692	2.91959e-08	2.42867e-06	9.54297
253285_at	1.54943	5.8327	14.0653	2.92804e-08	2.42867e-06	9.53996
263073_at	1.43785	6.924	14.057	2.94577e-08	2.43453e-06	9.53367
248713_at	1.4349	10.6834	14.051	2.95855e-08	2.43627e-06	9.52915
248676_at	-1.69052	5.82821	-14.0232	3.01924e-08	2.4773e-06	9.508
248336_at	-3.01061	8.02559	-13.9603	3.16122e-08	2.58449e-06	9.46011
262551_at	-1.33587	7.96573	-13.921	3.25352e-08	2.64203e-06	9.43011
248701_at	1.49701	5.84143	13.9205	3.25476e-08	2.64203e-06	9.42972
254524_at	1.60864	5.91524	13.8756	3.3642e-08	2.71173e-06	9.39523
260541_at	-1.79474	10.8017	-13.8755	3.3644e-08	2.71173e-06	9.39517
248794_at	1.60428	7.06049	13.8281	3.48413e-08	2.79835e-06	9.3587
258470_at	-1.5569	7.42533	-13.8156	3.51637e-08	2.81433e-06	9.3491
246481_s_at	-1.55835	11.5354	-13.805	3.54405e-08	2.82657e-06	9.34092
253875_at	-1.23115	10.0749	-13.7811	3.60743e-08	2.86709e-06	9.32243
253125_at	1.36696	12.4684	13.7435	3.70941e-08	2.9379e-06	9.29334
246932_at	1.61079	7.27505	13.7257	3.75876e-08	2.96669e-06	9.27955
259418_at	1.90708	6.7451	13.7108	3.8008e-08	2.98953e-06	9.26794
263320_at	-1.44254	9.09936	-13.6598	3.94807e-08	3.09469e-06	9.22826
265305_at	-1.25947	7.51365	-13.6441	3.99464e-08	3.12047e-06	9.21602
251109_at	1.3581	10.2451	13.629	4.04008e-08	3.14519e-06	9.20421
249425_at	-1.27706	7.10631	-13.6183	4.07252e-08	3.15966e-06	9.19586
262096_at	1.2615	6.57676	13.6093	4.10013e-08	3.1703e-06	9.18881
257540_at	3.33165	6.60536	13.5884	4.16496e-08	3.20793e-06	9.17243
266292_at	1.30582	10.4709	13.5793	4.19333e-08	3.20793e-06	9.16534
264580_at	1.93661	8.2817	13.576	4.20384e-08	3.20793e-06	9.16272
263664_at	-1.81259	8.79404	-13.5756	4.20505e-08	3.20793e-06	9.16242
264365_s_at	1.32866	10.4737	13.5412	4.31534e-08	3.2809e-06	9.13538
245866_s_at	2.00905	7.7032	13.5369	4.32946e-08	3.2809e-06	9.13197
265831_at	-1.31723	6.01787	-13.5234	4.37343e-08	3.30325e-06	9.12141
245168_at	1.2274	11.153	13.4758	4.53363e-08	3.41294e-06	9.08383
245668_at	1.21456	5.2576	13.4301	4.69327e-08	3.5215e-06	9.04767
251745_at	1.40861	8.57006	13.4195	4.73124e-08	3.53834e-06	9.03925
254001_at	1.35201	4.83811	13.4129	4.75498e-08	3.54448e-06	9.03402
264849_at	-1.30438	8.9063	-13.359	4.95404e-08	3.68084e-06	8.99115
249941_at	1.34439	10.0825	13.3279	5.07276e-08	3.75681e-06	8.96639
250207_at	-1.51329	9.78014	-13.299	5.18617e-08	3.82836e-06	8.94327
258263_at	-1.22006	6.76712	-13.2892	5.22508e-08	3.84207e-06	8.93545
252827_at	1.31586	9.99947	13.2859	5.23842e-08	3.84207e-06	8.93279
246730_at	-1.16816	9.87529	-13.2727	5.29175e-08	3.86874e-06	8.92219
255331_at	1.32892	5.86853	13.2614	5.33795e-08	3.89005e-06	8.9131
267595_at	-1.87443	5.78926	-13.2535	5.37034e-08	3.90119e-06	8.90677
246984_at	1.65876	5.49558	13.1864	5.65474e-08	4.0926e-06	8.85279
260955_at	-1.27596	8.68385	-13.183	5.66971e-08	4.0926e-06	8.85003
253687_at	-1.2912	8.76186	-13.1566	5.78611e-08	4.16344e-06	8.82876
257763_s_at	-1.29033	9.51116	-13.1026	6.03328e-08	4.31616e-06	8.78498
254791_at	-1.24643	6.89622	-13.102	6.03619e-08	4.31616e-06	8.78448
265216_at	1.65263	5.55414	13.0896	6.09458e-08	4.3443e-06	8.7744
255254_at	-1.27881	5.25041	-13.078	6.1497e-08	4.36993e-06	8.76498
255860_at	1.78402	6.94419	13.0528	6.271e-08	4.42895e-06	8.74453
265665_at	-1.72723	7.01007	-13.0527	6.27159e-08	4.42895e-06	8.74443
262503_at	1.20605	8.36447	13.0432	6.31818e-08	4.44808e-06	8.73668
253040_at	-1.25392	10.7722	-13.0182	6.44274e-08	4.52181e-06	8.71624
265699_at	-1.49709	8.50626	-12.9836	6.61875e-08	4.61954e-06	8.68801
257644_at	-1.25826	5.54768	-12.9829	6.62248e-08	4.61954e-06	8.68742
264960_at	-1.76238	5.537	-12.977	6.65309e-08	4.62059e-06	8.68259
262593_at	-1.18183	10.2566	-12.9748	6.66451e-08	4.62059e-06	8.6808
261913_at	-1.93984	7.29759	-12.9503	6.7935e-08	4.69575e-06	8.66072
251919_at	1.18984	6.13204	12.9362	6.86926e-08	4.73012e-06	8.6491
262206_at	-1.27357	8.11154	-12.9333	6.8847e-08	4.73012e-06	8.64675
251418_at	-1.72619	6.93034	-12.9205	6.95409e-08	4.76345e-06	8.63625
259618_at	1.27362	6.0131	12.9155	6.9818e-08	4.76811e-06	8.63208
265411_at	-1.28717	7.63985	-12.9017	7.05791e-08	4.80139e-06	8.62072
261394_at	1.42172	5.58587	12.899	7.07263e-08	4.80139e-06	8.61854
257206_at	1.51148	10.1834	12.8942	7.09967e-08	4.80544e-06	8.61454
260902_at	-1.25613	9.29208	-12.8762	7.20112e-08	4.85969e-06	8.59967
247487_at	1.30333	7.20296	12.8166	7.54788e-08	5.07584e-06	8.55039
249375_at	1.26614	8.07341	12.8135	7.56592e-08	5.07584e-06	8.54789
259660_at	-1.41474	9.019	-12.8021	7.635e-08	5.10716e-06	8.53836
262346_at	-1.22189	8.55737	-12.7933	7.68838e-08	5.12784e-06	8.53106
266326_at	-1.14979	9.68626	-12.7703	7.82928e-08	5.20046e-06	8.51202
263153_s_at	-1.22381	6.16986	-12.7682	7.84287e-08	5.20046e-06	8.5102
256673_at	-1.32337	6.71716	-12.7494	7.96038e-08	5.26308e-06	8.49461
263433_at	-1.24135	9.25204	-12.7378	8.03445e-08	5.2967e-06	8.4849
252908_at	1.42724	7.94021	12.7269	8.10419e-08	5.32352e-06	8.47584
255819_s_at	-1.14997	9.36016	-12.7242	8.12181e-08	5.32352e-06	8.47356
253545_at	-1.22951	7.96289	-12.6946	8.3158e-08	5.43505e-06	8.44881
252014_at	-1.50808	8.66813	-12.6893	8.35052e-08	5.44215e-06	8.44444
256061_at	1.32499	8.03765	12.6357	8.71635e-08	5.66438e-06	8.39947
267367_at	-1.37688	10.5456	-12.6141	8.86821e-08	5.7467e-06	8.38135
248889_at	-1.17671	8.58477	-12.5967	8.99325e-08	5.81122e-06	8.36667
248353_at	-1.88498	7.32708	-12.5787	9.12429e-08	5.87924e-06	8.35149
264433_at	1.21506	4.86043	12.5629	9.24077e-08	5.93752e-06	8.33818
266140_at	2.04335	6.58546	12.5386	9.42359e-08	6.03798e-06	8.31762
254396_at	1.4764	5.49384	12.5291	9.4959e-08	6.06727e-06	8.3096
262883_at	-1.32548	8.57002	-12.4959	9.75398e-08	6.21475e-06	8.28146
267591_at	1.51174	6.12327	12.4877	9.81909e-08	6.23882e-06	8.27447
255255_at	1.5088	9.16556	12.4602	1.00404e-07	6.36173e-06	8.25107
264746_at	1.36726	7.10126	12.4458	1.0158e-07	6.40395e-06	8.23886
247723_at	1.36172	7.01314	12.4452	1.01632e-07	6.40395e-06	8.23831
252464_at	1.78671	7.5707	12.4322	1.02709e-07	6.45395e-06	8.22725
245906_at	1.20622	8.63534	12.4133	1.04297e-07	6.53578e-06	8.21114
262684_s_at	-1.15443	10.2431	-12.4091	1.04657e-07	6.54038e-06	8.20752
247444_at	1.14001	9.38296	12.3985	1.05564e-07	6.56248e-06	8.19847
259312_at	1.26017	8.36394	12.3982	1.05587e-07	6.56248e-06	8.19824
246238_at	1.71839	9.19322	12.3886	1.06419e-07	6.59624e-06	8.18999
260411_at	1.5887	6.65935	12.3723	1.07847e-07	6.66664e-06	8.176
252220_at	1.51027	6.83684	12.3648	1.08506e-07	6.68927e-06	8.16959
265796_at	1.11984	4.63473	12.3602	1.08912e-07	6.69616e-06	8.16568
264146_at	-1.47051	7.73244	-12.3419	1.10558e-07	6.77318e-06	8.14992
266385_at	1.14663	12.629	12.3396	1.10758e-07	6.77318e-06	8.14802
251643_at	1.10984	8.60727	12.2959	1.14802e-07	7.0017e-06	8.11035
259439_at	1.70665	6.03051	12.2491	1.193e-07	7.25662e-06	8.06998
253473_at	1.18186	8.49359	12.2386	1.20332e-07	7.28122e-06	8.06093
246401_at	-1.67056	5.17352	-12.2385	1.20343e-07	7.28122e-06	8.06083
248162_at	1.07153	10.8421	12.2163	1.22568e-07	7.39623e-06	8.04158
264514_at	1.32298	7.69046	12.1814	1.2615e-07	7.58539e-06	8.01131
260522_x_at	1.43062	6.00946	12.1793	1.26368e-07	7.58539e-06	8.0095
264655_at	1.08527	11.6392	12.1754	1.26782e-07	7.59031e-06	8.00605
256012_at	1.60283	7.23226	12.1441	1.30105e-07	7.76882e-06	7.97887
254819_at	-1.43849	7.02905	-12.1342	1.31187e-07	7.79188e-06	7.97016
253900_at	-1.24332	8.71226	-12.1332	1.3129e-07	7.79188e-06	7.96933
261567_at	1.13529	4.76144	12.1311	1.31516e-07	7.79188e-06	7.96753
258252_at	-1.11435	4.43013	-12.1249	1.32201e-07	7.81218e-06	7.96207
250385_at	1.17139	10.2789	12.1029	1.34639e-07	7.91644e-06	7.94285
245731_at	1.32032	8.68397	12.1027	1.34659e-07	7.91644e-06	7.9427
267483_at	-1.38298	8.65547	-12.0992	1.35052e-07	7.91912e-06	7.93963
252624_at	-1.71751	7.59568	-12.0784	1.37412e-07	8.03079e-06	7.92142
260020_at	-1.2441	7.99583	-12.0762	1.37661e-07	8.03079e-06	7.91952
259596_at	1.74542	4.96468	12.0713	1.38226e-07	8.0432e-06	7.91521
262113_at	-1.12889	10.6541	-12.0648	1.38976e-07	8.06627e-06	7.90952
257294_at	1.47357	8.14655	12.0476	1.40989e-07	8.16235e-06	7.8944
264024_at	1.21572	7.1632	12.0243	1.43758e-07	8.27825e-06	7.87395
249860_at	1.43747	7.2245	12.0216	1.44084e-07	8.27825e-06	7.87156
252363_at	-1.60742	8.61113	-12.0191	1.44381e-07	8.27825e-06	7.8694
247942_at	-1.1136	5.47476	-12.0186	1.44443e-07	8.27825e-06	7.86895
260560_at	1.19468	6.01733	12.0089	1.4562e-07	8.30894e-06	7.86041
251005_at	-1.06294	5.12146	-12.0082	1.45707e-07	8.30894e-06	7.85978
247109_at	-2.16299	7.68729	-11.9979	1.4697e-07	8.36008e-06	7.8507
263126_at	1.49905	7.7145	11.9876	1.48251e-07	8.41194e-06	7.84158
266474_at	1.15805	8.55335	11.9812	1.49051e-07	8.43635e-06	7.83592
251677_at	-1.75761	5.28101	-11.9711	1.50319e-07	8.48705e-06	7.82701
267230_at	1.8688	6.05673	11.9231	1.56504e-07	8.81448e-06	7.78459
266071_at	1.42121	6.23954	11.9101	1.58226e-07	8.88951e-06	7.77307
246935_at	1.21137	7.70884	11.8987	1.59758e-07	8.95353e-06	7.76293
259841_at	1.58278	8.41323	11.8662	1.64213e-07	9.18065e-06	7.73399
246880_s_at	-1.1613	12.1944	-11.8467	1.66952e-07	9.31094e-06	7.71659
246133_at	1.66339	6.76866	11.8405	1.67822e-07	9.33664e-06	7.71112
257150_at	-1.06112	8.34419	-11.8272	1.69734e-07	9.42e-06	7.6992
259364_at	1.24086	8.83268	11.8132	1.71759e-07	9.50925e-06	7.68671
266259_at	1.40247	8.61716	11.7785	1.76909e-07	9.77071e-06	7.65561
248932_at	1.17477	8.08027	11.7706	1.78093e-07	9.81232e-06	7.64859
267175_s_at	-1.32297	7.34043	-11.7604	1.79647e-07	9.8741e-06	7.63944
260205_at	-1.41766	9.44132	-11.7487	1.81449e-07	9.94918e-06	7.62894
257061_at	1.12024	9.75618	11.7421	1.82474e-07	9.98136e-06	7.62301
255977_at	-1.13298	9.07123	-11.7222	1.85603e-07	1.01282e-05	7.60511
253090_at	-1.34232	8.4777	-11.7138	1.86943e-07	1.01642e-05	7.59753
263134_at	-1.40584	10.2385	-11.7125	1.87153e-07	1.01642e-05	7.59635
245524_at	-1.09373	9.14799	-11.7031	1.88671e-07	1.02223e-05	7.58784
261191_at	-1.13768	10.0217	-11.6895	1.90876e-07	1.03173e-05	7.57561
263457_at	-2.63379	5.51644	-11.6634	1.95208e-07	1.0522e-05	7.55197
263180_at	1.23291	7.47353	11.6611	1.95586e-07	1.0522e-05	7.54993
261211_at	1.12993	8.18644	11.6459	1.98167e-07	1.0633e-05	7.53613
258975_at	1.3744	6.05534	11.6434	1.98582e-07	1.0633e-05	7.53392
247964_at	-1.01977	9.72138	-11.5998	2.06187e-07	1.10143e-05	7.49434
252058_at	-1.28845	8.84	-11.575	2.10663e-07	1.12271e-05	7.47172
261525_at	1.40313	9.18284	11.5598	2.13451e-07	1.13492e-05	7.45786
265116_at	1.26626	9.55862	11.5538	2.14562e-07	1.13817e-05	7.4524
253550_at	1.04893	10.3513	11.5396	2.17209e-07	1.14954e-05	7.43948
253866_at	1.17068	5.52149	11.5301	2.19016e-07	1.15487e-05	7.43074
262640_at	1.10004	4.52917	11.5268	2.1963e-07	1.15487e-05	7.42779
265682_at	-1.02314	6.70473	-11.5263	2.19733e-07	1.15487e-05	7.4273
266237_at	-1.54501	6.07442	-11.5125	2.22377e-07	1.16608e-05	7.4147
254764_at	1.24772	9.82343	11.4954	2.25713e-07	1.18085e-05	7.39901
259723_at	1.33458	7.3768	11.4903	2.26722e-07	1.18341e-05	7.39431
258524_at	1.54534	7.58898	11.4749	2.29768e-07	1.19658e-05	7.38024
266155_at	-1.06919	6.69273	-11.4633	2.32117e-07	1.20606e-05	7.36952
250669_at	-1.12033	9.48668	-11.451	2.34621e-07	1.21466e-05	7.35821
247760_at	-1.79379	7.18668	-11.4499	2.34837e-07	1.21466e-05	7.35724
245285_s_at	-1.15498	8.59176	-11.438	2.37287e-07	1.22283e-05	7.3463
255753_at	1.26123	6.25447	11.437	2.3749e-07	1.22283e-05	7.3454
264653_at	1.0016	7.72874	11.4339	2.38134e-07	1.22339e-05	7.34255
250365_at	-1.12741	4.4681	-11.4308	2.38788e-07	1.22399e-05	7.33966
266882_at	-1.08691	9.62703	-11.3896	2.47551e-07	1.26606e-05	7.30166
264379_at	1.13162	9.24652	11.3832	2.48946e-07	1.27035e-05	7.29574
251191_at	1.18864	5.24082	11.3723	2.51342e-07	1.27971e-05	7.28564
261981_at	1.04844	8.06005	11.3669	2.52528e-07	1.27989e-05	7.28068
263482_at	-1.12841	9.9925	-11.3667	2.52575e-07	1.27989e-05	7.28048
248186_at	-1.32312	7.46531	-11.3645	2.5306e-07	1.27989e-05	7.27846
251427_at	1.09737	8.32363	11.3576	2.54606e-07	1.28486e-05	7.27204
AFFX-Athal-GAPDH_3_s_at	-1.1669	10.8235	-11.3333	2.60116e-07	1.30977e-05	7.24946
265342_at	1.30476	9.66986	11.3138	2.64629e-07	1.32956e-05	7.23132
251400_at	-1.03518	10.2595	-11.3071	2.66189e-07	1.33445e-05	7.22513
257697_at	1.20315	6.83621	11.3008	2.6767e-07	1.33894e-05	7.21928
256018_at	-1.10161	4.82511	-11.29	2.70229e-07	1.34853e-05	7.20924
252885_at	1.08723	9.68536	11.2878	2.7077e-07	1.34853e-05	7.20713
259655_at	-1.13936	10.3425	-11.2675	2.75658e-07	1.36978e-05	7.18826
255364_s_at	-1.02004	11.8967	-11.2652	2.76239e-07	1.36978e-05	7.18604
251975_at	-1.20752	7.27514	-11.2595	2.7763e-07	1.37369e-05	7.18075
256911_at	-1.17076	6.68935	-11.231	2.84722e-07	1.40251e-05	7.15414
245465_at	-1.61191	6.29168	-11.2294	2.85119e-07	1.40251e-05	7.15267
259432_at	-1.19971	4.57686	-11.2287	2.85297e-07	1.40251e-05	7.15201
254011_at	1.04768	6.98775	11.2067	2.90943e-07	1.42692e-05	7.13134
263942_at	-1.28295	7.46272	-11.2045	2.91515e-07	1.42692e-05	7.12927
246373_at	1.15212	6.88643	11.1961	2.93697e-07	1.43452e-05	7.1214
256969_at	-1.3887	6.28487	-11.1924	2.94671e-07	1.43621e-05	7.11791
257334_at	-1.03456	6.91222	-11.1889	2.95575e-07	1.43754e-05	7.11467
253949_at	-1.18503	6.03984	-11.183	2.9714e-07	1.43939e-05	7.1091
260567_at	1.28875	9.24221	11.1827	2.97217e-07	1.43939e-05	7.10883
264210_at	1.26691	7.99822	11.1487	3.0636e-07	1.48052e-05	7.07686
252412_at	-1.29109	7.71495	-11.1456	3.07224e-07	1.48156e-05	7.07389
264436_at	-1.17642	9.84353	-11.1358	3.09925e-07	1.49143e-05	7.06466
253777_at	-1.15388	6.97844	-11.1324	3.1087e-07	1.49283e-05	7.06144
261269_at	-1.15087	8.40301	-11.1242	3.1316e-07	1.49927e-05	7.0537
250277_at	1.63449	7.43723	11.1229	3.13525e-07	1.49927e-05	7.05247
247791_at	-1.03448	9.86394	-11.1172	3.15119e-07	1.50374e-05	7.04712
262518_at	1.42488	5.86758	11.1144	3.15917e-07	1.5044e-05	7.04445
252179_at	-1.38699	6.4294	-11.1092	3.17386e-07	1.50518e-05	7.03955
250062_at	-1.22451	7.92641	-11.1091	3.17402e-07	1.50518e-05	7.0395
251840_at	-1.07922	9.53633	-11.0943	3.21658e-07	1.5222e-05	7.02544
266294_at	-1.71794	7.15627	-11.0887	3.23274e-07	1.52668e-05	7.02016
259518_at	-1.09165	9.15108	-11.0803	3.25715e-07	1.53503e-05	7.01222
247655_at	1.35303	8.24259	11.0725	3.27997e-07	1.5426e-05	7.00485
252334_at	1.41337	6.95413	11.0482	3.35248e-07	1.57346e-05	6.98177
254573_at	1.61645	8.17041	11.0191	3.44154e-07	1.61194e-05	6.95409
256596_at	-1.20729	10.6818	-11.0118	3.46424e-07	1.61917e-05	6.94715
252619_at	-1.03808	8.67592	-11.0096	3.47116e-07	1.61917e-05	6.94504
255734_at	1.36289	9.06015	11.0031	3.49165e-07	1.6254e-05	6.93883
248943_s_at	-1.36579	7.85534	-10.9814	3.56076e-07	1.65419e-05	6.91814
259570_at	1.02541	10.0938	10.9641	3.61682e-07	1.67682e-05	6.90165
249928_at	1.41336	6.57184	10.9614	3.6259e-07	1.67731e-05	6.899
261500_at	-1.67288	7.20167	-10.9593	3.63258e-07	1.67731e-05	6.89706
254508_at	-1.15653	7.94849	-10.9537	3.65121e-07	1.68251e-05	6.89166
247030_at	-1.44187	5.06924	-10.9501	3.66307e-07	1.68457e-05	6.88823
260852_at	-1.01007	8.59775	-10.9414	3.69221e-07	1.6921e-05	6.87987
264886_at	-1.77726	6.44394	-10.9408	3.69429e-07	1.6921e-05	6.87927
249377_at	1.46139	7.01303	10.9358	3.71099e-07	1.69452e-05	6.87451
260235_at	-1.08484	8.40721	-10.9348	3.71442e-07	1.69452e-05	6.87353
261309_at	-1.22431	10.1228	-10.9247	3.74851e-07	1.70477e-05	6.86389
256299_at	1.54152	11.2771	10.9237	3.75185e-07	1.70477e-05	6.86295
261756_at	1.30585	7.07061	10.8967	3.84537e-07	1.74379e-05	6.83695
265452_at	-1.44423	6.94265	-10.8914	3.86394e-07	1.74874e-05	6.83186
259382_s_at	-1.54816	7.8506	-10.8788	3.90841e-07	1.76068e-05	6.81977
255039_at	-1.14902	7.37215	-10.8786	3.90915e-07	1.76068e-05	6.81957
247465_at	-1.23027	8.71907	-10.8774	3.91347e-07	1.76068e-05	6.81841
255645_at	-1.24615	8.36979	-10.8687	3.94443e-07	1.77111e-05	6.81008
250798_at	-1.65671	6.66363	-10.8621	3.96855e-07	1.77844e-05	6.80365
246949_at	-1.1309	4.95204	-10.8491	4.01588e-07	1.79612e-05	6.79113
258920_at	1.4605	8.66493	10.8425	4.04008e-07	1.80341e-05	6.78478
254429_at	-1.0412	10.4385	-10.8323	4.07816e-07	1.81685e-05	6.77487
256237_at	1.1256	8.53649	10.8285	4.09223e-07	1.81956e-05	6.77123
245349_at	1.36699	8.16082	10.8202	4.12344e-07	1.82988e-05	6.76321
261265_at	1.0489	7.83662	10.8154	4.14165e-07	1.83439e-05	6.75855
251524_at	-1.02733	9.37911	-10.8101	4.16182e-07	1.83833e-05	6.75342
252676_at	-0.963996	7.74077	-10.8088	4.16667e-07	1.83833e-05	6.75219
247815_at	-1.03001	9.35938	-10.8013	4.19563e-07	1.84754e-05	6.74487
258683_at	1.3391	7.33453	10.7897	4.24049e-07	1.85954e-05	6.73364
262637_at	-1.8463	8.98982	-10.7875	4.24878e-07	1.85954e-05	6.73158
254163_s_at	-1.15919	9.32055	-10.7848	4.25954e-07	1.85954e-05	6.7289
255437_at	-1.60021	6.68337	-10.784	4.26276e-07	1.85954e-05	6.7281
251352_at	1.04843	9.2089	10.7837	4.26366e-07	1.85954e-05	6.72788
253505_at	1.14841	4.58857	10.7785	4.28425e-07	1.86496e-05	6.72279
248091_at	-1.1971	7.03214	-10.769	4.32199e-07	1.87513e-05	6.71353
252570_at	1.37541	8.05164	10.7666	4.33129e-07	1.87513e-05	6.71126
261485_at	-1.07125	8.98343	-10.7664	4.33228e-07	1.87513e-05	6.71102
265028_at	1.3034	6.8501	10.7638	4.34264e-07	1.87605e-05	6.70849
264148_at	1.23476	6.31326	10.7412	4.43398e-07	1.91189e-05	6.6865
258977_s_at	-0.974443	10.0141	-10.7181	4.52917e-07	1.94925e-05	6.66406
245993_at	-1.01896	9.94604	-10.6999	4.60595e-07	1.97856e-05	6.64629
256455_at	1.01098	5.75087	10.6918	4.64077e-07	1.98977e-05	6.63833
252303_at	1.37099	5.6277	10.6887	4.65416e-07	1.99177e-05	6.63529
267380_at	-1.42454	7.40311	-10.6789	4.69637e-07	2.00607e-05	6.62575
247373_at	-1.0837	6.10961	-10.6766	4.70675e-07	2.00675e-05	6.62342
260637_at	0.950692	11.025	10.6465	4.83993e-07	2.0556e-05	6.59393
247717_at	-1.70383	9.11508	-10.6456	4.84376e-07	2.0556e-05	6.59309
247734_at	1.11369	8.04977	10.6446	4.84838e-07	2.0556e-05	6.59208
266866_at	1.12141	4.84785	10.6367	4.88419e-07	2.06584e-05	6.5843
259500_at	1.03085	9.49573	10.6337	4.89762e-07	2.06584e-05	6.5814
250304_at	-1.04156	7.25597	-10.6333	4.89968e-07	2.06584e-05	6.58096
246962_s_at	-0.937278	7.99065	-10.6253	4.93609e-07	2.07692e-05	6.57313
259445_at	1.08235	5.18912	10.6235	4.94418e-07	2.07692e-05	6.5714
252060_at	-1.24773	7.18163	-10.6147	4.98479e-07	2.09013e-05	6.56276
245512_at	-1.01041	8.67045	-10.5996	5.05549e-07	2.11589e-05	6.54787
251797_at	0.962369	7.14229	10.588	5.11083e-07	2.13399e-05	6.53636
251487_at	-1.09675	8.16037	-10.5866	5.11745e-07	2.13399e-05	6.53499
250296_at	-1.72507	5.89487	-10.5739	5.17811e-07	2.15534e-05	6.52254
262986_at	1.08995	11.6696	10.5616	5.23824e-07	2.1764e-05	6.51033
248537_at	-1.26516	8.37459	-10.5592	5.25007e-07	2.17735e-05	6.50795
266993_at	0.988112	10.7535	10.5553	5.26886e-07	2.18118e-05	6.50417
247040_at	-1.00434	7.53118	-10.5289	5.40092e-07	2.23179e-05	6.478
265648_at	1.27677	7.22672	10.5151	5.47111e-07	2.25671e-05	6.46434
249608_at	-1.01157	6.48528	-10.5114	5.4902e-07	2.2605e-05	6.46066
263595_at	1.02894	7.76247	10.504	5.52862e-07	2.26883e-05	6.45329
256725_at	-0.982519	9.46378	-10.5037	5.53033e-07	2.26883e-05	6.45296
251804_at	1.1984	8.56913	10.4999	5.54979e-07	2.26908e-05	6.44925
254145_at	-1.09132	8.06803	-10.4997	5.55083e-07	2.26908e-05	6.44905
253971_at	0.972828	11.2782	10.4788	5.66096e-07	2.30995e-05	6.42828
254571_at	0.960743	5.40405	10.4715	5.7001e-07	2.32177e-05	6.42099
260933_at	1.45131	5.96113	10.4686	5.71553e-07	2.32327e-05	6.41813
267226_at	1.09825	5.08076	10.467	5.72416e-07	2.32327e-05	6.41654
245035_at	-1.41466	10.0047	-10.4592	5.76667e-07	2.33602e-05	6.40871
262170_at	1.3489	8.3568	10.4575	5.77604e-07	2.33602e-05	6.407
250633_at	-1.22932	8.50116	-10.4548	5.79031e-07	2.33765e-05	6.40438
253066_at	1.45691	6.12508	10.443	5.85552e-07	2.3598e-05	6.39254
259842_at	-0.929513	10.6214	-10.4398	5.87328e-07	2.36278e-05	6.38934
253099_s_at	0.940772	8.70538	10.4262	5.94872e-07	2.38891e-05	6.37584
262175_at	-1.04725	8.65171	-10.4156	6.00878e-07	2.40879e-05	6.36522
263431_at	-1.03481	7.66517	-10.4095	6.04378e-07	2.41857e-05	6.35908
254592_at	1.02567	8.69063	10.4056	6.06598e-07	2.4232e-05	6.3552
259080_at	1.1148	7.32064	10.4005	6.09547e-07	2.43073e-05	6.35007
264318_at	-1.33974	5.14892	-10.394	6.13286e-07	2.44137e-05	6.3436
264648_at	-1.4071	7.63565	-10.3888	6.16357e-07	2.44932e-05	6.33832
246463_at	1.01528	8.78486	10.3844	6.18923e-07	2.4542e-05	6.33392
250598_at	-1.43867	6.87447	-10.383	6.19736e-07	2.4542e-05	6.33253
260261_at	1.36283	5.5014	10.3762	6.2372e-07	2.46569e-05	6.32576
255341_at	-1.14929	8.38889	-10.3688	6.28142e-07	2.47357e-05	6.31828
250909_at	1.06437	5.67493	10.3671	6.29167e-07	2.47357e-05	6.31656
257149_at	-1.11543	7.29743	-10.3668	6.29328e-07	2.47357e-05	6.31629
264832_at	-1.43972	5.87591	-10.3656	6.3005e-07	2.47357e-05	6.31507
248393_at	-1.03071	9.59974	-10.3472	6.41176e-07	2.51292e-05	6.29656
261901_at	1.1576	11.1085	10.3335	6.4959e-07	2.54154e-05	6.28277
267567_at	0.973413	8.03654	10.3288	6.52479e-07	2.54694e-05	6.27807
253879_s_at	-1.09633	6.57494	-10.3276	6.53206e-07	2.54694e-05	6.27689
248812_at	-1.82536	5.98758	-10.3173	6.59656e-07	2.56771e-05	6.2665
251951_s_at	-1.01239	7.99984	-10.314	6.61727e-07	2.57138e-05	6.26318
266822_at	-1.01896	8.73384	-10.2927	6.75369e-07	2.60567e-05	6.24159
261899_at	-1.54693	6.03484	-10.2924	6.75527e-07	2.60567e-05	6.24135
246403_at	-1.42107	6.60392	-10.2919	6.75832e-07	2.60567e-05	6.24087
245193_at	1.19074	5.75482	10.2918	6.75951e-07	2.60567e-05	6.24068
254110_at	0.998922	5.71453	10.2913	6.76265e-07	2.60567e-05	6.24019
261620_s_at	-0.921114	11.1418	-10.286	6.79656e-07	2.61433e-05	6.2349
250935_at	-0.940893	7.75882	-10.2843	6.80804e-07	2.61433e-05	6.23311
254707_at	0.987195	7.83391	10.281	6.82924e-07	2.61807e-05	6.22982
257774_at	1.3621	6.97992	10.2769	6.8564e-07	2.62407e-05	6.22562
256589_at	-1.69755	5.47682	-10.274	6.87531e-07	2.62447e-05	6.22271
246228_at	-0.984685	4.7326	-10.2732	6.88047e-07	2.62447e-05	6.22192
254805_at	-0.956953	7.6074	-10.2705	6.89858e-07	2.62699e-05	6.21914
AFFX-Athal-Actin_M_at	-1.03367	10.4948	-10.2643	6.93931e-07	2.6381e-05	6.21291
254101_at	1.0625	7.55759	10.2604	6.96521e-07	2.64354e-05	6.20896
253996_at	-1.17881	7.69479	-10.2487	7.04384e-07	2.66894e-05	6.19709
259327_at	-1.40635	7.93794	-10.2462	7.06061e-07	2.67085e-05	6.19457
245757_at	0.947279	6.4542	10.2437	7.07734e-07	2.67275e-05	6.19207
259757_at	-1.62008	10.0599	-10.2365	7.12646e-07	2.68685e-05	6.18475
245777_at	1.35835	7.28964	10.2259	7.19973e-07	2.70391e-05	6.17392
252703_at	-0.960522	8.13475	-10.225	7.20578e-07	2.70391e-05	6.17304
262714_s_at	-1.14888	6.73701	-10.2248	7.20727e-07	2.70391e-05	6.17282
260843_at	-0.9899	5.27098	-10.2183	7.25257e-07	2.71152e-05	6.16619
259076_at	1.09429	4.86408	10.2175	7.2577e-07	2.71152e-05	6.16544
259105_at	-1.00927	10.1598	-10.2164	7.26592e-07	2.71152e-05	6.16424
252618_at	-1.20112	12.2833	-10.215	7.2751e-07	2.71152e-05	6.1629
250918_at	1.12941	7.99681	10.21	7.31056e-07	2.71802e-05	6.15776
247984_s_at	-1.046	5.36892	-10.2092	7.31637e-07	2.71802e-05	6.15692
250777_at	1.04404	6.201	10.2065	7.3351e-07	2.72055e-05	6.15421
263931_at	1.15271	6.47177	10.2047	7.34778e-07	2.72083e-05	6.15238
263330_at	-1.25997	6.29015	-10.1845	7.49212e-07	2.76978e-05	6.1318
247351_at	0.986898	9.56	10.1798	7.52596e-07	2.77779e-05	6.12703
252921_at	-1.05812	8.6093	-10.1776	7.54172e-07	2.7791e-05	6.12481
255776_at	-0.920845	11.3677	-10.1664	7.62415e-07	2.80495e-05	6.11331
244960_at	-1.73194	9.49384	-10.1641	7.64055e-07	2.80646e-05	6.11103
254492_at	1.25041	11.3351	10.1477	7.76284e-07	2.84268e-05	6.09423
264270_at	-1.25154	7.22221	-10.1475	7.7641e-07	2.84268e-05	6.09406
266184_s_at	1.4786	5.84806	10.1454	7.78017e-07	2.844e-05	6.09187
264854_at	1.04392	8.47349	10.1408	7.81469e-07	2.84956e-05	6.08718
253266_s_at	-1.00323	6.50408	-10.1401	7.82037e-07	2.84956e-05	6.08641
265006_at	-1.19869	9.34894	-10.1327	7.87642e-07	2.86541e-05	6.07885
253754_at	1.64513	7.82057	10.1203	7.9711e-07	2.89523e-05	6.06621
263379_at	1.1628	8.45348	10.1125	8.0323e-07	2.90862e-05	6.05811
266167_at	1.01167	10.1332	10.1123	8.03346e-07	2.90862e-05	6.05796
257701_at	1.06732	5.54039	10.1084	8.06391e-07	2.91502e-05	6.05395
259231_at	0.967641	9.51054	10.1032	8.10498e-07	2.92523e-05	6.04858
251240_at	-0.976193	7.09986	-10.0885	8.22115e-07	2.95805e-05	6.03351
262324_at	0.969597	6.13011	10.0884	8.22184e-07	2.95805e-05	6.03342
255773_at	-0.991767	8.98892	-10.0859	8.24193e-07	2.96038e-05	6.03084
245794_at	1.48335	6.83034	10.0834	8.26169e-07	2.96038e-05	6.0283
266182_at	1.12489	7.1628	10.0827	8.26726e-07	2.96038e-05	6.02759
263986_at	0.994543	9.09761	10.0764	8.31841e-07	2.97223e-05	6.02106
263951_at	-1.12252	8.24823	-10.0752	8.32775e-07	2.97223e-05	6.01987
248961_at	1.17108	9.14449	10.0738	8.33944e-07	2.97223e-05	6.01839
262806_at	-1.07287	8.30452	-10.0695	8.37461e-07	2.98011e-05	6.01393
264289_at	-1.68796	6.80392	-10.0558	8.4869e-07	3.01236e-05	5.99983
249975_s_at	-1.17956	6.61483	-10.0552	8.49166e-07	3.01236e-05	5.99924
267214_at	-0.93472	10.0445	-10.0519	8.5188e-07	3.01729e-05	5.99586
249469_at	-1.00645	6.82478	-10.0461	8.56721e-07	3.02559e-05	5.98986
257793_at	-1.26446	8.24126	-10.0459	8.56874e-07	3.02559e-05	5.98967
266359_at	-0.919235	6.65764	-10.0435	8.58879e-07	3.02798e-05	5.9872
266983_at	1.5256	8.15979	10.037	8.64389e-07	3.04099e-05	5.98043
258856_at	1.12215	6.46358	10.036	8.65236e-07	3.04099e-05	5.97939
259544_at	0.990194	12.9073	10.023	8.76221e-07	3.07325e-05	5.96603
250944_at	0.958844	9.63736	10.022	8.7711e-07	3.07325e-05	5.96496
253423_at	1.00093	6.32527	10.0184	8.80179e-07	3.07888e-05	5.96126
263953_at	1.02552	5.52238	10.017	8.81416e-07	3.07888e-05	5.95977
250562_at	-0.963303	9.19779	-10.0134	8.84501e-07	3.08493e-05	5.95607
265481_at	1.07982	9.2541	10.0082	8.8898e-07	3.09582e-05	5.95073
249372_at	-1.11481	8.24932	-9.99986	8.96291e-07	3.11652e-05	5.94205
255280_at	1.23138	6.18584	9.99417	9.01294e-07	3.12666e-05	5.93616
264636_at	-0.971403	11.8796	-9.99343	9.01948e-07	3.12666e-05	5.93539
266805_at	1.02211	7.96467	9.97423	9.19073e-07	3.18119e-05	5.91548
254243_at	-1.33451	5.98318	-9.96829	9.24442e-07	3.19493e-05	5.90931
255554_at	-1.38646	7.74254	-9.96537	9.27092e-07	3.19818e-05	5.90628
259442_at	1.57792	4.88775	9.96417	9.28186e-07	3.19818e-05	5.90503
256252_at	-2.35738	7.99091	-9.95635	9.35334e-07	3.21794e-05	5.8969
256046_at	1.06018	5.59869	9.94864	9.42442e-07	3.23751e-05	5.88889
249580_at	1.07026	7.55231	9.9368	9.5348e-07	3.27051e-05	5.87656
252625_at	-0.99458	7.75283	-9.93086	9.59062e-07	3.28472e-05	5.87037
244944_s_at	-1.03859	6.47877	-9.92006	9.6931e-07	3.31484e-05	5.85912
263799_at	1.27531	9.48913	9.91252	9.76536e-07	3.32611e-05	5.85125
250738_at	1.01818	9.93942	9.9114	9.77616e-07	3.32611e-05	5.85008
257173_at	-1.10541	10.617	-9.91067	9.78316e-07	3.32611e-05	5.84932
252612_at	-0.957389	6.8008	-9.91007	9.789e-07	3.32611e-05	5.84869
246304_at	0.999204	10.9874	9.90903	9.79897e-07	3.32611e-05	5.84761
256755_at	1.1292	9.06028	9.90734	9.81532e-07	3.32671e-05	5.84585
266139_at	1.61961	4.78929	9.90219	9.86528e-07	3.33868e-05	5.84047
252400_at	1.11904	6.17672	9.88475	1.00366e-06	3.38896e-05	5.82224
265122_at	-1.09529	4.98461	-9.88405	1.00436e-06	3.38896e-05	5.8215
248025_at	-1.02983	9.47432	-9.8763	1.01207e-06	3.40586e-05	5.81339
266396_at	1.09548	6.73217	9.87602	1.01235e-06	3.40586e-05	5.8131
262700_at	-0.878153	7.95552	-9.87068	1.01771e-06	3.41884e-05	5.80751
264374_at	1.11016	7.61296	9.86898	1.01942e-06	3.41955e-05	5.80573
251241_s_at	-0.916991	10.135	-9.86573	1.0227e-06	3.42552e-05	5.80233
259996_at	1.04455	6.28283	9.85661	1.03197e-06	3.4515e-05	5.79277
260453_s_at	-1.15987	8.34067	-9.85505	1.03356e-06	3.45177e-05	5.79114
264624_at	0.998176	10.151	9.84637	1.04249e-06	3.47648e-05	5.78203
261914_at	-0.977134	7.04577	-9.8416	1.04743e-06	3.48785e-05	5.77703
247353_at	1.10777	8.18197	9.82554	1.06424e-06	3.53868e-05	5.76016
266074_at	-1.30093	5.51729	-9.8225	1.06746e-06	3.54423e-05	5.75695
261193_at	1.13028	8.87165	9.82043	1.06966e-06	3.545e-05	5.75478
256178_s_at	-1.15415	8.56917	-9.81935	1.0708e-06	3.545e-05	5.75364
248261_at	-1.12386	7.38254	-9.81655	1.07379e-06	3.54973e-05	5.75069
246841_at	-0.986558	5.04036	-9.80133	1.09015e-06	3.59859e-05	5.73468
247474_at	1.02483	5.83891	9.79319	1.09901e-06	3.62261e-05	5.7261
264672_at	1.83533	9.27965	9.78727	1.1055e-06	3.63875e-05	5.71986
260116_at	-1.31387	9.19139	-9.77963	1.11395e-06	3.66005e-05	5.71179
245401_at	-1.25862	7.39013	-9.77852	1.11518e-06	3.66005e-05	5.71062
254594_at	1.01665	10.175	9.7751	1.11899e-06	3.66728e-05	5.70701
252956_at	0.918024	7.20941	9.7702	1.12447e-06	3.67994e-05	5.70184
251063_at	-1.22887	7.91848	-9.76686	1.12822e-06	3.68692e-05	5.69831
254831_at	-0.975969	9.13578	-9.76435	1.13104e-06	3.69086e-05	5.69566
266239_at	-1.24262	8.76447	-9.76027	1.13566e-06	3.70062e-05	5.69135
258527_at	1.00908	7.96394	9.75745	1.13886e-06	3.70576e-05	5.68837
254687_at	-0.899613	11.4712	-9.74687	1.15095e-06	3.73619e-05	5.67717
263216_s_at	1.50826	5.94949	9.74448	1.15371e-06	3.73619e-05	5.67464
261406_at	-0.889875	7.04355	-9.74382	1.15447e-06	3.73619e-05	5.67395
258851_at	-1.17474	7.54983	-9.74356	1.15476e-06	3.73619e-05	5.67367
249527_at	1.29702	6.97769	9.73992	1.15897e-06	3.74449e-05	5.66982
259163_at	0.935383	6.61333	9.73335	1.16661e-06	3.76384e-05	5.66286
252659_at	-0.974791	6.37513	-9.72889	1.17183e-06	3.77536e-05	5.65813
257654_at	1.52214	7.85536	9.7092	1.19516e-06	3.84506e-05	5.63724
267187_s_at	-0.93092	9.81941	-9.70273	1.20294e-06	3.86466e-05	5.63036
244985_at	-1.07902	10.4239	-9.69263	1.21519e-06	3.89852e-05	5.61963
253842_at	-1.43219	6.63285	-9.68682	1.22229e-06	3.9158e-05	5.61345
247706_at	-1.17878	8.24719	-9.68432	1.22537e-06	3.92014e-05	5.61079
267209_at	1.05167	9.78793	9.68278	1.22727e-06	3.92072e-05	5.60915
258586_s_at	0.944823	4.50164	9.66929	1.24401e-06	3.96864e-05	5.5948
248060_at	1.46195	6.04225	9.65376	1.2636e-06	4.02552e-05	5.57823
259040_at	0.99474	7.45401	9.63824	1.28351e-06	4.08225e-05	5.56167
258160_at	1.09468	7.82516	9.6371	1.28499e-06	4.08225e-05	5.56045
246460_at	1.18639	7.66779	9.63021	1.29394e-06	4.10498e-05	5.55309
264014_at	-0.912381	10.2457	-9.62732	1.29773e-06	4.11072e-05	5.54999
252607_at	-1.24076	6.05964	-9.62607	1.29936e-06	4.11072e-05	5.54866
251733_at	-1.04064	11.2753	-9.62212	1.30455e-06	4.11579e-05	5.54443
251740_at	-1.04766	7.94566	-9.62211	1.30457e-06	4.11579e-05	5.54442
254053_s_at	-1.07511	6.04822	-9.61557	1.31321e-06	4.13582e-05	5.53742
248801_at	1.07549	7.85594	9.61457	1.31454e-06	4.13582e-05	5.53635
261130_at	-1.0214	8.04421	-9.61169	1.31837e-06	4.14215e-05	5.53327
254387_at	-0.982879	9.0389	-9.59751	1.3374e-06	4.19616e-05	5.51808
247924_at	1.67977	7.8201	9.59068	1.34668e-06	4.21947e-05	5.51075
248045_at	-0.974182	10.8096	-9.58849	1.34966e-06	4.22302e-05	5.5084
248231_at	-0.951734	5.33135	-9.58611	1.35292e-06	4.22742e-05	5.50585
255344_s_at	-0.963168	8.20369	-9.54933	1.40433e-06	4.37927e-05	5.46632
255310_at	0.954444	6.60997	9.54861	1.40536e-06	4.37927e-05	5.46554
248040_at	1.17885	5.8169	9.54417	1.41171e-06	4.39307e-05	5.46076
259766_at	-0.918913	9.36117	-9.54131	1.41582e-06	4.39591e-05	5.45768
256014_at	1.37368	5.9795	9.54085	1.41648e-06	4.39591e-05	5.45719
265895_at	-0.896906	6.04193	-9.53709	1.42191e-06	4.40677e-05	5.45313
264957_at	0.976377	7.14162	9.53282	1.4281e-06	4.41993e-05	5.44853
261167_at	-1.16313	7.71193	-9.52826	1.43473e-06	4.43446e-05	5.44361
265382_at	1.23498	6.31813	9.52649	1.43732e-06	4.43643e-05	5.44171
250892_at	-1.69141	8.06092	-9.52337	1.4419e-06	4.44136e-05	5.43834
249191_at	-1.27959	7.75956	-9.52274	1.44281e-06	4.44136e-05	5.43766
252214_at	1.23888	6.56027	9.51966	1.44734e-06	4.44931e-05	5.43434
259196_at	-1.13223	8.1006	-9.51263	1.45775e-06	4.47528e-05	5.42674
260362_at	0.938735	8.46817	9.5092	1.46285e-06	4.48392e-05	5.42305
263118_at	1.32723	6.45787	9.5081	1.4645e-06	4.48392e-05	5.42185
258487_at	1.09045	5.04273	9.50274	1.47251e-06	4.5024e-05	5.41607
259751_at	0.878769	11.0074	9.50103	1.47508e-06	4.50423e-05	5.41422
263411_at	1.62395	7.40898	9.49292	1.48734e-06	4.5356e-05	5.40544
254089_at	1.12723	8.47315	9.48697	1.49641e-06	4.55543e-05	5.399
246253_at	0.931531	8.11694	9.48593	1.49799e-06	4.55543e-05	5.39788
245886_at	-0.937294	8.93764	-9.48472	1.49984e-06	4.55543e-05	5.39657
264679_s_at	-0.910081	10.8999	-9.48287	1.50268e-06	4.55799e-05	5.39457
264400_at	1.12574	8.40905	9.47454	1.51553e-06	4.59087e-05	5.38554
261212_at	-1.09406	6.14011	-9.47044	1.52189e-06	4.60403e-05	5.3811
248118_at	-1.24995	8.19282	-9.46368	1.53245e-06	4.62514e-05	5.37376
246125_at	-1.14464	8.21587	-9.46337	1.53293e-06	4.62514e-05	5.37344
262615_at	-1.08179	6.54059	-9.46036	1.53766e-06	4.63329e-05	5.37017
266466_at	-0.937203	7.10909	-9.45865	1.54036e-06	4.6353e-05	5.36831
253597_at	0.886407	7.93593	9.45541	1.54548e-06	4.64458e-05	5.36479
251783_at	-1.01676	9.48999	-9.44673	1.55927e-06	4.67986e-05	5.35537
246003_at	-0.882447	11.7988	-9.44066	1.56899e-06	4.70286e-05	5.34878
248190_at	-0.865352	6.60849	-9.43673	1.57533e-06	4.71138e-05	5.34451
255994_at	0.890979	8.28084	9.43634	1.57597e-06	4.71138e-05	5.34408
256327_at	-0.959707	8.48931	-9.40364	1.62977e-06	4.86586e-05	5.30849
249918_at	-1.01017	11.5919	-9.39441	1.64533e-06	4.90588e-05	5.29841
267127_at	-1.20501	8.70483	-9.392	1.64941e-06	4.91164e-05	5.29578
262646_at	-0.886499	5.83089	-9.38996	1.65288e-06	4.91554e-05	5.29356
245330_at	0.890588	7.89926	9.38342	1.66405e-06	4.94233e-05	5.28641
251007_at	-0.906485	9.35033	-9.38196	1.66655e-06	4.94331e-05	5.28482
259790_s_at	-0.998537	8.3339	-9.36935	1.68836e-06	5.00151e-05	5.27104
266118_at	-1.22885	9.18942	-9.36765	1.69132e-06	5.00375e-05	5.26918
256043_at	-1.00339	6.73811	-9.36388	1.69791e-06	5.01675e-05	5.26506
266995_at	2.5258	6.55098	9.36061	1.70365e-06	5.02721e-05	5.26148
259507_at	-1.08425	7.97724	-9.34271	1.73544e-06	5.11438e-05	5.24188
251635_at	2.34141	4.6327	9.32759	1.7628e-06	5.18831e-05	5.22529
264339_at	0.902622	9.47015	9.31158	1.79227e-06	5.26826e-05	5.2077
251182_at	-0.893484	10.919	-9.30895	1.79716e-06	5.27583e-05	5.20482
259834_at	0.913142	7.02966	9.30739	1.80006e-06	5.27755e-05	5.20311
253778_at	-0.926654	8.06576	-9.30317	1.80796e-06	5.29392e-05	5.19846
248347_at	1.16391	6.36893	9.30106	1.81192e-06	5.29869e-05	5.19614
266705_at	-0.902061	9.63835	-9.29853	1.81669e-06	5.30584e-05	5.19336
254385_s_at	-0.924364	8.89507	-9.2945	1.8243e-06	5.31908e-05	5.18892
250649_at	1.19648	5.99203	9.29366	1.82588e-06	5.31908e-05	5.188
261957_at	1.11698	5.85066	9.29192	1.8292e-06	5.32193e-05	5.18608
260477_at	1.01388	6.67569	9.28943	1.83393e-06	5.3289e-05	5.18334
257021_at	-1.41296	11.1349	-9.27889	1.85411e-06	5.37554e-05	5.17173
260601_at	-0.841993	10.4419	-9.27859	1.85469e-06	5.37554e-05	5.1714
252534_at	-0.911936	5.935	-9.27313	1.86525e-06	5.39929e-05	5.16538
261138_at	-1.05884	5.98131	-9.2713	1.86881e-06	5.40273e-05	5.16336
252417_at	-1.41507	9.98111	-9.26689	1.8774e-06	5.42071e-05	5.15849
266695_at	0.918608	8.07094	9.26447	1.88212e-06	5.42747e-05	5.15583
265184_at	1.03398	6.17115	9.25975	1.89139e-06	5.44731e-05	5.15062
247780_at	-1.67586	8.91853	-9.25525	1.90029e-06	5.46604e-05	5.14564
246439_at	-0.895468	7.33476	-9.24854	1.91361e-06	5.49741e-05	5.13823
257228_at	-0.876454	9.82725	-9.24353	1.92363e-06	5.51925e-05	5.13269
253598_at	-0.986245	7.0161	-9.23886	1.93301e-06	5.53522e-05	5.12753
250337_at	-1.17815	8.56735	-9.23835	1.93405e-06	5.53522e-05	5.12696
257460_at	-1.11978	5.31901	-9.23462	1.94159e-06	5.54984e-05	5.12283
252511_at	1.49139	6.13388	9.233	1.94487e-06	5.55065e-05	5.12104
252320_at	1.11496	5.30571	9.23208	1.94674e-06	5.55065e-05	5.12002
252053_at	0.962183	8.41196	9.22574	1.95966e-06	5.5805e-05	5.11301
247252_at	-1.22491	9.21242	-9.22193	1.96747e-06	5.59576e-05	5.10879
263182_at	2.33495	6.26341	9.21735	1.97691e-06	5.6156e-05	5.10371
265118_at	-1.08312	8.41804	-9.21153	1.98897e-06	5.64283e-05	5.09726
251625_at	-1.02958	12.5271	-9.19287	2.02818e-06	5.74694e-05	5.07655
246061_at	-0.913638	6.34788	-9.18999	2.03431e-06	5.75716e-05	5.07335
265658_at	1.0339	7.70146	9.18597	2.0429e-06	5.7743e-05	5.06888
266956_at	0.986136	7.75508	9.17846	2.05904e-06	5.81271e-05	5.06054
247284_at	0.940508	8.44992	9.17169	2.07371e-06	5.84365e-05	5.05301
253643_at	1.31083	5.89425	9.17104	2.07512e-06	5.84365e-05	5.05228
246302_at	0.902511	10.4551	9.15432	2.11187e-06	5.93979e-05	5.03367
245341_at	-1.28189	5.40373	-9.15305	2.11468e-06	5.94037e-05	5.03226
266608_at	0.872172	8.51206	9.14719	2.12774e-06	5.96379e-05	5.02572
250434_at	-1.07461	6.72842	-9.14697	2.12824e-06	5.96379e-05	5.02547
249167_at	-1.23893	5.49791	-9.13663	2.1515e-06	6.02156e-05	5.01394
246034_at	1.57942	6.07716	9.13204	2.16192e-06	6.0349e-05	5.00882
249834_at	-0.883281	8.25148	-9.13108	2.1641e-06	6.0349e-05	5.00775
256905_at	-1.79125	7.81272	-9.13104	2.1642e-06	6.0349e-05	5.0077
259495_at	1.1327	5.5942	9.12734	2.17264e-06	6.05103e-05	5.00357
253994_at	0.955219	9.10185	9.1242	2.17985e-06	6.06371e-05	5.00005
260391_at	1.33824	8.08678	9.12118	2.1868e-06	6.07563e-05	4.99668
252413_at	-0.838271	9.60978	-9.10389	2.22703e-06	6.17988e-05	4.97734
255891_at	-1.2308	5.42819	-9.10201	2.23144e-06	6.18459e-05	4.97524
251676_at	-1.07069	5.08523	-9.09457	2.24903e-06	6.21881e-05	4.96691
258774_at	0.930126	8.62574	9.09449	2.24924e-06	6.21881e-05	4.96681
253872_at	0.995966	8.79502	9.08086	2.28186e-06	6.30136e-05	4.95154
259642_at	-0.845412	6.85324	-9.07824	2.28819e-06	6.31119e-05	4.9486
266317_at	-1.13225	8.72867	-9.06656	2.31664e-06	6.38053e-05	4.93549
250217_at	0.814263	10.1161	9.06563	2.31892e-06	6.38053e-05	4.93444
267645_at	-1.25034	7.01859	-9.06443	2.32187e-06	6.38094e-05	4.9331
257824_at	0.993848	5.12425	9.05014	2.35728e-06	6.46196e-05	4.91704
251500_at	1.003	7.38757	9.04932	2.35933e-06	6.46196e-05	4.91611
261564_at	1.25899	8.05204	9.04912	2.35985e-06	6.46196e-05	4.91588
253332_at	1.34698	6.16435	9.02908	2.41056e-06	6.59292e-05	4.89332
263399_at	-0.805394	9.75602	-9.02185	2.42914e-06	6.63576e-05	4.88518
245937_at	-0.816581	8.111	-9.01551	2.44555e-06	6.66082e-05	4.87803
246121_at	0.871622	4.9606	9.01528	2.44616e-06	6.66082e-05	4.87777
252888_at	-1.24562	6.37376	-9.01493	2.44707e-06	6.66082e-05	4.87737
254996_at	-1.04896	4.91013	-9.00361	2.47672e-06	6.7335e-05	4.86459
254922_at	1.05508	5.44064	8.99917	2.48847e-06	6.75737e-05	4.85957
257940_at	1.09	6.40652	8.99336	2.5039e-06	6.78501e-05	4.85301
263287_at	-0.878457	8.27068	-8.9931	2.5046e-06	6.78501e-05	4.85272
252912_at	-0.909598	11.2634	-8.98608	2.5234e-06	6.82785e-05	4.84478
254384_at	0.905766	7.96716	8.98264	2.53268e-06	6.84378e-05	4.84089
262505_at	0.84896	9.15799	8.98167	2.53529e-06	6.84378e-05	4.83979
257950_at	1.33575	5.94181	8.97561	2.55174e-06	6.88004e-05	4.83293
259789_at	-0.866274	6.74952	-8.97415	2.55571e-06	6.88263e-05	4.83128
249337_at	0.879958	4.54119	8.96134	2.59091e-06	6.96905e-05	4.81677
266743_at	-1.24017	6.98671	-8.95964	2.59563e-06	6.96905e-05	4.81484
266967_at	-0.885941	6.41181	-8.95915	2.59697e-06	6.96905e-05	4.81429
253535_at	0.818338	7.8415	8.95527	2.60776e-06	6.98978e-05	4.80989
251819_at	-0.875508	7.21038	-8.95123	2.61906e-06	7.00929e-05	4.8053
249359_at	0.841231	6.28451	8.95047	2.62119e-06	7.00929e-05	4.80444
260896_at	-1.10435	8.43108	-8.94261	2.64331e-06	7.05522e-05	4.79552
248564_at	1.04631	5.0313	8.94192	2.64528e-06	7.05522e-05	4.79473
260556_at	-1.02914	8.79305	-8.94108	2.64764e-06	7.05522e-05	4.79378
259348_at	-1.0726	7.55462	-8.93975	2.65143e-06	7.05707e-05	4.79227
249466_at	-0.874855	10.2899	-8.93103	2.67631e-06	7.1075e-05	4.78236
266052_at	0.995842	5.66315	8.93092	2.67661e-06	7.1075e-05	4.78224
263265_at	0.941587	7.68022	8.91485	2.72311e-06	7.22258e-05	4.76396
260975_at	0.816566	7.57067	8.90959	2.73854e-06	7.23587e-05	4.75796
246620_at	-1.02159	8.31561	-8.90951	2.73876e-06	7.23587e-05	4.75788
256255_at	-0.855892	9.94848	-8.90853	2.74165e-06	7.23587e-05	4.75676
260569_at	-0.967602	7.91432	-8.90809	2.74295e-06	7.23587e-05	4.75626
258984_at	-0.957885	5.68395	-8.90774	2.74398e-06	7.23587e-05	4.75585
263048_s_at	-0.831575	10.0713	-8.90359	2.75622e-06	7.25845e-05	4.75113
253946_at	-1.14633	7.21603	-8.90268	2.75891e-06	7.25845e-05	4.7501
246758_at	-0.816964	11.0631	-8.89791	2.77307e-06	7.28731e-05	4.74466
254549_at	0.887859	9.30078	8.89603	2.77871e-06	7.2937e-05	4.74251
260237_at	-1.25932	5.89929	-8.89119	2.7932e-06	7.32331e-05	4.73699
258813_at	0.87946	5.33037	8.88604	2.8087e-06	7.3555e-05	4.73112
249894_at	-1.05282	9.00619	-8.88322	2.81722e-06	7.36936e-05	4.7279
263363_at	1.22287	4.99057	8.86628	2.86908e-06	7.49641e-05	4.70854
247177_at	0.85416	5.21425	8.86227	2.8815e-06	7.52025e-05	4.70396
260305_at	-0.956155	11.3483	-8.85552	2.90255e-06	7.55907e-05	4.69623
252387_at	1.6313	6.83556	8.85537	2.903e-06	7.55907e-05	4.69607
262211_at	1.26367	5.90893	8.84196	2.94532e-06	7.66052e-05	4.68071
254186_at	-0.907701	5.5958	-8.83905	2.95458e-06	7.67585e-05	4.67738
264371_at	1.09855	11.8576	8.83749	2.95957e-06	7.68007e-05	4.67559
259706_at	-0.922264	6.4742	-8.8313	2.97943e-06	7.72283e-05	4.66849
260180_at	-0.857796	10.2229	-8.81743	3.02444e-06	7.83059e-05	4.65258
261926_at	0.899645	8.5379	8.81353	3.03722e-06	7.85477e-05	4.6481
260581_at	1.08439	6.4551	8.81117	3.04501e-06	7.86599e-05	4.64538
246405_at	-0.863211	9.32209	-8.81002	3.0488e-06	7.86687e-05	4.64406
265276_at	0.900749	7.81523	8.80868	3.05322e-06	7.86938e-05	4.64252
263656_at	-0.923544	6.77416	-8.80564	3.06329e-06	7.88641e-05	4.63903
246858_at	1.03493	7.51395	8.79927	3.08449e-06	7.93205e-05	4.63171
246490_at	-0.906491	9.30161	-8.79314	3.10507e-06	7.97169e-05	4.62465
263529_at	-0.988175	8.98377	-8.79168	3.10998e-06	7.97169e-05	4.62298
247240_at	0.906426	5.9567	8.79156	3.11039e-06	7.97169e-05	4.62283
254789_at	-1.26278	8.90196	-8.78189	3.1432e-06	8.04673e-05	4.6117
245050_at	-0.813507	11.9738	-8.7772	3.15924e-06	8.07873e-05	4.60629
245056_at	-0.848853	5.05826	-8.77454	3.16836e-06	8.09002e-05	4.60324
246919_at	1.12698	10.6112	8.77332	3.17255e-06	8.09002e-05	4.60183
244933_at	-1.08034	8.2604	-8.77282	3.1743e-06	8.09002e-05	4.60125
265388_s_at	-1.03594	9.15521	-8.76897	3.1876e-06	8.11486e-05	4.59681
259770_s_at	-1.297	6.29036	-8.76511	3.20099e-06	8.13985e-05	4.59236
253159_at	-0.961632	7.19379	-8.76274	3.20924e-06	8.14633e-05	4.58963
252482_at	-1.01928	6.66966	-8.76233	3.21068e-06	8.14633e-05	4.58915
261570_at	-0.785102	9.9818	-8.75635	3.23165e-06	8.19043e-05	4.58224
257506_at	-0.93108	7.34823	-8.75396	3.24004e-06	8.19663e-05	4.57949
253165_at	-0.979188	7.74596	-8.75361	3.24128e-06	8.19663e-05	4.57908
260491_at	-0.884301	6.38032	-8.75113	3.25004e-06	8.20968e-05	4.57622
252403_at	-0.918266	7.59569	-8.74628	3.26725e-06	8.24403e-05	4.57061
264250_at	-0.962535	10.2612	-8.74017	3.28904e-06	8.28339e-05	4.56356
264836_at	0.933145	8.97518	8.73987	3.29011e-06	8.28339e-05	4.56321
249101_at	0.964858	6.49173	8.73711	3.30004e-06	8.29345e-05	4.56001
248322_at	-1.54509	9.27432	-8.73674	3.30138e-06	8.29345e-05	4.55958
250764_at	-1.60819	7.6856	-8.73473	3.30862e-06	8.30249e-05	4.55726
262772_at	0.900157	8.38074	8.73044	3.32412e-06	8.33221e-05	4.5523
248279_at	0.964147	5.93541	8.72589	3.34066e-06	8.36016e-05	4.54703
259090_at	-1.0513	9.48757	-8.72494	3.34411e-06	8.36016e-05	4.54593
247820_at	-0.917726	7.16441	-8.72435	3.34626e-06	8.36016e-05	4.54525
251058_at	-1.0519	7.7483	-8.72123	3.35767e-06	8.37948e-05	4.54164
252424_at	-1.03925	6.32177	-8.71941	3.36435e-06	8.38248e-05	4.53952
259852_at	-1.02323	6.5374	-8.7189	3.36622e-06	8.38248e-05	4.53894
251127_at	1.52223	6.32191	8.71588	3.37734e-06	8.40099e-05	4.53544
260714_at	-0.801713	10.8009	-8.7086	3.40429e-06	8.4588e-05	4.527
252034_at	-1.04121	7.69798	-8.70473	3.41872e-06	8.48541e-05	4.52251
251612_at	-1.16395	6.34524	-8.70271	3.42626e-06	8.4949e-05	4.52017
253216_at	-0.851481	7.23599	-8.70071	3.43379e-06	8.49881e-05	4.51784
245097_at	0.8528	6.87448	8.70031	3.43529e-06	8.49881e-05	4.51738
248879_at	0.940484	7.82643	8.69519	3.45455e-06	8.53718e-05	4.51144
265199_s_at	1.69109	5.0765	8.68915	3.47748e-06	8.58455e-05	4.50442
262163_at	-0.798995	11.1775	-8.68744	3.48396e-06	8.59126e-05	4.50244
261105_at	-0.786674	9.3777	-8.6812	3.50785e-06	8.64082e-05	4.49519
248461_s_at	-0.985723	11.7197	-8.68004	3.51231e-06	8.64247e-05	4.49384
250646_at	-0.930995	4.67368	-8.6781	3.51977e-06	8.65151e-05	4.49159
252679_at	1.50648	7.08728	8.67592	3.52822e-06	8.65527e-05	4.48904
266938_at	1.25735	6.75218	8.67574	3.52889e-06	8.65527e-05	4.48884
258947_at	-0.870506	7.53472	-8.672	3.54338e-06	8.67699e-05	4.48449
258357_at	-0.929099	7.33905	-8.67149	3.54536e-06	8.67699e-05	4.4839
247978_at	-0.823224	10.7449	-8.66583	3.56744e-06	8.72169e-05	4.47731
263400_s_at	-1.01053	11.1097	-8.65986	3.59089e-06	8.75989e-05	4.47035
256091_at	0.877832	9.35885	8.65911	3.59383e-06	8.75989e-05	4.46948
248271_at	-0.963413	7.79606	-8.65892	3.59459e-06	8.75989e-05	4.46926
262099_s_at	1.83993	4.8178	8.6523	3.62079e-06	8.81433e-05	4.46155
267092_at	1.11504	8.70774	8.64448	3.65202e-06	8.88087e-05	4.45243
247600_at	-0.950393	6.37352	-8.64209	3.66161e-06	8.89019e-05	4.44965
263972_at	-0.784397	8.22901	-8.64159	3.66365e-06	8.89019e-05	4.44906
257832_at	0.907185	12.1104	8.63995	3.67026e-06	8.89678e-05	4.44714
251457_s_at	-0.840569	5.27797	-8.62899	3.71474e-06	8.99503e-05	4.43436
253422_at	-0.950718	7.69921	-8.62472	3.73224e-06	9.02783e-05	4.42937
264375_at	1.19632	4.78161	8.62366	3.7366e-06	9.0288e-05	4.42813
264773_at	0.769591	6.06595	8.6155	3.7703e-06	9.1006e-05	4.41859
266324_at	0.909763	7.11565	8.60827	3.80048e-06	9.16374e-05	4.41013
260390_at	-0.82518	6.74138	-8.60729	3.80458e-06	9.16394e-05	4.40899
265339_at	-1.02214	8.1942	-8.5964	3.85057e-06	9.25748e-05	4.39623
259178_at	1.0418	7.4951	8.59617	3.85154e-06	9.25748e-05	4.39596
265453_at	-0.836779	7.15996	-8.59197	3.86943e-06	9.29071e-05	4.39104
267147_at	-0.95885	8.46104	-8.58983	3.87855e-06	9.30282e-05	4.38854
249876_at	-0.802996	11.3	-8.57604	3.93811e-06	9.43471e-05	4.37236
262958_at	-0.812638	11.944	-8.57483	3.94339e-06	9.43471e-05	4.37094
255524_at	-0.999284	7.08172	-8.57424	3.94595e-06	9.43471e-05	4.37025
258203_at	1.17636	8.96304	8.56595	3.98232e-06	9.5008e-05	4.36051
248958_at	-1.11505	5.63287	-8.56522	3.98552e-06	9.5008e-05	4.35966
262114_at	0.986823	5.7095	8.56509	3.98609e-06	9.5008e-05	4.35951
253268_s_at	1.17153	7.78529	8.5564	4.0246e-06	9.5747e-05	4.3493
263963_at	1.07811	6.60271	8.5562	4.02549e-06	9.5747e-05	4.34907
258017_at	-1.11594	5.23507	-8.55096	4.04894e-06	9.62045e-05	4.3429
264314_at	0.949069	6.66813	8.54892	4.0581e-06	9.63218e-05	4.3405
254862_at	-1.15944	8.45481	-8.54407	4.07996e-06	9.674e-05	4.3348
247684_at	-1.13441	8.34275	-8.54168	4.09078e-06	9.68958e-05	4.33198
265101_at	-0.85192	9.74523	-8.53951	4.10066e-06	9.7029e-05	4.32942
246516_at	-1.01431	5.91505	-8.5383	4.10615e-06	9.70583e-05	4.328
248173_at	-1.14632	8.4762	-8.5254	4.16539e-06	9.83566e-05	4.3128
250316_at	-1.32703	9.98595	-8.5231	4.17603e-06	9.8506e-05	4.31009
245699_at	0.82119	5.8716	8.50994	4.23755e-06	9.98537e-05	4.29456
249866_at	-1.10143	10.9584	-8.5077	4.24812e-06	9.99995e-05	4.29191
261088_at	0.90214	4.73353	8.49729	4.2976e-06	0.00010106	4.27962
259981_at	-0.899557	9.39125	-8.48244	4.36926e-06	0.000102514	4.26206
249626_at	-1.095	6.1867	-8.48184	4.3722e-06	0.000102514	4.26135
264513_at	1.0504	5.67536	8.4817	4.37289e-06	0.000102514	4.26118
262488_at	0.944392	5.90876	8.47886	4.38677e-06	0.000102733	4.25781
258747_at	-1.21645	5.60944	-8.47674	4.39711e-06	0.00010287	4.25531
252991_at	0.937945	7.44696	8.47494	4.40596e-06	0.000102971	4.25318
252234_at	0.784712	8.91607	8.47	4.43032e-06	0.000103377	4.24733
265194_at	-0.857128	11.8522	-8.46952	4.43268e-06	0.000103377	4.24676
247865_at	-1.00397	9.08011	-8.46866	4.43694e-06	0.000103377	4.24574
246147_s_at	-0.890302	8.67186	-8.46721	4.44413e-06	0.000103439	4.24402
255723_at	-0.917707	8.17885	-8.46551	4.45258e-06	0.00010353	4.242
251956_at	0.966714	9.71845	8.45841	4.48801e-06	0.000104248	4.23359
263275_at	1.25412	8.58934	8.44752	4.54297e-06	0.000105417	4.22066
255676_at	-0.79041	8.48796	-8.43234	4.62081e-06	0.000107114	4.20263
246747_at	-0.791108	11.6529	-8.4268	4.64957e-06	0.000107672	4.19604
253022_at	1.01279	8.32201	8.42319	4.66843e-06	0.000107999	4.19174
255302_at	-1.05644	9.17588	-8.42031	4.68352e-06	0.000108238	4.18831
245925_at	0.838491	8.21225	8.41347	4.71956e-06	0.00010892	4.18017
253915_at	0.814349	10.0753	8.4129	4.72257e-06	0.00010892	4.1795
259228_at	-0.769787	9.59076	-8.40906	4.74296e-06	0.00010928	4.17492
259708_at	-0.942652	7.86333	-8.40573	4.76074e-06	0.000109579	4.17095
249481_at	0.939368	8.70615	8.39775	4.80357e-06	0.000110453	4.16144
255877_at	-0.804788	8.6638	-8.39452	4.82105e-06	0.000110743	4.15758
258783_at	0.854708	6.34599	8.39358	4.82613e-06	0.000110748	4.15646
256216_at	-1.35639	10.7206	-8.3923	4.83308e-06	0.000110797	4.15493
264223_s_at	0.958647	6.52063	8.38264	4.88586e-06	0.000111894	4.1434
265913_at	0.990387	6.85686	8.3816	4.89158e-06	0.000111913	4.14216
262402_at	-0.953044	8.32534	-8.37467	4.92986e-06	0.000112675	4.13388
252882_at	0.820513	4.50332	8.36695	4.97293e-06	0.000113546	4.12465
256772_at	0.994547	10.3604	8.36162	5.00284e-06	0.000114115	4.11828
263948_at	1.31729	7.61658	8.36007	5.0116e-06	0.0001142	4.11642
267028_at	0.89302	8.72974	8.35906	5.01728e-06	0.000114216	4.11522
249234_at	0.806391	5.303	8.35774	5.0248e-06	0.000114266	4.11363
247448_at	1.18574	6.39725	8.35651	5.03178e-06	0.000114266	4.11215
246429_at	-1.27472	5.78209	-8.35603	5.03449e-06	0.000114266	4.11158
263918_at	-0.996819	6.40593	-8.35451	5.0431e-06	0.000114347	4.10977
266473_at	1.13859	7.11993	8.34951	5.07165e-06	0.00011488	4.10377
260895_at	-0.801816	10.1958	-8.34437	5.10116e-06	0.00011538	4.09761
253827_at	0.869971	6.10546	8.3439	5.10383e-06	0.00011538	4.09706
257890_s_at	-0.851495	7.55395	-8.34035	5.12435e-06	0.000115729	4.09279
263083_at	0.844277	7.45863	8.33696	5.14397e-06	0.000115991	4.08874
255298_at	-0.834801	11.0623	-8.33659	5.14611e-06	0.000115991	4.08829
248103_at	-0.866816	10.1286	-8.33492	5.15587e-06	0.000116096	4.08628
249795_at	-0.814071	10.6223	-8.33124	5.17732e-06	0.000116445	4.08187
254958_at	-0.811097	10.7059	-8.33052	5.18156e-06	0.000116445	4.081
266963_at	-0.797491	9.22876	-8.32596	5.20833e-06	0.000116931	4.07553
254424_at	1.35682	6.40223	8.32263	5.22798e-06	0.000117257	4.07153
260915_at	1.29943	6.03747	8.31957	5.24612e-06	0.000117548	4.06786
266928_at	-1.25388	10.3951	-8.31739	5.25906e-06	0.000117722	4.06524
263829_at	-0.966827	6.33301	-8.31579	5.26859e-06	0.00011782	4.06332
261285_at	-0.822836	10.1697	-8.31388	5.27997e-06	0.000117959	4.06103
263422_s_at	-0.798748	8.58303	-8.31217	5.29019e-06	0.000118051	4.05897
251039_at	1.12149	7.14979	8.31147	5.29443e-06	0.000118051	4.05812
264923_s_at	1.44243	6.92396	8.29757	5.37842e-06	0.000119806	4.04141
258937_at	-0.843437	9.75795	-8.29559	5.39048e-06	0.000119958	4.03903
265037_at	-1.02028	8.74904	-8.29367	5.40222e-06	0.000120102	4.03672
261440_at	-0.757911	8.26513	-8.2878	5.43837e-06	0.000120788	4.02964
263019_at	1.01134	5.85779	8.28647	5.44658e-06	0.000120853	4.02804
257636_at	1.33609	5.80915	8.28554	5.45228e-06	0.000120862	4.02692
248746_at	-0.952102	9.96681	-8.2823	5.47238e-06	0.000121189	4.02302
245043_at	-0.739342	7.38734	-8.27483	5.51897e-06	0.000122103	4.01401
265233_s_at	-1.0937	6.53686	-8.26851	5.55875e-06	0.000122863	4.00639
267035_at	0.96862	6.76037	8.26662	5.57073e-06	0.000123009	4.0041
246986_at	-0.853732	6.98482	-8.26009	5.61222e-06	0.000123805	3.99622
255469_at	-0.80972	8.17162	-8.25917	5.61812e-06	0.000123816	3.9951
259036_at	0.91888	4.95546	8.25384	5.65225e-06	0.000124448	3.98867
264372_at	-0.873295	10.7868	-8.25267	5.65981e-06	0.000124494	3.98725
248101_at	-1.15652	6.77954	-8.25023	5.67554e-06	0.00012472	3.98431
262616_at	-1.05087	5.76446	-8.2346	5.77748e-06	0.000126838	3.9654
248968_at	-0.946108	8.40798	-8.23324	5.78648e-06	0.000126913	3.96375
257794_at	-1.09447	9.10057	-8.22974	5.80964e-06	0.000127299	3.95951
248888_at	-1.31131	6.15449	-8.22783	5.82226e-06	0.000127429	3.9572
248971_at	-1.0231	6.8973	-8.22715	5.82677e-06	0.000127429	3.95638
254134_at	-0.800209	8.62644	-8.22547	5.83797e-06	0.000127552	3.95434
246417_at	-1.20426	8.07318	-8.22125	5.86618e-06	0.000128046	3.94922
245119_at	0.92503	6.85038	8.21319	5.92037e-06	0.00012909	3.93946
248102_at	-0.958436	7.42213	-8.21245	5.92537e-06	0.00012909	3.93856
266127_s_at	-0.965447	8.66759	-8.19812	6.02326e-06	0.000131098	3.92116
246157_at	-0.818185	8.10138	-8.19714	6.03004e-06	0.00013112	3.91996
263668_at	-0.761124	9.58587	-8.18264	6.13089e-06	0.000133186	3.90235
266205_s_at	-0.766744	10.6773	-8.1785	6.16005e-06	0.000133566	3.89731
260566_at	-0.782044	9.90825	-8.1785	6.16009e-06	0.000133566	3.8973
265188_at	1.08506	6.82698	8.17721	6.16917e-06	0.000133636	3.89574
250024_at	0.975613	5.14041	8.17394	6.19236e-06	0.000134011	3.89175
266322_at	-1.04169	8.50529	-8.17089	6.21406e-06	0.000134165	3.88804
254445_at	1.12235	6.49103	8.17065	6.21574e-06	0.000134165	3.88775
262717_s_at	-1.4949	7.20076	-8.17018	6.21913e-06	0.000134165	3.88717
258724_at	-0.863315	4.46863	-8.16964	6.22298e-06	0.000134165	3.88652
248236_at	0.882505	6.42584	8.16857	6.23057e-06	0.000134201	3.88522
261933_at	-0.858461	10.9883	-8.16215	6.27666e-06	0.000135067	3.8774
249047_at	-0.913735	5.27834	-8.15992	6.29273e-06	0.000135285	3.87468
264382_at	-0.816024	10.5091	-8.15689	6.31468e-06	0.000135629	3.87098
256301_at	-1.1961	9.06258	-8.15524	6.32667e-06	0.000135759	3.86897
261790_at	-0.832754	7.95797	-8.15258	6.34599e-06	0.000136045	3.86573
249176_at	-0.727259	12.3803	-8.15045	6.36154e-06	0.000136201	3.86313
256569_at	-0.930571	5.4184	-8.14995	6.36521e-06	0.000136201	3.86252
246225_at	-0.898736	5.82579	-8.14316	6.41507e-06	0.000137139	3.85423
262946_at	-1.28327	7.25292	-8.14121	6.42944e-06	0.000137318	3.85185
258151_at	0.88378	9.10366	8.13717	6.45939e-06	0.000137811	3.84692
261429_at	0.796308	4.22493	8.13647	6.4646e-06	0.000137811	3.84606
247494_at	-1.10549	11.2461	-8.13538	6.47268e-06	0.000137854	3.84474
258164_at	-0.783154	7.028	-8.12922	6.51878e-06	0.000138706	3.8372
265066_at	0.729939	9.60514	8.12507	6.54999e-06	0.000139035	3.83213
267605_at	-0.878632	9.13487	-8.12505	6.55013e-06	0.000139035	3.8321
261934_at	0.81871	8.8374	8.12473	6.55251e-06	0.000139035	3.83172
266247_at	0.826455	7.29183	8.11941	6.59276e-06	0.000139755	3.82521
254012_at	-0.764973	10.8549	-8.11823	6.60174e-06	0.000139755	3.82377
262909_at	-0.775197	7.77749	-8.11783	6.60483e-06	0.000139755	3.82327
267104_at	0.821044	11.8701	8.11642	6.61557e-06	0.000139759	3.82155
267463_at	-0.794909	8.08069	-8.1162	6.61726e-06	0.000139759	3.82127
253278_at	0.828921	7.96937	8.11348	6.63801e-06	0.000140067	3.81795
256812_at	-0.769448	5.8548	-8.10757	6.68339e-06	0.000140895	3.81071
249927_at	-0.865683	9.93916	-8.10567	6.69802e-06	0.000140953	3.80839
248512_at	-0.840532	10.8781	-8.10561	6.69849e-06	0.000140953	3.80832
263696_at	-1.01155	7.32022	-8.09638	6.77021e-06	0.00014233	3.79701
247847_at	-0.933515	9.97112	-8.09133	6.80983e-06	0.000143019	3.79081
255127_at	-1.01992	6.30518	-8.09008	6.81969e-06	0.000143019	3.78927
256593_at	-1.01641	6.8956	-8.08982	6.82175e-06	0.000143019	3.78895
267115_s_at	-0.81977	8.09707	-8.08585	6.85312e-06	0.000143544	3.78408
252789_s_at	-1.09253	8.55277	-8.08128	6.88934e-06	0.000144171	3.77848
251667_at	-0.775538	8.77497	-8.07863	6.91056e-06	0.000144475	3.77521
257939_at	0.944791	9.20741	8.07787	6.91658e-06	0.000144475	3.77429
245629_at	-0.860239	10.5963	-8.06972	6.9821e-06	0.000145711	3.76428
254063_at	1.02127	6.87164	8.06851	6.9919e-06	0.000145751	3.76279
248920_at	0.871035	8.12372	8.0679	6.99682e-06	0.000145751	3.76204
251926_at	-0.975823	10.4945	-8.06333	7.03392e-06	0.00014639	3.75642
258434_at	0.813926	9.42723	8.05966	7.06394e-06	0.000146881	3.7519
253405_at	-0.911707	6.75418	-8.05677	7.08763e-06	0.000147239	3.74834
251038_at	-0.716019	9.81675	-8.05061	7.1384e-06	0.000148159	3.74076
245115_at	-0.797744	10.1094	-8.04896	7.15209e-06	0.000148308	3.73873
259592_at	-0.86211	10.764	-8.04448	7.1893e-06	0.000148945	3.73322
256522_at	0.749972	5.7643	8.04216	7.20871e-06	0.000149211	3.73035
266017_at	0.815152	10.5714	8.03565	7.26337e-06	0.000150054	3.72233
260776_at	-1.07232	6.58982	-8.03507	7.26827e-06	0.000150054	3.72162
260042_at	0.914418	7.03497	8.03496	7.26915e-06	0.000150054	3.72149
265725_at	1.07808	6.09524	8.03404	7.27691e-06	0.000150078	3.72035
247295_at	-0.84269	7.86977	-8.03045	7.30732e-06	0.000150569	3.71592
263709_at	-0.864117	13.1348	-8.02547	7.34976e-06	0.000151307	3.70977
245278_at	-0.92565	8.87111	-8.02236	7.37633e-06	0.000151685	3.70594
250505_at	-1.00258	9.3497	-8.02177	7.38143e-06	0.000151685	3.70521
245998_at	1.02679	8.91951	8.01996	7.39697e-06	0.000151868	3.70297
254259_s_at	-0.881577	7.8561	-8.0188	7.40694e-06	0.00015189	3.70154
261410_at	-0.77694	10.9718	-8.01829	7.41138e-06	0.00015189	3.70091
246831_at	0.754969	10.1192	8.00976	7.48521e-06	0.000153265	3.69038
247210_at	-0.796961	8.8294	-8.00673	7.51171e-06	0.00015367	3.68662
258723_at	-0.82307	5.57139	-8.00505	7.52638e-06	0.000153832	3.68455
254178_at	0.825786	6.5833	7.99474	7.61736e-06	0.000155552	3.67179
259710_at	-0.802464	8.14055	-7.99245	7.63767e-06	0.000155828	3.66896
247324_at	1.02842	4.53526	7.99044	7.65559e-06	0.000156054	3.66647
265737_at	0.787352	7.82962	7.98655	7.69036e-06	0.000156622	3.66166
255793_at	-1.00489	8.52973	-7.9794	7.75485e-06	0.000157795	3.65279
247552_at	-0.76995	10.6459	-7.97716	7.77514e-06	0.000158067	3.65002
259561_at	-0.990738	12.0669	-7.97456	7.79871e-06	0.000158253	3.6468
247257_at	-0.899411	6.27966	-7.97405	7.80339e-06	0.000158253	3.64617
258054_at	0.734612	12.3543	7.97386	7.80514e-06	0.000158253	3.64593
264774_at	1.09096	8.76294	7.97005	7.8399e-06	0.000158778	3.64121
245075_at	-0.849475	5.60906	-7.96951	7.84491e-06	0.000158778	3.64053
250936_at	-1.01707	7.38849	-7.96499	7.88642e-06	0.000159476	3.63492
256771_at	0.81485	4.83789	7.96388	7.89662e-06	0.000159541	3.63355
261247_at	-0.957308	7.7731	-7.95385	7.98978e-06	0.00016128	3.62109
260830_at	0.733933	10.4062	7.94645	8.05925e-06	0.000162539	3.6119
253519_at	0.776488	4.75611	7.94547	8.06849e-06	0.000162582	3.61068
246548_at	0.82125	10.9242	7.93369	8.18061e-06	0.000164695	3.59603
266256_at	-0.917638	11.3518	-7.92563	8.25829e-06	0.000166026	3.58599
258321_at	-0.792464	6.80161	-7.92532	8.26129e-06	0.000166026	3.5856
251752_at	0.857079	7.03052	7.92188	8.29468e-06	0.000166551	3.58132
266641_at	-0.805532	6.85008	-7.92092	8.30402e-06	0.000166592	3.58012
259479_at	1.11564	8.1277	7.9194	8.31886e-06	0.000166743	3.57823
248820_at	-1.04725	5.54862	-7.91747	8.33769e-06	0.000166973	3.57583
261453_at	0.912379	8.49658	7.91198	8.39158e-06	0.000167905	3.56898
264441_at	-0.700739	8.34493	-7.91037	8.40753e-06	0.000168077	3.56697
256865_at	-0.92696	11.1002	-7.90424	8.46824e-06	0.000169142	3.55932
252863_at	-0.901302	10.3939	-7.90099	8.50068e-06	0.000169618	3.55526
248964_at	0.891093	5.63902	7.90037	8.50691e-06	0.000169618	3.55449
262098_at	-0.790367	6.43817	-7.89029	8.60827e-06	0.000171489	3.54191
264150_at	-0.742259	7.28339	-7.88947	8.61665e-06	0.000171506	3.54087
262415_at	-1.18641	7.02479	-7.88565	8.65548e-06	0.000172129	3.5361
254103_at	0.7116	9.95772	7.88471	8.66506e-06	0.000172169	3.53492
248169_at	-0.806289	10.5937	-7.88145	8.69838e-06	0.000172681	3.53085
265807_at	-0.816683	5.9059	-7.87658	8.74836e-06	0.000173522	3.52476
258264_at	-1.19265	8.24886	-7.86654	8.85249e-06	0.000175435	3.51219
250502_at	-1.25892	7.88052	-7.86457	8.87309e-06	0.000175552	3.50972
250975_at	-0.77664	5.03101	-7.86451	8.87381e-06	0.000175552	3.50964
261443_at	-1.10366	8.4862	-7.85847	8.93716e-06	0.000176652	3.50208
261363_at	-0.73756	9.65911	-7.85186	9.00725e-06	0.000177883	3.49379
260012_at	-0.764014	12.5298	-7.84881	9.03972e-06	0.00017837	3.48996
251336_at	0.793898	8.01429	7.84524	9.07792e-06	0.000178969	3.48549
262092_at	-0.806373	7.87081	-7.84135	9.11974e-06	0.000179638	3.4806
249625_at	-0.836473	7.69385	-7.84054	9.12851e-06	0.000179656	3.47958
261420_at	-0.706648	8.25242	-7.83498	9.1887e-06	0.000180685	3.4726
249335_at	-0.861129	9.05057	-7.83243	9.21646e-06	0.000181074	3.4694
257960_at	-0.91548	6.62324	-7.8309	9.23313e-06	0.000181106	3.46748
266016_at	0.944094	6.72163	7.83083	9.23392e-06	0.000181106	3.46739
262630_at	0.989669	5.15638	7.82633	9.28323e-06	0.000181764	3.46173
255568_at	0.765939	4.83824	7.82631	9.28342e-06	0.000181764	3.46171
258677_at	-1.12074	8.90599	-7.82483	9.29975e-06	0.000181927	3.45984
249214_at	-1.02882	6.64539	-7.82115	9.34036e-06	0.000182565	3.45522
252972_at	-0.761003	10.2083	-7.81847	9.37002e-06	0.000182958	3.45185
257949_at	-0.73596	7.49031	-7.81789	9.3765e-06	0.000182958	3.45111
249410_at	-1.00027	5.97418	-7.81635	9.3936e-06	0.00018302	3.44918
255088_at	-0.880681	7.9411	-7.81616	9.39574e-06	0.00018302	3.44894
250100_at	0.952914	6.00779	7.81488	9.40995e-06	0.00018313	3.44733
264028_at	-0.799906	10.3771	-7.81421	9.41743e-06	0.00018313	3.44649
261800_at	0.7532	6.85843	7.80865	9.47966e-06	0.000184183	3.43949
261084_at	-0.799505	8.05801	-7.80721	9.49587e-06	0.000184341	3.43768
247031_at	-0.829504	6.34415	-7.79556	9.62808e-06	0.000186749	3.42299
264300_at	-0.755685	8.19569	-7.79281	9.65949e-06	0.000187096	3.41953
245855_at	-0.909125	7.66748	-7.79256	9.6624e-06	0.000187096	3.41921
259489_at	-0.891011	7.01535	-7.78627	9.7348e-06	0.000188338	3.41128
247312_at	1.14312	6.24305	7.78393	9.76199e-06	0.000188704	3.40832
265258_at	-0.806368	7.44814	-7.77995	9.80821e-06	0.000189358	3.40331
265940_at	-0.744973	9.33739	-7.77959	9.81241e-06	0.000189358	3.40285
251018_at	-1.03787	9.94474	-7.77254	9.89502e-06	0.000190749	3.39395
263120_at	-0.921984	6.73873	-7.77201	9.90124e-06	0.000190749	3.39328
261276_at	-0.768474	9.63266	-7.76984	9.92685e-06	0.000191081	3.39054
264751_at	-0.873856	8.74725	-7.7684	9.94393e-06	0.000191249	3.38871
256576_at	1.12641	6.45214	7.76618	9.9702e-06	0.000191592	3.38591
262499_at	-0.81831	10.4594	-7.76534	9.98021e-06	0.000191623	3.38484
245911_at	-0.78441	9.04357	-7.75909	1.00548e-05	0.000192893	3.37694
245023_at	-0.880871	11.5581	-7.7572	1.00774e-05	0.000193164	3.37455
254683_at	-0.919374	5.61934	-7.75412	1.01144e-05	0.000193711	3.37066
257769_at	0.700011	9.84111	7.75021	1.01617e-05	0.000194453	3.3657
260981_at	-1.05646	6.53521	-7.74694	1.02014e-05	0.00019505	3.36156
245041_at	0.73859	9.59493	7.74323	1.02467e-05	0.000195751	3.35686
246468_at	-0.774975	8.73495	-7.73905	1.02979e-05	0.000196565	3.35156
259822_at	0.81712	7.32782	7.7337	1.03638e-05	0.000197658	3.34478
258551_at	-0.812485	5.27666	-7.73159	1.039e-05	0.000197991	3.34211
264479_at	-0.892419	5.19828	-7.73039	1.04048e-05	0.000198109	3.34059
261815_at	0.696089	5.0457	7.72772	1.04381e-05	0.000198576	3.3372
267419_at	-0.847185	7.51215	-7.72375	1.04877e-05	0.000199211	3.33217
245319_at	0.770585	5.3272	7.72365	1.04889e-05	0.000199211	3.33204
261299_at	-0.789874	6.1728	-7.72125	1.05191e-05	0.000199618	3.32899
246266_at	-1.00744	6.66008	-7.71358	1.0616e-05	0.000201288	3.31925
267497_at	-0.796023	5.47751	-7.71286	1.06252e-05	0.000201296	3.31833
266554_s_at	-0.772516	9.28076	-7.70856	1.068e-05	0.000202139	3.31286
249901_at	-0.822176	9.4146	-7.70798	1.06874e-05	0.000202139	3.31213
248448_at	1.2803	5.58421	7.70425	1.07352e-05	0.000202851	3.30739
248311_at	-0.822128	8.87093	-7.70366	1.07428e-05	0.000202851	3.30663
260847_s_at	-0.818132	10.5977	-7.69892	1.08039e-05	0.000203836	3.30061
264286_at	-1.00518	7.01888	-7.69761	1.0821e-05	0.000203989	3.29894
265356_at	-0.866134	5.58908	-7.69622	1.0839e-05	0.00020416	3.29717
262842_at	0.694587	8.49838	7.69514	1.08529e-05	0.000204253	3.29581
260686_at	-0.710333	8.35006	-7.69333	1.08765e-05	0.000204528	3.2935
267411_at	-1.14619	5.53379	-7.6886	1.09384e-05	0.000205392	3.28747
247077_at	-0.696684	7.25382	-7.68844	1.09404e-05	0.000205392	3.28728
244967_at	-0.9932	11.9034	-7.68701	1.09592e-05	0.000205575	3.28546
258156_at	0.762423	9.82545	7.68213	1.10236e-05	0.000206613	3.27924
257938_at	-0.69791	10.1043	-7.67624	1.11017e-05	0.000207827	3.27173
258621_at	-0.766291	8.89188	-7.67552	1.11114e-05	0.000207827	3.27081
260666_at	-1.23046	5.8246	-7.6752	1.11157e-05	0.000207827	3.2704
254924_at	0.743385	8.35633	7.67444	1.11258e-05	0.000207846	3.26943
254742_at	-0.696802	11.3522	-7.66984	1.11874e-05	0.000208825	3.26357
248918_at	1.19312	4.69569	7.66753	1.12185e-05	0.000209234	3.26062
262911_s_at	-1.26586	5.20269	-7.66674	1.12291e-05	0.000209261	3.25962
265443_at	0.88804	7.83805	7.66545	1.12466e-05	0.000209416	3.25796
252383_at	0.76018	7.03258	7.66417	1.12639e-05	0.00020954	3.25633
267565_at	1.06345	6.02402	7.66242	1.12877e-05	0.00020954	3.25409
254660_at	0.741268	7.00956	7.66228	1.12895e-05	0.00020954	3.25392
251486_at	-0.712287	10.4879	-7.66224	1.129e-05	0.00020954	3.25387
264652_at	1.50001	7.47338	7.66094	1.13077e-05	0.000209697	3.25221
249188_at	1.04124	8.9737	7.65982	1.13229e-05	0.000209809	3.25079
255428_at	0.773518	7.48628	7.65738	1.13562e-05	0.000210256	3.24766
246781_at	0.960163	9.31239	7.65436	1.13975e-05	0.00021085	3.24381
264041_at	-0.90426	6.33157	-7.65082	1.14461e-05	0.000211576	3.23929
264931_at	1.09188	6.54912	7.64828	1.14812e-05	0.00021183	3.23604
260904_at	-0.907996	8.38262	-7.64802	1.14848e-05	0.00021183	3.23571
258127_at	-0.747657	8.66625	-7.64781	1.14877e-05	0.00021183	3.23544
248664_at	-0.768048	8.95163	-7.64686	1.15008e-05	0.000211848	3.23423
266905_at	-1.09771	8.04802	-7.6464	1.15072e-05	0.000211848	3.23363
254835_s_at	-0.859849	8.76082	-7.64254	1.15607e-05	0.000212662	3.2287
250524_at	0.721981	7.98286	7.63838	1.16189e-05	0.000213559	3.22337
264052_at	-0.720128	9.15128	-7.63667	1.16428e-05	0.000213826	3.2212
258608_at	-0.955302	4.97895	-7.63583	1.16546e-05	0.000213871	3.22012
252183_at	0.677575	7.96123	7.62776	1.17685e-05	0.000215787	3.20979
264953_at	1.09084	6.02868	7.62321	1.18333e-05	0.000216731	3.20396
248124_at	0.740639	6.92943	7.62281	1.1839e-05	0.000216731	3.20345
254598_at	0.696134	4.51005	7.6204	1.18735e-05	0.00021715	3.20035
255064_at	0.92342	8.40251	7.61985	1.18814e-05	0.00021715	3.19965
264942_at	1.00328	7.32603	7.61922	1.18904e-05	0.00021715	3.19884
248329_at	-0.680092	9.8258	-7.61698	1.19226e-05	0.000217564	3.19597
255462_at	1.0423	8.7001	7.61376	1.19691e-05	0.000218237	3.19184
248700_at	0.745651	5.65158	7.60866	1.20429e-05	0.000219408	3.18531
256825_at	0.893438	9.59132	7.60606	1.20808e-05	0.000219923	3.18197
256441_at	-0.830267	8.07578	-7.60444	1.21044e-05	0.000220065	3.1799
245229_at	0.747544	6.47269	7.60393	1.2112e-05	0.000220065	3.17924
254980_at	-0.93597	9.03142	-7.60303	1.21252e-05	0.000220065	3.17807
263804_at	-0.74232	10.4033	-7.60289	1.21272e-05	0.000220065	3.1779
256765_at	0.825621	9.49175	7.60122	1.21516e-05	0.000220333	3.17576
258338_at	1.00181	6.32655	7.59966	1.21746e-05	0.000220574	3.17375
255488_at	-0.877693	7.34315	-7.59828	1.2195e-05	0.000220768	3.17198
252010_at	-0.756529	8.56872	-7.59752	1.22061e-05	0.000220794	3.17101
248334_s_at	-1.20828	5.90806	-7.59349	1.22658e-05	0.000221556	3.16583
264736_at	0.928545	7.98539	7.59337	1.22676e-05	0.000221556	3.16567
259354_at	0.891774	8.4772	7.59022	1.23144e-05	0.000222225	3.16163
248191_at	-0.854308	8.02448	-7.58868	1.23374e-05	0.000222341	3.15965
256356_s_at	0.820973	4.71494	7.58787	1.23495e-05	0.000222341	3.15861
264189_s_at	-0.74673	9.72069	-7.58783	1.23501e-05	0.000222341	3.15856
265260_at	0.721123	6.47501	7.58659	1.23686e-05	0.000222498	3.15697
250960_at	-1.14279	8.93815	-7.58562	1.23831e-05	0.000222584	3.15572
250485_at	-0.900206	4.93736	-7.58207	1.24364e-05	0.000223366	3.15116
247449_at	-0.874937	6.99216	-7.57762	1.25037e-05	0.000224398	3.14543
267444_at	-0.785454	7.0048	-7.57502	1.25432e-05	0.000224929	3.14208
266482_at	-1.28065	7.45293	-7.57413	1.25567e-05	0.000224995	3.14093
255417_at	0.750807	5.46977	7.55946	1.27821e-05	0.000228854	3.12204
264097_s_at	-0.708257	10.0177	-7.55791	1.28062e-05	0.000229106	3.12004
250074_at	-0.860018	8.85067	-7.5564	1.28297e-05	0.000229346	3.1181
251237_at	0.720903	10.3361	7.5516	1.29047e-05	0.000230506	3.1119
259225_at	-1.30019	5.53638	-7.54807	1.29601e-05	0.000231315	3.10735
266415_at	-0.920272	8.66224	-7.54353	1.30319e-05	0.00023234	3.10149
252309_at	-1.20018	6.14029	-7.54314	1.30379e-05	0.00023234	3.10099
266005_at	-0.69668	9.36951	-7.54068	1.30771e-05	0.000232855	3.09781
254814_at	-0.926356	6.99746	-7.53959	1.30944e-05	0.000232982	3.09641
263375_s_at	-0.802251	9.08994	-7.53734	1.31303e-05	0.000233438	3.0935
265629_at	-0.846048	6.71779	-7.53578	1.31551e-05	0.000233698	3.09149
253116_at	-0.726951	7.46929	-7.53508	1.31664e-05	0.000233717	3.09058
258554_at	0.813936	8.45577	7.53184	1.32184e-05	0.000234457	3.0864
258752_at	0.933158	7.06168	7.51913	1.34245e-05	0.000237861	3.06996
258884_at	-0.787092	7.26119	-7.51872	1.34311e-05	0.000237861	3.06944
265945_at	0.970421	5.06679	7.51649	1.34678e-05	0.000238325	3.06654
247049_at	0.804926	7.32678	7.51268	1.35304e-05	0.000238864	3.06162
249982_at	-0.748106	9.23985	-7.51262	1.35314e-05	0.000238864	3.06154
263847_at	0.804587	6.71483	7.5121	1.354e-05	0.000238864	3.06087
260995_at	-0.731865	7.61963	-7.51115	1.35556e-05	0.000238864	3.05964
258322_at	-0.950411	6.39836	-7.51057	1.35653e-05	0.000238864	3.05888
255694_at	-0.734832	7.97327	-7.51026	1.35704e-05	0.000238864	3.05849
247762_at	0.783782	7.5458	7.51019	1.35716e-05	0.000238864	3.05839
247215_at	0.735538	5.73912	7.50869	1.35964e-05	0.000239117	3.05645
262504_at	-1.10176	10.4869	-7.505	1.36578e-05	0.000240011	3.05167
248817_at	0.845759	7.95388	7.50175	1.3712e-05	0.000240777	3.04746
256575_at	-0.912928	7.8295	-7.4965	1.38002e-05	0.00024214	3.04065
258719_at	-0.916708	5.58703	-7.4953	1.38203e-05	0.000242306	3.03911
247393_at	1.19862	6.02444	7.48878	1.39308e-05	0.000244057	3.03065
258453_at	-0.745246	8.5414	-7.48692	1.39624e-05	0.000244423	3.02824
252337_at	-0.68715	9.58693	-7.48546	1.39875e-05	0.000244505	3.02633
245333_at	-0.673919	9.03262	-7.4854	1.39886e-05	0.000244505	3.02626
260671_at	0.802192	8.23652	7.48426	1.40079e-05	0.000244656	3.02479
254085_at	-1.13977	7.52719	-7.47839	1.41089e-05	0.000246231	3.01716
258281_at	-0.73871	9.13837	-7.47689	1.41347e-05	0.000246383	3.01522
246230_at	-1.05014	6.67163	-7.47663	1.41392e-05	0.000246383	3.01488
250575_at	1.34554	7.40822	7.47392	1.41863e-05	0.000247014	3.01135
261771_at	0.813071	9.64689	7.4732	1.41987e-05	0.000247042	3.01042
250995_at	-0.804821	13.285	-7.46994	1.42555e-05	0.000247842	3.00618
266395_at	-0.929904	8.93111	-7.4676	1.42963e-05	0.000248324	3.00315
251528_at	-0.994995	7.78843	-7.46711	1.4305e-05	0.000248324	3.0025
260481_at	-0.67333	12.8498	-7.46378	1.43634e-05	0.000249147	2.99818
261175_at	0.870891	7.04689	7.46093	1.44135e-05	0.000249827	2.99447
258162_at	0.820643	9.7351	7.45585	1.45037e-05	0.000251198	2.98785
248402_at	0.856784	8.29931	7.45512	1.45165e-05	0.00025123	2.98691
264264_at	0.761606	7.48818	7.45424	1.45322e-05	0.000251238	2.98577
262793_at	0.765225	9.96834	7.45386	1.4539e-05	0.000251238	2.98527
247656_at	-0.686153	10.5142	-7.44957	1.46157e-05	0.000252372	2.97968
263449_at	-0.747418	9.39412	-7.44725	1.46573e-05	0.000252899	2.97666
260726_at	-0.959432	7.08753	-7.44552	1.46885e-05	0.000253246	2.9744
258532_at	-1.11642	9.90594	-7.44301	1.47336e-05	0.000253833	2.97114
253237_at	-0.728103	9.47773	-7.4365	1.4852e-05	0.000255679	2.96265
263973_at	-0.753712	7.23121	-7.43378	1.49016e-05	0.000256051	2.95911
258498_at	0.752493	7.48426	7.43364	1.49041e-05	0.000256051	2.95893
267126_s_at	-0.93085	11.4862	-7.43347	1.49073e-05	0.000256051	2.9587
254356_at	0.767475	9.77915	7.43211	1.49322e-05	0.000256286	2.95693
254057_at	0.813852	8.52584	7.43085	1.49553e-05	0.000256489	2.95529
256666_at	0.686413	8.70141	7.42733	1.50201e-05	0.000257407	2.9507
249910_at	-0.89266	7.48245	-7.42191	1.51206e-05	0.000258935	2.94361
267336_at	-0.868199	8.43689	-7.41991	1.51578e-05	0.000259378	2.941
250604_at	0.729961	9.00647	7.41607	1.52295e-05	0.000260408	2.936
253607_at	-0.764966	6.08829	-7.41489	1.52516e-05	0.000260591	2.93445
266156_at	1.25901	6.90439	7.41106	1.53236e-05	0.000261485	2.92945
259137_at	0.816048	6.28058	7.41089	1.53268e-05	0.000261485	2.92923
257314_at	-0.777055	6.87476	-7.40347	1.54675e-05	0.000263688	2.91952
264238_at	0.927943	5.16195	7.40156	1.5504e-05	0.000264113	2.91702
253174_at	-0.687773	13.3126	-7.3995	1.55434e-05	0.00026448	2.91433
256789_at	0.859895	5.06628	7.39922	1.55488e-05	0.00026448	2.91396
254818_at	-1.17814	7.17606	-7.39713	1.55888e-05	0.0002648	2.91123
247509_at	0.73668	7.18137	7.39681	1.5595e-05	0.0002648	2.91081
249007_at	-0.703518	9.36992	-7.39642	1.56024e-05	0.0002648	2.9103
256794_at	-0.725608	9.87009	-7.39531	1.56237e-05	0.000264954	2.90885
252502_at	-0.879228	6.17106	-7.39474	1.56347e-05	0.000264954	2.90811
254521_at	-0.754778	8.07722	-7.39353	1.56582e-05	0.000265154	2.90652
252315_at	-0.696257	10.1889	-7.3884	1.57574e-05	0.000266637	2.89981
250667_at	-0.8734	9.79954	-7.38351	1.58528e-05	0.000268052	2.8934
252515_at	-0.823389	7.48366	-7.38273	1.58682e-05	0.000268113	2.89237
262536_at	-0.89958	9.6343	-7.38147	1.58928e-05	0.00026833	2.89072
251633_at	-1.5619	6.27721	-7.38054	1.5911e-05	0.000268439	2.88951
259955_s_at	-0.694875	8.20802	-7.37941	1.59332e-05	0.000268615	2.88803
266804_at	-0.690878	8.40891	-7.37781	1.59647e-05	0.000268947	2.88593
260425_at	-0.86892	5.97316	-7.37715	1.59778e-05	0.000268969	2.88506
265142_at	-0.82565	7.36522	-7.3755	1.60104e-05	0.000269319	2.88289
256140_at	-0.953524	7.81024	-7.36598	1.61998e-05	0.000272304	2.87041
264262_at	-0.792683	8.44319	-7.35804	1.63596e-05	0.000274666	2.85998
261832_at	-1.07846	7.09344	-7.3578	1.63644e-05	0.000274666	2.85967
261951_at	-1.04636	5.08808	-7.34946	1.65342e-05	0.000277313	2.84871
267530_at	-0.732114	6.73613	-7.34835	1.65569e-05	0.000277456	2.84725
264147_at	-1.08235	5.94471	-7.34785	1.65671e-05	0.000277456	2.8466
266579_at	-0.755868	9.40104	-7.34582	1.66089e-05	0.000277916	2.84392
264260_at	-0.882959	10.8827	-7.34533	1.66189e-05	0.000277916	2.84328
249550_at	0.722426	6.5958	7.34385	1.66494e-05	0.000278223	2.84133
258525_at	0.888954	4.94378	7.34138	1.67004e-05	0.000278871	2.83809
266696_at	-0.809925	9.05039	-7.33897	1.67505e-05	0.000279501	2.83491
246218_at	-1.15269	8.15192	-7.33813	1.67678e-05	0.000279587	2.83381
249942_at	0.818433	8.17118	7.33653	1.6801e-05	0.000279935	2.83171
252117_at	-0.669959	9.45131	-7.33293	1.68763e-05	0.000280985	2.82696
255818_at	-0.800107	5.73027	-7.3316	1.69042e-05	0.000281	2.82521
267338_at	-0.747695	8.86185	-7.33129	1.69106e-05	0.000281	2.82481
261076_at	0.801515	6.95619	7.33112	1.69142e-05	0.000281	2.82458
249215_at	-0.744019	4.87719	-7.33015	1.69346e-05	0.000281134	2.8233
251234_s_at	-0.770997	7.71851	-7.32757	1.69888e-05	0.000281829	2.81991
249622_at	-0.738239	4.91241	-7.32427	1.70586e-05	0.000282682	2.81555
246153_s_at	-0.979053	9.6157	-7.32396	1.7065e-05	0.000282682	2.81515
252484_at	0.902046	5.37209	7.31712	1.72106e-05	0.000284887	2.80613
263082_at	1.14254	6.41509	7.31512	1.72534e-05	0.000285388	2.8035
257840_at	0.85081	5.37697	7.31342	1.72899e-05	0.000285592	2.80125
260564_at	-0.989998	7.22582	-7.31337	1.72908e-05	0.000285592	2.8012
261718_at	0.972253	6.36302	7.30831	1.74e-05	0.000287188	2.79451
254453_at	0.912477	8.70026	7.30606	1.74486e-05	0.000287729	2.79155
249889_at	0.813115	7.09015	7.30563	1.7458e-05	0.000287729	2.79098
260429_at	-0.681645	10.128	-7.30335	1.75074e-05	0.0002883	2.78798
246597_at	-0.773046	7.56602	-7.30287	1.75179e-05	0.0002883	2.78734
253728_at	-0.722531	9.91325	-7.3013	1.75521e-05	0.000288655	2.78527
249398_at	-0.759284	6.66405	-7.29436	1.77044e-05	0.00029095	2.77609
266929_at	0.944659	7.03579	7.29114	1.77754e-05	0.000291771	2.77184
246527_at	-0.732383	8.52896	-7.29094	1.778e-05	0.000291771	2.77157
256454_at	-0.81584	10.6401	-7.28966	1.78084e-05	0.000292026	2.76988
256930_at	1.40274	6.68065	7.28453	1.79223e-05	0.000293684	2.76311
260570_at	-0.724987	10.2959	-7.28299	1.79568e-05	0.000294038	2.76106
263142_at	-0.639784	10.1807	-7.27125	1.82214e-05	0.000298011	2.74553
266302_at	0.65811	8.54558	7.27049	1.82389e-05	0.000298011	2.74452
254231_at	0.923598	8.08428	7.27011	1.82474e-05	0.000298011	2.74402
261530_at	-0.711233	8.51013	-7.26962	1.82586e-05	0.000298011	2.74337
252155_at	-0.873056	8.16547	-7.26935	1.82648e-05	0.000298011	2.74301
249057_at	0.886567	5.78138	7.26531	1.83571e-05	0.000299304	2.73765
266701_at	-0.880421	9.52045	-7.26464	1.83724e-05	0.000299339	2.73677
254150_at	-0.97468	8.04025	-7.26199	1.84332e-05	0.000300116	2.73326
263488_at	-0.749194	7.53341	-7.25336	1.86331e-05	0.000303153	2.72181
266908_at	0.684117	5.76697	7.24975	1.87171e-05	0.000304287	2.71704
255455_at	-0.771463	8.58496	-7.24923	1.87295e-05	0.000304287	2.71633
251228_at	0.711096	4.74912	7.2476	1.87675e-05	0.000304566	2.71418
260527_at	1.06969	4.70603	7.24709	1.87795e-05	0.000304566	2.7135
245315_at	-0.662544	10.022	-7.24679	1.87867e-05	0.000304566	2.7131
254320_at	-0.690753	5.89625	-7.24447	1.8841e-05	0.000305124	2.71003
252136_at	0.843532	8.1731	7.24418	1.88478e-05	0.000305124	2.70964
263854_at	-1.03848	7.69085	-7.24197	1.89002e-05	0.000305754	2.7067
254655_s_at	-0.730711	11.4956	-7.23925	1.89646e-05	0.000306579	2.70308
245924_at	-0.894291	10.4388	-7.23795	1.89954e-05	0.00030686	2.70136
251133_at	0.759161	8.12796	7.23439	1.90801e-05	0.000308009	2.69664
258158_at	0.765729	8.61575	7.232	1.91375e-05	0.000308704	2.69345
250079_at	-0.777741	8.70438	-7.23142	1.91512e-05	0.000308704	2.69269
262304_at	-0.822499	9.52192	-7.23062	1.91704e-05	0.000308704	2.69163
246196_at	-0.747598	5.9988	-7.22998	1.91858e-05	0.000308704	2.69077
266916_at	-0.89616	6.75921	-7.22977	1.91908e-05	0.000308704	2.6905
264605_at	-0.87206	7.00677	-7.22868	1.9217e-05	0.000308815	2.68905
266981_at	-0.681392	10.4859	-7.22836	1.92248e-05	0.000308815	2.68862
251310_at	0.65806	7.16957	7.22652	1.92692e-05	0.000309132	2.68617
247001_at	-0.63757	10.1337	-7.22642	1.92716e-05	0.000309132	2.68603
256096_at	0.718629	9.9713	7.22481	1.93104e-05	0.000309536	2.6839
250881_at	-1.07624	6.36479	-7.21998	1.94277e-05	0.000311198	2.67747
245936_at	-0.677445	8.94841	-7.2152	1.95445e-05	0.000312849	2.67111
258399_at	0.743087	7.62946	7.21455	1.95603e-05	0.000312882	2.67025
251848_at	0.733763	8.21275	7.21391	1.9576e-05	0.000312914	2.6694
267063_at	-0.784279	8.02694	-7.2112	1.96426e-05	0.000313758	2.66579
256601_s_at	-1.58493	5.35351	-7.20748	1.97346e-05	0.00031494	2.66083
262803_at	0.647932	9.83407	7.20671	1.97535e-05	0.00031494	2.65981
267005_at	-0.687724	10.5709	-7.20642	1.97609e-05	0.00031494	2.65941
247038_at	-1.04708	6.70399	-7.20598	1.97718e-05	0.00031494	2.65883
253096_at	-0.865353	7.43006	-7.2053	1.97886e-05	0.000314988	2.65793
246281_at	-0.674216	5.14827	-7.19935	1.9937e-05	0.000317129	2.65
260431_at	0.729027	6.46486	7.19851	1.9958e-05	0.000317242	2.64888
262244_at	0.977089	5.81315	7.18952	2.01846e-05	0.00032062	2.63689
255787_at	-1.25471	7.57717	-7.18659	2.02591e-05	0.00032158	2.63298
248568_at	-0.706714	9.64075	-7.1829	2.03533e-05	0.00032285	2.62806
257516_at	1.12198	6.82073	7.18206	2.03748e-05	0.000322967	2.62693
247356_at	0.69551	10.7596	7.18146	2.03902e-05	0.000322986	2.62613
265819_at	-0.762317	8.9294	-7.17842	2.04685e-05	0.000324001	2.62206
265283_at	-0.718642	7.5793	-7.16987	2.06899e-05	0.000327164	2.61064
249397_at	0.78041	6.55757	7.1696	2.0697e-05	0.000327164	2.61028
263499_at	0.775432	7.5198	7.16306	2.08682e-05	0.000329642	2.60153
255852_at	-0.704109	11.9058	-7.15788	2.10049e-05	0.00033145	2.5946
249063_at	-1.03617	6.70221	-7.15762	2.10117e-05	0.00033145	2.59425
253629_at	-0.718111	8.13714	-7.14759	2.12793e-05	0.000334996	2.58082
249742_at	0.719543	11.1769	7.14758	2.12795e-05	0.000334996	2.58081
266830_at	0.658453	6.43017	7.14717	2.12906e-05	0.000334996	2.58026
249374_at	-0.770923	8.71805	-7.14699	2.12952e-05	0.000334996	2.58002
262716_at	-0.711558	8.7836	-7.14621	2.13162e-05	0.000335095	2.57898
258410_at	-0.800783	8.54827	-7.14488	2.1352e-05	0.000335426	2.5772
253079_s_at	-0.762512	8.56498	-7.14408	2.13737e-05	0.000335537	2.57612
247043_at	0.656599	8.03441	7.13902	2.15107e-05	0.000337455	2.56934
254975_at	-1.1434	9.97809	-7.13692	2.15678e-05	0.000338118	2.56652
260367_at	-1.01969	6.10171	-7.13562	2.16031e-05	0.000338439	2.56479
262686_at	-0.915056	7.51276	-7.13282	2.16799e-05	0.000339408	2.56102
265760_at	-0.730389	7.84666	-7.13053	2.17426e-05	0.000340157	2.55795
259893_at	-0.687949	4.62393	-7.12881	2.179e-05	0.000340665	2.55564
265776_at	-0.9989	5.48287	-7.12207	2.19765e-05	0.000343058	2.5466
247417_at	-0.84835	6.56837	-7.12178	2.19845e-05	0.000343058	2.54621
258989_at	0.66273	9.1639	7.12165	2.19882e-05	0.000343058	2.54603
265569_at	-0.779354	11.0856	-7.11985	2.20384e-05	0.000343606	2.54361
247921_at	0.671309	11.0759	7.1139	2.2205e-05	0.000345967	2.53561
265720_at	0.873235	5.23678	7.10786	2.23754e-05	0.000348383	2.5275
260783_at	0.724824	5.08513	7.10728	2.23918e-05	0.000348402	2.52672
263776_s_at	-0.876548	9.54214	-7.10445	2.24721e-05	0.000349413	2.52292
250199_at	-1.04616	5.08292	-7.10188	2.25457e-05	0.000350318	2.51945
267644_s_at	-0.862476	8.02461	-7.09909	2.26255e-05	0.000351319	2.5157
257772_at	0.667338	9.48196	7.09823	2.26501e-05	0.000351462	2.51454
264017_s_at	-0.779778	8.3176	-7.09453	2.27567e-05	0.000352695	2.50956
264616_at	0.878091	6.97503	7.0944	2.27605e-05	0.000352695	2.50938
247611_at	0.726633	7.22647	7.09205	2.28284e-05	0.000353506	2.50622
255438_at	-0.854569	6.54618	-7.09042	2.28755e-05	0.000353996	2.50403
258296_at	-0.66556	10.6042	-7.08903	2.29159e-05	0.000354381	2.50216
251826_at	-0.633467	6.29038	-7.08803	2.29451e-05	0.000354593	2.5008
260616_at	-0.882596	9.06456	-7.08032	2.31709e-05	0.000357838	2.49041
265100_at	-0.671735	5.38336	-7.07832	2.32298e-05	0.00035849	2.48772
265646_at	-1.01186	7.93	-7.07768	2.32485e-05	0.00035849	2.48686
254416_at	-0.694986	8.55578	-7.07729	2.32602e-05	0.00035849	2.48633
266172_at	-0.733189	11.6132	-7.0759	2.33012e-05	0.000358879	2.48446
258315_at	-0.761847	5.22751	-7.07277	2.33942e-05	0.000359913	2.48023
246445_at	-0.894361	8.25109	-7.07258	2.33999e-05	0.000359913	2.47997
246379_s_at	-0.67169	10.3235	-7.06952	2.34909e-05	0.000361069	2.47585
258482_at	-0.670643	8.905	-7.06849	2.35218e-05	0.000361268	2.47446
260301_at	-0.82724	6.1806	-7.06803	2.35355e-05	0.000361268	2.47384
259791_at	-0.922604	9.1528	-7.06628	2.35881e-05	0.000361832	2.47147
257099_s_at	-0.940432	4.52826	-7.06201	2.37163e-05	0.000363474	2.46571
265471_at	0.850354	7.59871	7.06166	2.3727e-05	0.000363474	2.46524
254331_s_at	0.661368	11.0509	7.05982	2.37826e-05	0.000364081	2.46275
248332_at	-0.729622	8.55501	-7.05799	2.38381e-05	0.000364686	2.46028
254389_s_at	-1.02694	8.67733	-7.0566	2.38802e-05	0.000365085	2.4584
249726_at	-0.714629	5.46462	-7.05561	2.39103e-05	0.000365301	2.45707
256224_at	-0.795336	10.693	-7.05078	2.40578e-05	0.000367308	2.45054
266238_at	-0.676202	9.8811	-7.04898	2.41129e-05	0.000367904	2.44811
258119_at	-0.857857	7.16809	-7.04821	2.41368e-05	0.000368021	2.44706
253812_at	0.751828	10.2134	7.04743	2.41607e-05	0.000368141	2.44601
267375_at	-0.778895	7.28594	-7.04313	2.42934e-05	0.000369915	2.44019
259850_at	-1.04765	7.26224	-7.03769	2.44625e-05	0.000372242	2.43283
252864_at	-1.13404	7.02989	-7.03681	2.449e-05	0.000372411	2.43164
264990_at	0.838052	6.66262	7.03227	2.46324e-05	0.000374327	2.42548
253630_at	0.816049	8.69431	7.03063	2.4684e-05	0.000374862	2.42326
262050_at	-1.02487	7.95803	-7.02155	2.49717e-05	0.000378979	2.41096
253344_at	-0.922116	5.36947	-7.01279	2.52527e-05	0.000382988	2.39908
258784_at	-0.64243	7.43381	-7.01185	2.52832e-05	0.000383197	2.3978
260200_at	-0.777033	6.12271	-7.0045	2.5522e-05	0.000386558	2.38783
259741_at	0.741205	7.48922	7.00368	2.55485e-05	0.000386703	2.38672
247182_at	0.836132	5.66072	7.00029	2.56598e-05	0.00038813	2.38211
249344_at	-1.01685	9.04081	-6.99431	2.58569e-05	0.000390852	2.37399
258900_at	-0.627786	11.1463	-6.99008	2.59975e-05	0.000392717	2.36823
250168_at	-1.25714	7.19169	-6.98628	2.61243e-05	0.000394371	2.36307
249008_at	0.78618	8.73282	6.9833	2.62244e-05	0.000395621	2.35901
256057_at	-0.687665	9.89448	-6.97975	2.6344e-05	0.000397126	2.35418
245956_s_at	-1.18252	12.0695	-6.97917	2.63635e-05	0.000397126	2.35339
261439_at	-0.734757	7.34544	-6.97873	2.63784e-05	0.000397126	2.35279
261279_at	-0.65982	11.697	-6.97827	2.63938e-05	0.000397126	2.35217
247607_at	-0.997092	6.6198	-6.97118	2.66353e-05	0.000400495	2.34251
257008_at	0.687096	13.0342	6.97056	2.66562e-05	0.000400546	2.34167
251594_at	-0.675612	7.6015	-6.96961	2.66889e-05	0.000400772	2.34037
263637_at	-0.866014	7.46179	-6.95849	2.70727e-05	0.000406268	2.32522
245293_at	-1.33681	8.45713	-6.95735	2.71125e-05	0.000406599	2.32366
245096_at	-0.726379	11.3691	-6.95552	2.71762e-05	0.000407286	2.32117
255913_at	-0.826497	7.47239	-6.95465	2.72067e-05	0.000407475	2.31998
247418_at	-0.6541	9.31116	-6.95309	2.72613e-05	0.000407618	2.31785
247626_at	-0.878841	6.1724	-6.95307	2.7262e-05	0.000407618	2.31782
258182_at	0.944649	5.69299	6.95285	2.72698e-05	0.000407618	2.31752
252998_at	-0.627239	9.34259	-6.95194	2.73015e-05	0.000407824	2.31629
248298_at	0.73344	6.72218	6.95087	2.73392e-05	0.00040812	2.31482
264364_at	-0.66313	9.60981	-6.94812	2.74361e-05	0.000409299	2.31107
264952_at	0.815338	9.29102	6.9473	2.74651e-05	0.000409334	2.30994
252045_at	0.904375	5.5338	6.94704	2.74744e-05	0.000409334	2.30959
263206_at	-0.647903	10.8772	-6.94321	2.761e-05	0.000411086	2.30436
253538_at	-0.807629	6.89605	-6.94255	2.76335e-05	0.000411167	2.30346
250454_at	-0.83889	7.83802	-6.93797	2.7797e-05	0.000413317	2.2972
258922_at	-0.676819	8.68112	-6.93749	2.78142e-05	0.000413317	2.29654
261506_at	-0.738938	7.3058	-6.93694	2.78338e-05	0.000413339	2.29579
254174_at	1.03947	7.36104	6.93514	2.78984e-05	0.000414029	2.29333
250781_at	0.871656	5.57382	6.92937	2.81064e-05	0.000416844	2.28545
249816_at	-0.77375	6.47942	-6.92728	2.81822e-05	0.000417697	2.28259
267211_at	-0.703833	8.06715	-6.92395	2.83036e-05	0.000419224	2.27803
259887_at	0.643437	8.51867	6.92138	2.83976e-05	0.000420344	2.27451
257058_at	-0.745649	6.8761	-6.91816	2.85156e-05	0.000421817	2.27011
257822_at	-0.841332	7.69957	-6.91569	2.86065e-05	0.000422887	2.26673
244973_at	-1.55019	7.93195	-6.91349	2.86878e-05	0.000423814	2.26372
264059_at	-0.873338	5.22514	-6.91057	2.87965e-05	0.000425144	2.25971
244965_at	-0.95747	9.45876	-6.90656	2.89459e-05	0.000426742	2.25422
254839_at	-0.998272	4.82321	-6.90627	2.89566e-05	0.000426742	2.25382
246746_at	-0.739868	6.37207	-6.90616	2.89609e-05	0.000426742	2.25367
247037_at	-0.647988	9.46988	-6.90148	2.91364e-05	0.000429052	2.24725
266906_at	-0.774319	9.34749	-6.8997	2.92036e-05	0.000429764	2.24481
257203_at	0.957355	5.04873	6.8989	2.92336e-05	0.000429928	2.24372
246996_at	0.852757	8.88817	6.89754	2.9285e-05	0.000430407	2.24185
249476_at	0.890309	4.58626	6.89635	2.93302e-05	0.000430675	2.24022
264885_s_at	-0.831455	9.7497	-6.89578	2.93519e-05	0.000430675	2.23943
265930_at	-0.783244	7.17225	-6.89557	2.93599e-05	0.000430675	2.23914
249515_at	-0.809831	8.16821	-6.89456	2.93982e-05	0.000430959	2.23776
256376_s_at	1.71688	5.43994	6.89406	2.94171e-05	0.00043096	2.23708
254919_at	0.93654	8.61974	6.89135	2.95204e-05	0.000432195	2.23336
248246_at	-0.932297	6.73207	-6.88928	2.95994e-05	0.000433003	2.23052
248385_at	0.710507	5.22791	6.88891	2.96135e-05	0.000433003	2.23002
254277_at	1.10363	4.69712	6.88569	2.97374e-05	0.000434535	2.22559
246479_at	-0.797725	7.69848	-6.8846	2.97794e-05	0.000434871	2.22409
257125_at	-0.907316	8.27585	-6.88321	2.9833e-05	0.000435375	2.22218
259091_at	-0.83741	7.35838	-6.88225	2.98702e-05	0.000435639	2.22086
267000_at	-0.679674	9.38673	-6.87981	2.99645e-05	0.000436735	2.21751
245383_at	0.687211	7.50472	6.87583	3.01193e-05	0.000438711	2.21204
247520_at	-0.784787	7.4958	-6.87469	3.01641e-05	0.000439082	2.21047
248800_at	-0.78883	8.44834	-6.87321	3.02217e-05	0.000439642	2.20844
251743_at	0.678418	4.2321	6.87016	3.03415e-05	0.000441102	2.20424
261242_at	0.996433	7.58986	6.86731	3.04537e-05	0.000442452	2.20033
248759_at	-1.35457	6.97679	-6.86643	3.04886e-05	0.000442493	2.19911
260944_at	0.950608	6.57683	6.86626	3.04954e-05	0.000442493	2.19888
261841_at	-0.790093	7.54332	-6.86341	3.0608e-05	0.000443658	2.19497
262369_at	0.905913	5.00116	6.86315	3.06183e-05	0.000443658	2.19461
250406_at	-0.68589	8.36371	-6.86276	3.0634e-05	0.000443658	2.19406
260009_at	-0.817332	6.29489	-6.8617	3.0676e-05	0.000443985	2.19261
252011_at	-0.820823	8.57544	-6.8611	3.06999e-05	0.000444049	2.19178
260308_at	-0.735211	8.38987	-6.85534	3.09304e-05	0.000447099	2.18385
254119_at	0.62583	10.6795	6.85439	3.09683e-05	0.000447253	2.18254
258349_at	-0.810682	7.71668	-6.85409	3.09803e-05	0.000447253	2.18214
246595_at	0.690453	10.973	6.85314	3.10188e-05	0.000447292	2.18082
247247_at	-1.09474	6.23194	-6.85305	3.10222e-05	0.000447292	2.1807
264271_at	-1.04143	5.05364	-6.8503	3.11334e-05	0.000448613	2.1769
267561_at	0.704097	8.18808	6.84773	3.12372e-05	0.000449824	2.17337
250213_at	0.800403	5.41619	6.83743	3.16582e-05	0.000455599	2.15917
247403_at	0.681895	9.7081	6.83667	3.16893e-05	0.000455759	2.15812
260073_at	-0.760481	7.27808	-6.83517	3.17512e-05	0.000456138	2.15605
267029_at	0.636604	6.31707	6.83507	3.17557e-05	0.000456138	2.1559
252297_at	-0.635221	9.99581	-6.83359	3.18168e-05	0.000456729	2.15386
256100_at	-0.638316	8.50778	-6.83094	3.19264e-05	0.000458014	2.15021
254597_at	0.832653	4.70109	6.83018	3.19582e-05	0.000458181	2.14916
267532_at	0.819518	6.11301	6.8271	3.20865e-05	0.000459731	2.14491
245747_at	-0.937803	6.10947	-6.82583	3.21396e-05	0.000460203	2.14315
252870_at	-0.786414	10.3388	-6.82473	3.21858e-05	0.000460409	2.14163
256221_at	0.961494	5.8014	6.82452	3.21943e-05	0.000460409	2.14135
266615_s_at	-0.651476	7.88264	-6.82289	3.22629e-05	0.000461101	2.13909
248155_at	-0.753692	9.3602	-6.82008	3.23811e-05	0.0004625	2.13521
249120_at	-0.782985	10.2274	-6.81842	3.24511e-05	0.000462609	2.13292
257798_at	-1.06364	4.70533	-6.81812	3.24639e-05	0.000462609	2.1325
257709_at	0.639	4.82028	6.81799	3.24691e-05	0.000462609	2.13233
257270_at	-0.916466	5.27721	-6.8177	3.24814e-05	0.000462609	2.13193
257288_at	0.866072	6.30783	6.81694	3.2514e-05	0.000462609	2.13086
247721_at	-0.640002	9.18658	-6.81669	3.25245e-05	0.000462609	2.13052
253666_at	0.644186	11.838	6.81654	3.25307e-05	0.000462609	2.13032
253283_at	-0.80496	7.84258	-6.81599	3.25539e-05	0.000462651	2.12956
254221_at	0.880895	8.32411	6.81278	3.26903e-05	0.000464299	2.12513
259308_at	-0.935129	6.69874	-6.80928	3.28398e-05	0.000466133	2.12028
259824_at	-0.636195	10.4982	-6.8079	3.28992e-05	0.000466412	2.11837
253636_at	-1.08119	6.55901	-6.80787	3.29004e-05	0.000466412	2.11833
254709_at	-0.617997	8.11416	-6.80636	3.29652e-05	0.000467041	2.11624
249920_at	0.787314	6.3197	6.803	3.311e-05	0.000468802	2.11159
262245_at	-0.794157	6.11066	-6.80211	3.31486e-05	0.000469057	2.11035
248905_at	-0.657211	9.77161	-6.79816	3.33196e-05	0.000471184	2.10489
251422_at	-0.708528	8.88415	-6.79689	3.33751e-05	0.000471402	2.10313
256697_at	0.877652	4.78312	6.79686	3.33763e-05	0.000471402	2.10309
267060_at	-0.747622	8.37676	-6.79266	3.35599e-05	0.000473701	2.09727
265677_at	-0.718468	8.88817	-6.79176	3.35994e-05	0.000473966	2.09602
250753_at	0.695362	7.2743	6.78829	3.37516e-05	0.000475532	2.09122
253710_at	0.652274	4.87127	6.78828	3.37522e-05	0.000475532	2.09121
263875_at	-0.636066	10.7994	-6.78727	3.3797e-05	0.000475732	2.0898
245266_at	-0.621474	7.80068	-6.78702	3.3808e-05	0.000475732	2.08945
261754_at	-0.732801	8.24281	-6.78311	3.39813e-05	0.000477875	2.08403
265499_at	0.637904	5.18423	6.78156	3.40498e-05	0.000478543	2.08189
247753_at	0.882511	5.00684	6.78019	3.41112e-05	0.000479055	2.07998
256207_at	-1.02842	8.99992	-6.77981	3.41282e-05	0.000479055	2.07945
266101_at	0.669276	8.91413	6.77858	3.4183e-05	0.000479529	2.07775
250510_at	-0.734498	8.85316	-6.77753	3.423e-05	0.000479893	2.07629
249001_at	1.09058	5.1174	6.77688	3.42592e-05	0.000480007	2.07539
261727_at	0.860458	8.82276	6.77518	3.43353e-05	0.000480779	2.07303
251186_at	-0.969513	8.72733	-6.77453	3.43646e-05	0.000480893	2.07213
258534_at	-0.659311	7.92342	-6.77049	3.45464e-05	0.000483142	2.06653
264680_at	0.879552	5.58153	6.76894	3.46167e-05	0.000483827	2.06438
245165_at	-0.866362	8.15396	-6.76084	3.49857e-05	0.000488686	2.05313
258894_at	-1.09752	7.54889	-6.76021	3.50145e-05	0.000488789	2.05225
262017_at	-0.636254	5.59384	-6.75877	3.50808e-05	0.000489415	2.05024
261770_at	0.690701	9.09935	6.75607	3.52051e-05	0.000490849	2.04649
264322_at	-0.629966	7.4375	-6.754	3.53004e-05	0.000491877	2.04362
258786_at	-0.655214	9.30902	-6.752	3.53934e-05	0.000492837	2.04083
260323_at	-0.856378	7.55776	-6.75159	3.54126e-05	0.000492837	2.04026
267490_at	0.640613	8.72876	6.74905	3.55302e-05	0.000494173	2.03674
254224_at	-0.670535	9.52472	-6.74729	3.56128e-05	0.00049502	2.03428
261480_at	-0.70529	9.94772	-6.74632	3.56581e-05	0.000495347	2.03293
252390_at	-0.77229	8.60985	-6.74584	3.56805e-05	0.000495358	2.03226
259385_at	-0.674199	8.87674	-6.74489	3.5725e-05	0.000495673	2.03094
267624_at	0.74906	8.05711	6.74398	3.57673e-05	0.000495736	2.02968
265935_at	-0.655655	5.49948	-6.74386	3.5773e-05	0.000495736	2.02952
253919_at	-0.812814	5.08499	-6.74248	3.58378e-05	0.000496333	2.02759
251887_at	-0.789419	5.50088	-6.73733	3.60808e-05	0.000498708	2.02043
245761_at	0.978486	7.59253	6.73675	3.61085e-05	0.000498708	2.01961
253163_at	0.797414	9.70585	6.73653	3.61188e-05	0.000498708	2.01931
245355_at	-0.69267	10.6716	-6.73637	3.61263e-05	0.000498708	2.01909
257100_at	-0.873281	8.66782	-6.73572	3.61571e-05	0.000498708	2.01818
256650_at	-0.88802	7.32188	-6.73562	3.61619e-05	0.000498708	2.01804
258032_at	0.741892	5.33424	6.7353	3.61772e-05	0.000498708	2.0176
263556_at	-0.61498	8.23008	-6.73515	3.61842e-05	0.000498708	2.01739
266623_at	0.653631	5.41676	6.73337	3.62689e-05	0.000499573	2.01491
261221_at	-0.60014	11.1271	-6.73208	3.63308e-05	0.000499884	2.0131
254250_at	-0.628304	8.90098	-6.73174	3.63467e-05	0.000499884	2.01264
265030_at	-1.01013	4.89673	-6.73152	3.63572e-05	0.000499884	2.01233
266168_at	0.6667	11.45	6.73086	3.63888e-05	0.000500018	2.01141
262980_at	-0.703754	9.10329	-6.72942	3.64575e-05	0.000500526	2.00941
255521_at	0.919612	5.26659	6.72917	3.64697e-05	0.000500526	2.00905
258286_at	-0.956403	6.45828	-6.7284	3.65067e-05	0.000500732	2.00798
265594_at	-0.655619	8.84321	-6.7228	3.67763e-05	0.000504127	2.00017
261362_s_at	-0.720924	11.4175	-6.72205	3.68127e-05	0.000504323	1.99912
248747_at	-0.847827	10.8425	-6.72101	3.68631e-05	0.00050471	1.99767
251755_at	0.628891	4.36481	6.71838	3.69906e-05	0.000506152	1.99401
259052_at	-0.738866	7.54757	-6.71772	3.70227e-05	0.000506288	1.99309
249306_at	-0.769157	8.16035	-6.71721	3.70475e-05	0.000506324	1.99238
249183_at	-0.792525	7.72984	-6.71479	3.71659e-05	0.000507638	1.98899
247558_at	-0.814256	7.01207	-6.70364	3.77154e-05	0.000514535	1.97342
256386_at	-0.684637	7.26505	-6.70362	3.7716e-05	0.000514535	1.97341
247880_at	0.785254	6.79378	6.7013	3.78319e-05	0.000515446	1.97015
245745_at	-0.903672	8.71309	-6.70094	3.78498e-05	0.000515446	1.96965
254083_at	-0.745519	11.2924	-6.70092	3.78506e-05	0.000515446	1.96963
267059_at	-0.616154	9.72522	-6.69939	3.79269e-05	0.000516177	1.96749
255626_at	-0.655791	10.6068	-6.69356	3.82195e-05	0.000519849	1.95934
252437_at	-0.735988	7.38493	-6.69265	3.82653e-05	0.000519893	1.95807
249424_s_at	-0.642775	6.61471	-6.69259	3.82683e-05	0.000519893	1.95798
258002_at	-0.704442	7.33546	-6.68634	3.8585e-05	0.000523883	1.94924
257495_at	-0.714724	7.82179	-6.68578	3.86136e-05	0.00052396	1.94846
263334_at	-0.689024	7.79603	-6.68528	3.86391e-05	0.000523994	1.94776
267112_at	-0.677165	10.5285	-6.6822	3.87967e-05	0.000525818	1.94344
254682_at	0.745241	7.35595	6.67956	3.8932e-05	0.000527339	1.93975
251192_at	0.671037	7.78789	6.67541	3.91457e-05	0.000529918	1.93394
252684_at	-0.90371	4.72278	-6.67348	3.92459e-05	0.00053096	1.93123
253943_at	-0.876435	8.1896	-6.66918	3.9469e-05	0.000533662	1.92521
250149_at	-0.681316	5.67645	-6.66508	3.96836e-05	0.000536203	1.91946
262482_at	0.952679	6.38498	6.66469	3.97039e-05	0.000536203	1.91892
263135_at	-0.903698	6.68337	-6.66275	3.98062e-05	0.000537266	1.91619
263256_at	-0.708564	9.80153	-6.66108	3.98944e-05	0.000538137	1.91384
252866_at	-0.782968	5.98476	-6.65669	4.01262e-05	0.000540394	1.9077
266210_at	-0.598287	10.6011	-6.65669	4.01262e-05	0.000540394	1.9077
266036_s_at	-0.894113	9.531	-6.65657	4.01327e-05	0.000540394	1.90753
264232_at	0.719868	6.65097	6.65505	4.02137e-05	0.000541165	1.90539
260708_at	-0.715318	6.84502	-6.65396	4.02716e-05	0.000541624	1.90386
264574_at	0.739992	5.79731	6.65154	4.04008e-05	0.000543043	1.90046
247055_at	-0.869522	5.10497	-6.65099	4.04302e-05	0.000543117	1.89969
265390_at	-0.589359	10.6494	-6.64611	4.06922e-05	0.000546315	1.89284
256914_at	1.05601	6.2544	6.6323	4.1444e-05	0.000556081	1.87343
253119_at	-0.654404	6.98916	-6.63097	4.15171e-05	0.000556734	1.87156
260302_at	0.870705	7.43528	6.62968	4.15884e-05	0.000557362	1.86974
259637_at	-0.657313	5.25265	-6.62685	4.17446e-05	0.000559127	1.86576
253058_at	-0.73581	6.30523	-6.61594	4.23538e-05	0.000566955	1.85039
260497_at	-0.740445	10.7487	-6.61511	4.24006e-05	0.000567248	1.84922
250317_at	-0.728213	8.90656	-6.61376	4.24763e-05	0.000567927	1.84733
263844_at	-0.64906	8.91547	-6.61292	4.2524e-05	0.000568232	1.84614
257041_at	0.960364	4.99197	6.60962	4.27108e-05	0.000570395	1.84149
259550_at	-0.667348	9.94398	-6.60896	4.27485e-05	0.000570564	1.84056
254305_at	-0.687294	8.20734	-6.60759	4.28262e-05	0.000571266	1.83863
246998_at	-0.719773	10.518	-6.60347	4.30617e-05	0.000574072	1.83281
248478_at	-0.700032	8.89369	-6.60269	4.31058e-05	0.000574325	1.83173
261254_at	0.604737	7.93695	6.6017	4.31626e-05	0.000574746	1.83033
262161_at	-0.915819	10.2096	-6.59969	4.32786e-05	0.000575954	1.82749
257858_at	-0.800978	9.34329	-6.59739	4.34112e-05	0.000577381	1.82424
262399_at	0.698768	11.6512	6.5968	4.34454e-05	0.0005775	1.82341
266087_at	-0.590124	7.04197	-6.59222	4.37109e-05	0.000580691	1.81694
254952_at	0.653149	7.43996	6.58739	4.3993e-05	0.000584098	1.81012
260309_at	-0.699816	10.2077	-6.58178	4.43232e-05	0.000588139	1.80219
260385_at	-0.966859	9.92195	-6.58096	4.43712e-05	0.000588434	1.80105
253068_at	-0.637876	5.1868	-6.57989	4.44346e-05	0.000588933	1.79953
263943_at	0.593677	8.2044	6.577	4.46059e-05	0.00059086	1.79545
252423_at	-0.735369	7.0346	-6.57258	4.48701e-05	0.000594015	1.78919
262916_at	-0.68294	8.31503	-6.56864	4.51064e-05	0.000596791	1.78362
264667_s_at	-0.813579	7.47773	-6.56821	4.51321e-05	0.000596791	1.78301
261059_at	-0.82336	5.39892	-6.56629	4.52478e-05	0.000597974	1.7803
257748_at	0.625021	5.40769	6.56553	4.52937e-05	0.000598233	1.77922
251533_at	-0.654495	7.7156	-6.5645	4.53564e-05	0.000598715	1.77776
250061_at	-0.701671	8.17382	-6.56378	4.54001e-05	0.000598802	1.77674
266334_at	-0.77514	7.61688	-6.56352	4.54155e-05	0.000598802	1.77638
254190_at	-0.952185	6.15454	-6.56268	4.54665e-05	0.000598926	1.77519
255279_at	-0.738875	6.86596	-6.5625	4.54774e-05	0.000598926	1.77493
248526_at	0.935876	6.7883	6.56189	4.55147e-05	0.000599071	1.77406
253558_at	-0.615356	7.80749	-6.56091	4.55739e-05	0.000599384	1.77268
257855_at	-0.680416	9.13493	-6.56063	4.5591e-05	0.000599384	1.77229
251349_s_at	-0.756585	5.13768	-6.55399	4.59976e-05	0.000604381	1.76287
264380_at	-0.793009	7.55706	-6.55344	4.60314e-05	0.000604477	1.76209
261083_at	0.712585	8.70186	6.55117	4.61709e-05	0.000605959	1.75888
263629_at	-0.752598	7.60289	-6.55036	4.62211e-05	0.00060627	1.75773
249769_at	-0.740192	9.60582	-6.5457	4.65099e-05	0.000609707	1.75113
249945_at	-0.597309	8.77015	-6.54526	4.65374e-05	0.000609718	1.7505
245329_at	-0.612901	10.5035	-6.54436	4.65936e-05	0.000610103	1.74922
267174_at	-0.77509	7.81865	-6.54333	4.66579e-05	0.000610411	1.74776
257895_at	-0.816959	5.86599	-6.54312	4.66706e-05	0.000610411	1.74747
263483_at	-0.76014	9.874	-6.54244	4.67133e-05	0.00061062	1.7465
253013_at	-0.870594	9.48121	-6.53879	4.69421e-05	0.000612754	1.74132
261272_at	-0.79816	5.5007	-6.53864	4.69512e-05	0.000612754	1.74111
254359_at	0.594488	7.23642	6.53855	4.69572e-05	0.000612754	1.74098
249332_at	-0.657515	4.71005	-6.53694	4.70586e-05	0.000613495	1.73869
256383_at	-0.619322	8.71602	-6.53679	4.70678e-05	0.000613495	1.73848
247224_at	0.813141	4.44841	6.53626	4.71013e-05	0.000613581	1.73773
254423_at	-0.82691	7.05824	-6.53281	4.73192e-05	0.000616067	1.73284
260360_at	-0.943056	7.7171	-6.53069	4.74538e-05	0.000617468	1.72982
257680_at	-0.75052	7.06086	-6.52803	4.7623e-05	0.000619317	1.72605
261872_s_at	-1.00628	5.71154	-6.52689	4.7696e-05	0.000619912	1.72442
267264_at	-0.702942	5.56008	-6.5242	4.78682e-05	0.000621522	1.7206
260383_s_at	-0.824968	10.1218	-6.5241	4.78744e-05	0.000621522	1.72047
245790_at	0.625758	8.91598	6.52337	4.79215e-05	0.00062178	1.71942
260157_at	-0.830624	7.76009	-6.52187	4.80176e-05	0.000622327	1.7173
249122_at	-0.659818	11.1805	-6.52186	4.80182e-05	0.000622327	1.71729
259803_at	0.598687	11.3668	6.51555	4.84261e-05	0.000627257	1.70832
250407_at	-0.909694	7.47109	-6.51363	4.85514e-05	0.000628344	1.70558
253281_at	0.756704	5.7357	6.51342	4.85651e-05	0.000628344	1.70528
AFFX-CreX-5_at	-1.05192	11.7346	-6.51258	4.86195e-05	0.000628366	1.70409
266093_at	-0.828393	7.42812	-6.51255	4.86219e-05	0.000628366	1.70404
254329_at	0.731056	7.17756	6.51157	4.86854e-05	0.00062883	1.70265
262171_at	-0.594903	9.15844	-6.51083	4.87341e-05	0.000629103	1.7016
258474_at	-0.767168	6.89039	-6.50836	4.88956e-05	0.000630809	1.69809
259670_at	-0.59859	6.81072	-6.50797	4.89215e-05	0.000630809	1.69752
252471_at	0.714065	7.8699	6.50702	4.89838e-05	0.000631254	1.69618
258998_at	-0.634261	6.76682	-6.50403	4.91812e-05	0.00063344	1.69191
257876_at	-0.90652	5.83792	-6.50339	4.92233e-05	0.000633625	1.691
265384_at	-0.70978	9.30304	-6.50144	4.9352e-05	0.000634923	1.68824
260221_at	0.783341	10.3722	6.49906	4.95102e-05	0.000636433	1.68484
254890_at	0.605835	10.5356	6.49884	4.95252e-05	0.000636433	1.68452
264726_at	0.71617	6.61563	6.49825	4.95644e-05	0.000636579	1.68368
249096_at	-0.921318	7.76098	-6.49696	4.96505e-05	0.000637326	1.68184
261558_at	0.801385	5.76487	6.49582	4.97266e-05	0.000637943	1.68022
252093_at	-0.681003	6.48478	-6.49491	4.97873e-05	0.000638256	1.67893
249161_at	-0.766786	10.2303	-6.49462	4.98069e-05	0.000638256	1.67851
252199_at	-0.684174	8.69071	-6.48989	5.01243e-05	0.000641962	1.67177
265759_at	0.644328	8.02967	6.48803	5.02499e-05	0.00064321	1.66912
263421_at	0.601851	8.21025	6.48698	5.03206e-05	0.000643753	1.66763
260227_at	0.730052	7.96857	6.48503	5.04532e-05	0.000645088	1.66484
265816_s_at	-0.594132	11.7814	-6.48032	5.07736e-05	0.000648821	1.65813
255572_at	-0.6457	11.049	-6.47811	5.0925e-05	0.000650064	1.65497
248753_at	-0.755658	6.27439	-6.47807	5.09279e-05	0.000650064	1.65491
251459_at	0.592042	5.08386	6.47721	5.09868e-05	0.000650453	1.65369
265358_at	-0.637956	8.3712	-6.47676	5.10179e-05	0.000650485	1.65304
262826_at	-0.706806	10.1094	-6.47551	5.11036e-05	0.000650906	1.65126
246055_at	-0.607063	8.57555	-6.47545	5.1108e-05	0.000650906	1.65117
257755_at	-0.64196	7.77566	-6.47439	5.11808e-05	0.000651469	1.64966
259551_at	-0.589491	7.37932	-6.47354	5.12395e-05	0.000651853	1.64845
252906_at	0.634736	9.11656	6.47261	5.13033e-05	0.000652301	1.64713
250326_at	-0.616192	6.49117	-6.46708	5.1687e-05	0.00065663	1.63923
250625_at	-0.633762	8.39949	-6.46688	5.17013e-05	0.00065663	1.63893
262529_at	0.898882	6.51857	6.46546	5.18001e-05	0.000657518	1.63691
251621_at	-0.635747	6.62497	-6.45472	5.25558e-05	0.000666739	1.62156
262283_at	-0.679675	11.1084	-6.45399	5.26073e-05	0.000667022	1.62052
249753_at	0.628242	9.40978	6.45233	5.27256e-05	0.000668151	1.61814
263477_at	-0.592254	8.80248	-6.44649	5.31426e-05	0.00067306	1.60979
260312_at	0.698696	8.55001	6.44319	5.33804e-05	0.000675603	1.60505
249268_at	-0.65369	8.95581	-6.44272	5.34138e-05	0.000675603	1.60439
264708_at	0.676362	7.27558	6.44246	5.34328e-05	0.000675603	1.60401
254446_at	-0.714347	8.72106	-6.44206	5.34618e-05	0.000675603	1.60344
256890_at	-0.58729	6.58772	-6.4408	5.35526e-05	0.000676376	1.60164
249895_at	-0.818929	6.04751	-6.43739	5.38002e-05	0.000679128	1.59675
252125_at	0.687946	8.86888	6.43411	5.4039e-05	0.000681227	1.59205
253111_at	0.695458	5.84864	6.43395	5.40511e-05	0.000681227	1.59182
258006_at	-0.846579	7.1675	-6.43388	5.40561e-05	0.000681227	1.59172
253279_at	0.972082	8.28189	6.43105	5.42634e-05	0.000683462	1.58766
260266_at	0.5814	9.08226	6.42919	5.43999e-05	0.000684802	1.585
263549_at	0.705114	7.80646	6.42862	5.44415e-05	0.000684948	1.58419
252008_at	0.615584	6.77395	6.42794	5.4492e-05	0.000685205	1.5832
258807_at	-0.933767	5.46343	-6.42669	5.4584e-05	0.000685984	1.58142
249551_at	0.701883	6.47465	6.42397	5.47855e-05	0.000688138	1.57751
251403_at	-0.776907	8.0381	-6.42344	5.48244e-05	0.000688246	1.57676
256452_at	0.684769	6.00822	6.42261	5.48865e-05	0.000688647	1.57556
255763_at	-0.725394	7.18605	-6.41963	5.51084e-05	0.000690791	1.57128
246183_at	1.02292	5.34933	6.4195	5.51179e-05	0.000690791	1.5711
253627_at	-0.754821	6.73694	-6.41684	5.53167e-05	0.000692901	1.56728
255859_at	0.726294	6.49897	6.41472	5.54755e-05	0.00069451	1.56424
259273_s_at	-0.956672	5.86264	-6.41296	5.56079e-05	0.000695785	1.56172
267212_at	-0.618367	11.2457	-6.40904	5.59044e-05	0.000699112	1.55608
252604_at	0.759143	6.8843	6.40577	5.6153e-05	0.000701836	1.55138
247555_at	-0.648593	8.16165	-6.403	5.63641e-05	0.000703741	1.5474
264729_at	0.704507	5.51788	6.40296	5.63671e-05	0.000703741	1.54734
251735_at	0.600086	7.89104	6.40105	5.65132e-05	0.000705178	1.5446
258613_at	0.6074	9.77573	6.39965	5.66203e-05	0.000706128	1.54259
256333_at	-0.615575	8.09925	-6.39867	5.66959e-05	0.000706684	1.54118
260314_at	0.723763	8.46813	6.39765	5.67744e-05	0.000707277	1.53971
256113_at	-0.639035	9.41323	-6.39649	5.68637e-05	0.000708003	1.53805
246487_at	0.642692	10.3584	6.39589	5.69101e-05	0.000708194	1.53718
260357_at	-0.65879	5.54227	-6.39518	5.6965e-05	0.000708491	1.53616
266980_at	-0.703236	8.49787	-6.39113	5.72793e-05	0.000712011	1.53033
249811_at	-0.677446	7.68216	-6.38757	5.75569e-05	0.000715072	1.5252
246108_at	1.05277	6.03923	6.3864	5.76481e-05	0.000715816	1.52353
265060_at	0.641814	7.15716	6.38471	5.77806e-05	0.000716703	1.52109
253665_at	0.625527	5.74627	6.38461	5.77884e-05	0.000716703	1.52095
254926_at	1.04384	7.99651	6.38401	5.78353e-05	0.000716703	1.52009
254815_at	0.68169	9.80598	6.38389	5.78453e-05	0.000716703	1.51991
263810_at	-0.586215	10.0057	-6.38332	5.78898e-05	0.000716865	1.51909
248881_at	-0.625897	9.61608	-6.38202	5.79923e-05	0.000717745	1.51722
246701_at	-0.921389	7.50442	-6.37963	5.81806e-05	0.000719685	1.51378
257875_at	-0.75073	7.15905	-6.37779	5.83267e-05	0.000720893	1.51112
266801_at	-0.576231	8.30151	-6.3776	5.83414e-05	0.000720893	1.51086
257023_at	-0.669531	10.28	-6.37506	5.85435e-05	0.000722999	1.50719
248927_at	0.638236	7.35093	6.37201	5.87867e-05	0.000725251	1.5028
257056_at	-0.706	7.85105	-6.37197	5.87896e-05	0.000725251	1.50275
257868_at	-0.61667	8.77629	-6.37028	5.89249e-05	0.000726528	1.50031
267436_at	0.964486	7.75878	6.36845	5.90717e-05	0.000727753	1.49767
264056_at	-1.13578	7.19416	-6.36825	5.9088e-05	0.000727753	1.49738
261792_at	-0.643991	10.6503	-6.36775	5.9128e-05	0.000727852	1.49666
257522_at	-0.948766	5.31748	-6.36723	5.91698e-05	0.000727974	1.49591
257659_at	-0.756608	7.34262	-6.36592	5.92756e-05	0.000728882	1.49402
245385_at	-0.569845	8.68458	-6.3589	5.98449e-05	0.000735486	1.48389
256469_at	0.687044	8.8883	6.35848	5.98792e-05	0.000735511	1.48328
250659_at	0.56952	4.72285	6.35807	5.99125e-05	0.000735524	1.48269
265777_at	-0.958231	7.86373	-6.35686	6.00116e-05	0.000736345	1.48094
262112_at	-0.760531	7.66761	-6.35575	6.0102e-05	0.000737058	1.47935
244969_at	-0.997617	10.0281	-6.35442	6.02111e-05	0.000737796	1.47743
248007_at	-0.577022	9.53129	-6.35423	6.02269e-05	0.000737796	1.47715
255025_at	-0.656637	8.35682	-6.34752	6.07799e-05	0.00074403	1.46746
265825_at	-0.793393	8.13579	-6.34727	6.0801e-05	0.00074403	1.46709
251185_at	-0.671392	11.4598	-6.34345	6.11182e-05	0.000747282	1.46158
245768_at	0.669264	9.93468	6.34328	6.11323e-05	0.000747282	1.46134
266012_s_at	-0.770363	6.81572	-6.34012	6.13968e-05	0.000750113	1.45676
261725_at	-0.830498	7.42943	-6.33919	6.14746e-05	0.000750662	1.45542
261230_at	0.830438	8.19325	6.33622	6.17241e-05	0.000753305	1.45113
261522_at	-0.768634	6.80228	-6.3345	6.1869e-05	0.000754362	1.44864
255579_at	0.929891	5.90629	6.33441	6.18769e-05	0.000754362	1.44851
250496_at	-0.767513	10.8841	-6.32871	6.23601e-05	0.000759848	1.44026
244986_at	-1.02118	10.4834	-6.32815	6.24078e-05	0.000760023	1.43945
261077_at	0.648989	4.90036	6.32763	6.24527e-05	0.000760164	1.43869
266413_at	-0.653164	8.81411	-6.32376	6.27834e-05	0.000763781	1.43309
255825_at	-0.649736	8.32368	-6.32234	6.29051e-05	0.000764456	1.43104
251657_at	-0.800907	7.90186	-6.32217	6.29203e-05	0.000764456	1.43079
260978_at	-1.04636	5.95652	-6.32195	6.29394e-05	0.000764456	1.43046
251578_at	-0.620447	7.985	-6.31908	6.31867e-05	0.000767051	1.42631
246155_at	0.636128	5.09026	6.3178	6.32967e-05	0.000767968	1.42447
253358_at	0.601181	11.0785	6.31742	6.33296e-05	0.000767968	1.42392
248028_at	-0.683865	10.2149	-6.31554	6.34933e-05	0.000769545	1.42118
267590_at	-0.866198	7.43973	-6.31444	6.35888e-05	0.000770293	1.41959
246343_at	0.887387	6.25101	6.31331	6.36871e-05	0.000771073	1.41795
261559_at	0.657649	5.72685	6.31219	6.37847e-05	0.000771845	1.41633
258405_at	-0.632729	6.39252	-6.30943	6.40263e-05	0.000774359	1.41232
264344_at	0.633216	12.2761	6.30886	6.40763e-05	0.000774552	1.4115
256379_at	-0.67135	5.95153	-6.30488	6.44262e-05	0.00077837	1.40572
249773_at	-0.710698	4.6031	-6.30362	6.45369e-05	0.000779294	1.40391
261387_at	-0.755308	4.91127	-6.30307	6.45857e-05	0.000779471	1.4031
260781_at	-0.948268	6.34622	-6.30034	6.48273e-05	0.000781973	1.39915
253005_at	-0.592912	7.82965	-6.29583	6.52295e-05	0.000786038	1.3926
253755_at	-0.587687	9.65099	-6.29579	6.52333e-05	0.000786038	1.39253
260489_at	0.759625	6.93349	6.29284	6.54971e-05	0.000788801	1.38826
258064_at	0.581987	4.40054	6.2886	6.58794e-05	0.000792954	1.38209
249197_at	0.834153	5.19582	6.28824	6.59115e-05	0.000792954	1.38158
248934_at	0.866959	5.12022	6.28709	6.60158e-05	0.00079379	1.3799
248689_at	0.589898	8.54613	6.28609	6.61065e-05	0.000794463	1.37844
257600_at	-0.762116	6.89643	-6.28514	6.61921e-05	0.000795072	1.37707
251739_at	-0.561	8.51278	-6.28337	6.63535e-05	0.000796216	1.37449
248415_at	-0.672198	5.73251	-6.28298	6.63891e-05	0.000796216	1.37393
259984_at	-0.590233	6.50383	-6.28294	6.63921e-05	0.000796216	1.37388
245352_at	-0.66105	7.31004	-6.28248	6.64341e-05	0.000796302	1.37321
255458_at	-0.698104	7.68015	-6.27945	6.67113e-05	0.000799205	1.3688
254229_at	-0.893287	7.4415	-6.27731	6.69075e-05	0.000801134	1.36569
250779_at	-0.675319	5.861	-6.2758	6.70466e-05	0.000802378	1.36348
248895_at	0.780731	5.11203	6.26794	6.77737e-05	0.000810654	1.35206
256225_at	0.663824	10.5812	6.26744	6.78204e-05	0.000810788	1.35133
267064_at	-0.659954	8.48017	-6.26662	6.78966e-05	0.000811273	1.35014
262622_at	-0.653543	6.90392	-6.26456	6.80895e-05	0.000812759	1.34713
263882_at	-0.724054	5.93766	-6.26453	6.80922e-05	0.000812759	1.34709
248467_at	-0.917951	7.07502	-6.2614	6.83862e-05	0.000815596	1.34253
262582_at	0.616581	6.46427	6.26121	6.84036e-05	0.000815596	1.34226
246767_at	-0.690478	6.15291	-6.26085	6.84371e-05	0.000815596	1.34174
246307_at	-0.549671	9.85219	-6.26022	6.84966e-05	0.000815879	1.34082
264020_at	-0.663136	10.3551	-6.25973	6.85432e-05	0.000816008	1.3401
259860_at	0.665376	7.2832	6.25645	6.8853e-05	0.000819268	1.33532
257801_at	-0.806342	7.32004	-6.25216	6.92601e-05	0.000823676	1.32907
245372_at	-0.644184	10.6917	-6.25179	6.92956e-05	0.000823676	1.32853
251760_at	-1.00152	6.45142	-6.24645	6.98069e-05	0.000829321	1.32074
259366_at	-0.925735	8.09673	-6.245	6.99465e-05	0.000830199	1.31863
259402_at	-0.693605	8.67347	-6.24493	6.99536e-05	0.000830199	1.31852
248259_at	-0.662889	8.92218	-6.24416	7.00274e-05	0.000830642	1.3174
246232_at	-0.863394	6.38066	-6.24302	7.01371e-05	0.000831445	1.31574
256874_at	-0.672833	6.90956	-6.2427	7.0168e-05	0.000831445	1.31528
261456_at	0.692531	9.15752	6.24215	7.0221e-05	0.000831642	1.31448
256958_at	0.752573	6.59204	6.23661	7.076e-05	0.000837166	1.30638
257846_at	0.595529	4.74097	6.2366	7.07609e-05	0.000837166	1.30636
252373_at	-0.774408	8.89685	-6.23236	7.11748e-05	0.000841627	1.30019
255496_at	-0.77543	7.42247	-6.23024	7.13841e-05	0.000843293	1.29708
245776_at	-0.66475	9.32978	-6.23018	7.13897e-05	0.000843293	1.29699
261161_at	-0.662258	6.64074	-6.22894	7.15119e-05	0.0008442	1.29518
266800_at	0.597921	5.61349	6.22865	7.15405e-05	0.0008442	1.29476
259882_at	-0.654279	9.01416	-6.22523	7.18787e-05	0.000847753	1.28976
259131_at	-0.607822	9.84014	-6.22463	7.19381e-05	0.000848015	1.28889
258040_at	-1.17377	7.66729	-6.21891	7.25086e-05	0.000854298	1.28052
256529_at	-0.958479	7.69272	-6.21579	7.28212e-05	0.000857538	1.27596
266075_s_at	-0.596075	10.6955	-6.21323	7.30791e-05	0.000859752	1.27222
245124_at	-0.606642	8.60572	-6.21318	7.30845e-05	0.000859752	1.27214
262287_at	-0.666318	10.9234	-6.21133	7.32712e-05	0.000861503	1.26944
260424_at	0.721847	5.06836	6.21082	7.33234e-05	0.000861673	1.26868
253088_at	0.617646	9.3484	6.20992	7.34144e-05	0.000862298	1.26737
249295_at	-0.589352	4.52837	-6.20886	7.35216e-05	0.000863113	1.26582
248739_at	-0.701519	8.28791	-6.206	7.38128e-05	0.000866043	1.26164
263978_at	-0.60452	10.1237	-6.20566	7.38471e-05	0.000866043	1.26114
249933_at	-0.733076	6.91528	-6.19465	7.49811e-05	0.00087889	1.245
258800_at	0.579453	9.31221	6.19227	7.52285e-05	0.000881336	1.24152
265266_at	0.722797	7.71564	6.19189	7.52678e-05	0.000881344	1.24096
266535_s_at	-0.63705	9.30169	-6.1895	7.55171e-05	0.000883809	1.23746
254458_at	-0.721967	8.24288	-6.18902	7.55672e-05	0.000883943	1.23676
253482_at	-0.630036	10.306	-6.18797	7.56775e-05	0.00088478	1.23521
261135_at	0.671508	7.7141	6.18515	7.59733e-05	0.000887782	1.23108
261375_at	-0.664161	6.29731	-6.17969	7.65502e-05	0.000894066	1.22307
263250_at	0.739413	9.09061	6.17732	7.68021e-05	0.000896548	1.21959
258849_at	-0.599477	10.2306	-6.17615	7.69267e-05	0.000897544	1.21787
262876_at	-0.594453	7.66082	-6.1753	7.70179e-05	0.000897908	1.21662
251196_at	0.753737	6.68326	6.17512	7.70366e-05	0.000897908	1.21636
266468_at	-0.611279	7.86869	-6.17105	7.74729e-05	0.000902532	1.21038
247032_at	-0.708184	6.2685	-6.16714	7.78939e-05	0.000906791	1.20464
251839_at	0.716816	6.50884	6.16692	7.7918e-05	0.000906791	1.20431
250187_at	0.625976	7.40916	6.16412	7.82207e-05	0.000909849	1.20021
261143_at	0.678477	9.43387	6.16234	7.84145e-05	0.000911638	1.19759
257407_at	0.712658	8.96524	6.16149	7.85068e-05	0.00091213	1.19634
264445_at	0.720972	9.15254	6.16104	7.85561e-05	0.00091213	1.19568
265671_at	-0.682666	10.1228	-6.16085	7.85767e-05	0.00091213	1.1954
264705_at	-0.73266	8.34604	-6.15629	7.90762e-05	0.000917305	1.18869
257185_at	-0.746475	5.75541	-6.15605	7.9103e-05	0.000917305	1.18833
254388_at	-0.596811	10.9121	-6.14953	7.98225e-05	0.000925178	1.17874
266699_at	-0.568205	11.6377	-6.14883	7.99004e-05	0.000925612	1.17771
261120_at	-0.606252	9.83658	-6.1421	8.06507e-05	0.000933585	1.16781
265450_at	0.664172	7.80509	6.14168	8.06981e-05	0.000933585	1.16719
247328_at	-0.576345	9.83718	-6.14156	8.07115e-05	0.000933585	1.16701
249266_at	-0.575236	8.07663	-6.13842	8.10653e-05	0.000937202	1.16238
265736_at	-0.589755	11.4883	-6.13758	8.11597e-05	0.000937818	1.16115
262747_at	-0.661638	6.45074	-6.13658	8.12724e-05	0.000938645	1.15968
246895_at	-0.890524	8.60306	-6.13608	8.13291e-05	0.000938824	1.15894
253683_at	0.644839	5.02267	6.13541	8.14054e-05	0.00093923	1.15795
254476_at	0.55136	9.12781	6.13428	8.15331e-05	0.000940227	1.15629
257536_at	0.770499	5.10933	6.13159	8.18398e-05	0.000943288	1.15231
258072_at	-0.811847	6.47431	-6.12923	8.21091e-05	0.000945084	1.14883
249265_at	-0.759324	11.9988	-6.12922	8.21102e-05	0.000945084	1.14882
252448_at	0.920216	5.44432	6.12913	8.212e-05	0.000945084	1.14869
253854_at	0.699617	7.56127	6.12803	8.22462e-05	0.000946059	1.14707
265892_at	-0.748829	8.7773	-6.12644	8.24279e-05	0.000947672	1.14473
263128_at	0.628085	8.36644	6.1233	8.27894e-05	0.000951348	1.1401
260472_at	1.3648	5.50743	6.11906	8.3281e-05	0.000956515	1.13383
245975_at	-0.671937	7.93544	-6.1149	8.37652e-05	0.000961592	1.12769
260155_at	-0.725433	11.0643	-6.11306	8.39803e-05	0.000963577	1.12497
264447_at	0.898945	6.95122	6.11211	8.40911e-05	0.000964363	1.12358
251391_at	-0.660863	8.50393	-6.11013	8.43245e-05	0.000966554	1.12064
258207_at	0.624808	8.88056	6.10911	8.44438e-05	0.000967054	1.11915
260336_at	-0.854403	8.02327	-6.10887	8.44721e-05	0.000967054	1.11879
262133_at	0.638348	5.25742	6.10868	8.44954e-05	0.000967054	1.1185
245624_at	-0.689383	4.72179	-6.10808	8.45654e-05	0.000967371	1.11762
263669_at	0.63341	10.1053	6.10646	8.47567e-05	0.000969073	1.11523
262914_at	-0.595106	6.06568	-6.10481	8.49526e-05	0.000970826	1.11279
261139_at	-0.974152	8.13512	-6.10401	8.50469e-05	0.000971417	1.11161
247258_at	-0.597068	8.0271	-6.10275	8.51967e-05	0.000972641	1.10975
247882_at	-0.837404	7.71664	-6.09961	8.55721e-05	0.000976438	1.10509
[truncated: 20,811 more rows]
