# Supplementary material for: Ca2+/Calmodulin-Dependent AtSR1/CAMTA3 Plays Critical Roles in Balancing Plant Growth and Immunity
Source: Int J Mol Sci. 2018 Jun 14;19(6):1764. doi: 10.3390/ijms19061764 (PMC6032152; doi:10.3390/ijms19061764)
Supplement: Supplementary file 1 [file ijms-19-01764-s001.zip › IJMS S3 WT_T - WT_UT.xlsx]

## Sheet: DEG FC>2 p-value<0.05
Array Element	logFC	P.Value	Locus Identifier	Annotation
254819_at	5.42669	1.15732e-13	AT4G12500	protease inhibitor/seed storage/lipid transfer protein (LTP) family protein
254832_at	4.85871	2.85497e-13	AT4G12490	protease inhibitor/seed storage/lipid transfer protein (LTP) family protein
254805_at	4.63554	4.74961e-14	AT4G12480	pEARLI 1; lipid binding
260116_at	4.60566	2.53507e-12	AT1G33960	AIG1 (AVRRPT2-INDUCED GENE 1); GTP binding
261135_at	4.48815	3.44033e-13	AT1G19610	LCR78/PDF1.4 (Low-molecular-weight cysteine-rich 78)
266415_at	4.2584	2.09138e-12	AT2G38530	LTP2 (LIPID TRANSFER PROTEIN 2); lipid binding
252515_at	4.21501	8.96356e-13	AT3G46230	ATHSP17.4 (Arabidopsis thaliana heat shock protein 17.4)
256252_at	4.08398	3.5652e-09	AT3G11340	UDP-glucoronosyl/UDP-glucosyl transferase family protein
260556_at	4.03393	2.00402e-12	AT2G43620	chitinase, putative
253485_at	3.93327	1.10643e-12	AT4G31800	WRKY18 (WRKY DNA-binding protein 18); transcription factor
254818_at	3.88871	9.30311e-11	AT4G12470	protease inhibitor/seed storage/lipid transfer protein (LTP) family protein
260405_at	3.82826	1.68229e-11	AT1G69930	ATGSTU11 (Arabidopsis thaliana Glutathione S-transferase (class tau) 11); glutathione transferase
259507_at	3.74577	4.81653e-12	AT1G43910	AAA-type ATPase family protein
258209_at	3.72777	1.94646e-09	AT3G14060	similar to unknown protein [Arabidopsis thaliana] (TAIR:AT1G54120.1); similar to unnamed protein product [Vitis vinifera] (GB:CAO45609.1)
256593_at	3.72023	1.20479e-11	AT3G28510	AAA-type ATPase family protein
258947_at	3.69942	1.17239e-12	AT3G01830	calmodulin-related protein, putative
264960_at	3.6892	3.00706e-11	AT1G76930	ATEXT4 (EXTENSIN 4)
264415_at	3.64715	2.59001e-12	AT1G43160	RAP2.6 (related to AP2 6); DNA binding / transcription factor
263536_at	3.63187	2.2274e-11	AT2G25000	WRKY60 (WRKY DNA-BINDING PROTEIN 60); transcription factor
248932_at	3.56051	1.65823e-12	AT5G46050	ATPTR3/PTR3 (PEPTIDE TRANSPORTER PROTEIN 3); transporter
257592_at	3.53876	4.18134e-12	AT3G24982	protein binding
266294_at	3.53474	1.90279e-10	AT2G29500	17.6 kDa class I small heat shock protein (HSP17.6B-CI)
250302_at	3.53077	6.25518e-12	AT5G11920	ATCWINV6 (6-&1-FRUCTAN EXOHYDROLASE); hydrolase, hydrolyzing O-glycosyl compounds / inulinase/ levanase
252068_at	3.50643	7.80698e-12	AT3G51440	strictosidine synthase family protein
250798_at	3.47272	1.94448e-10	AT5G05340	peroxidase, putative
249101_at	3.43682	7.0968e-12	AT5G43580	serine-type endopeptidase inhibitor
267385_at	3.43025	8.02639e-11	AT2G44380	DC1 domain-containing protein
249890_at	3.42504	7.77136e-11	AT5G22570	WRKY38 (WRKY DNA-binding protein 38); transcription factor
263852_at	3.41269	9.17296e-13	AT2G04450	ATNUDT6 (Arabidopsis thaliana Nudix hydrolase homolog 6); ADP-ribose diphosphatase/ NAD binding / hydrolase
260919_at	3.4045	1.57328e-10	no_match	no_match
257061_at	3.38026	1.7838e-12	AT3G18250	contains domain PROKAR_LIPOPROTEIN (PS51257)
250662_at	3.36656	3.48928e-12	AT5G07010	sulfotransferase family protein
266743_at	3.35679	9.99214e-11	AT2G02990	RNS1 (RIBONUCLEASE 1); endoribonuclease
253181_at	3.35598	2.21176e-11	AT4G35180	LHT7 (LYS/HIS TRANSPORTER 7); amino acid transmembrane transporter
247327_at	3.33805	2.07393e-12	AT5G64120	peroxidase, putative
247866_at	3.31122	3.44422e-12	AT5G57550	XTR3 (XYLOGLUCAN ENDOTRANSGLYCOSYLASE 3); hydrolase, acting on glycosyl bonds
248332_at	3.30985	5.24689e-12	AT5G52640	HSP81-1 (HEAT SHOCK PROTEIN 81-1); ATP binding / unfolded protein binding
251770_at	3.29543	2.63226e-12	AT3G55970	oxidoreductase, 2OG-Fe(II) oxygenase family protein
252417_at	3.29442	3.42987e-10	AT3G47480	calcium-binding EF hand family protein
256937_at	3.29371	9.51628e-11	AT3G22620	protease inhibitor/seed storage/lipid transfer protein (LTP) family protein
246368_at	3.2716	1.03384e-10	AT1G51890	leucine-rich repeat protein kinase, putative
266967_at	3.25308	3.93259e-12	AT2G39530	integral membrane protein, putative
260551_at	3.24664	5.2903e-12	AT2G43510	ATTI1 (ARABIDOPSIS THALIANA TRYPSIN INHIBITOR PROTEIN 1)
251895_at	3.21842	2.81817e-11	AT3G54420	ATEP3 (Arabidopsis thaliana chitinase class IV); chitinase
251400_at	3.20426	2.03277e-12	AT3G60420	similar to unknown protein [Arabidopsis thaliana] (TAIR:AT3G60450.1); similar to unnamed protein product [Vitis vinifera] (GB:CAO70569.1); contains InterPro domain Phosphoglycerate mutase (InterPro:IPR013078); contains InterPro domain PRIB5 (InterPro:IPR012398)
250351_at	3.20364	1.02405e-11	AT5G12030	AT-HSP17.6A (Arabidopsis thaliana heat shock protein 17.6A)
254314_at	3.14824	4.58702e-11	AT4G22470	protease inhibitor/seed storage/lipid transfer protein (LTP) family protein
256245_at	3.14146	8.01114e-10	AT3G12580	HSP70 (heat shock protein 70); ATP binding
246405_at	3.12374	5.49108e-12	AT1G57630	disease resistance protein (TIR class), putative
260179_at	3.08635	7.99722e-11	AT1G70690	kinase-related
261443_at	3.08427	2.8446e-10	AT1G28480	GRX480; thiol-disulfide exchange intermediate
252136_at	3.08099	3.97429e-11	AT3G50770	calmodulin-related protein, putative
254833_s_at	3.0776	7.61837e-10	AT4G12290;AT4G12280	[AT4G12290, copper amine oxidase, putative];[AT4G12280, copper amine oxidase family protein]
254453_at	3.07482	8.52041e-11	AT4G21120	AAT1 (CATIONIC AMINO ACID TRANSPORTER 1); cationic amino acid transmembrane transporter
256969_at	3.05663	8.4636e-11	AT3G21080	ABC transporter-related
262482_at	3.03097	4.11473e-10	AT1G17020	SRG1 (SENESCENCE-RELATED GENE 1); oxidoreductase, acting on paired donors, with incorporation or reduction of molecular oxygen, 2-oxoglutarate as one donor, and incorporation of one atom each of oxygen into both donors
254243_at	3.01296	2.1977e-10	AT4G23210	CRK13/HIG1; kinase
250286_at	2.99784	8.2591e-12	AT5G13320	PBS3 (AVRPPHB SUSCEPTIBLE 3)
256833_at	2.98842	1.16671e-10	AT3G22910	calcium-transporting ATPase, plasma membrane-type, putative / Ca(2+)-ATPase, putative (ACA13)
248812_at	2.98793	4.4395e-09	AT5G47330	palmitoyl protein thioesterase family protein
249895_at	2.98208	1.43028e-10	AT5G22500	acyl CoA reductase, putative / male-sterility protein, putative
255341_at	2.9682	3.49979e-11	AT4G04500	protein kinase family protein
251200_at	2.96448	2.32301e-11	AT3G63010	ATGID1B/GID1B (GA INSENSITIVE DWARF1B); hydrolase
258203_at	2.96333	3.42308e-10	AT3G13950	similar to unknown protein [Arabidopsis thaliana] (TAIR:AT4G13266.1); similar to Ankyrin [Medicago truncatula] (GB:ABN08906.1)
251336_at	2.96267	1.3586e-11	AT3G61190	BAP1 (BON ASSOCIATION PROTEIN 1)
245035_at	2.95032	3.05466e-10	AT2G26400	ARD/ATARD3 (ACIREDUCTONE DIOXYGENASE); acireductone dioxygenase [iron(II)-requiring]/ heteroglycan binding / metal ion binding
264616_at	2.94646	1.21551e-10	AT2G17740	DC1 domain-containing protein
255630_at	2.93586	4.81647e-10	AT4G00700	C2 domain-containing protein
252170_at	2.89548	2.2748e-11	AT3G50480	HR4 (HOMOLOG OF RPW8 4)
249417_at	2.88968	7.9822e-11	AT5G39670	calcium-binding EF hand family protein
254385_s_at	2.88807	1.48123e-11	AT4G21830;AT4G21840	[AT4G21830, methionine sulfoxide reductase domain-containing protein / SeIR domain-containing protein];[AT4G21840, methionine sulfoxide reductase domain-containing protein / SelR domain-containing protein]
246302_at	2.87927	1.39456e-11	AT3G51860	CAX3 (cation exchanger 3); cation:cation antiporter
249346_at	2.87789	8.34366e-12	AT5G40780	LHT1 (LYSINE HISTIDINE TRANSPORTER 1); amino acid transmembrane transporter
252921_at	2.86751	2.55905e-11	AT4G39030	EDS5 (ENHANCED DISEASE SUSCEPTIBILITY 5); antiporter/ transporter
248657_at	2.86744	7.65301e-10	AT5G48570	peptidyl-prolyl cis-trans isomerase, putative / FK506-binding protein, putative
245148_at	2.86337	3.81e-11	AT2G45220	pectinesterase family protein
250062_at	2.84679	5.13454e-11	AT5G17760	AAA-type ATPase family protein
256647_at	2.81706	1.65955e-10	AT3G13610	oxidoreductase, 2OG-Fe(II) oxygenase family protein
250296_at	2.81173	3.5954e-09	AT5G12020	HSP17.6II (17.6 KDA CLASS II HEAT SHOCK PROTEIN)
255524_at	2.80096	1.09919e-10	AT4G02330	ATPMEPCRB; pectinesterase
259410_at	2.78382	1.70198e-10	AT1G13340	similar to unknown protein [Arabidopsis thaliana] (TAIR:AT1G34220.2); similar to unknown [Carica papaya] (GB:ABS01355.1); contains InterPro domain Protein of unknown function DUF292, eukaryotic (InterPro:IPR005061)
261240_at	2.77242	7.91893e-11	AT1G32940	ATSBT3.5; subtilase
263210_at	2.74739	2.70642e-07	AT1G10585	transcription factor
255064_at	2.73975	2.09539e-10	AT4G08950	phosphate-responsive protein, putative (EXO)
245317_at	2.73945	1.62544e-10	AT4G15610	integral membrane family protein
254500_at	2.73727	1.0197e-10	AT4G20110	vacuolar sorting receptor, putative
265853_at	2.73726	2.39527e-10	AT2G42360	zinc finger (C3HC4-type RING finger) family protein
263854_at	2.7348	1.25039e-09	AT2G04430	ATNUDT5 (Arabidopsis thaliana Nudix hydrolase homolog 5); hydrolase
267168_at	2.72552	1.56323e-11	AT2G37770	aldo/keto reductase family protein
248118_at	2.71933	5.6059e-10	AT5G55050	GDSL-motif lipase/hydrolase family protein
251612_at	2.71577	6.48314e-10	AT3G57950	similar to unknown protein [Arabidopsis thaliana] (TAIR:AT2G42180.1); similar to hypothetical protein [Vitis vinifera] (GB:CAN83225.1); similar to unnamed protein product [Vitis vinifera] (GB:CAO23380.1)
263539_at	2.71247	5.22821e-10	AT2G24850	TAT3 (TYROSINE AMINOTRANSFERASE 3); transaminase
248971_at	2.71196	3.06206e-10	AT5G45000	transmembrane receptor
266992_at	2.71155	1.9971e-10	AT2G39200	MLO12 (MILDEW RESISTANCE LOCUS O 12); calmodulin binding
253277_at	2.70882	1.89509e-10	AT4G34230	CAD5 (CINNAMYL ALCOHOL DEHYDROGENASE 5); cinnamyl-alcohol dehydrogenase
248322_at	2.69841	1.26896e-08	AT5G52760	heavy-metal-associated domain-containing protein
264434_at	2.69582	3.49353e-11	AT1G10340	ankyrin repeat family protein
256933_at	2.68873	2.27764e-10	AT3G22600	protease inhibitor/seed storage/lipid transfer protein (LTP) family protein
264886_at	2.68393	5.57353e-09	AT1G61120	terpene synthase/cyclase family protein
256596_at	2.67378	9.41682e-11	AT3G28540	AAA-type ATPase family protein
266761_at	2.66924	1.36859e-11	AT2G47130	short-chain dehydrogenase/reductase (SDR) family protein
252098_at	2.66882	1.44419e-08	AT3G51330	aspartyl protease family protein
262229_at	2.66514	6.35128e-11	AT1G68620	hydrolase
245136_at	2.65882	6.45227e-11	AT2G45210	auxin-responsive protein-related
252060_at	2.6564	2.10426e-10	AT3G52430	PAD4 (PHYTOALEXIN DEFICIENT 4); triacylglycerol lipase
246821_at	2.64744	1.07634e-09	AT5G26920	calmodulin binding
246272_at	2.64592	1.08486e-10	AT4G37150	esterase, putative
249004_at	2.63697	3.33541e-10	AT5G44570	unknown protein
246927_s_at	2.6322	7.98045e-11	AT5G25260;AT5G25250	[AT5G25260, similar to unknown protein [Arabidopsis thaliana] (TAIR:AT5G25250.1); similar to unknown protein [Arabidopsis thaliana] (TAIR:AT5G64870.1); similar to unnamed protein product [Vitis vinifera] (GB:CAO44306.1); similar to hypothetical protein [Vitis vinifera] (GB:CAN77054.1); similar to 80C09_16 [Brassica rapa subsp. pekinensis] (GB:AAZ41827.1); contains domain PTHR13806:SF3 (PTHR13806:…
256012_at	2.63156	7.85007e-10	AT1G19250	FMO1 (FLAVIN-DEPENDENT MONOOXYGENASE 1); monooxygenase
260881_at	2.62819	7.47619e-08	AT1G21550	calcium-binding protein, putative
251054_at	2.6203	1.88898e-08	AT5G01540	lectin protein kinase, putative
256431_s_at	2.61449	8.66475e-11	AT3G11010;AT5G27060	[AT3G11010, disease resistance family protein / LRR family protein];[AT5G27060, disease resistance family protein]
247293_at	2.61395	3.11417e-11	AT5G64510	similar to unnamed protein product [Vitis vinifera] (GB:CAO49799.1)
251975_at	2.60124	9.97463e-11	AT3G53230	cell division cycle protein 48, putative / CDC48, putative
264894_at	2.59661	5.16554e-11	AT1G23040	hydroxyproline-rich glycoprotein family protein
257690_at	2.57893	9.10594e-10	AT3G12830	auxin-responsive family protein
255595_at	2.57547	7.01223e-09	AT4G01700	chitinase, putative
250054_at	2.57448	2.07651e-10	AT5G17860	CAX7 (CALCIUM EXCHANGER 7); calcium:sodium antiporter/ cation:cation antiporter
250292_at	2.57163	6.45524e-09	AT5G13220	JAS1/JAZ10/TIFY9 (JASMONATE-ZIM-DOMAIN PROTEIN 10)
264635_at	2.56816	2.01275e-10	AT1G65500	similar to unknown protein [Arabidopsis thaliana] (TAIR:AT1G65486.1)
266327_at	2.5648	1.14114e-09	AT2G46680	ATHB-7 (ARABIDOPSIS THALIANA HOMEOBOX 7); transcription factor
266385_at	2.56277	2.56065e-11	AT2G14610	PR1 (PATHOGENESIS-RELATED GENE 1)
255340_at	2.56217	5.38748e-10	AT4G04490	protein kinase family protein
257623_at	2.53858	1.1405e-10	AT3G26210	CYP71B23 (cytochrome P450, family 71, subfamily B, polypeptide 23); oxygen binding
263783_at	2.52532	6.45251e-10	AT2G46400	WRKY46 (WRKY DNA-binding protein 46); transcription factor
246988_at	2.52387	8.62466e-09	AT5G67340	armadillo/beta-catenin repeat family protein / U-box domain-containing protein
245401_at	2.52288	9.38843e-10	AT4G17670	senescence-associated protein-related
250994_at	2.52143	7.15587e-10	AT5G02490	heat shock cognate 70 kDa protein 2 (HSC70-2) (HSP70-2)
248092_at	2.52076	2.32617e-10	AT5G55170	SUM3 (SMALL UBIQUITIN-LIKE MODIFIER 3)
248889_at	2.51637	3.28689e-11	AT5G46230	similar to unknown protein [Arabidopsis thaliana] (TAIR:AT1G09310.1); similar to unnamed protein product [Vitis vinifera] (GB:CAO14438.1); contains InterPro domain Protein of unknown function DUF538 (InterPro:IPR007493)
254229_at	2.51015	2.824e-09	AT4G23610	similar to unknown protein [Arabidopsis thaliana] (TAIR:AT3G54200.1); similar to unnamed protein product [Vitis vinifera] (GB:CAO39657.1); similar to hypothetical protein [Vitis vinifera] (GB:CAN73280.1)
263406_at	2.50655	2.90385e-08	AT2G04160	AIR3 (Auxin-Induced in Root cultures 3); subtilase
254975_at	2.50532	9.84814e-09	AT4G10500	oxidoreductase, 2OG-Fe(II) oxygenase family protein
262381_at	2.49645	9.57135e-09	AT1G72900	disease resistance protein (TIR-NBS class), putative
264400_at	2.48784	4.69761e-10	AT1G61800	GPT2 (glucose-6-phosphate/phosphate translocator 2); antiporter/ glucose-6-phosphate transmembrane transporter
260904_at	2.4862	4.69072e-10	AT1G02450	NIMIN-1/NIMIN1; protein binding
246125_at	2.48079	5.83629e-10	AT5G19875	similar to unknown protein [Arabidopsis thaliana] (TAIR:AT2G31940.1); similar to hypothetical protein MtrDRAFT_AC155880g29v2 [Medicago truncatula] (GB:ABN08129.1)
246373_at	2.47703	1.08099e-10	AT1G51860	leucine-rich repeat protein kinase, putative
267345_at	2.46845	1.18144e-10	AT2G44240	similar to unknown protein [Arabidopsis thaliana] (TAIR:AT2G44220.1); similar to unnamed protein product [Vitis vinifera] (GB:CAO67164.1); contains InterPro domain Protein of unknown function DUF239, plant (InterPro:IPR004314)
258201_at	2.46597	3.51479e-09	AT3G13910	similar to unknown protein [Arabidopsis thaliana] (TAIR:AT2G19460.1); similar to unknown [Populus trichocarpa] (GB:ABK95751.1)
258037_at	2.46533	2.96853e-09	AT3G21230	4CL5 (4-COUMARATE:COA LIGASE 5); 4-coumarate-CoA ligase
259550_at	2.46411	9.35517e-11	AT1G35230	AGP5 (ARABINOGALACTAN-PROTEIN 5)
264514_at	2.4593	2.06015e-10	AT1G09500	cinnamyl-alcohol dehydrogenase family / CAD family
260101_at	2.457	4.60561e-09	AT1G73260	trypsin and protease inhibitor family protein / Kunitz family protein
259293_at	2.45493	9.08742e-11	AT3G11580	DNA-binding protein, putative
252117_at	2.45408	3.38816e-11	AT3G51430	YLS2 (yellow-leaf-specific gene 2); strictosidine synthase
260327_at	2.44523	2.99253e-09	AT1G63840	zinc finger (C3HC4-type RING finger) family protein
261167_at	2.43656	7.76128e-10	AT1G04980	ATPDIL2-2 (PDI-LIKE 2-2); thiol-disulfide exchange intermediate
252908_at	2.42857	3.29594e-10	AT4G39670	glycolipid binding / glycolipid transporter
254234_at	2.42811	4.04833e-10	AT4G23680	major latex protein-related / MLP-related
248330_at	2.42137	5.49697e-09	AT5G52810	ornithine cyclodeaminase/mu-crystallin family protein
259489_at	2.41908	4.24808e-10	AT1G15790	similar to protein binding / transcription cofactor [Arabidopsis thaliana] (TAIR:AT1G15780.1); similar to Os08g0564800 [Oryza sativa (japonica cultivar-group)] (GB:NP_001062533.1); similar to hypothetical protein OsJ_027171 [Oryza sativa (japonica cultivar-group)] (GB:EAZ43688.1); similar to CTV.22 [Poncirus trifoliata] (GB:AAN62354.1)
263073_at	2.41648	1.31751e-10	AT2G17500	auxin efflux carrier family protein
247109_at	2.41441	4.82909e-08	AT5G65870	ATPSK5 (PHYTOSULFOKINE 5 PRECURSOR); growth factor
255406_at	2.41369	3.65784e-10	AT4G03450	ankyrin repeat family protein
262911_s_at	2.39755	2.11203e-08	AT1G59860;AT1G07400	[AT1G59860, 17.6 kDa class I heat shock protein (HSP17.6A-CI)];[AT1G07400, 17.8 kDa class I heat shock protein (HSP17.8-CI)]
265161_at	2.3962	2.19383e-10	AT1G30900	vacuolar sorting receptor, putative
267178_at	2.3922	2.00934e-10	AT2G37750	unknown protein
265471_at	2.39206	8.16148e-10	AT2G37130	peroxidase 21 (PER21) (P21) (PRXR5)
267483_at	2.38772	4.81463e-10	AT2G02810	ATUTR1/UTR1 (UDP-GALACTOSE TRANSPORTER 1); UDP-galactose transmembrane transporter/ UDP-glucose transmembrane transporter/ pyrimidine nucleotide sugar transmembrane transporter
249481_at	2.38767	3.83701e-10	AT5G38900	DSBA oxidoreductase family protein
265670_s_at	2.37987	5.45441e-09	AT2G32190;AT2G32210	[AT2G32190, similar to unknown protein [Arabidopsis thaliana] (TAIR:AT2G32210.1); similar to unknown [Populus trichocarpa] (GB:ABK92801.1); contains domain PD188784 (PD188784)];[AT2G32210, similar to unknown protein [Arabidopsis thaliana] (TAIR:AT2G32190.1); similar to unknown [Populus trichocarpa] (GB:ABK92801.1); contains domain PD188784 (PD188784)]
259841_at	2.37979	2.50804e-09	AT1G52200	similar to unknown protein [Arabidopsis thaliana] (TAIR:AT3G18470.1); similar to unnamed protein product [Vitis vinifera] (GB:CAO45876.1); contains InterPro domain Protein of unknown function Cys-rich (InterPro:IPR006461)
258158_at	2.37973	2.22901e-10	AT3G17790	ATACP5 (acid phosphatase 5); acid phosphatase/ protein serine/threonine phosphatase
255080_at	2.37938	6.41492e-08	AT4G09030	AGP10 (Arabinogalactan protein 10)
267500_s_at	2.37438	2.25805e-08	AT2G45510;AT2G44890	[AT2G45510, CYP704A2 (cytochrome P450, family 704, subfamily A, polypeptide 2); oxygen binding];[AT2G44890, CYP704A1 (cytochrome P450, family 704, subfamily A, polypeptide 1); oxygen binding]
256169_at	2.36501	4.37941e-09	AT1G51800	leucine-rich repeat protein kinase, putative
261899_at	2.36243	9.33905e-09	AT1G80820	CCR2 (CINNAMOYL COA REDUCTASE)
259272_at	2.35995	3.54505e-11	AT3G01290	band 7 family protein
245052_at	2.3557	1.70233e-10	AT2G26440	pectinesterase family protein
261005_at	2.35394	1.82078e-08	AT1G26420	FAD-binding domain-containing protein
248896_at	2.34904	3.13717e-09	AT5G46350	WRKY8 (WRKY DNA-binding protein 8); transcription factor
253401_at	2.34707	5.83222e-11	AT4G32870	similar to unknown protein [Arabidopsis thaliana] (TAIR:AT2G25770.2); similar to unknown protein [Arabidopsis thaliana] (TAIR:AT2G25770.1); similar to unknown [Populus trichocarpa x Populus deltoides] (GB:ABK96434.1); contains domain SSF55961 (SSF55961)
257763_s_at	2.34124	1.23255e-10	AT3G23120;AT3G23110	[AT3G23120, leucine-rich repeat family protein];[AT3G23110, disease resistance family protein]
266267_at	2.34123	9.35534e-11	AT2G29460	ATGSTU4 (GLUTATHIONE S-TRANSFERASE 22); glutathione transferase
260203_at	2.33917	1.26501e-10	AT1G52890	ANAC019 (Arabidopsis NAC domain containing protein 19); transcription factor
254271_at	2.33432	3.78915e-10	AT4G23150	protein kinase family protein
257100_at	2.32567	2.37054e-09	AT3G25010	disease resistance family protein
250793_at	2.32423	1.14869e-10	AT5G05600	oxidoreductase, 2OG-Fe(II) oxygenase family protein
264832_at	2.31804	5.02101e-09	AT1G03660	similar to ankyrin repeat family protein [Arabidopsis thaliana] (TAIR:AT1G03670.1); similar to unnamed protein product [Vitis vinifera] (GB:CAO23951.1); contains domain ANK REPEAT-CONTAINING (PTHR18958:SF80); contains domain ANKYRIN REPEAT-CONTAINING (PTHR18958)
253099_s_at	2.31708	5.45574e-11	AT4G37530;AT4G37520	[AT4G37530, peroxidase, putative];[AT4G37520, peroxidase 50 (PER50) (P50) (PRXR2)]
263179_at	2.31686	3.30473e-10	AT1G05710	ethylene-responsive protein, putative
260046_at	2.31575	4.25399e-09	AT1G73805	calmodulin binding
247882_at	2.31268	4.55842e-09	AT5G57785	unknown protein
256451_s_at	2.30644	1.02696e-10	AT1G75170	SEC14 cytosolic factor family protein / phosphoglyceride transfer family protein
246831_at	2.30463	9.1635e-11	AT5G26340	MSS1 (SUGAR TRANSPORT PROTEIN 13); carbohydrate transmembrane transporter/ hexose:hydrogen symporter/ high-affinity hydrogen:glucose symporter/ sugar:hydrogen ion symporter
254869_at	2.30172	7.04085e-09	AT4G11890	protein kinase family protein
248551_at	2.29604	5.73735e-11	AT5G50200	WR3 (WOUND-RESPONSIVE 3); nitrate transmembrane transporter
260978_at	2.29414	3.40081e-08	AT1G53540	17.6 kDa class I small heat shock protein (HSP17.6C-CI) (AA 1-156)
245329_at	2.29351	9.01188e-11	AT4G14365	zinc finger (C3HC4-type RING finger) family protein / ankyrin repeat family protein
256050_at	2.29185	1.55227e-10	AT1G07000	ATEXO70B2 (exocyst subunit EXO70 family protein B2); protein binding
259040_at	2.26485	2.86729e-10	AT3G09270	ATGSTU8 (Arabidopsis thaliana Glutathione S-transferase (class tau) 8); glutathione transferase
266150_s_at	2.26095	5.51722e-09	AT2G12290;AT4G19700	[AT2G12290, similar to protein binding / zinc ion binding [Arabidopsis thaliana] (TAIR:AT4G19700.1); similar to unknown [Populus trichocarpa] (GB:ABK94891.1)];[AT4G19700, protein binding / zinc ion binding]
250400_at	2.2598	6.87433e-10	AT5G10740	protein phosphatase 2C-related / PP2C-related
264580_at	2.25463	8.82096e-09	AT1G05340	similar to unknown protein [Arabidopsis thaliana] (TAIR:AT2G32210.1)
246099_at	2.25371	1.08169e-10	AT5G20230	ATBCB (ARABIDOPSIS BLUE-COPPER-BINDING PROTEIN); copper ion binding
262930_at	2.2509	9.06591e-08	AT1G65690	harpin-induced protein-related / HIN1-related / harpin-responsive protein-related
267288_at	2.2467	2.44263e-09	AT2G23680	stress-responsive protein, putative
256877_at	2.24273	7.92162e-10	AT3G26470	similar to ADR1-L1 (ADR1-LIKE 1), ATP binding / protein binding [Arabidopsis thaliana] (TAIR:AT4G33300.2); similar to ADR1-L1 (ADR1-LIKE 1), ATP binding / protein binding [Arabidopsis thaliana] (TAIR:AT4G33300.1); similar to unnamed protein product [Vitis vinifera] (GB:CAO61278.1); contains InterPro domain Disease resistance, plant (InterPro:IPR014011)
265189_at	2.24234	6.96457e-10	AT1G23840	similar to unknown protein [Arabidopsis thaliana] (TAIR:AT1G23830.1); similar to unnamed protein product [Vitis vinifera] (GB:CAO14801.1)
267436_at	2.23846	1.76062e-08	AT2G19190	FRK1 (FLG22-INDUCED RECEPTOR-LIKE KINASE 1); kinase
258787_at	2.23528	6.28357e-09	AT3G11840	U-box domain-containing protein
261269_at	2.22518	3.54208e-10	AT1G26690	emp24/gp25L/p24 family protein
266292_at	2.22232	1.66202e-10	AT2G29350	SAG13 (Senescence-associated gene 13); oxidoreductase
247717_at	2.21691	3.42479e-08	AT5G59320	LTP3 (LIPID TRANSFER PROTEIN 3); lipid binding
265276_at	2.21129	3.34617e-10	AT2G28400	similar to unknown protein [Arabidopsis thaliana] (TAIR:AT5G60680.1); similar to unnamed protein product [Vitis vinifera] (GB:CAO21845.1); contains InterPro domain Protein of unknown function DUF584 (InterPro:IPR007608)
252234_at	2.20891	1.19575e-10	AT3G49780	ATPSK4 (PHYTOSULFOKINE 4 PRECURSOR); growth factor
245266_at	2.20769	1.06286e-10	AT4G17070	peptidyl-prolyl cis-trans isomerase
251633_at	2.1953	6.2527e-07	AT3G57460	catalytic/ metal ion binding / metalloendopeptidase/ zinc ion binding
267496_at	2.18467	2.77761e-09	AT2G30550	lipase class 3 family protein
259850_at	2.18418	1.89828e-08	AT1G72240	similar to unknown protein [Arabidopsis thaliana] (TAIR:AT1G22470.1)
252345_at	2.18196	2.47337e-08	AT3G48640	similar to unknown protein [Arabidopsis thaliana] (TAIR:AT5G66670.2); similar to unknown protein [Arabidopsis thaliana] (TAIR:AT5G66670.1)
258809_at	2.17764	1.27199e-10	AT3G04070	ANAC047 (Arabidopsis NAC domain containing protein 47); transcription factor
262671_at	2.17323	3.20793e-09	AT1G76040	CPK29 (calcium-dependent protein kinase 29); calmodulin-dependent protein kinase/ kinase
258894_at	2.1732	4.8535e-08	AT3G05650	disease resistance family protein
260568_at	2.17307	3.10418e-10	AT2G43570	chitinase, putative
260391_at	2.16865	1.75978e-08	AT1G74020	SS2 (STRICTOSIDINE SYNTHASE 2); strictosidine synthase
248686_at	2.1679	2.70796e-09	AT5G48540	33 kDa secretory protein-related
249096_at	2.16509	1.26077e-08	AT5G43910	pfkB-type carbohydrate kinase family protein
254387_at	2.16479	4.25034e-10	AT4G21850	methionine sulfoxide reductase domain-containing protein / SeIR domain-containing protein
260648_at	2.16263	1.14309e-09	AT1G08050	zinc finger (C3HC4-type RING finger) family protein
246214_at	2.15521	1.04841e-09	AT4G36988;AT4G36990	[AT4G36988, CPuORF49 (Conserved peptide upstream open reading frame 49)];[AT4G36990, HSF4 (HEAT SHOCK FACTOR 4); DNA binding / transcription factor]
264005_at	2.15387	5.85332e-10	AT2G22470	AGP2 (ARABINOGALACTAN-PROTEIN 2)
266017_at	2.15067	4.12071e-10	AT2G18690	similar to unknown protein [Arabidopsis thaliana] (TAIR:AT2G18680.1); similar to hypothetical protein OsI_029427 [Oryza sativa (indica cultivar-group)] (GB:EAZ08195.1)
266142_at	2.15038	1.87464e-10	AT2G39030	GCN5-related N-acetyltransferase (GNAT) family protein
267181_at	2.1496	1.6734e-09	AT2G37760	aldo/keto reductase family protein
258498_at	2.14552	4.13302e-10	AT3G02480	ABA-responsive protein-related
254231_at	2.143	4.49385e-09	AT4G23810	WRKY53 (WRKY DNA-binding protein 53); DNA binding / protein binding / transcription activator/ transcription factor
259385_at	2.13986	3.72074e-10	AT1G13470	similar to unknown protein [Arabidopsis thaliana] (TAIR:AT1G13520.1); similar to unnamed protein product [Vitis vinifera] (GB:CAO42040.1); contains InterPro domain Protein of unknown function DUF1262 (InterPro:IPR010683)
251370_at	2.13123	5.47074e-10	AT3G60450	similar to unknown protein [Arabidopsis thaliana] (TAIR:AT3G60440.1); similar to unnamed protein product [Vitis vinifera] (GB:CAO70569.1); contains InterPro domain Phosphoglycerate mutase (InterPro:IPR013078); contains InterPro domain PRIB5 (InterPro:IPR012398)
266168_at	2.12759	3.5918e-10	AT2G38870	protease inhibitor, putative
250199_at	2.12578	2.25092e-08	AT5G14180	MPL1 (MYZUS PERSICAE-INDUCED LIPASE 1); catalytic
265658_at	2.1235	1.39966e-09	AT2G13810	ALD1 (AGD2-LIKE DEFENSE RESPONSE PROTEIN1); transaminase
260117_at	2.11987	2.13522e-08	AT1G33950	avirulence-responsive family protein / avirulence induced gene (AIG1) family protein
260068_at	2.11603	1.40731e-07	AT1G73805	calmodulin binding
259911_at	2.11532	2.17582e-10	AT1G72680	cinnamyl-alcohol dehydrogenase, putative
264362_at	2.11416	9.05727e-09	AT1G03290	similar to unknown protein [Arabidopsis thaliana] (TAIR:AT4G02880.1); similar to unnamed protein product [Vitis vinifera] (GB:CAO22500.1); contains InterPro domain UBA-like (InterPro:IPR009060)
254423_at	2.10415	5.23162e-09	AT4G21610	LOL2 (LSD ONE LIKE 2); transcription factor
245528_at	2.10359	1.33932e-09	AT4G15530	PPDK (PYRUVATE ORTHOPHOSPHATE DIKINASE); kinase/ pyruvate, phosphate dikinase
254255_at	2.09955	7.67121e-08	AT4G23220	protein kinase family protein
255479_at	2.09826	1.63946e-10	AT4G02380	SAG21 (SENESCENCE-ASSOCIATED GENE 21)
254447_at	2.093	6.8912e-09	AT4G20860	FAD-binding domain-containing protein
264148_at	2.09183	2.04191e-09	AT1G02220	ANAC003 (Arabidopsis NAC domain containing protein 3); transcription factor
262118_at	2.09117	7.86335e-10	AT1G02850	glycosyl hydrolase family 1 protein
259598_at	2.08986	1.894e-10	AT1G27980	pyridoxal-dependent decarboxylase family protein
260943_at	2.08959	1.91187e-10	AT1G45145	ATTRX5 (thioredoxin H-type 5); thiol-disulfide exchange intermediate
256787_at	2.08448	7.41484e-10	AT3G13790	ATBFRUCT1/ATCWINV1 (ARABIDOPSIS THALIANA CELL WALL INVERTASE 1); beta-fructofuranosidase/ hydrolase, hydrolyzing O-glycosyl compounds
254093_at	2.08068	5.31049e-10	AT4G25110	ATMC2 (METACASPASE 2); caspase
261934_at	2.07245	5.66956e-10	AT1G22400	ATUGT85A1/UGT85A1 (UDP-GLUCOSYL TRANSFERASE 85A1); UDP-glycosyltransferase/ glucuronosyltransferase/ transferase, transferring glycosyl groups / transferase, transferring hexosyl groups
257185_at	2.06854	3.99955e-09	AT3G13100	ATMRP7 (Arabidopsis thaliana multidrug resistance-associated protein 7)
255430_at	2.06462	3.18529e-10	AT4G03320	TIC20-IV (TRANSLOCON AT THE INNER ENVELOPE MEMBRANE OF CHLOROPLASTS 20-IV); P-P-bond-hydrolysis-driven protein transmembrane transporter
245757_at	2.06038	2.44314e-10	AT1G35140	PHI-1 (PHOSPHATE-INDUCED 1)
247723_at	2.05738	1.45013e-09	AT5G59220	protein phosphatase 2C, putative / PP2C, putative
262092_at	2.05738	7.5752e-10	AT1G56150	auxin-responsive family protein
267393_at	2.05649	1.27973e-08	AT2G44500	similar to unknown protein [Arabidopsis thaliana] (TAIR:AT3G07900.1); similar to unnamed protein product [Vitis vinifera] (GB:CAO15104.1); contains InterPro domain Protein of unknown function DUF246, plant (InterPro:IPR004348)
265067_at	2.05379	8.72701e-10	AT1G03850	glutaredoxin family protein
266156_at	2.05225	1.37183e-07	AT2G28110	FRA8 (FRAGILE FIBER8); transferase
260225_at	2.04979	2.40705e-09	AT1G74590	ATGSTU10 (Arabidopsis thaliana Glutathione S-transferase (class tau) 10); glutathione transferase
256883_at	2.04644	2.46917e-08	AT3G26440	similar to unknown protein [Arabidopsis thaliana] (TAIR:AT1G13000.2); similar to unknown protein [Arabidopsis thaliana] (TAIR:AT1G13000.1); similar to unnamed protein product [Vitis vinifera] (GB:CAO42517.1); contains InterPro domain Protein of unknown function DUF707 (InterPro:IPR007877)
266835_at	2.04594	5.31839e-10	AT2G29990	NDA2 (ALTERNATIVE NAD(P)H DEHYDROGENASE 2); NADH dehydrogenase
265674_at	2.04269	3.23663e-08	no_match	no_match
248276_at	2.04133	9.05844e-10	AT5G53550	YSL3 (YELLOW STRIPE LIKE 3); oligopeptide transporter
262947_at	2.03463	1.16076e-08	AT1G75750	GASA1 (GAST1 PROTEIN HOMOLOG 1)
246055_at	2.02952	3.30784e-10	AT5G08380	ATAGAL1 (ARABIDOPSIS THALIANA ALPHA-GALACTOSIDASE 1); alpha-galactosidase
258984_at	2.02716	1.41175e-09	AT3G08970	DNAJ heat shock N-terminal domain-containing protein
266247_at	2.02421	8.06741e-10	AT2G27660	DC1 domain-containing protein
262137_at	2.0223	3.41656e-08	AT1G77920	bZIP family transcription factor
251739_at	2.02021	2.07673e-10	AT3G56170	CAN (CA-2+ DEPENDENT NUCLEASE); nuclease
266070_at	2.0186	7.75414e-10	AT2G18660	EXLB3 (EXPANSIN-LIKE B3 PRECURSOR)
257262_at	2.01653	6.30962e-10	AT3G21890	zinc finger (B-box type) family protein
267147_at	2.0164	2.2042e-09	AT2G38240	oxidoreductase, 2OG-Fe(II) oxygenase family protein
254741_s_at	2.01268	9.72054e-10	AT4G13920;AT4G13900	[AT4G13920, disease resistance family protein / LRR family protein];[AT4G13900, pseudogene, similar to NL0D, contains leucine rich-repeat domains Pfam:PF00560, INTERPRO:IPR001611; similar to Cf-4A protein (Lycopersicon esculentum) gi|3097197|emb|CAA73187; blastp match of 33% identity and 2.9e-93 P-value to GP|4235641|gb|AAD13301.1||AF119040 NL0D {Lycopersicon esculentum}]
251970_at	2.00986	1.69757e-09	AT3G53150	UGT73D1 (UDP-GLUCOSYL TRANSFERASE 73D1); UDP-glycosyltransferase
249494_at	2.00377	9.01544e-09	AT5G39050	transferase family protein
262275_at	2.00286	2.83016e-07	AT1G68710	haloacid dehalogenase-like hydrolase family protein
252984_at	2.00234	1.49283e-09	AT4G37990	ELI3-2 (ELICITOR-ACTIVATED GENE 3)
248134_at	1.99769	5.69713e-09	AT5G54860	integral membrane transporter family protein
262082_s_at	1.98277	3.59349e-09	AT1G56140;AT1G56130;AT1G56120	[AT1G56140, leucine-rich repeat family protein / protein kinase family protein];[AT1G56130, leucine-rich repeat family protein / protein kinase family protein];[AT1G56120, leucine-rich repeat family protein / protein kinase family protein]
266993_at	1.98263	4.16555e-10	AT2G39210	nodulin family protein
247314_at	1.98162	3.15798e-09	AT5G64000	SAL2; 3'(2'),5'-bisphosphate nucleotidase/ inositol or phosphatidylinositol phosphatase
264685_at	1.97613	1.70248e-08	AT1G65610	ATGH9A2/KOR2 (ARABIDOPSIS THALIANA GLYCOSYL HYDROLASE 9A2); hydrolase, hydrolyzing O-glycosyl compounds
260601_at	1.97399	3.14455e-10	AT1G55910	ZIP11 (ZINC TRANSPORTER 11 PRECURSOR); cation transmembrane transporter/ metal ion transmembrane transporter
260900_s_at	1.97054	2.89692e-10	AT1G21400;AT5G34780	[AT1G21400, 2-oxoisovalerate dehydrogenase, putative / 3-methyl-2-oxobutanoate dehydrogenase, putative / branched-chain alpha-keto acid dehydrogenase E1 alpha subunit, putative];[AT5G34780, dehydrogenase E1 component family protein]
256576_at	1.96498	4.29373e-08	AT3G28210	PMZ; zinc ion binding
249974_at	1.96077	7.11328e-09	AT5G18780	F-box family protein
247440_at	1.96069	6.22427e-09	AT5G62680	proton-dependent oligopeptide transport (POT) family protein
247740_at	1.96028	1.35928e-07	AT5G58940	CRCK1 (CALMODULIN-BINDING RECEPTOR-LIKE CYTOPLASMIC KINASE 1); kinase
267246_at	1.95631	4.11845e-10	AT2G30250	WRKY25 (WRKY DNA-binding protein 25); transcription factor
254889_at	1.95582	2.85149e-08	AT4G11650	ATOSM34 (OSMOTIN 34)
262832_s_at	1.95512	8.94192e-10	AT1G14870;AT1G14880	[AT1G14870, Identical to Uncharacterized protein At1g14870 [Arabidopsis Thaliana] (GB:Q9LQU4); similar to unknown protein [Arabidopsis thaliana] (TAIR:AT5G35525.1); similar to unnamed protein product [Vitis vinifera] (GB:CAO42338.1); contains InterPro domain Aspartic acid and asparagine hydroxylation site (InterPro:IPR000152); contains InterPro domain Protein of unknown function Cys-rich (InterPr…
261413_at	1.95499	4.42058e-09	AT1G07630	PLL5 (POL-like 5); protein serine/threonine phosphatase
248970_at	1.95351	4.28829e-10	AT5G45380	sodium:solute symporter family protein
252346_at	1.95248	1.24314e-07	AT3G48650	pseudogene, At14a-related protein, similar to At14a (GI:11994571 and GI:11994573) (Arabidopsis thaliana)
262237_at	1.95243	1.34609e-09	AT1G48320	thioesterase family protein
257535_at	1.9464	4.2653e-08	AT3G09490	chloroplast lumen common family protein
249454_at	1.94621	5.4987e-10	AT5G39520	similar to unknown protein [Arabidopsis thaliana] (TAIR:AT5G39530.1); similar to unnamed protein product [Vitis vinifera] (GB:CAO15021.1)
252511_at	1.94485	1.41852e-07	AT3G46280	protein kinase-related
258259_s_at	1.94466	1.32725e-09	AT3G26820;AT3G26840	[AT3G26820, esterase/lipase/thioesterase family protein];[AT3G26840, esterase/lipase/thioesterase family protein]
263374_at	1.94272	4.30147e-09	AT2G20560	DNAJ heat shock family protein
246524_at	1.9399	2.72162e-08	AT5G15860	ATPCME (PRENYLCYSTEINE METHYLESTERASE); prenylcysteine methylesterase
259757_at	1.93967	1.1864e-07	AT1G77510	ATPDIL1-2 (PDI-LIKE 1-2); protein disulfide isomerase
255904_at	1.93454	8.47133e-10	AT1G17860	trypsin and protease inhibitor family protein / Kunitz family protein
255599_at	1.93301	3.85625e-08	AT4G01010	ATCNGC13 (cyclic nucleotide gated channel 13); calmodulin binding / cyclic nucleotide binding / ion channel
249806_at	1.93277	1.79651e-08	AT5G23850	similar to unknown protein [Arabidopsis thaliana] (TAIR:AT3G48980.1); similar to unnamed protein product [Vitis vinifera] (GB:CAO17250.1); contains InterPro domain Protein of unknown function DUF821, CAP10-like (InterPro:IPR008539); contains InterPro domain Lipopolysaccharide-modifying protein (InterPro:IPR006598)
267300_at	1.92999	9.46871e-09	AT2G30140	UDP-glucoronosyl/UDP-glucosyl transferase family protein
246197_at	1.92199	3.01133e-08	AT4G37010	caltractin, putative / centrin, putative
254265_s_at	1.91115	6.53991e-10	AT4G23140;AT4G23160	[AT4G23140, CRK6 (CYSTEINE-RICH RLK 6); kinase];[AT4G23160, protein kinase family protein]
265597_at	1.91068	1.54902e-07	AT2G20142	transmembrane receptor
259058_at	1.90705	1.37372e-09	AT3G03470	CYP89A9 (cytochrome P450, family 87, subfamily A, polypeptide 9); oxygen binding
258941_at	1.90588	9.30743e-07	AT3G09940	ATMDAR3/MDHAR (MONODEHYDROASCORBATE REDUCTASE); monodehydroascorbate reductase (NADH)
265837_at	1.9058	2.0991e-09	AT2G14560	similar to unknown protein [Arabidopsis thaliana] (TAIR:AT1G33840.1); similar to unnamed protein product [Vitis vinifera] (GB:CAO48825.1); contains InterPro domain Protein of unknown function DUF567 (InterPro:IPR007612)
262607_at	1.90389	2.13462e-09	AT1G13990	similar to unnamed protein product [Vitis vinifera] (GB:CAO68469.1)
248037_at	1.90179	1.89312e-08	AT5G55930	ATOPT1 (oligopeptide transporter 1); oligopeptide transporter
253103_at	1.90051	3.83481e-08	AT4G36110	auxin-responsive protein, putative
251272_at	1.89741	1.08022e-08	AT3G61890	ATHB-12 (ARABIDOPSIS THALIANA HOMEOBOX PROTEIN 12); transcription factor
252076_at	1.89459	7.15349e-10	AT3G51660	macrophage migration inhibitory factor family protein / MIF family protein
254784_at	1.88916	6.29913e-10	AT4G12720	AtNUDT7 (ARABIDOPSIS THALIANA NUDIX HYDROLASE HOMOLOG 7); hydrolase/ nucleoside-diphosphatase
261485_at	1.88257	1.35894e-09	AT1G14360	ATUTR3/UTR3 (UDP-GALACTOSE TRANSPORTER 3); pyrimidine nucleotide sugar transmembrane transporter
249264_s_at	1.8798	9.10912e-09	AT5G41750;AT5G41740	[AT5G41750, disease resistance protein (TIR-NBS-LRR class), putative];[AT5G41740, disease resistance protein (TIR-NBS-LRR class), putative]
246370_at	1.87833	9.33881e-08	AT1G51920	unknown protein
257835_at	1.87771	2.81659e-06	AT3G25180	CYP82G1 (cytochrome P450, family 82, subfamily G, polypeptide 1); oxygen binding
249375_at	1.87757	1.29952e-09	AT5G40730	AGP24 (ARABINOGALACTAN PROTEIN 24)
257774_at	1.87275	2.79425e-08	AT3G29250	oxidoreductase
267567_at	1.87264	8.13654e-10	AT2G30770	CYP71A13 (CYTOCHROME P450, FAMILY 71, SUBFAMILY A, POLYPEPTIDE 13); indoleacetaldoxime dehydratase/ oxygen binding
256425_at	1.87077	1.48369e-09	AT1G33560	ADR1 (ACTIVATED DISEASE RESISTANCE 1)
260401_at	1.87028	1.58919e-09	AT1G69840	band 7 family protein
246401_at	1.87014	3.82962e-08	AT1G57560	AtMYB50 (myb domain protein 50); DNA binding / transcription factor
261161_at	1.8663	2.97081e-09	AT1G34420	leucine-rich repeat family protein / protein kinase family protein
245611_at	1.86305	1.81735e-09	AT4G14390	ankyrin repeat family protein
260546_at	1.85725	5.14951e-09	AT2G43520	ATTI2 (ARABIDOPSIS THALIANA TRYPSIN INHIBITOR PROTEIN 2); trypsin inhibitor
248169_at	1.85423	2.12784e-09	AT5G54610	ANK (ANKYRIN); protein binding
260728_at	1.85144	1.43434e-08	AT1G48210	serine/threonine protein kinase, putative
247570_at	1.85041	1.54038e-08	AT5G61250	ATGUS1 (ARABIDOPSIS THALIANA GLUCURONIDASE 1); beta-glucuronidase
267380_at	1.84809	3.41794e-08	AT2G26170	CYP711A1 (MORE AXILLARY BRANCHES 1); oxygen binding
267412_at	1.84401	1.64358e-07	AT2G34940	vacuolar sorting receptor, putative
256569_at	1.84022	7.21002e-09	AT3G19550	similar to hypothetical protein [Vitis vinifera] (GB:CAN60715.1)
249372_at	1.8402	5.62829e-09	AT5G40760	G6PD6 (GLUCOSE-6-PHOSPHATE DEHYDROGENASE 6); glucose-6-phosphate dehydrogenase
259992_at	1.83858	2.11884e-08	AT1G67970	AT-HSFA8 (Arabidopsis thaliana heat shock transcription factor A8); DNA binding / transcription factor
257139_at	1.83614	4.64882e-09	AT3G28890	leucine-rich repeat family protein
256911_at	1.83445	2.89447e-09	AT3G24090	transaminase
261339_at	1.8338	2.83314e-07	AT1G35710	leucine-rich repeat transmembrane protein kinase, putative
262408_at	1.8311	7.62777e-09	AT1G34750	protein phosphatase 2C, putative / PP2C, putative
246260_at	1.83109	1.70485e-08	AT1G31820	amino acid permease family protein
247493_at	1.82942	1.34803e-08	AT5G61900	BON1 (BONZAI1); calcium-dependent phospholipid binding
260408_at	1.82916	1.50153e-08	AT1G69880	ATH8 (thioredoxin H-type 8); thiol-disulfide exchange intermediate
247835_at	1.82726	3.38344e-08	AT5G57910	similar to unknown protein [Arabidopsis thaliana] (TAIR:AT4G30630.1); similar to unnamed protein product [Vitis vinifera] (GB:CAO66657.1)
248327_at	1.82009	5.85336e-09	AT5G52750	heavy-metal-associated domain-containing protein
262177_at	1.8198	2.124e-09	AT1G74710	ICS1 (ISOCHORISMATE SYNTHASEI); isochorismate synthase
265943_at	1.81496	4.41816e-08	AT2G19570	CDA1 (CYTIDINE DEAMINASE 1)
256256_at	1.81482	6.20898e-09	AT3G11230	yippee family protein
257591_at	1.81303	9.31777e-07	AT3G24900	disease resistance family protein / LRR family protein
257314_at	1.8128	3.51606e-09	AT3G26590	MATE efflux family protein
253636_at	1.81175	2.43597e-07	AT4G30500	similar to unknown protein [Arabidopsis thaliana] (TAIR:AT2G23940.1); similar to unnamed protein product [Vitis vinifera] (GB:CAO22157.1); contains InterPro domain Protein of unknown function DUF788 (InterPro:IPR008506)
266371_at	1.81131	2.40662e-09	AT2G41410	calmodulin, putative
251705_at	1.80753	8.10829e-10	AT3G56400	WRKY70 (WRKY DNA-binding protein 70); transcription factor
245854_at	1.80662	3.06488e-09	AT5G13490	AAC2 (ADP/ATP CARRIER 2); ATP:ADP antiporter/ binding
246238_at	1.8059	6.43611e-08	AT4G36670	mannitol transporter, putative
259553_x_at	1.80508	2.77188e-08	AT1G21310	ATEXT3 (EXTENSIN 3); structural constituent of cell wall
248335_at	1.79948	2.64927e-08	AT5G52450	MATE efflux protein-related
266181_at	1.79938	4.24697e-09	AT2G02390	ATGSTZ1 (GLUTATHIONE S-TRANSFERASE 18); glutathione transferase
252200_at	1.79861	2.3561e-08	AT3G50280	transferase family protein
263183_at	1.79294	5.43248e-09	AT1G05570	CALS1 (CALLOSE SYNTHASE 1); transferase, transferring glycosyl groups
245513_at	1.79085	6.1777e-08	AT4G15780	ATVAMP724 (Arabidopsis thaliana vesicle-associated membrane protein 724)
256522_at	1.79021	1.16749e-09	AT1G66160	U-box domain-containing protein
264223_s_at	1.78991	9.76015e-09	AT3G16030	CES101 (CALLUS EXPRESSION OF RBCS 101); carbohydrate binding / kinase
248698_at	1.7879	3.67981e-09	AT5G48380	leucine-rich repeat family protein / protein kinase family protein
264506_at	1.78666	9.82365e-09	AT1G09560	GLP5 (GERMIN-LIKE PROTEIN 5); manganese ion binding / metal ion binding / nutrient reservoir
247800_at	1.78413	1.17513e-08	AT5G58570	unknown protein
266098_at	1.78406	1.40937e-08	AT2G37870	protease inhibitor/seed storage/lipid transfer protein (LTP) family protein
266238_at	1.78309	1.63568e-09	AT2G29400	TOPP1 (TYPE ONE PROTEIN PHOSPHATASE 1); protein serine/threonine phosphatase
264592_at	1.7729	5.39505e-09	AT2G17720	oxidoreductase, 2OG-Fe(II) oxygenase family protein
249777_at	1.77277	1.29366e-09	AT5G24210	lipase class 3 family protein
245385_at	1.77086	8.62134e-10	AT4G14020	rapid alkalinization factor (RALF) family protein
253776_at	1.76963	8.31292e-09	AT4G28390	AAC3 (ADP/ATP CARRIER 3); ATP:ADP antiporter/ binding
264767_at	1.76956	3.22085e-07	AT1G61380	S-locus protein kinase, putative
249626_at	1.76121	4.00014e-08	AT5G37540	aspartyl protease family protein
264923_s_at	1.75617	8.11128e-07	AT1G65970;AT1G60740	[AT1G65970, TPX2 (THIOREDOXIN-DEPENDENT PEROXIDASE 2); antioxidant];[AT1G60740, peroxiredoxin type 2, putative]
260553_at	1.75615	2.31422e-07	AT2G41800	similar to unknown protein [Arabidopsis thaliana] (TAIR:AT2G41810.1); similar to unnamed protein product [Vitis vinifera] (GB:CAO23583.1); similar to hypothetical protein [Vitis vinifera] (GB:CAN80832.1); contains InterPro domain Protein of unknown function DUF642 (InterPro:IPR006946); contains InterPro domain Galactose-binding like (InterPro:IPR008979)
253992_at	1.75578	1.77017e-07	AT4G26060	similar to unknown protein [Arabidopsis thaliana] (TAIR:AT5G57060.1); similar to unnamed protein product [Vitis vinifera] (GB:CAO65021.1); contains domain PTHR10052 (PTHR10052); contains domain PTHR10052:SF2 (PTHR10052:SF2)
252403_at	1.75507	4.93656e-09	AT3G48080	lipase class 3 family protein / disease resistance protein-related
247780_at	1.74823	1.26213e-06	AT5G58770	dehydrodolichyl diphosphate synthase, putative / DEDOL-PP synthase, putative
267546_at	1.74793	1.36224e-08	AT2G32680	disease resistance family protein
248676_at	1.74389	2.19584e-08	AT5G48850	male sterility MS5 family protein
246600_at	1.74224	4.97327e-09	AT5G14930	SAG101 (SENESCENCE-ASSOCIATED GENE 101); triacylglycerol lipase
250477_at	1.74212	2.73538e-06	AT5G10190	transporter-related
253687_at	1.74071	2.66633e-09	AT4G29520	similar to unnamed protein product [Vitis vinifera] (GB:CAO65389.1); contains InterPro domain Saposin B (InterPro:IPR008139)
250423_s_at	1.73844	1.17345e-07	AT5G10600;AT5G10610	[AT5G10600, CYP81K2 (cytochrome P450, family 81, subfamily K, polypeptide 2); oxygen binding];[AT5G10610, CYP81K1 (cytochrome P450, family 81, subfamily K, polypeptide 1); oxygen binding]
254242_at	1.73245	1.61822e-06	AT4G23200	protein kinase family protein
246607_at	1.73228	1.77206e-07	AT5G35370	carbohydrate binding / kinase
259403_at	1.72919	1.72083e-09	AT1G17745	PGDH (3-PHOSPHOGLYCERATE DEHYDROGENASE); phosphoglycerate dehydrogenase
245932_at	1.72791	3.72505e-08	AT5G09290	3'(2'),5'-bisphosphate nucleotidase, putative / inositol polyphosphate 1-phosphatase, putative
252383_at	1.7267	3.23874e-09	AT3G47780	ATATH6 (ABC2 homolog 6); ATPase, coupled to transmembrane movement of substances
262910_at	1.72218	1.64991e-08	AT1G59710	similar to unknown protein [Arabidopsis thaliana] (TAIR:AT1G27100.1); similar to unknown [Populus trichocarpa] (GB:ABK94560.1); contains InterPro domain Protein of unknown function DUF569 (InterPro:IPR007679); contains InterPro domain Actin-crosslinking proteins (InterPro:IPR008999)
253987_at	1.71847	1.50488e-08	AT4G26270	phosphofructokinase family protein
249910_at	1.71799	2.50003e-08	AT5G22630	ADT5 (AROGENATE DEHYDRATASE 5); arogenate dehydratase/ prephenate dehydratase
247487_at	1.71705	4.44872e-09	AT5G62150	peptidoglycan-binding LysM domain-containing protein
258362_at	1.71416	4.72537e-07	AT3G14280	similar to hypothetical protein [Vitis vinifera] (GB:CAN62135.1)
262887_at	1.71088	1.83595e-07	AT1G14780	similar to unknown protein [Arabidopsis thaliana] (TAIR:AT4G24290.2); similar to unnamed protein product [Vitis vinifera] (GB:CAO42380.1); contains InterPro domain Membrane attack complex component/perforin/complement C9 (InterPro:IPR001862)
258133_at	1.70958	1.01378e-07	AT3G24500	ATMBF1C/MBF1C (MULTIPROTEIN BRIDGING FACTOR 1C); DNA binding / transcription coactivator/ transcription factor
251182_at	1.70557	2.61529e-09	AT3G62600	DNAJ heat shock family protein
252740_at	1.70385	6.19425e-08	AT3G43270	pectinesterase family protein
250435_at	1.6967	1.75301e-09	AT5G10380	zinc finger (C3HC4-type RING finger) family protein
245200_at	1.69574	8.85382e-09	AT1G67850	similar to unknown protein [Arabidopsis thaliana] (TAIR:AT1G13000.2); similar to unknown protein [Arabidopsis thaliana] (TAIR:AT1G13000.1); similar to unnamed protein product [Vitis vinifera] (GB:CAO42517.1); contains InterPro domain Protein of unknown function DUF707 (InterPro:IPR007877)
260211_at	1.69542	2.14352e-07	AT1G74440	similar to unknown protein [Arabidopsis thaliana] (TAIR:AT1G18720.1); similar to unknown [Populus trichocarpa] (GB:ABK94463.1); similar to hypothetical protein [Vitis vinifera] (GB:CAN69808.1); contains InterPro domain Protein of unknown function DUF962 (InterPro:IPR009305)
255844_at	1.69525	1.81523e-07	AT2G33580	protein kinase family protein / peptidoglycan-binding LysM domain-containing protein
251790_at	1.69302	1.76198e-08	AT3G55470	C2 domain-containing protein
267028_at	1.69299	8.58354e-09	AT2G38470	WRKY33 (WRKY DNA-binding protein 33); transcription factor
257624_at	1.69205	1.75313e-07	AT3G26220	CYP71B3 (cytochrome P450, family 71, subfamily B, polypeptide 3); oxygen binding
261895_at	1.6883	1.02394e-08	AT1G80830	NRAMP1 (NRAMP metal ion transporter 1); manganese ion transmembrane transporter/ metal ion transmembrane transporter
263135_at	1.68583	1.02959e-07	AT1G78550	oxidoreductase, 2OG-Fe(II) oxygenase family protein
252587_at	1.68456	7.26304e-09	AT3G45620	transducin family protein / WD-40 repeat family protein
253414_at	1.68099	2.30689e-09	AT4G33050	EDA39 (embryo sac development arrest 39); calmodulin binding
254266_at	1.68094	2.53905e-08	AT4G23130	CRK5 (CYSTEINE-RICH RLK5); kinase
254723_at	1.67989	1.2424e-08	AT4G13510	AMT1;1 (AMMONIUM TRANSPORT 1); ammonium transmembrane transporter
260899_at	1.67979	3.20426e-09	AT1G21370	similar to unnamed protein product [Vitis vinifera] (GB:CAO60871.1)
255319_at	1.67611	7.55352e-06	AT4G04220	disease resistance family protein
255590_at	1.676	6.01816e-09	AT4G01610	cathepsin B-like cysteine protease, putative
255596_at	1.67567	3.46623e-07	AT4G01720	WRKY47 (WRKY DNA-binding protein 47); transcription factor
266368_at	1.67474	4.59994e-09	AT2G41380	embryo-abundant protein-related
256793_at	1.67367	1.59761e-08	AT3G22160	VQ motif-containing protein
264648_at	1.67362	1.09246e-07	AT1G09080	BIP3; ATP binding
246327_at	1.67241	1.04793e-08	AT1G16670	protein kinase family protein
262703_at	1.67224	4.18611e-08	AT1G16510	auxin-responsive family protein
255787_at	1.66847	1.39413e-06	AT2G33590	cinnamoyl-CoA reductase family
256589_at	1.66744	8.195e-07	AT3G28740	cytochrome P450 family protein
256170_at	1.66567	1.93383e-08	AT1G51790	kinase
252437_at	1.66148	1.40457e-08	AT3G47380	invertase/pectin methylesterase inhibitor family protein
252981_at	1.65457	8.08809e-08	AT4G38260	similar to unknown protein [Arabidopsis thaliana] (TAIR:AT1G20740.1); similar to unnamed protein product [Vitis vinifera] (GB:CAO47527.1); contains InterPro domain Protein of unknown function DUF833 (InterPro:IPR008551)
251840_at	1.65432	4.13009e-09	AT3G54960	ATPDIL1-3 (PDI-LIKE 1-3); thiol-disulfide exchange intermediate
260744_at	1.65363	1.18426e-06	AT1G15010	similar to unknown protein [Arabidopsis thaliana] (TAIR:AT2G01300.1); similar to unnamed protein product [Vitis vinifera] (GB:CAO42242.1)
255148_at	1.65184	8.90829e-09	AT4G08470	MAPKKK10 (Mitogen-activated protein kinase kinase kinase 10); kinase
266901_at	1.64986	4.50271e-07	AT2G34600	JAZ7/TIFY5B (JASMONATE-ZIM-DOMAIN PROTEIN 7)
263935_at	1.64974	3.06799e-07	AT2G35930	U-box domain-containing protein
250644_at	1.64878	3.37772e-06	AT5G06750	protein phosphatase 2C family protein / PP2C family protein
254262_at	1.64725	2.07359e-09	AT4G23470	hydroxyproline-rich glycoprotein family protein
245566_at	1.64357	1.38336e-08	AT4G14610	pseudogene, disease resistance protein (CC-NBS-LRR class), putative, domain signature CC-NBS-LRR exists, suggestive of a disease resistance protein.; blastp match of 45% identity and 2.2e-162 P-value to GP|24461866|gb|AAN62353.1|AF506028_20|AF506028 NBS-LRR type disease resistance protein {Poncirus trifoliata}
256183_at	1.64205	7.90381e-09	AT1G51660	ATMKK4 (MITOGEN-ACTIVATED PROTEIN KINASE KINASE 4); MAP kinase kinase/ kinase
246422_at	1.64148	2.08737e-08	AT5G17060	ATARFB1B; GTP binding
252450_s_at	1.63711	1.89359e-08	AT3G47090;AT3G47580	[AT3G47090, leucine-rich repeat transmembrane protein kinase, putative];[AT3G47580, leucine-rich repeat transmembrane protein kinase, putative]
254624_at	1.63378	2.83825e-08	AT4G18580	unknown protein
255872_at	1.63135	1.65019e-08	AT2G30360	CIPK11 (SOS3-INTERACTING PROTEIN 4); kinase
251930_at	1.63061	1.33819e-07	AT3G53780	rhomboid family protein
264355_at	1.62833	3.26551e-08	AT1G03210	phenazine biosynthesis PhzC/PhzF family protein
264867_at	1.62732	4.47254e-08	AT1G24150	ATFH4/FH4 (FORMIN HOMOLOGUE 4); actin binding / protein binding
249983_at	1.62669	9.52727e-06	AT5G18470	curculin-like (mannose-binding) lectin family protein
252373_at	1.62606	6.10946e-08	AT3G48090	EDS1 (ENHANCED DISEASE SUSCEPTIBILITY 1); signal transducer/ triacylglycerol lipase
247266_at	1.62537	3.76997e-07	AT5G64570	XYL4 (beta-xylosidase 4); hydrolase, hydrolyzing O-glycosyl compounds
265868_at	1.62492	2.38192e-09	AT2G01650	PUX2 (PLANT UBX DOMAIN-CONTAINING PROTEIN 2); nucleic acid binding / zinc ion binding
252309_at	1.62211	7.4171e-07	AT3G49340	cysteine proteinase, putative
249719_at	1.62204	1.75268e-08	AT5G35735	auxin-responsive family protein
246749_at	1.62199	7.90972e-07	AT5G27830	similar to hypothetical protein [Vitis vinifera] (GB:CAN74239.1); contains InterPro domain Folate receptor (InterPro:IPR004269)
267592_at	1.62142	8.50604e-08	AT2G39710	aspartyl protease family protein
257377_at	1.61965	6.93743e-09	AT2G28890	PLL4 (POLTERGEIST LIKE 4); protein serine/threonine phosphatase
253915_at	1.61772	4.94949e-09	AT4G27280	calcium-binding EF hand family protein
264458_at	1.61727	4.1314e-08	AT1G10410	similar to CW14 [Arabidopsis thaliana] (TAIR:AT1G59650.1); similar to expressed protein [Oryza sativa (japonica cultivar-group)] (GB:ABF98316.1); contains InterPro domain Protein of unknown function DUF1336 (InterPro:IPR009769)
249988_at	1.61705	4.78002e-09	AT5G18310	similar to unknown protein [Arabidopsis thaliana] (TAIR:AT5G48500.1); similar to unnamed protein product [Vitis vinifera] (GB:CAO38794.1)
252291_s_at	1.61495	2.46779e-08	AT3G49120;AT3G49110	[AT3G49120, ATPCB/ATPERX34/PERX34/PRXCB (PEROXIDASE 34); peroxidase];[AT3G49110, ATPCA/ATPRX33/PRX33/PRXCA (PEROXIDASE 33); peroxidase]
254190_at	1.61291	3.15293e-07	AT4G23885	similar to unknown protein [Arabidopsis thaliana] (TAIR:AT5G24165.1); similar to unnamed protein product [Vitis vinifera] (GB:CAO69543.1)
263032_at	1.61208	6.93267e-09	AT1G23850	similar to unknown protein [Arabidopsis thaliana] (TAIR:AT1G23840.1); similar to hypothetical protein [Vitis vinifera] (GB:CAN74577.1)
247945_at	1.61041	7.32586e-06	AT5G57150	basic helix-loop-helix (bHLH) family protein
245228_at	1.61018	1.07412e-07	AT3G29810	COBL2 (COBRA-LIKE PROTEIN 2 PRECURSOR)
251342_at	1.6098	7.41033e-09	AT3G60690	auxin-responsive family protein
260804_at	1.60961	6.88229e-08	AT1G78410	VQ motif-containing protein
254521_at	1.60943	9.0552e-09	AT5G44820	similar to unknown protein [Arabidopsis thaliana] (TAIR:AT4G19970.1); similar to unnamed protein product [Vitis vinifera] (GB:CAO46707.1); contains domain PTHR10483:SF6 (PTHR10483:SF6); contains domain PTHR10483 (PTHR10483)
253900_at	1.60832	9.48284e-09	AT4G27130	eukaryotic translation initiation factor SUI1, putative
248263_at	1.60636	4.26129e-08	AT5G53370	ATPMEPCRF; pectinesterase
250627_at	1.60533	7.72571e-08	AT5G07360	amidase family protein
261692_at	1.60443	1.03237e-08	AT1G08450	CRT3 (CALRETICULIN 3); calcium ion binding
246909_at	1.60398	6.30008e-07	AT5G25770	similar to unnamed protein product [Vitis vinifera] (GB:CAO44054.1); contains domain PTHR10992 (PTHR10992); contains domain SSF53474 (SSF53474); contains domain G3DSA:3.40.50.1820 (G3DSA:3.40.50.1820)
263948_at	1.60278	7.58371e-07	AT2G35980	YLS9 (YELLOW-LEAF-SPECIFIC GENE 9)
265358_at	1.60237	6.54541e-09	AT2G16710	hesB-like domain-containing protein
250090_at	1.59875	3.75727e-08	AT5G17330	GAD (Glutamate decarboxylase 1); calmodulin binding
261927_at	1.59733	2.04807e-08	AT1G22500	zinc finger (C3HC4-type RING finger) family protein
252977_at	1.59657	1.85423e-08	AT4G38560	similar to pEARLI4 [Arabidopsis thaliana] (TAIR:AT2G20960.1); contains InterPro domain Phospholipase-like, arabidopsis (InterPro:IPR007942)
251625_at	1.59526	2.5735e-08	AT3G57260	BGL2 (PATHOGENESIS-RELATED PROTEIN 2); glucan 1,3-beta-glucosidase/ hydrolase, hydrolyzing O-glycosyl compounds
263478_at	1.59474	1.79143e-08	AT2G31880	leucine-rich repeat transmembrane protein kinase, putative
255254_at	1.59378	6.41683e-09	AT4G05030	heavy-metal-associated domain-containing protein
257466_at	1.58826	1.35034e-08	AT1G62840	similar to unknown protein [Arabidopsis thaliana] (TAIR:AT1G12320.1); similar to unnamed protein product [Vitis vinifera] (GB:CAO24498.1); contains InterPro domain Protein of unknown function DUF1442 (InterPro:IPR009902)
250083_at	1.58565	3.49295e-08	AT5G17220	ATGSTF12 (GLUTATHIONE S-TRANSFERASE 26); glutathione transferase
257844_at	1.58551	4.6987e-08	AT3G28480	oxidoreductase, 2OG-Fe(II) oxygenase family protein
248796_at	1.58389	1.34424e-07	AT5G47180	vesicle-associated membrane family protein / VAMP family protein
256337_at	1.58368	6.46536e-09	AT1G72060	serine-type endopeptidase inhibitor
253343_at	1.58154	3.36882e-09	AT4G33540	metallo-beta-lactamase family protein
264958_at	1.57912	1.73556e-08	AT1G76960	unknown protein
266869_at	1.57828	6.79505e-09	AT2G44660	transferase, transferring glycosyl groups
251063_at	1.57801	9.39951e-08	AT5G01850	protein kinase, putative
254396_at	1.57783	4.8387e-08	AT4G21680	proton-dependent oligopeptide transport (POT) family protein
262694_at	1.57755	2.8656e-08	AT1G62790	protease inhibitor/seed storage/lipid transfer protein (LTP) family protein
266246_at	1.57651	2.25229e-07	AT2G27690	CYP94C1 (cytochrome P450, family 94, subfamily C, polypeptide 1); oxygen binding
264663_at	1.57419	3.26565e-09	AT1G09970	leucine-rich repeat transmembrane protein kinase, putative
254252_at	1.57372	4.28212e-08	AT4G23310	receptor-like protein kinase, putative
247529_at	1.57282	5.43786e-08	AT5G61520	hexose transporter, putative
247488_at	1.57267	4.98421e-09	AT5G61820	similar to MtN19-like protein [Pisum sativum] (GB:AAU14999.2); contains InterPro domain Stress up-regulated Nod 19 (InterPro:IPR011692)
250829_at	1.57243	5.80812e-08	AT5G04720	ADR1-L2 (ADR1-LIKE 2); ATP binding / nucleoside-triphosphatase/ nucleotide binding / protein binding
254042_at	1.57193	3.34574e-07	AT4G25810	XTR6 (XYLOGLUCAN ENDOTRANSGLYCOSYLASE 6); hydrolase, acting on glycosyl bonds
259561_at	1.57155	8.61969e-08	AT1G21250	WAK1 (CELL WALL-ASSOCIATED KINASE); kinase
255912_at	1.5688	2.39496e-06	AT1G66960	lupeol synthase, putative / 2,3-oxidosqualene-triterpenoid cyclase, putative
251528_at	1.56765	1.78992e-07	AT3G58600	similar to ATNAP4 (ARABIDOPSIS THALIANA NON-INTRINSIC ABC PROTEIN 4) [Arabidopsis thaliana] (TAIR:AT1G03900.1); similar to unnamed protein product [Vitis vinifera] (GB:CAO69858.1); contains InterPro domain Adaptin ear-binding coat-associated protein 1 NECAP-1; (InterPro:IPR012466)
256308_s_at	1.56552	2.78643e-06	AT1G30420;AT1G30410	[AT1G30420, ATMRP12 (Arabidopsis thaliana multidrug resistance-associated protein 12)];[AT1G30410, ATMRP13 (Arabidopsis thaliana multidrug resistance-associated protein 13)]
257919_at	1.56464	1.05018e-07	AT3G23250	AtMYB15/AtY19/MYB15 (myb domain protein 15); DNA binding / transcription factor
247558_at	1.56349	7.22497e-08	AT5G61060	HDA05 (HISTONE DEACETYLASE5); histone deacetylase
259852_at	1.56151	5.16034e-08	AT1G72280	AERO1 (ARABIDOPSIS ENDOPLASMIC RETICULUM OXIDOREDUCTINS 1); FAD binding / electron carrier/ oxidoreductase, acting on sulfur group of donors, disulfide as acceptor / protein binding
245567_at	1.55789	5.34113e-08	AT4G14630	GLP9 (GERMIN-LIKE PROTEIN 9); manganese ion binding / metal ion binding / nutrient reservoir
267008_at	1.55577	4.94311e-09	AT2G39350	ABC transporter family protein
264382_at	1.5544	1.05234e-08	AT2G25110	SDF2 (STROMAL CELL-DERIVED FACTOR 2-LIKE PROTEIN PRECURSOR)
246620_at	1.55306	4.30463e-08	AT5G36220	CYP81D1 (CYTOCHROME P450 91A1); oxygen binding
245302_at	1.55218	3.17772e-06	AT4G17695	KAN3 (KANADI 3); DNA binding / transcription factor
256366_at	1.55032	4.10917e-08	AT1G66880	serine/threonine protein kinase family protein
254416_at	1.55026	8.92901e-09	AT4G21380	ARK3 (Arabidopsis Receptor Kinase 3); kinase
251422_at	1.55023	1.65306e-08	AT3G60540	sec61beta family protein
258982_at	1.54975	1.93531e-07	AT3G08870	lectin protein kinase, putative
265511_at	1.54955	2.05757e-08	AT2G05540	glycine-rich protein
250625_at	1.54931	8.79995e-09	AT5G07340	calnexin, putative
248163_at	1.54891	6.96059e-09	AT5G54510	DFL1/GH3.6 (DWARF IN LIGHT 1); indole-3-acetic acid amido synthetase
247718_at	1.54724	4.05672e-09	AT5G59310	LTP4 (LIPID TRANSFER PROTEIN 4); lipid binding
255116_at	1.5458	6.2077e-08	AT4G08850	leucine-rich repeat family protein / protein kinase family protein
254253_at	1.54537	3.02893e-07	AT4G23320	protein kinase family protein
260772_at	1.54274	1.43787e-08	AT1G49050	aspartyl protease family protein
247275_at	1.53829	8.80621e-09	AT5G64370	BETA-UP (BETA-UREIDOPROPIONASE); beta-ureidopropionase
248615_at	1.53814	1.25622e-07	AT5G49570	ATPNG1 (ARABIDOPSIS THALIANA PEPTIDE-N-GLYCANASE 1); catalytic/ peptide-N4-(N-acetyl-beta-glucosaminyl)asparagine amidase
259211_at	1.53758	1.97336e-07	AT3G09020	alpha 1,4-glycosyltransferase family protein / glycosyltransferase sugar-binding DXD motif-containing protein
254346_at	1.53568	2.4168e-08	AT4G21980	APG8A (autophagy 8A)
254839_at	1.53402	4.99442e-07	AT4G12400	stress-inducible protein, putative
248487_at	1.52976	3.15837e-07	AT5G51070	ERD1 (EARLY RESPONSIVE TO DEHYDRATION 1); ATP binding / ATPase
261530_at	1.5254	1.01551e-08	AT1G63460	glutathione peroxidase, putative
249021_at	1.52448	1.10412e-08	AT5G44820	similar to unknown protein [Arabidopsis thaliana] (TAIR:AT4G19970.1); similar to unnamed protein product [Vitis vinifera] (GB:CAO46707.1); contains domain PTHR10483:SF6 (PTHR10483:SF6); contains domain PTHR10483 (PTHR10483)
260345_at	1.52322	8.09287e-08	AT1G69270	RPK1 (RECEPTOR-LIKE PROTEIN KINASE 1); kinase
263584_at	1.52318	6.87114e-09	AT2G17040	ANAC036 (Arabidopsis NAC domain containing protein 36); transcription factor
259559_at	1.52054	0.000158585	AT1G21240	WAK3 (WALL ASSOCIATED KINASE 3); kinase/ protein serine/threonine kinase
249754_at	1.51767	7.3117e-09	AT5G24530	oxidoreductase, 2OG-Fe(II) oxygenase family protein
247819_at	1.51515	1.86119e-08	AT5G58350	WNK4 (Arabidopsis WNK kinase 4); kinase
253373_at	1.51223	1.00814e-08	AT4G33150	LKR (SACCHAROPINE DEHYDROGENASE)
257363_at	1.50985	1.8391e-07	no_match	no_match
254393_at	1.50911	1.32967e-06	AT4G21580	oxidoreductase, zinc-binding dehydrogenase family protein
251621_at	1.50577	1.24365e-08	AT3G57700	protein kinase, putative
265356_at	1.50576	4.87625e-08	AT2G16595	similar to translocon-associated protein alpha (TRAP alpha) family protein [Arabidopsis thaliana] (TAIR:AT2G21160.1); similar to hypothetical protein [Vitis vinifera] (GB:CAN77171.1); contains domain PTHR12924 (PTHR12924)
258647_at	1.50213	3.82549e-07	AT3G07870	F-box family protein
245956_s_at	1.50181	2.87735e-06	AT5G42020;AT5G28540	[AT5G42020, BIP (LUMINAL BINDING PROTEIN); ATP binding];[AT5G28540, BIP1; ATP binding]
252563_at	1.49946	3.92547e-06	AT3G45970	ATEXLA1 (ARABIDOPSIS THALIANA EXPANSIN-LIKE A1)
265025_at	1.49767	3.32649e-08	AT1G24575	unknown protein
264901_at	1.49633	1.36878e-06	AT1G23090	AST91 (SULFATE TRANSPORTER 91); sulfate transmembrane transporter
249580_at	1.49505	3.35143e-08	AT5G37740	C2 domain-containing protein
256725_at	1.49325	7.9575e-09	AT2G34070	similar to unknown protein [Arabidopsis thaliana] (TAIR:AT1G29050.1); similar to unnamed protein product [Vitis vinifera] (GB:CAO48076.1); contains InterPro domain Protein of unknown function DUF231, plant (InterPro:IPR004253)
262128_at	1.49162	1.07811e-07	AT1G52690	late embryogenesis abundant protein, putative / LEA protein, putative
267624_at	1.49106	4.71351e-08	AT2G39660	BIK1 (BOTRYTIS-INDUCED KINASE1); kinase
266464_at	1.49035	2.02921e-06	AT2G47800	ATMRP4 (Arabidopsis thaliana multidrug resistance-associated protein 4)
266782_at	1.49022	2.75667e-06	AT2G29120	ATGLR2.7 (Arabidopsis thaliana glutamate receptor 2.7)
253273_at	1.4896	7.53674e-09	AT4G34180	cyclase family protein
260852_at	1.48759	7.22197e-09	AT1G21900	emp24/gp25L/p24 family protein
253779_at	1.48653	4.35137e-08	AT4G28490	HAESA (RECEPTOR-LIKE PROTEIN KINASE 5); ATP binding / kinase/ protein serine/threonine kinase
249377_at	1.48459	3.1734e-07	AT5G40690	similar to unknown protein [Arabidopsis thaliana] (TAIR:AT2G41730.1); similar to unnamed protein product [Vitis vinifera] (GB:CAO14635.1)
265132_at	1.48417	6.84581e-08	AT1G23830	similar to unknown protein [Arabidopsis thaliana] (TAIR:AT1G23840.1); similar to unnamed protein product [Vitis vinifera] (GB:CAO14801.1)
246247_at	1.48401	7.40247e-09	AT4G36640	SEC14 cytosolic factor family protein / phosphoglyceride transfer family protein
264866_at	1.48234	5.50545e-07	AT1G24140	matrixin family protein
257805_at	1.48223	4.03002e-08	AT3G18830	ATPLT5 (POLYOL TRANSPORTER 5); D-ribose transmembrane transporter/ D-xylose transmembrane transporter/ carbohydrate transmembrane transporter/ galactose transmembrane transporter/ glucose transmembrane transporter/ glycerol transmembrane transporter/ hydr
261020_at	1.48042	7.17576e-09	AT1G26390	FAD-binding domain-containing protein
261027_at	1.48002	1.9213e-08	AT1G01340	ATCNGC10 (CYCLIC NUCLEOTIDE GATED CHANNEL 10); calmodulin binding / cyclic nucleotide binding / ion channel
264833_at	1.47944	1.04065e-08	AT1G03590	protein phosphatase 2C family protein / PP2C family protein
267375_at	1.47703	4.96518e-08	AT2G26300	GPA1 (G PROTEIN ALPHA SUBUNIT 1); signal transducer
250365_at	1.47676	1.54126e-08	AT5G11410	protein kinase family protein
250670_at	1.47651	9.68592e-05	AT5G06860	PGIP1 (POLYGALACTURONASE INHIBITING PROTEIN 1); protein binding
252421_at	1.47137	1.53566e-07	AT3G47540	chitinase, putative
265723_at	1.46836	2.11117e-06	AT2G32140	transmembrane receptor
257612_at	1.4671	1.75558e-08	AT3G26600	armadillo/beta-catenin repeat family protein
246529_at	1.46518	4.12843e-07	AT5G15730	serine/threonine protein kinase, putative
253377_at	1.46375	4.72059e-08	AT4G33300	ADR1-L1 (ADR1-LIKE 1); ATP binding / protein binding
260386_at	1.46299	4.99173e-07	AT1G74010	strictosidine synthase family protein
248833_at	1.46172	6.96211e-08	AT5G47120	ATBI-1 (ARABIDOPSIS BAX INHIBITOR 1)
261023_at	1.46071	6.92089e-07	AT1G12200	flavin-containing monooxygenase family protein / FMO family protein
251634_at	1.46021	2.03233e-07	AT3G57480	zinc finger (C2H2 type, AN1-like) family protein
252058_at	1.46008	5.96719e-08	AT3G52470	harpin-induced family protein / HIN1 family protein / harpin-responsive family protein
266376_at	1.45836	2.77626e-07	AT2G14620	xyloglucan:xyloglucosyl transferase, putative / xyloglucan endotransglycosylase, putative / endo-xyloglucan transferase, putative
264717_at	1.45727	3.77572e-06	AT1G70140	ATFH8 (FORMIN 8); actin binding / actin filament binding / profilin binding
263565_at	1.45691	2.46603e-07	AT2G15390	FUT4 (fucosyltransferase 4); fucosyltransferase/ transferase, transferring glycosyl groups
254707_at	1.45587	1.35441e-08	AT4G18010	IP5PII (INOSITOL POLYPHOSPHATE 5-PHOSPHATASE II); inositol-polyphosphate 5-phosphatase
250930_at	1.45414	1.2907e-07	AT5G03160	DNAJ heat shock N-terminal domain-containing protein
257644_at	1.45396	1.51067e-08	AT3G25780	AOC3 (ALLENE OXIDE CYCLASE 3)
265771_at	1.45152	6.81617e-08	AT2G48030	endonuclease/exonuclease/phosphatase family protein
250287_at	1.45108	1.08305e-06	AT5G13330	RAP2.6L (related to AP2 6L); DNA binding / transcription factor
253147_at	1.44994	2.79744e-07	AT4G35600	CONNEXIN 32; kinase
252611_at	1.44846	4.15246e-07	AT3G45130	LAS1 (Lanosterol synthase 1); lanosterol synthase
257122_at	1.44794	3.99655e-08	AT3G20250	APUM5 (ARABIDOPSIS PUMILIO 5); RNA binding
248100_at	1.44658	2.3948e-07	AT5G55180	glycosyl hydrolase family 17 protein
251438_s_at	1.44615	4.39543e-06	AT3G59930;AT5G33355	[AT3G59930, Encodes a defensin-like (DEFL) family protein.];[AT5G33355, Encodes a defensin-like (DEFL) family protein.]
249625_at	1.44275	4.3735e-08	AT5G37480	similar to unnamed protein product [Vitis vinifera] (GB:CAO39828.1)
265510_at	1.44161	2.68766e-06	AT2G05630	ATG8D (autophagy gene 8-related); microtubule binding
256294_at	1.44104	4.41478e-08	AT1G69450	similar to HYP1 (HYPOTHETICAL PROTEIN 1) [Arabidopsis thaliana] (TAIR:AT3G01100.1); similar to unnamed protein product [Vitis vinifera] (GB:CAO64743.1); similar to unnamed protein product [Vitis vinifera] (GB:CAO15025.1); similar to Protein of unknown function DUF221 [Medicago truncatula] (GB:ABN08272.1); contains InterPro domain Protein of unknown function DUF221; (InterPro:IPR003864)
249221_at	1.44102	1.21986e-07	AT5G42440	protein kinase family protein
264000_at	1.44015	4.58611e-08	AT2G22500	mitochondrial substrate carrier family protein
252131_at	1.44012	4.72792e-07	AT3G50930	AAA-type ATPase family protein
251418_at	1.4401	4.28171e-07	AT3G60440	similar to unknown protein [Arabidopsis thaliana] (TAIR:AT3G60450.1); similar to unnamed protein product [Vitis vinifera] (GB:CAO70569.1); contains InterPro domain Phosphoglycerate mutase (InterPro:IPR013078); contains InterPro domain PRIB5 (InterPro:IPR012398)
258063_at	1.43547	1.93383e-08	AT3G14620	CYP72A8 (cytochrome P450, family 72, subfamily A, polypeptide 8); oxygen binding
260656_at	1.43473	1.47793e-07	AT1G19380	similar to unknown protein [Arabidopsis thaliana] (TAIR:AT5G65650.1); similar to unknown [Vitis pseudoreticulata] (GB:ABC69762.1); similar to unnamed protein product [Vitis vinifera] (GB:CAO61173.1); contains InterPro domain Protein of unknown function DUF1195 (InterPro:IPR010608)
247847_at	1.42948	1.06285e-07	AT5G58110	ATPase activator/ chaperone activator/ chaperone binding
251419_at	1.42854	5.98048e-07	AT3G60470	similar to unknown protein [Arabidopsis thaliana] (TAIR:AT2G44930.1); similar to hypothetical protein [Vitis vinifera] (GB:CAN69719.1); contains InterPro domain Protein of unknown function DUF247, plant (InterPro:IPR004158)
246532_at	1.42785	4.85509e-08	AT5G15870	glycosyl hydrolase family 81 protein
259428_at	1.42694	5.20006e-08	AT1G01560	ATMPK11 (Arabidopsis thaliana MAP kinase 11); MAP kinase/ kinase
258434_at	1.42689	2.79484e-08	AT3G16770	ATEBP/ERF72/RAP2.3 (RELATED TO AP2 3); DNA binding / protein binding / transcription activator/ transcription factor
254174_at	1.42636	1.45214e-06	AT4G24120	YSL1 (YELLOW STRIPE LIKE 1); oligopeptide transporter
262542_at	1.42631	6.18519e-07	AT1G34180	ANAC016 (Arabidopsis NAC domain containing protein 16); transcription factor
259198_at	1.42606	3.72308e-07	AT3G03610	phagocytosis and cell motility protein ELMO1-related
254952_at	1.42384	2.36731e-08	AT4G10955;AT4G10960	[AT4G10955, lipase class 3 family protein];[AT4G10960, UGE5 (UDP-D-GLUCOSE/UDP-D-GALACTOSE 4-EPIMERASE 5); UDP-glucose 4-epimerase/ protein dimerization]
247418_at	1.42377	1.37977e-08	AT5G63030	glutaredoxin, putative
250480_at	1.42093	2.26237e-06	AT5G10290	leucine-rich repeat family protein / protein kinase family protein
256756_at	1.41904	5.18059e-08	AT3G25610	haloacid dehalogenase-like hydrolase family protein
259286_at	1.41731	9.32763e-07	AT3G11480	BSMT1; S-adenosylmethionine-dependent methyltransferase
255508_at	1.41666	8.0513e-07	AT4G02220	zinc finger (MYND type) family protein / programmed cell death 2 C-terminal domain-containing protein
266155_at	1.41641	1.33259e-08	no_match	no_match
258815_at	1.4157	1.04163e-07	AT3G04000	short-chain dehydrogenase/reductase (SDR) family protein
248901_at	1.41483	3.85241e-07	AT5G46410	NLI interacting factor (NIF) family protein
251513_at	1.41427	9.05613e-08	AT3G59220	PRN (PIRIN); calmodulin binding
250445_at	1.41426	2.69265e-08	AT5G10760	aspartyl protease family protein
246944_at	1.41331	9.1751e-08	AT5G25450	ubiquinol-cytochrome C reductase complex 14 kDa protein, putative
247655_at	1.41245	2.13636e-07	AT5G59820	RHL41 (RESPONSIVE TO HIGH LIGHT 41); nucleic acid binding / transcription factor/ zinc ion binding
251096_at	1.41132	2.9849e-07	AT5G01550	lectin protein kinase, putative
252186_at	1.41119	1.12671e-07	AT3G50810	integral membrane protein, putative
264107_s_at	1.41111	8.96201e-07	AT2G13790;AT2G13800	[AT2G13790, ATSERK4 (SOMATIC EMBRYOGENESIS RECEPTOR-LIKE KINASE 4); protein binding / protein kinase/ transmembrane receptor protein serine/threonine kinase];[AT2G13800, ATSERK5 (SOMATIC EMBRYOGENESIS RECEPTOR LIKE KINASE 5); ATP binding / protein kinase/ transmembrane receptor protein serine/threonine kinase]
255259_at	1.41103	7.89228e-08	AT4G05020	NDB2 (NAD(P)H DEHYDROGENASE B2); disulfide oxidoreductase
258001_at	1.41056	1.29552e-07	AT3G28950	avirulence-responsive protein-related / avirulence induced gene (AIG) protein-related
255627_at	1.40986	4.29197e-08	AT4G00955	similar to protein kinase family protein [Arabidopsis thaliana] (TAIR:AT2G23450.2); similar to protein kinase family protein [Arabidopsis thaliana] (TAIR:AT2G23450.1); similar to unnamed protein product [Vitis vinifera] (GB:CAO41616.1); contains InterPro domain EGF (InterPro:IPR006210)
262161_at	1.40968	7.68153e-07	AT1G52600	signal peptidase, putative
263243_at	1.40837	2.17928e-08	AT2G31350	GLX2-5 (GLYOXALASE 2-5); hydroxyacylglutathione hydrolase/ iron ion binding / zinc ion binding
246018_at	1.40587	1.169e-07	AT5G10695	similar to unknown protein [Arabidopsis thaliana] (TAIR:AT5G57123.1); similar to unknown [Picea sitchensis] (GB:ABK22689.1)
255575_at	1.4046	4.14162e-06	AT4G01430	nodulin MtN21 family protein
261866_at	1.40411	4.409e-06	AT1G50420	SCL3 (SCARECROW-LIKE 3); transcription factor
260310_at	1.40334	4.1997e-07	AT1G70590	F-box family protein
245662_at	1.40328	2.98211e-06	AT1G28190	similar to unknown protein [Arabidopsis thaliana] (TAIR:AT5G12340.1); similar to unknown [Picea sitchensis] (GB:ABK21062.1)
246968_at	1.40328	4.55551e-08	AT5G24870	zinc finger (C3HC4-type RING finger) family protein
253608_at	1.40108	3.00743e-05	AT4G30290	ATXTH19 (XYLOGLUCAN ENDOTRANSGLUCOSYLASE/HYDROLASE 19); hydrolase, acting on glycosyl bonds
257101_at	1.40085	4.24851e-05	AT3G25020	disease resistance family protein
253382_at	1.40028	3.51453e-06	AT4G33040	glutaredoxin family protein
249191_at	1.40016	5.98417e-07	AT5G42760	similar to unknown [Populus trichocarpa] (GB:ABK95091.1); contains InterPro domain O-methyltransferase, N-terminal (InterPro:IPR003455); contains InterPro domain Conserved hypothetical protein CHP00027, methylltransferase (InterPro:IPR011610)
260239_at	1.3994	2.97208e-07	AT1G74360	leucine-rich repeat transmembrane protein kinase, putative
262119_s_at	1.39927	8.42479e-08	AT1G02930;AT1G02920	[AT1G02930, ATGSTF6 (EARLY RESPONSIVE TO DEHYDRATION 11); glutathione transferase];[AT1G02920, ATGSTF7 (GLUTATHIONE S-TRANSFERASE 11); glutathione transferase]
251594_at	1.39778	2.26945e-08	AT3G57630	exostosin family protein
247604_at	1.39753	2.68612e-08	AT5G60950	COBL5 (COBRA-LIKE PROTEIN 5 PRECURSOR)
262932_at	1.39653	6.70111e-08	AT1G65820	microsomal glutathione s-transferase, putative
252527_at	1.39494	4.75459e-07	AT3G46440	UXS5 (UDP-Xyl synthase 5); catalytic
246858_at	1.39356	1.66691e-07	AT5G25930	leucine-rich repeat family protein / protein kinase family protein
252155_at	1.39278	2.06731e-07	AT3G50920	phosphatidic acid phosphatase-related / PAP2-related
249237_at	1.38953	6.20375e-08	AT5G42050	similar to unknown protein [Arabidopsis thaliana] (TAIR:AT3G27090.1); similar to unknown [Populus trichocarpa] (GB:ABK95892.1); contains InterPro domain Kelch related (InterPro:IPR013089); contains InterPro domain Development and cell death (InterPro:IPR013989)
258072_at	1.38551	5.76115e-07	AT3G26090	RGS1 (REGULATOR OF G-PROTEIN SIGNALING 1)
262616_at	1.38539	3.99105e-07	AT1G06620	2-oxoglutarate-dependent dioxygenase, putative
245293_at	1.38536	1.9672e-05	AT4G16660	heat shock protein 70, putative / HSP70, putative
247554_at	1.38488	8.86353e-08	AT5G61010	ATEXO70E2 (EXOCYST SUBUNIT EXO70 FAMILY PROTEIN E2); protein binding
254101_at	1.38287	4.97208e-08	AT4G25000	AMY1/ATAMY1 (ALPHA-AMYLASE-LIKE); alpha-amylase
261272_at	1.382	2.62815e-07	AT1G26665	similar to RNA polymerase II mediator complex protein-related [Arabidopsis thaliana] (TAIR:AT5G41910.1); similar to unnamed protein product [Vitis vinifera] (GB:CAO62915.1); contains domain PTHR13345:SF2 (PTHR13345:SF2); contains domain PD331788 (PD331788); contains domain PTHR13345 (PTHR13345)
252324_at	1.38045	0.000176261	AT3G48570	protein transport protein SEC61 gamma subunit, putative
265682_at	1.38018	1.04475e-08	AT2G24390	similar to avirulence-responsive protein-related / avirulence induced gene (AIG) protein-related [Arabidopsis thaliana] (TAIR:AT4G31310.1); similar to unnamed protein product [Vitis vinifera] (GB:CAO43968.1); contains InterPro domain Butirosin biosynthesis, BtrG-like (InterPro:IPR013024); contains InterPro domain AIG2-like (InterPro:IPR009288)
266342_at	1.37899	1.39797e-08	AT2G01540	C2 domain-containing protein
267565_at	1.37786	9.61994e-07	AT2G30750	CYP71A12 (CYTOCHROME P450, FAMILY 71, SUBFAMILY A, POLYPEPTIDE 12); oxygen binding
248941_s_at	1.37657	2.65973e-05	AT5G45460;AT5G45470	[AT5G45460, similar to unknown protein [Arabidopsis thaliana] (TAIR:AT5G45470.1); similar to unnamed protein product [Vitis vinifera] (GB:CAO39193.1)];[AT5G45470, similar to unknown protein [Arabidopsis thaliana] (TAIR:AT5G45530.1); similar to unknown protein [Arabidopsis thaliana] (TAIR:AT5G45540.1); similar to unknown protein [Arabidopsis thaliana] (TAIR:AT5G45460.1); similar to unnamed protein…
258786_at	1.37642	2.68655e-08	AT3G11820	SYP121 (syntaxin 121); SNAP receptor
255039_at	1.37502	6.4419e-08	AT4G09570	CPK4 (calcium-dependent protein kinase 4); calmodulin-dependent protein kinase/ kinase
257473_at	1.37431	1.05373e-07	AT1G33840	similar to unknown protein [Arabidopsis thaliana] (TAIR:AT5G01750.2); similar to unnamed protein product [Vitis vinifera] (GB:CAO48825.1); contains InterPro domain Protein of unknown function DUF567 (InterPro:IPR007612)
253332_at	1.37257	2.01185e-06	AT4G33420	peroxidase, putative
245340_at	1.36796	5.1787e-06	AT4G14420	lesion inducing protein-related
266184_s_at	1.36727	1.66731e-06	AT3G54700;AT2G38940	[AT3G54700, carbohydrate transmembrane transporter/ phosphate transmembrane transporter/ sugar:hydrogen ion symporter];[AT2G38940, ATPT2 (PHOSPHATE TRANSPORTER 2); carbohydrate transmembrane transporter/ phosphate transmembrane transporter/ sugar:hydrogen ion symporter]
259065_at	1.36683	1.56117e-06	AT3G07520	ATGLR1.4 (Arabidopsis thaliana glutamate receptor 1.4)
261526_at	1.36487	2.87593e-08	AT1G14370	APK2A (PROTEIN KINASE 2A); kinase
254211_at	1.36204	3.36037e-07	AT4G23570	SGT1A (Suppressor of G2 (Two) 1A); protein binding
257745_at	1.36179	2.09725e-08	AT3G29240	similar to unknown protein [Arabidopsis thaliana] (TAIR:AT1G33780.1); similar to hypothetical protein OsI_032014 [Oryza sativa (indica cultivar-group)] (GB:EAY78055.1); similar to Os10g0330400 [Oryza sativa (japonica cultivar-group)] (GB:NP_001064365.1); contains InterPro domain Protein of unknown function DUF179 (InterPro:IPR003774)
247492_at	1.36127	2.98689e-07	AT5G61890	AP2 domain-containing transcription factor family protein
245885_at	1.35905	1.48714e-07	AT5G09440	phosphate-responsive protein, putative
248205_at	1.35788	4.62901e-06	AT5G54300	similar to unknown protein [Arabidopsis thaliana] (TAIR:AT1G61260.1); similar to unnamed protein product [Vitis vinifera] (GB:CAO39207.1); contains InterPro domain Protein of unknown function DUF761, plant (InterPro:IPR008480)
258107_at	1.35768	2.73284e-07	AT3G23560	ALF5 (ABERRANT LATERAL ROOT FORMATION 5); antiporter/ transporter
259928_at	1.35753	9.37291e-07	AT1G34380	5'-3' exonuclease family protein
258385_at	1.35701	8.98795e-06	AT3G15510	ATNAC2 (Arabidopsis thaliana NAC domain containing protein 2); transcription factor
261048_at	1.3564	1.11658e-08	AT1G01420	UDP-glucoronosyl/UDP-glucosyl transferase family protein
259954_at	1.35616	8.6653e-08	AT1G75130	CYP721A1 (cytochrome P450, family 721, subfamily A, polypeptide 1); oxygen binding
263776_s_at	1.35524	3.5514e-07	AT2G46430;AT2G46440	[AT2G46430, ATCNGC3 (CYCLIC NUCLEOTIDE GATED CHANNEL 3); calmodulin binding / cyclic nucleotide binding / ion channel];[AT2G46440, ATCNGC11 (cyclic nucleotide gated channel 11); calmodulin binding / cyclic nucleotide binding / ion channel]
263222_at	1.35495	4.77918e-08	AT1G30640	protein kinase, putative
248821_at	1.35462	7.70076e-08	AT5G47070	protein kinase, putative
247038_at	1.35361	1.78494e-06	AT5G67160	transferase family protein
259937_s_at	1.35294	1.0519e-05	AT3G13080;AT1G71330	[AT3G13080, ATMRP3 (Arabidopsis thaliana multidrug resistance-associated protein 3)];[AT1G71330, ATNAP5 (Arabidopsis thaliana non-intrinsic ABC protein 5)]
253081_at	1.35259	2.18388e-08	AT4G36210	similar to unknown protein [Arabidopsis thaliana] (TAIR:AT2G18100.1); similar to unnamed protein product [Vitis vinifera] (GB:CAO48261.1); contains InterPro domain Protein of unknown function DUF726 (InterPro:IPR007941)
251640_at	1.35245	2.68693e-08	AT3G57450	similar to unnamed protein product [Vitis vinifera] (GB:CAO40798.1)
261506_at	1.35242	8.3055e-08	AT1G71697	ATCK1 (CHOLINE KINASE)
257955_at	1.35222	6.57225e-06	AT3G21810	zinc finger (CCCH-type) family protein
246789_at	1.35165	2.97048e-07	AT5G27600	LACS7 (LONG-CHAIN ACYL-COA SYNTHETASE 7)
266596_at	1.35114	8.96769e-08	AT2G46150	similar to unknown protein [Arabidopsis thaliana] (TAIR:AT3G54200.1); similar to plant cell wall protein SlTFR88 [Lycopersicon esculentum] (GB:ABF39005.1); contains InterPro domain Harpin-induced 1 (InterPro:IPR010847)
253841_at	1.34806	5.04891e-08	AT4G27830	glycosyl hydrolase family 1 protein
248192_at	1.34672	4.38592e-07	AT5G54140	ILL3 (IAA-amino acid hydrolase ILR1-like 3); metallopeptidase
258563_at	1.34606	9.44225e-08	AT3G05970	LACS6 (LONG-CHAIN ACYL-COA SYNTHETASE 6)
260301_at	1.34596	2.24798e-07	AT1G80290	glycosyltransferase family protein 47
264893_at	1.34504	1.38358e-07	AT1G23140	C2 domain-containing protein
261973_at	1.34264	6.28408e-06	AT1G64610	WD-40 repeat family protein
265411_at	1.34129	4.64349e-08	AT2G16630	proline-rich family protein
262853_at	1.33991	2.98089e-06	AT1G20890	similar to unknown protein [Arabidopsis thaliana] (TAIR:AT1G76480.1); similar to unnamed protein product [Vitis vinifera] (GB:CAO43758.1)
246943_at	1.33862	4.52665e-08	AT5G25440	protein kinase family protein
263157_at	1.33841	6.31199e-08	AT1G54100	ALDH7B4 (ALDEHYDE DEHYDROGENASE 7B4); 3-chloroallyl aldehyde dehydrogenase
246595_at	1.33694	5.30298e-08	AT5G14780	FDH (FORMATE DEHYDROGENASE); NAD binding / binding / catalytic/ cofactor binding / oxidoreductase, acting on the CH-OH group of donors, NAD or NADP as acceptor
249889_at	1.33566	1.46644e-07	AT5G22540	similar to unknown protein [Arabidopsis thaliana] (TAIR:AT5G22550.2); similar to unnamed protein product [Vitis vinifera] (GB:CAO15956.1); contains InterPro domain Protein of unknown function DUF247, plant (InterPro:IPR004158)
252684_at	1.33543	1.02695e-06	AT3G44400	disease resistance protein (TIR-NBS-LRR class), putative
257735_at	1.33306	5.43261e-07	AT3G27400	pectate lyase family protein
249918_at	1.3322	1.06365e-07	AT5G19240	Identical to Uncharacterized GPI-anchored protein At5g19240 precursor [Arabidopsis Thaliana] (GB:Q84VZ5;GB:Q8H7A4); similar to unknown protein [Arabidopsis thaliana] (TAIR:AT5G19230.1); similar to unknown [Populus trichocarpa] (GB:ABK94712.1)
263231_at	1.33147	6.70234e-07	AT1G05680	UDP-glucoronosyl/UDP-glucosyl transferase family protein
245686_at	1.32997	1.10543e-07	AT5G22060	ATJ2 (Arabidopsis thaliana DnaJ homologue 2)
250301_at	1.329	4.23111e-08	AT5G11970	similar to unknown protein [Arabidopsis thaliana] (TAIR:AT2G19460.1); similar to unnamed protein product [Vitis vinifera] (GB:CAO45667.1)
247494_at	1.32833	1.11879e-06	AT5G61790	calnexin 1 (CNX1)
251205_at	1.32817	5.99804e-07	AT3G63080	ATGPX5 (GLUTATHIONE PEROXIDASE 5); glutathione peroxidase
248321_at	1.32793	3.05128e-07	AT5G52740	heavy-metal-associated domain-containing protein
260005_at	1.32625	6.30903e-07	AT1G67920	similar to unknown protein [Arabidopsis thaliana] (TAIR:AT1G24600.1)
259534_at	1.326	4.41291e-07	AT1G12290	disease resistance protein (CC-NBS-LRR class), putative
259213_at	1.32352	1.3494e-07	AT3G09010	protein kinase family protein
248248_at	1.32316	3.68131e-06	AT5G53120	SPDS3 (SPERMIDINE SYNTHASE 3)
253789_at	1.32003	7.68536e-08	AT4G28570	alcohol oxidase-related
266778_at	1.31981	5.8492e-06	AT2G29090	CYP707A2 (cytochrome P450, family 707, subfamily A, polypeptide 2); oxygen binding
259008_at	1.31927	2.92982e-08	AT3G09390	MT2A (METALLOTHIONEIN 2A)
265188_at	1.31903	9.50061e-07	AT1G23800	ALDH2B7 (Aldehyde dehydrogenase 2B7); 3-chloroallyl aldehyde dehydrogenase/ aldehyde dehydrogenase (NAD)
250921_at	1.31887	4.2799e-06	AT5G03460	similar to unknown [Populus trichocarpa] (GB:ABK93498.1)
264255_at	1.31884	3.26515e-08	AT1G09140	ATSRP30.1 (ARABIDOPSIS THALIANA SERINE/ARGININE PROTEIN 30.1); RNA binding
262504_at	1.31839	2.53809e-06	AT1G21750	ATPDIL1-1 (PDI-LIKE 1-1); protein disulfide isomerase
252095_at	1.31629	2.60381e-08	AT3G51000	epoxide hydrolase, putative
248025_at	1.31587	8.83003e-08	AT5G55850	NOI
256177_at	1.3142	3.99653e-07	AT1G51620	protein kinase family protein
257228_at	1.31292	3.43645e-08	AT3G27890	NQR (NADPH:QUINONE OXIDOREDUCTASE); FMN reductase
246366_at	1.31249	2.75435e-07	AT1G51850	leucine-rich repeat protein kinase, putative
265260_at	1.31204	3.54852e-08	AT2G43000	ANAC042 (Arabidopsis NAC domain containing protein 42); transcription factor
247140_at	1.31155	5.40414e-07	AT5G66250	kinectin-related
260896_at	1.30934	5.04202e-07	AT1G29310	protein transport protein sec61, putative
249581_at	1.3091	2.59168e-08	AT5G37600	ATGSR1 (Arabidopsis thaliana glutamine synthase clone R1); glutamate-ammonia ligase
245056_at	1.30887	4.35291e-08	AT2G26480	UDP-glucoronosyl/UDP-glucosyl transferase family protein
267472_at	1.30829	1.01794e-06	AT2G02850	ARPN (PLANTACYANIN); copper ion binding
254289_at	1.30664	1.61028e-07	AT4G22980	similar to catalytic/ pyridoxal phosphate binding [Arabidopsis thaliana] (TAIR:AT5G51920.1); similar to unnamed protein product [Vitis vinifera] (GB:CAO63651.1); contains domain PTHR14237 (PTHR14237)
260243_at	1.30658	2.88121e-07	AT1G63720	similar to hydroxyproline-rich glycoprotein family protein [Arabidopsis thaliana] (TAIR:AT5G52430.1); similar to unknown [Thellungiella halophila] (GB:ABJ98061.1)
245175_at	1.30566	8.34798e-08	AT2G47470	ATPDIL2-1/MEE30/UNE5 (PDI-LIKE 2-1); thiol-disulfide exchange intermediate
256426_at	1.30483	8.1947e-07	AT1G33420	PHD finger family protein
253506_at	1.30361	6.36237e-07	AT4G31980	similar to unknown protein [Arabidopsis thaliana] (TAIR:AT5G11290.1); similar to unnamed protein product [Vitis vinifera] (GB:CAO46056.1); similar to hypothetical protein [Vitis vinifera] (GB:CAN68458.1); contains InterPro domain Protein of unknown function DUF862, eukaryotic (InterPro:IPR008580); contains InterPro domain Protein of unknown function DUF247, plant (InterPro:IPR004158)
256526_at	1.30258	2.35788e-05	AT1G66090	disease resistance protein (TIR-NBS class), putative
257830_at	1.3008	4.24432e-05	AT3G26690	ATNUDT13 (ARABIDOPSIS THALIANA NUDIX HYDROLASE HOMOLOG 13); hydrolase
267605_at	1.30045	1.43579e-07	AT2G32920	ATPDIL2-3 (PDI-LIKE 2-3); protein disulfide isomerase
249774_at	1.30021	2.47101e-08	AT5G24150	SQP1 (Squalene monooxygenase 1)
254040_at	1.2991	1.00757e-07	AT4G25900	aldose 1-epimerase family protein
262076_at	1.29904	2.90937e-08	AT1G59580	ATMPK2 (MITOGEN-ACTIVATED PROTEIN KINASE HOMOLOG 2); MAP kinase/ kinase
257277_at	1.2987	9.67694e-07	AT3G14470	disease resistance protein (NBS-LRR class), putative
266555_at	1.29842	2.31383e-08	AT2G46270	GBF3 (G-BOX BINDING FACTOR 3); transcription factor
246396_at	1.29713	1.00763e-07	AT1G58180	carbonic anhydrase family protein / carbonate dehydratase family protein
253268_s_at	1.29683	1.5202e-06	AT4G34131;AT4G34135	[AT4G34131, UGT73B3 (UDP-GLUCOSYL TRANSFERASE 73B3); UDP-glycosyltransferase/ abscisic acid glucosyltransferase/ transferase, transferring hexosyl groups];[AT4G34135, UGT73B2; UDP-glucosyltransferase/ UDP-glycosyltransferase/ flavonol 3-O-glucosyltransferase]
254573_at	1.29598	2.96912e-06	AT4G19420	pectinacetylesterase family protein
256300_at	1.29482	3.06684e-08	AT1G69490	NAP (NAC-LIKE, ACTIVATED BY AP3/PI); transcription factor
256442_at	1.29363	7.47861e-07	AT3G10930	similar to unknown protein [Arabidopsis thaliana] (TAIR:AT5G05300.1)
265913_at	1.29361	3.671e-07	AT2G25625	similar to unnamed protein product [Vitis vinifera] (GB:CAO44157.1)
257022_at	1.29328	1.77508e-06	AT3G19580	AZF2 (ARABIDOPSIS ZINC-FINGER PROTEIN 2); nucleic acid binding / transcription factor/ zinc ion binding
248611_at	1.29107	1.00451e-06	AT5G49520	WRKY48 (WRKY DNA-binding protein 48); transcription factor
258921_at	1.29099	4.21712e-08	AT3G10500	ANAC053 (Arabidopsis NAC domain containing protein 53); transcription factor
261986_s_at	1.29008	2.32002e-06	AT1G33730;AT1G33720	[AT1G33730, CYP76C5 (cytochrome P450, family 76, subfamily C, polypeptide 5); oxygen binding];[AT1G33720, CYP76C6 (cytochrome P450, family 76, subfamily C, polypeptide 6); oxygen binding]
260396_at	1.28942	6.56304e-07	AT1G69720	HO3 (HEME OXYGENASE 3); heme oxygenase (decyclizing)
250918_at	1.28885	1.9724e-07	AT5G03610	GDSL-motif lipase/hydrolase family protein
258614_at	1.28816	4.21709e-08	AT3G02770	dimethylmenaquinone methyltransferase family protein
267083_at	1.28794	1.55523e-07	AT2G41100	TCH3 (TOUCH 3)
246143_at	1.28765	2.54228e-07	AT5G19980	integral membrane family protein
253184_at	1.28489	1.80793e-07	AT4G35230	protein kinase family protein
253642_at	1.28488	2.6718e-06	AT4G29960	similar to unnamed protein product [Vitis vinifera] (GB:CAO15556.1)
264533_s_at	1.28309	7.74154e-07	AT1G55730;AT1G55720	[AT1G55730, ATCAX5 (calcium exchanger 5); cation:cation antiporter];[AT1G55720, ATCAX6 (calcium exchanger 6); cation:cation antiporter]
246384_at	1.28211	5.9524e-07	AT1G77370	glutaredoxin, putative
255469_at	1.28111	6.20047e-08	AT4G03030	kelch repeat-containing F-box family protein
253806_at	1.28082	2.02636e-07	AT4G28270	zinc finger (C3HC4-type RING finger) family protein
251673_at	1.27957	4.47979e-08	AT3G57240	BG3 (BETA-1,3-GLUCANASE 3); hydrolase, hydrolyzing O-glycosyl compounds
252053_at	1.27927	1.17643e-07	AT3G52400	SYP122 (syntaxin 122); SNAP receptor
261070_at	1.27862	1.67096e-07	AT1G07390	protein binding
255723_at	1.27851	1.7462e-07	AT3G29575	similar to TMAC2 (TWO OR MORE ABRES-CONTAINING GENE 2) [Arabidopsis thaliana] (TAIR:AT3G02140.1); similar to unnamed protein product [Vitis vinifera] (GB:CAO49169.1); contains InterPro domain Protein of unknown function DUF1675 (InterPro:IPR012463)
266235_at	1.27825	2.3769e-06	AT2G02360	ATPP2-B10 (Phloem protein 2-B10); carbohydrate binding
257382_at	1.278	3.7431e-08	AT2G40750	WRKY54 (WRKY DNA-binding protein 54); transcription factor
262050_at	1.27647	3.27066e-06	AT1G80130	binding
252862_at	1.27488	1.31382e-06	AT4G39830	L-ascorbate oxidase, putative
259708_at	1.27484	2.52315e-07	AT1G77420	hydrolase, alpha/beta fold family protein
258650_at	1.27417	9.60506e-08	AT3G09830	protein kinase, putative
258277_at	1.2739	5.00603e-08	AT3G26830	PAD3 (PHYTOALEXIN DEFICIENT 3); oxygen binding
247848_at	1.27282	2.41749e-07	AT5G58120	disease resistance protein (TIR-NBS-LRR class), putative
246597_at	1.27175	1.4499e-07	AT5G14760	AO (L-ASPARTATE OXIDASE); L-aspartate oxidase
249770_at	1.27094	1.66592e-05	AT5G24110	WRKY30 (WRKY DNA-binding protein 30); transcription factor
259856_at	1.27048	1.58308e-07	AT1G68440	similar to unknown protein [Arabidopsis thaliana] (TAIR:AT1G25400.1); similar to unnamed protein product [Vitis vinifera] (GB:CAO42150.1)
254083_at	1.26996	2.42162e-07	AT4G24920	protein transport protein SEC61 gamma subunit, putative
260323_at	1.26961	8.87949e-07	AT1G63780	IMP4
249801_at	1.26443	1.67172e-05	AT5G23580	CDPK9 (CALCIUM-DEPENDENT PROTEIN KINASE 9); calmodulin-dependent protein kinase/ kinase
256869_at	1.26264	8.29435e-06	AT3G26420;AT3G26430	[AT3G26420, ATRZ-1A; RNA binding / nucleotide binding];[AT3G26430, GDSL-motif lipase/hydrolase family protein]
249306_at	1.26247	3.42193e-07	AT5G41400	zinc finger (C3HC4-type RING finger) family protein
265872_at	1.26244	4.96073e-07	AT2G01670	ATNUDT17 (Arabidopsis thaliana Nudix hydrolase homolog 17); hydrolase
246987_at	1.26117	6.23314e-08	AT5G67300	ATMYB44/ATMYBR1/MYBR1 (MYB DOMAIN PROTEIN 44); DNA binding / transcription factor
254291_at	1.25873	1.30001e-07	AT4G23010	ATUTR2/UTR2 (UDP-GALACTOSE TRANSPORTER 2)
263228_at	1.25656	1.41038e-05	AT1G30700	FAD-binding domain-containing protein
247791_at	1.25458	4.51056e-08	AT5G58710	ROC7 (rotamase CyP 7); peptidyl-prolyl cis-trans isomerase
260254_at	1.25287	4.58529e-08	AT1G74210	glycerophosphoryl diester phosphodiesterase family protein
259418_at	1.2525	2.47381e-06	AT1G02390	ATGPAT2/GPAT2 (GLYCEROL-3-PHOSPHATE ACYLTRANSFERASE 2); acyltransferase
250983_at	1.25246	5.20069e-06	AT5G02780	In2-1 protein, putative
253647_at	1.25048	4.64016e-08	AT4G29950	microtubule-associated protein
267425_at	1.25044	3.88184e-08	AT2G34810	FAD-binding domain-containing protein
252269_at	1.24905	1.68728e-06	AT3G49580	similar to unknown protein [Arabidopsis thaliana] (TAIR:AT3G49570.1); similar to unknown protein [Brassica rapa subsp. pekinensis] (GB:AAQ92331.1)
248787_at	1.24822	3.99218e-06	AT5G47420	similar to unknown protein [Arabidopsis thaliana] (TAIR:AT4G17420.1); similar to hypothetical protein 31.t00054 [Brassica oleracea] (GB:ABD65092.1); contains InterPro domain Protein of unknown function DUF124 (InterPro:IPR002838); contains InterPro domain Tryptophan RNA-binding attenuator protein-like (InterPro:IPR016031)
253101_at	1.24751	3.73526e-07	AT4G37430	CYP91A2 (CYTOCHROME P450 MONOOXYGENASE 91A2); oxygen binding
245760_s_at	1.24616	8.66166e-06	AT1G66920;AT1G66910	[AT1G66920, serine/threonine protein kinase, putative];[AT1G66910, protein kinase, putative]
259164_at	1.24599	1.57766e-05	AT3G01770	ATBET10 (ARABIDOPSIS THALIANA BROMODOMAIN AND EXTRATERMINAL DOMAIN PROTEIN 10); DNA binding
254166_at	1.2457	7.33359e-06	AT4G24190	SHD (SHEPHERD); ATP binding
267384_at	1.2454	2.92545e-06	AT2G44370	DC1 domain-containing protein
263570_at	1.24344	1.86879e-06	AT2G27150	AAO3 (ABSCISIC ALDEHYDE OXIDASE 3)
252888_at	1.24146	2.52687e-06	AT4G39210	APL3 (large subunit of AGP 3)
248820_at	1.2411	1.66472e-06	AT5G47060	senescence-associated protein-related
249730_at	1.24051	8.71921e-06	AT5G24430	calcium-dependent protein kinase, putative / CDPK, putative
245794_at	1.23965	4.64955e-06	AT1G32170	XTR4 (XYLOGLUCAN ENDOTRANSGLYCOSYLASE 4); hydrolase, acting on glycosyl bonds
251661_at	1.23853	4.47525e-07	AT3G56950	SIP2;1 (SMALL AND BASIC INTRINSIC PROTEIN 2); transporter
246098_at	1.23836	1.11974e-05	AT5G20400	oxidoreductase, 2OG-Fe(II) oxygenase family protein
245039_at	1.23758	1.45834e-06	AT2G26600	glycosyl hydrolase family 17 protein
252334_at	1.23628	1.25074e-06	AT3G48850	mitochondrial phosphate transporter, putative
265446_at	1.23473	4.56777e-08	AT2G37110	similar to unknown protein [Arabidopsis thaliana] (TAIR:AT2G40935.1); similar to unknown [Populus trichocarpa] (GB:ABK96163.1); contains InterPro domain Protein of unknown function Cys-rich (InterPro:IPR006461)
250655_at	1.23392	1.87024e-07	AT5G06960	OBF5 (OCS-ELEMENT BINDING FACTOR 5); DNA binding / transcription factor
264708_at	1.23377	1.80963e-07	AT1G09740	ethylene-responsive protein, putative
246150_at	1.23341	1.45633e-07	AT5G19930	integral membrane family protein
261033_at	1.23293	6.7377e-07	AT1G17380	JAZ5/TIFY11A (JASMONATE-ZIM-DOMAIN PROTEIN 5)
261276_at	1.2328	1.00053e-07	AT1G26670	ATVTI12/VTI12/VTI1B (VESICAL TRANSPORT V-SNARE 12); SNARE binding / receptor/ soluble NSF attachment protein
246949_at	1.23105	1.72243e-07	AT5G25140	CYP71B13 (cytochrome P450, family 71, subfamily B, polypeptide 13); oxygen binding
259037_at	1.23038	1.77064e-07	AT3G09350	armadillo/beta-catenin repeat family protein
267189_at	1.22996	2.25007e-06	AT2G44180	MAP2A (METHIONINE AMINOPEPTIDASE 2A); methionyl aminopeptidase
267293_at	1.22992	3.21048e-06	AT2G23810	TET8 (TETRASPANIN8)
252622_at	1.22986	2.11325e-07	AT3G45310	cysteine proteinase, putative
252134_at	1.22432	2.00634e-07	AT3G50910	similar to unknown protein [Arabidopsis thaliana] (TAIR:AT5G66480.1); similar to hypothetical protein [Thellungiella halophila] (GB:ABB45854.1)
259302_at	1.22403	1.01158e-05	AT3G05120	ATGID1A/GID1A (GA INSENSITIVE DWARF1A); hydrolase
259443_at	1.22359	1.15476e-06	AT1G02360	chitinase, putative
258078_at	1.22248	1.18778e-07	AT3G25870	similar to unknown protein [Arabidopsis thaliana] (TAIR:AT1G13360.1); similar to unknown [Populus trichocarpa] (GB:ABK92948.1)
256433_at	1.22083	2.75337e-06	AT3G10985	SAG20 (WOUND-INDUCED PROTEIN 12)
258336_at	1.22079	6.95129e-07	AT3G16050	A37 (PYRIDOXINE BIOSYNTHESIS 1.2); protein heterodimerization
245738_at	1.21966	3.79782e-06	AT1G44130	nucellin protein, putative
263582_at	1.21933	7.58063e-08	AT2G17120	LYM2 (LYSM DOMAIN GPI-ANCHORED PROTEIN 2 PRECURSOR)
259560_at	1.21836	5.49212e-07	AT1G21270	WAK2 (wall-associated kinase 2); protein serine/threonine kinase
251884_at	1.21785	2.11814e-07	AT3G54150	embryo-abundant protein-related
262926_s_at	1.21747	2.00124e-05	AT1G65800;AT1G65790	[AT1G65800, ARK2 (Arabidopsis Receptor Kinase 2); kinase];[AT1G65790, ARK1 (A. THALIANA RECEPTOR KINASE I); kinase]
264246_at	1.2168	2.11566e-07	AT1G60140	ATTPS10 (TREHALOSE PHOSPHATE SYNTHASE); transferase, transferring glycosyl groups / trehalose-phosphatase
267080_at	1.21538	5.75977e-06	AT2G41190	amino acid transporter family protein
251426_at	1.21518	5.74808e-06	AT3G60180	uridylate kinase, putative / uridine monophosphate kinase, putative / UMP kinase, putative
254098_at	1.2141	1.45502e-06	AT4G25100	FSD1 (FE SUPEROXIDE DISMUTASE 1); iron superoxide dismutase
260897_at	1.21284	1.73573e-07	AT1G29330	ERD2 (ER lumen protein retaining receptor 2); receptor
255243_at	1.21204	1.33531e-05	AT4G05590	similar to unknown protein [Arabidopsis thaliana] (TAIR:AT4G22310.1); similar to unknown [Populus trichocarpa] (GB:ABK93494.1); contains InterPro domain Protein of unknown function UPF0041 (InterPro:IPR005336)
260581_at	1.21177	1.04271e-06	AT2G47190	MYB2 (myb domain protein 2); DNA binding / transcription factor
267470_at	1.21167	5.96483e-08	AT2G30490	ATC4H/C4H/CYP73A5 (CINNAMATE 4-HYDROXYLASE, CINNAMATE-4-HYDROXYLASE); trans-cinnamate 4-monooxygenase
266316_at	1.21116	2.05973e-06	AT2G27080	harpin-induced protein-related / HIN1-related / harpin-responsive protein-related
246841_at	1.21085	1.43125e-07	AT5G26700	germin-like protein, putative
245051_at	1.21048	2.05087e-07	AT2G23320	WRKY15 (WRKY DNA-binding protein 15); transcription factor
258164_at	1.21026	9.24281e-08	AT3G17910	SURF1 (SURFEIT 1)
260735_at	1.21023	8.20056e-07	AT1G17610	disease resistance protein-related
260592_at	1.20775	3.68982e-07	AT1G55850	ATCSLE1 (Cellulose synthase-like E1); cellulose synthase/ transferase, transferring glycosyl groups
265200_s_at	1.20723	4.99296e-07	AT2G36800;AT2G36790	[AT2G36800, DOGT1 (DON-GLUCOSYLTRANSFERASE); UDP-glycosyltransferase/ transferase, transferring glycosyl groups];[AT2G36790, UGT73C6 (UDP-GLUCOSYL TRANSFERASE 73C6); UDP-glucosyltransferase/ UDP-glycosyltransferase/ transferase, transferring glycosyl groups]
253228_at	1.20609	3.55096e-07	AT4G34630	similar to CM0216.450.nc [Lotus japonicus] (GB:BAF98581.1)
248193_at	1.20318	6.80717e-06	AT5G54080	HGO (HOMOGENTISATE 1,2-DIOXYGENASE); homogentisate 1,2-dioxygenase
255342_at	1.20294	2.00086e-07	AT4G04510	protein kinase family protein
248117_at	1.2028	1.31486e-06	AT5G55000	FIP2 (FH protein interacting protein 2); voltage-gated potassium channel
264883_s_at	1.20197	2.49031e-06	AT1G61250;AT1G11180	[AT1G61250, SC3 (SECRETORY CARRIER 3); transmembrane transporter];[AT1G11180, secretory carrier membrane protein (SCAMP) family protein]
245788_at	1.20088	8.4994e-06	AT1G32120	similar to unknown protein [Arabidopsis thaliana] (TAIR:AT4G16050.1); similar to unknown protein [Arabidopsis thaliana] (TAIR:AT1G51538.1); similar to unnamed protein product [Vitis vinifera] (GB:CAO49973.1); similar to hypothetical protein [Vitis vinifera] (GB:CAN68559.1); contains InterPro domain Protein of unknown function DUF716 (InterPro:IPR006904); contains InterPro domain Protein of unknow…
260259_at	1.20056	2.67319e-07	AT1G74300	esterase/lipase/thioesterase family protein
254318_at	1.20018	6.96731e-06	AT4G22530	embryo-abundant protein-related
256751_at	1.20017	5.934e-07	AT3G27170	CLC-B (chloride channel protein B); anion channel/ voltage-gated chloride channel
265999_at	1.19951	2.11601e-05	AT2G24100	similar to unknown protein [Arabidopsis thaliana] (TAIR:AT4G30780.1); similar to unnamed protein product [Vitis vinifera] (GB:CAO66612.1)
247279_at	1.19709	8.37842e-07	AT5G64310	AGP1 (ARABINOGALACTAN-PROTEIN 1)
263583_at	1.19496	5.07712e-07	AT2G17130	IDH2 (ISOCITRATE DEHYDROGENASE SUBUNIT 2); isocitrate dehydrogenase (NAD+)
247318_at	1.19279	1.37461e-07	AT5G63990	3'(2'),5'-bisphosphate nucleotidase, putative / inositol polyphosphate 1-phosphatase, putative
256100_at	1.19274	7.86804e-08	AT1G13750	calcineurin-like phosphoesterase family protein
255037_at	1.19268	1.79865e-07	AT4G09460	ATMYB6 (MYB DOMAIN PROTEIN 6); DNA binding / transcription factor
261294_at	1.19151	8.59323e-08	AT1G48430	dihydroxyacetone kinase family protein
250775_at	1.18976	8.00183e-07	AT5G05460	hydrolase, acting on glycosyl bonds
258609_at	1.18909	2.28584e-07	AT3G02910	Identical to UPF0131 protein At3g02910 [Arabidopsis Thaliana] (GB:Q9M8T3); similar to unknown protein [Arabidopsis thaliana] (TAIR:AT5G46720.1); similar to Os03g0854000 [Oryza sativa (japonica cultivar-group)] (GB:NP_001051934.1); similar to unknown [Picea sitchensis] (GB:ABK22133.1); contains InterPro domain Butirosin biosynthesis, BtrG-like (InterPro:IPR013024); contains InterPro domain Protein…
258173_at	1.18812	4.54994e-07	AT3G21630	CERK1 (CHITIN ELICITOR RECEPTOR KINASE 1); kinase/ receptor signaling protein/ transmembrane receptor protein kinase
253842_at	1.18756	7.29213e-06	AT4G27860	integral membrane family protein
262366_at	1.18736	9.39407e-08	AT1G72890	disease resistance protein (TIR-NBS class), putative
256922_at	1.18691	2.21079e-07	AT3G19010	oxidoreductase, 2OG-Fe(II) oxygenase family protein
265617_at	1.18567	3.44479e-06	AT2G25520	phosphate translocator-related
245253_at	1.18398	9.49207e-08	AT4G15440	HPL1 (HYDROPEROXIDE LYASE 1); heme binding / iron ion binding / monooxygenase
246230_at	1.18389	4.63877e-06	AT4G36710	scarecrow transcription factor family protein
267165_at	1.1838	8.43786e-08	AT2G37710	RLK (RECEPTOR LECTIN KINASE); kinase
254247_at	1.18198	4.24885e-06	AT4G23260	protein kinase
254153_at	1.18157	0.000292212	AT4G24450	ATGWD2/GWD3/PWD (PHOSPHOGLUCAN, WATER DIKINASE); ATP binding / kinase
265717_at	1.18155	9.41771e-08	AT2G03510	band 7 family protein
264998_at	1.18025	3.08068e-06	AT1G67330	similar to unknown protein [Arabidopsis thaliana] (TAIR:AT1G27930.1); similar to unknown [Populus trichocarpa] (GB:ABK93495.1); contains InterPro domain Protein of unknown function DUF579, plant (InterPro:IPR006514)
250811_at	1.17862	2.80955e-07	AT5G05110	cysteine protease inhibitor, putative / cystatin, putative
248879_at	1.17821	3.85795e-07	AT5G46180	delta-OAT (ornithine- delta-aminotransferase); ornithine-oxo-acid transaminase
254580_at	1.17751	1.43782e-05	AT4G19390	similar to unknown protein [Arabidopsis thaliana] (TAIR:AT5G13720.1); similar to unnamed protein product [Vitis vinifera] (GB:CAO63752.1); contains InterPro domain Uncharacterised conserved protein UCP022348 (InterPro:IPR016804); contains InterPro domain Protein of unknown function UPF0114 (InterPro:IPR005134)
260843_at	1.17744	1.29024e-07	AT1G29060	Identical to Bet1-like protein At1g29060 [Arabidopsis Thaliana] (GB:Q8L9S0;GB:Q9LP36); similar to unknown protein [Arabidopsis thaliana] (TAIR:AT4G14600.1); similar to unnamed protein product [Vitis vinifera] (GB:CAO61644.1); contains InterPro domain Target SNARE coiled-coil region (InterPro:IPR000727)
260545_at	1.17659	1.54537e-06	AT2G43350	ATGPX3 (GLUTATHIONE PEROXIDASE 3); glutathione peroxidase
247429_at	1.17617	5.09242e-05	AT5G62620	galactosyltransferase family protein
249188_at	1.1761	3.62218e-06	AT5G42830	transferase family protein
248108_at	1.17583	1.21631e-07	AT5G55130	CNX5 (SIRTINOL RESISTANT 1); Mo-molybdopterin cofactor sulfurase
257088_at	1.17509	3.00098e-06	AT3G20510	similar to unknown protein [Arabidopsis thaliana] (TAIR:AT1G50740.1); similar to unnamed protein product [Vitis vinifera] (GB:CAO38976.1); contains InterPro domain Protein of unknown function UPF0136, Transmembrane; (InterPro:IPR005349)
263553_at	1.17435	1.01148e-07	AT2G16430	ATPAP10/PAP10; protein serine/threonine phosphatase
266709_at	1.17369	5.17023e-06	AT2G03120	signal peptide peptidase family protein
253257_at	1.17356	0.0001673	AT4G34390	XLG2 (EXTRA-LARGE GTP-BINDING PROTEIN 2); signal transducer
261436_at	1.17333	1.27059e-05	AT1G07870	protein kinase family protein
248512_at	1.17215	2.67032e-07	AT5G50460	protein transport protein SEC61 gamma subunit, putative
248944_at	1.16951	4.85388e-07	AT5G45500	similar to unknown protein [Arabidopsis thaliana] (TAIR:AT5G45520.1); similar to unnamed protein product [Vitis vinifera] (GB:CAO43141.1); similar to Os01g0799000 [Oryza sativa (japonica cultivar-group)] (GB:NP_001044526.1); contains domain SSF52047 (SSF52047); contains domain G3DSA:3.80.10.10 (G3DSA:3.80.10.10)
261785_at	1.16938	2.0473e-06	AT1G08230	amino acid transporter family protein
255797_at	1.16925	6.72494e-08	AT2G33630	3-beta hydroxysteroid dehydrogenase/isomerase family protein
258555_at	1.16911	7.35008e-07	AT3G06860	MFP2 (MULTIFUNCTIONAL PROTEIN); enoyl-CoA hydratase
259432_at	1.16896	3.69381e-07	AT1G01520	myb family transcription factor
258893_at	1.16733	1.06355e-05	AT3G05660	kinase/ protein binding
259105_at	1.16691	1.71924e-07	AT3G05500	rubber elongation factor (REF) family protein
262047_at	1.16686	1.34665e-06	AT1G80160	lactoylglutathione lyase family protein / glyoxalase I family protein
263928_at	1.16656	4.39719e-07	AT2G36330	Identical to UPF0497 membrane protein At2g36330 [Arabidopsis Thaliana] (GB:Q84WP5;GB:Q9SJM5); similar to integral membrane protein, putative [Arabidopsis thaliana] (TAIR:AT5G62820.1); similar to unnamed protein product [Vitis vinifera] (GB:CAO64343.1); contains InterPro domain Protein of unknown function DUF588 (InterPro:IPR006702)
267142_at	1.16645	3.12327e-07	AT2G38290	ATAMT2 (AMMONIUM TRANSPORTER 2); ammonium transmembrane transporter
246682_at	1.16526	2.85608e-07	AT5G33290	XGD1 (XYLOGALACTURONAN DEFICIENT 1); catalytic
248942_at	1.16499	4.11847e-05	AT5G45480	similar to unknown protein [Arabidopsis thaliana] (TAIR:AT5G45470.1); similar to unknown protein [Arabidopsis thaliana] (TAIR:AT5G45530.1); similar to unknown protein [Arabidopsis thaliana] (TAIR:AT5G45540.1); similar to unnamed protein product [Vitis vinifera] (GB:CAO39193.1); contains InterPro domain Protein of unknown function DUF594 (InterPro:IPR007658)
262324_at	1.16492	1.3266e-07	AT1G64170	ATCHX16 (CATION/H+ EXCHANGER 16); monovalent cation:proton antiporter
263256_at	1.16453	3.67166e-07	AT1G10500	ATCPISCA (CHLOROPLAST-LOCALIZED ISCA-LIKE PROTEIN); structural molecule
261711_at	1.164	2.78732e-07	AT1G32700	zinc-binding family protein
251973_at	1.16287	2.07794e-05	AT3G53180	glutamate-ammonia ligase
256981_at	1.16228	3.79759e-07	AT3G13380	BRL3 (BRI1-LIKE 3); protein binding / protein kinase
258915_at	1.16063	2.44409e-07	AT3G10640	VPS60.1
259766_at	1.15983	1.41551e-07	AT1G64360	unknown protein
249489_at	1.15946	2.36011e-06	AT5G39090	transferase family protein
249397_at	1.15777	4.88547e-07	AT5G40230	nodulin-related
264488_s_at	1.15773	1.16713e-07	AT1G27330;AT1G27350	[AT1G27330, similar to unknown protein [Arabidopsis thaliana] (TAIR:AT1G27350.1); similar to membrane protein [Brassica juncea] (GB:AAT38818.1); contains InterPro domain Ribosome associated membrane RAMP4 (InterPro:IPR010580)];[AT1G27350, similar to unknown protein [Arabidopsis thaliana] (TAIR:AT1G27330.1); similar to membrane protein [Brassica juncea] (GB:AAT38818.1); contains InterPro domain Ri…
264757_at	1.15765	3.48291e-06	AT1G61360	S-locus lectin protein kinase family protein
247925_at	1.15764	4.72077e-07	AT5G57560	TCH4 (TOUCH 4); hydrolase, acting on glycosyl bonds / xyloglucan:xyloglucosyl transferase
250279_at	1.15693	4.33475e-07	AT5G13200	GRAM domain-containing protein / ABA-responsive protein-related
266231_at	1.15556	1.06071e-06	AT2G02220	ATPSKR1/PSKR1 (PHYTOSULFOKIN RECEPTOR 1); ATP binding / peptide receptor/ protein serine/threonine kinase
246631_at	1.15489	3.55332e-07	AT1G50740	similar to unknown protein [Arabidopsis thaliana] (TAIR:AT3G20510.1); similar to unnamed protein product [Vitis vinifera] (GB:CAO38976.1); contains InterPro domain Protein of unknown function UPF0136, Transmembrane; (InterPro:IPR005349)
252864_at	1.1545	2.08504e-05	AT4G39740	electron transport SCO1/SenC family protein
250858_at	1.15274	8.15959e-06	AT5G04760	myb family transcription factor
254660_at	1.15234	1.5806e-07	AT4G18250	receptor serine/threonine kinase, putative
262455_at	1.15227	7.30943e-07	AT1G11310	MLO2 (MILDEW RESISTANCE LOCUS O 2); calmodulin binding
264851_at	1.15193	1.68653e-05	AT2G17290	CPK6 (CALCIUM-DEPENDENT PROTEIN KINASE 6); calmodulin-dependent protein kinase/ kinase
247514_at	1.15157	4.91611e-06	AT5G61640	PMSR1 (PEPTIDEMETHIONINE SULFOXIDE REDUCTASE 1); peptide-methionine-(S)-S-oxide reductase
265266_at	1.15086	1.02963e-06	AT2G42890	AML2; RNA binding
252572_at	1.15036	6.25534e-06	AT3G45290	MLO3 (MILDEW RESISTANCE LOCUS O 3); calmodulin binding
259502_at	1.14945	3.39122e-07	AT1G15670	kelch repeat-containing F-box family protein
259228_at	1.1484	9.37484e-08	AT3G07720	kelch repeat-containing protein
256216_at	1.14751	2.26021e-05	AT1G56340	CRT1 (CALRETICULIN 1); calcium ion binding
253950_at	1.14649	4.46476e-07	AT4G26910	2-oxoacid dehydrogenase family protein
253453_at	1.14633	5.01525e-07	AT4G31860	protein phosphatase 2C, putative / PP2C, putative
247602_at	1.1455	7.15204e-06	AT5G60900	RLK1 (RECEPTOR-LIKE PROTEIN KINASE 1); carbohydrate binding / kinase
260690_at	1.14391	4.47696e-07	AT1G32340	NHL8 (NDR1/HIN1-like 8); protein binding / zinc ion binding
256018_at	1.14369	1.85748e-07	AT1G58300	HO4 (HEME OXYGENASE 4); heme oxygenase (decyclizing)/ oxidoreductase
252179_at	1.14354	2.10084e-06	AT3G50760	GATL2 (Galacturonosyltransferase-like 2); polygalacturonate 4-alpha-galacturonosyltransferase/ transferase, transferring glycosyl groups / transferase, transferring hexosyl groups
260666_at	1.14297	2.17718e-05	AT1G19300	GATL1/GLZ1/PARVUS (GALACTURONOSYLTRANSFERASE-LIKE 1); polygalacturonate 4-alpha-galacturonosyltransferase/ transferase, transferring glycosyl groups / transferase, transferring hexosyl groups
255941_at	1.142	9.9332e-07	AT1G20350	ATTIM17-1 (Arabidopsis thaliana translocase inner membrane subunit 17-1); P-P-bond-hydrolysis-driven protein transmembrane transporter
262705_at	1.14187	2.7211e-06	AT1G16260	protein kinase family protein
263986_at	1.14088	2.1358e-07	AT2G42790	CSY3 (CITRATE SYNTHASE 3); citrate (SI)-synthase
254375_at	1.13994	2.61959e-07	AT4G21800	QQT2 (QUATRE-QUART2); ATP binding
250318_at	1.13932	1.82573e-07	AT5G12200	dihydropyrimidinase / DHPase / dihydropyrimidine amidohydrolase / hydantoinase (PYD2)
262499_at	1.13843	4.18864e-07	AT1G21770	similar to unknown protein [Arabidopsis thaliana] (TAIR:AT1G77540.1); similar to unnamed protein product [Vitis vinifera] (GB:CAO61877.1); contains InterPro domain Acyl-CoA N-acyltransferase (InterPro:IPR016181)
265030_at	1.13739	1.24741e-05	AT1G61610	S-locus lectin protein kinase family protein
257074_at	1.13733	3.46846e-07	AT3G19660	similar to unnamed protein product [Vitis vinifera] (GB:CAO49873.1)
247448_at	1.13662	7.48041e-06	AT5G62770	similar to unknown protein [Arabidopsis thaliana] (TAIR:AT3G27880.1); similar to hypothetical protein [Vitis vinifera] (GB:CAN65788.1); contains InterPro domain Protein of unknown function DUF1645 (InterPro:IPR012442)
245349_at	1.1366	2.49527e-06	AT4G16690	esterase/lipase/thioesterase family protein
247820_at	1.13619	4.19609e-07	AT5G58380	CIPK10 (CBL-INTERACTING PROTEIN KINASE 10); kinase
265852_at	1.13617	1.98536e-07	AT2G42350	zinc finger (C3HC4-type RING finger) family protein
246645_at	1.13445	8.33406e-06	AT5G35080	protein binding
251954_at	1.13391	3.23363e-07	AT3G53668;AT3G53670	[AT3G53668, CPuORF51 (Conserved peptide upstream open reading frame 51)];[AT3G53670, similar to unknown protein [Arabidopsis thaliana] (TAIR:AT2G37480.1); similar to hypothetical protein [Vitis vinifera] (GB:CAN77855.1)]
253462_at	1.13357	2.57194e-07	AT4G32150	VAMP7C (VESICLE-ASSOCIATED MEMBRANE PROTEIN 7C)
245840_at	1.13287	1.47572e-05	AT1G58420	similar to unknown protein [Arabidopsis thaliana] (TAIR:AT1G10140.1); contains InterPro domain Uncharacterised conserved protein UCP031279 (InterPro:IPR016972)
263404_s_at	1.13162	6.41499e-07	AT2G04090;AT2G04100	[AT2G04090, MATE efflux family protein];[AT2G04100, MATE efflux family protein]
246993_at	1.13148	1.36296e-07	AT5G67450	AZF1 (ARABIDOPSIS ZINC-FINGER PROTEIN 1); nucleic acid binding / transcription factor/ zinc ion binding
246305_at	1.13107	3.78455e-06	AT3G51890	protein binding / protein transporter/ structural molecule
263330_at	1.13045	2.14941e-06	AT2G15320	leucine-rich repeat family protein
251037_at	1.12994	7.09825e-07	AT5G02100	UNE18 (unfertilized embryo sac 18); oxysterol binding
266363_at	1.12979	2.13941e-07	AT2G41250	haloacid dehalogenase-like hydrolase family protein
261317_at	1.12936	1.73425e-06	AT1G53030	cytochrome c oxidase copper chaperone family protein
250676_at	1.12871	1.04397e-07	AT5G06320	NHL3 (NDR1/HIN1-like 3)
255561_at	1.12781	6.60435e-07	AT4G02050	sugar transporter, putative
265194_at	1.1277	3.0791e-07	AT1G05010	EFE (ETHYLENE FORMING ENZYME)
264751_at	1.12684	8.81079e-07	AT1G23020	ATFRO3/FRO3 (FERRIC REDUCTION OXIDASE 3); ferric-chelate reductase
252213_at	1.12566	2.34461e-06	AT3G50210	2-oxoacid-dependent oxidase, putative
257700_at	1.12412	1.26536e-07	AT3G12740	LEM3 (ligand-effect modulator 3) family protein / CDC50 family protein
254248_at	1.12321	4.32988e-07	AT4G23270	protein kinase family protein
259618_at	1.12304	2.47784e-07	AT1G48000	MYB112 (myb domain protein 112); DNA binding / transcription factor
251479_at	1.12132	1.43567e-06	AT3G59700	ATHLECRK (ARABIDOPSIS THALIANA LECTIN-RECEPTOR KINASE); kinase
258682_at	1.12113	4.64909e-06	AT3G08720	ATPK19 (ARABIDOPSIS THALIANA PROTEIN KINASE 19); kinase
259629_at	1.12038	8.26463e-05	AT1G56510	disease resistance protein (TIR-NBS-LRR class), putative
246440_at	1.11914	2.29317e-06	AT5G17650	glycine/proline-rich protein
250028_at	1.11846	0.000278562	AT5G18130	similar to unknown protein [Arabidopsis thaliana] (TAIR:AT3G03870.2); similar to unknown [Medicago truncatula] (GB:ABK28852.1)
259226_at	1.11827	3.40044e-06	AT3G07700	ABC1 family protein
260025_at	1.11818	4.48335e-07	AT1G30070	SGS domain-containing protein
249385_at	1.11815	4.80344e-07	AT5G39950	ATTRX2 (ARABIDOPSIS THIOREDOXIN H2); thiol-disulfide exchange intermediate
254694_at	1.11722	3.29986e-05	no_match	no_match
258880_at	1.11674	0.00020924	AT3G06420	ATG8H (AUTOPHAGY 8H); microtubule binding
261378_at	1.11622	1.07829e-05	AT1G18890	ATCDPK1; calmodulin-dependent protein kinase/ kinase/ protein kinase
259472_at	1.11609	5.74207e-07	AT1G18910	protein binding / zinc ion binding
262085_at	1.11556	1.78086e-05	AT1G56060	similar to unknown protein [Arabidopsis thaliana] (TAIR:AT2G32190.1); similar to unnamed protein product [Vitis vinifera] (GB:CAO68639.1); contains domain PD188784 (PD188784)
256074_at	1.1136	2.06821e-07	AT1G18260	suppressor of lin-12-like protein-related / sel-1 protein-related
256627_at	1.1133	7.13163e-05	AT3G19970	similar to unknown protein [Arabidopsis thaliana] (TAIR:AT2G18245.1); similar to unnamed protein product [Vitis vinifera] (GB:CAO66476.1); contains InterPro domain Protein of unknown function DUF829, eukaryotic (InterPro:IPR008547)
248713_at	1.11289	3.84132e-07	AT5G48180	kelch repeat-containing protein
261500_at	1.11288	1.77862e-05	AT1G28400	similar to unknown protein [Arabidopsis thaliana] (TAIR:AT2G33850.1); similar to unknown [Brassica napus] (GB:AAC06020.1)
264260_at	1.11262	1.89905e-06	AT1G09210	calreticulin 2 (CRT2)
262615_at	1.11178	1.17923e-06	AT1G13950	EIF-5A (eukaryotic translation initiation factor 5A-1); translation initiation factor
247685_at	1.1113	9.58828e-06	AT5G59680	leucine-rich repeat protein kinase, putative
264692_at	1.11047	1.38079e-06	AT1G70000	DNA-binding family protein
251475_at	1.11013	1.53689e-07	AT3G59660	C2 domain-containing protein / GRAM domain-containing protein
247215_at	1.11002	2.60502e-07	AT5G64905	PROPEP3 (Elicitor peptide 3 precursor)
251107_at	1.10967	3.32822e-07	AT5G01610	Identical to Uncharacterized protein At5g01610 [Arabidopsis Thaliana] (GB:Q9M015;GB:Q0WT00;GB:Q84VV4); similar to unknown protein [Arabidopsis thaliana] (TAIR:AT3G08890.1); similar to unknown protein [Arabidopsis thaliana] (TAIR:AT3G08890.2); similar to hypothetical protein [Vitis vinifera] (GB:CAN63135.1); contains InterPro domain Protein of unknown function DUF538 (InterPro:IPR007493)
258349_at	1.10763	1.69648e-06	AT3G17609	HYH (HY5-HOMOLOG); DNA binding / transcription factor
249485_at	1.10743	4.41117e-07	AT5G39020	protein kinase family protein
246133_at	1.10721	8.69829e-06	AT5G20960	AAO1 (ALDEHYDE OXIDASE 1)
266357_at	1.10674	1.40684e-06	AT2G32290	BAM6/BMY5 (BETA-AMYLASE 6); beta-amylase
261013_at	1.10622	5.44006e-06	AT1G26440	ATUPS5 (ARABIDOPSIS THALIANA UREIDE PERMEASE 5)
248326_at	1.10621	1.49039e-07	AT5G52820	WD-40 repeat family protein / notchless protein, putative
245694_at	1.10548	3.80057e-07	AT5G04170	calcium-binding EF hand family protein
249552_s_at	1.10502	2.31298e-06	AT5G38250;AT5G38240	[AT5G38250, serine/threonine protein kinase, putative];[AT5G38240, serine/threonine protein kinase, putative]
263800_at	1.10455	1.52137e-07	AT2G24600	ankyrin repeat family protein
249525_at	1.10451	2.47466e-07	AT5G38650	proteasome maturation factor UMP1 family protein
247338_at	1.10323	2.24698e-06	AT5G63680	pyruvate kinase, putative
254063_at	1.10248	3.39864e-06	AT4G25390	protein kinase family protein
262667_at	1.10176	5.29751e-06	AT1G62810	copper amine oxidase, putative
249652_at	1.10174	2.37862e-07	AT5G37070	similar to unknown protein [Arabidopsis thaliana] (TAIR:AT3G08890.1); similar to unknown protein [Arabidopsis thaliana] (TAIR:AT3G08890.2); similar to hypothetical protein [Vitis vinifera] (GB:CAN63135.1); contains InterPro domain Protein of unknown function DUF538 (InterPro:IPR007493)
250407_at	1.10109	8.67176e-06	AT5G10870	ATCM2 (CHORISMATE MUTASE 2); chorismate mutase
260410_at	1.10046	3.8705e-07	AT1G69870	proton-dependent oligopeptide transport (POT) family protein
256664_at	1.10028	3.69677e-06	AT3G12040	DNA-3-methyladenine glycosylase (MAG)
248006_at	1.10016	0.000242438	AT5G56250	similar to unknown protein [Arabidopsis thaliana] (TAIR:AT5G56240.1); similar to unnamed protein product [Vitis vinifera] (GB:CAO66846.1)
248819_at	1.10015	2.1784e-07	AT5G47050	ATP binding / protein binding / shikimate kinase/ zinc ion binding
250502_at	1.09937	3.04313e-05	AT5G09590	mtHSC70-2 (HEAT SHOCK PROTEIN 70); ATP binding / unfolded protein binding
263162_at	1.09868	3.87726e-06	AT1G54150	zinc finger (C3HC4-type RING finger) family protein
253303_at	1.0979	3.34965e-06	AT4G33780	similar to unknown protein [Arabidopsis thaliana] (TAIR:AT1G69935.1); similar to unnamed protein product [Vitis vinifera] (GB:CAO49867.1)
245197_at	1.09771	7.69527e-07	AT1G67800	copine-related
246228_at	1.0977	2.34346e-07	AT4G36430	peroxidase, putative
247071_at	1.09686	9.86447e-05	AT5G66640	LIM domain-containing protein-related
265119_at	1.0964	1.21648e-05	AT1G62570	flavin-containing monooxygenase family protein / FMO family protein
255496_at	1.09636	3.05308e-06	AT4G02640	BZO2H1 (ARABIDOPSIS THALIANA BASIC LEUCINE ZIPPER 10); DNA binding / protein heterodimerization/ sequence-specific DNA binding / transcription factor
266800_at	1.09561	2.42496e-07	AT2G22880	VQ motif-containing protein
260635_at	1.09519	2.33696e-05	AT1G62422	similar to unknown protein [Arabidopsis thaliana] (TAIR:AT1G12020.1); similar to unknown [Brassica rapa] (GB:ABL97977.1)
259655_at	1.09504	4.08926e-07	AT1G55210	disease resistance response
246421_at	1.09465	7.13808e-07	AT5G16880	VHS domain-containing protein / GAT domain-containing protein
253990_at	1.09451	5.90849e-07	AT4G26160	thioredoxin family protein
257099_s_at	1.09443	5.88512e-06	AT3G24982;AT3G25020	[AT3G24982, protein binding];[AT3G25020, disease resistance family protein]
250088_at	1.09432	2.26306e-06	AT5G17290	APG5/ATG5 (AUTOPHAGY 5); transporter
259307_at	1.09403	2.30353e-05	AT3G05230	signal peptidase subunit family protein
255716_at	1.09344	1.58191e-06	AT4G00330	CRCK2 (calmodulin-binding receptor-like cytoplasmic kinase 2); kinase
252549_at	1.09342	1.52483e-07	AT3G45860	receptor-like protein kinase, putative
249177_at	1.09303	2.27693e-05	AT5G42850	electron carrier/ protein disulfide oxidoreductase
259191_at	1.09281	1.90522e-06	AT3G01720	similar to unknown protein [Arabidopsis thaliana] (TAIR:AT5G13500.3); similar to unknown protein [Arabidopsis thaliana] (TAIR:AT5G13500.2); similar to unknown protein [Arabidopsis thaliana] (TAIR:AT5G13500.1); similar to unnamed protein product [Vitis vinifera] (GB:CAO14632.1); similar to predicted protein [Physcomitrella patens subsp. patens] (GB:EDQ59308.1); similar to predicted protein [Physco…
249233_at	1.09275	4.59939e-07	AT5G42150	electron carrier/ protein disulfide oxidoreductase
248908_at	1.09265	1.18781e-07	AT5G45800	MEE62 (maternal effect embryo arrest 62); ATP binding / protein serine/threonine kinase
257083_s_at	1.09225	4.67899e-06	AT3G20600;AT3G20590	[AT3G20600, NDR1 (NON RACE-SPECIFIC DISEASE RESISTANCE 1); signal transducer];[AT3G20590, non-race specific disease resistance protein, putative]
251789_at	1.09081	2.98191e-05	AT3G55450	protein kinase, putative
257708_at	1.09068	1.18557e-06	AT3G13330	binding
245684_at	1.09021	6.32697e-07	AT5G22000	CIC7E11; protein binding / zinc ion binding
255360_at	1.09014	0.000864145	AT4G03960	tyrosine specific protein phosphatase family protein
259219_at	1.08996	1.65281e-07	AT3G03560	similar to unknown protein [Arabidopsis thaliana] (TAIR:AT5G23490.1); similar to Os03g0707300 [Oryza sativa (japonica cultivar-group)] (GB:NP_001051031.1); similar to expressed protein [Oryza sativa (japonica cultivar-group)] (GB:ABF98471.1)
266097_at	1.08938	1.6881e-07	AT2G37970	SOUL-1; binding
267023_at	1.08915	1.42833e-07	AT2G34250	protein transport protein sec61, putative
262314_at	1.08882	5.12569e-07	AT1G70810	C2 domain-containing protein
247013_at	1.08845	8.81845e-06	AT5G67480	BT4 (BTB AND TAZ DOMAIN PROTEIN 4); protein binding / transcription regulator
249800_at	1.08763	4.65249e-07	AT5G23660	MTN3 (ARABIDOPSIS HOMOLOG OF MEDICAGO TRUNCATULA MTN3)
246566_at	1.08724	1.03007e-05	AT5G14940	proton-dependent oligopeptide transport (POT) family protein
257625_at	1.08718	4.89136e-06	AT3G26230	CYP71B24 (cytochrome P450, family 71, subfamily B, polypeptide 24); oxygen binding
252214_at	1.08677	5.06411e-06	AT3G50260	ATERF#011/CEJ1 (COOPERATIVELY REGULATED BY ETHYLENE AND JASMONATE 1); DNA binding / transcription factor
246340_s_at	1.08676	4.35147e-07	AT3G44860;AT3G44870	[AT3G44860, FAMT (FARNESOIC ACID CARBOXYL-O-METHYLTRANSFERASE); S-adenosylmethionine-dependent methyltransferase/ farnesoic acid O-methyltransferase];[AT3G44870, S-adenosyl-L-methionine:carboxyl methyltransferase family protein]
250483_at	1.08551	2.16636e-05	AT5G10300	hydrolase, alpha/beta fold family protein
262992_at	1.08508	1.04156e-05	AT1G54210	ATG12a (AUTOPHAGY 12); protein binding
266428_at	1.08508	1.41648e-06	AT2G07180	protein kinase, putative
258975_at	1.08483	2.03374e-06	AT3G01970	WRKY45 (WRKY DNA-binding protein 45); transcription factor
246012_at	1.08462	8.36044e-06	AT5G10650	zinc finger (C3HC4-type RING finger) family protein
263804_at	1.08462	3.17524e-07	AT2G40270	protein kinase family protein
250264_at	1.08399	2.21205e-07	AT5G12890	UDP-glucoronosyl/UDP-glucosyl transferase family protein
250941_at	1.08359	1.68849e-07	AT5G03320	protein kinase, putative
257657_at	1.08297	8.3869e-07	AT3G13235	ubiquitin family protein
255677_at	1.08128	5.84357e-06	AT4G00500	lipase class 3 family protein / calmodulin-binding heat-shock protein-related
248259_at	1.08127	7.48774e-07	AT5G53330	similar to hypothetical protein [Vitis vinifera] (GB:CAN66995.1); contains InterPro domain Ubiquitin-associated/translation elongation factor EF1B, N-terminal, eukaryote (InterPro:IPR015940)
266419_at	1.08046	1.11876e-06	AT2G38760	ANNAT3 (ANNEXIN ARABIDOPSIS 3); calcium ion binding / calcium-dependent phospholipid binding
253173_at	1.07981	6.81895e-06	AT4G35110	similar to unknown protein [Arabidopsis thaliana] (TAIR:AT2G16900.1); contains InterPro domain Phospholipase-like, arabidopsis (InterPro:IPR007942)
250896_at	1.07907	4.10311e-06	AT5G03560	nucleobase:cation symporter
262116_at	1.07859	9.45923e-07	AT1G02816	similar to unknown protein [Arabidopsis thaliana] (TAIR:AT4G02370.1); similar to unnamed protein product [Vitis vinifera] (GB:CAO40037.1); contains InterPro domain Protein of unknown function DUF538 (InterPro:IPR007493)
261585_at	1.07828	8.05352e-05	AT1G01010	ANAC001 (Arabidopsis NAC domain containing protein 1); transcription factor
248298_at	1.07765	7.28933e-07	AT5G53110	similar to zinc finger (C3HC4-type RING finger) family protein [Arabidopsis thaliana] (TAIR:AT2G46495.1); similar to hypothetical protein [Vitis vinifera] (GB:CAN79324.1)
260774_at	1.07727	5.26042e-07	AT1G78290	serine/threonine protein kinase, putative
251259_at	1.07524	6.15221e-06	AT3G62260	protein phosphatase 2C, putative / PP2C, putative
252385_at	1.07509	7.26352e-07	AT3G47810	MAG1 (MAIGO 1); protein serine/threonine phosphatase
252652_at	1.07503	5.85801e-06	AT3G44720	ADT4 (AROGENATE DEHYDRATASE 4); arogenate dehydratase/ prephenate dehydratase
246653_at	1.07476	7.4217e-06	AT5G35200	epsin N-terminal homology (ENTH) domain-containing protein
257154_at	1.07391	1.97362e-06	AT3G27210	Identical to Uncharacterized protein At3g27210 (Y-2) [Arabidopsis Thaliana] (GB:Q9LK32); similar to unknown protein [Arabidopsis thaliana] (TAIR:AT5G40860.1); similar to unnamed protein product [Vitis vinifera] (GB:CAO14583.1)
249373_at	1.07275	2.57333e-06	AT5G40670	PQ-loop repeat family protein / transmembrane family protein
261081_at	1.07271	4.14729e-06	AT1G07350	transformer serine/arginine-rich ribonucleoprotein, putative
259150_at	1.07173	1.65096e-06	AT3G10320	similar to unknown protein [Arabidopsis thaliana] (TAIR:AT2G41640.1); similar to unnamed protein product [Vitis vinifera] (GB:CAO23616.1); contains InterPro domain Protein of unknown function DUF563 (InterPro:IPR007657)
250298_at	1.07116	3.03266e-07	AT5G11860	NLI interacting factor (NIF) family protein
245905_at	1.0711	3.19401e-05	AT5G11090	serine-rich protein-related
258678_at	1.07107	1.00267e-06	AT3G08690	UBC11 (ubiquitin-conjugating enzyme 11); ubiquitin-protein ligase
255713_s_at	1.07055	4.4141e-06	AT4G00290;AT4G00234	[AT4G00290, mechanosensitive ion channel domain-containing protein / MS ion channel domain-containing protein];[AT4G00234, similar to mechanosensitive ion channel domain-containing protein / MS ion channel domain-containing protein [Arabidopsis thaliana] (TAIR:AT4G00290.1); similar to unnamed protein product [Vitis vinifera] (GB:CAO39670.1); contains InterPro domain Mechanosensitive ion channel M…
259960_at	1.06916	7.34796e-07	AT1G53710	protein serine/threonine phosphatase
252754_at	1.06763	1.89104e-06	AT3G43510	transposable element gene
246042_at	1.06728	7.56907e-07	AT5G19440	cinnamyl-alcohol dehydrogenase, putative (CAD)
264574_at	1.06711	1.34501e-06	AT1G05300	ZIP5 (ZINC TRANSPORTER 5 PRECURSOR); cation transmembrane transporter
251242_at	1.0669	1.53985e-06	AT3G61860	ATRSP31 (ARGININE/SERINE-RICH SPLICING FACTOR 31); RNA binding
252310_at	1.065	5.16702e-07	AT3G49350	RAB GTPase activator
262845_at	1.06455	1.44195e-06	AT1G14740	similar to unknown protein [Arabidopsis thaliana] (TAIR:AT3G63500.2); similar to unknown protein [Arabidopsis thaliana] (TAIR:AT3G63500.1); similar to unnamed protein product [Vitis vinifera] (GB:CAO42402.1); contains InterPro domain Protein of unknown function DUF1423, plant (InterPro:IPR004082)
264624_at	1.06455	5.54379e-07	AT1G08930	ERD6 (EARLY RESPONSE TO DEHYDRATION 6); carbohydrate transmembrane transporter/ sugar:hydrogen ion symporter
249423_at	1.06232	1.92192e-06	AT5G39785	structural constituent of ribosome
250335_at	1.06213	1.26525e-06	AT5G11650	hydrolase, alpha/beta fold family protein
255795_at	1.06171	3.01622e-07	AT2G33380	RD20 (RESPONSIVE TO DESSICATION 20); calcium ion binding
266482_at	1.06082	6.72147e-05	AT2G47640	small nuclear ribonucleoprotein D2, putative / snRNP core protein D2, putative / Sm protein D2, putative
262518_at	1.06015	5.55318e-06	AT1G17170	ATGSTU24 (ARABIDOPSIS THALIANA GLUTATHIONE S-TRANSFERASE (CLASS TAU) 24); glutathione transferase
246976_s_at	1.0584	3.40028e-07	AT5G24810	ABC1 family protein
254299_at	1.05818	1.05278e-06	AT4G22920	ATNYE1/NYE1 (NON-YELLOWING 1)
252114_at	1.05789	6.90785e-06	AT3G51450	strictosidine synthase family protein
246784_at	1.05765	2.22887e-05	AT5G27430	signal peptidase subunit family protein
251282_at	1.05568	3.20593e-07	AT3G61630	CRF6 (CYTOKININ RESPONSE FACTOR 6); DNA binding / transcription factor
260933_at	1.05506	1.20185e-05	AT1G02470	similar to unknown protein [Arabidopsis thaliana] (TAIR:AT1G02475.1); similar to unnamed protein product [Vitis vinifera] (GB:CAO40177.1); contains InterPro domain Streptomyces cyclase/dehydrase (InterPro:IPR005031)
258046_at	1.0545	2.66651e-06	AT3G21220	ATMKK5 (MITOGEN-ACTIVATED PROTEIN KINASE KINASE 5); kinase
256013_at	1.0543	1.60922e-06	AT1G19270	ubiquitin interaction motif-containing protein / LIM domain-containing protein
247199_at	1.05362	5.77047e-06	AT5G65210	TGA1; DNA binding / calmodulin binding / transcription factor
260143_at	1.05273	3.40384e-06	AT1G71880	SUC1 (SUCROSE-PROTON SYMPORTER 1); carbohydrate transmembrane transporter/ sucrose:hydrogen symporter/ sugar:hydrogen ion symporter
257888_at	1.05267	1.43533e-05	AT3G16990	TENA/THI-4 family protein
259052_at	1.05245	1.37691e-06	AT3G03490	PEX19-1 (PEROXIN 19-1)
245477_at	1.05168	2.31496e-06	AT4G16110	ARR2 (ARABIDOPSIS RESPONSE REGULATOR 2); transcription factor/ two-component response regulator
263105_at	1.04859	1.29518e-06	AT2G05320	beta-1,2-N-acetylglucosaminyltransferase II
259479_at	1.04744	1.48737e-05	AT1G19020	similar to unknown protein [Arabidopsis thaliana] (TAIR:AT3G48180.1); similar to unnamed protein product [Vitis vinifera] (GB:CAO40966.1)
262653_at	1.046	2.39932e-05	AT1G14130	2-oxoglutarate-dependent dioxygenase, putative
248410_at	1.04532	5.87841e-07	AT5G51570	band 7 family protein
252414_at	1.04505	5.35787e-07	AT3G47420	glycerol-3-phosphate transporter, putative / glycerol 3-phosphate permease, putative
264071_at	1.04282	8.49144e-05	AT2G27920	SCPL51; serine carboxypeptidase
250999_at	1.04221	8.02123e-07	AT5G02630	similar to unknown protein [Arabidopsis thaliana] (TAIR:AT5G18520.1); similar to unknown protein [Arabidopsis thaliana] (TAIR:AT3G09570.1); similar to unnamed protein product [Vitis vinifera] (GB:CAO18079.1); contains InterPro domain Transmembrane receptor, eukaryota; (InterPro:IPR009637)
248945_at	1.04007	3.49989e-06	AT5G45510	leucine-rich repeat family protein
263526_at	1.03983	5.37071e-05	AT2G24830	zinc finger (CCCH-type) family protein / D111/G-patch domain-containing protein
264422_at	1.03823	4.57855e-07	AT1G43130	LCV2 (LIKE COV 2)
260754_at	1.03693	4.63381e-06	AT1G49000	similar to unknown protein [Arabidopsis thaliana] (TAIR:AT3G18560.1); similar to hypothetical protein [Vitis vinifera] (GB:CAN78728.1); similar to unnamed protein product [Vitis vinifera] (GB:CAO68009.1)
265206_at	1.03478	2.66805e-05	AT2G36670	aspartyl protease family protein
257279_at	1.03473	5.70711e-07	AT3G14430	similar to unnamed protein product [Vitis vinifera] (GB:CAO60894.1)
254085_at	1.03352	3.40635e-05	AT4G24960	ATHVA22D (Arabidopsis thaliana HVA22 homologue D)
248981_at	1.0329	1.15783e-06	AT5G45110	NPR3 (NPR1-LIKE PROTEIN 3); protein binding
258162_at	1.03171	1.68122e-06	AT3G17810	dihydroorotate dehydrogenase family protein / dihydroorotate oxidase family protein
259721_at	1.03156	2.1432e-06	AT1G60890	phosphatidylinositol-4-phosphate 5-kinase family protein
259749_at	1.03143	1.07408e-05	AT1G71100	RSW10 (RADIAL SWELLING 10); ribose-5-phosphate isomerase
264301_at	1.03014	0.000107256	AT1G78780	pathogenesis-related family protein
257432_at	1.03014	2.85696e-06	AT2G21850	protein binding / zinc ion binding
249239_at	1.02966	1.20427e-06	AT5G41990;AT5G41992	[AT5G41990, WNK8 (Arabidopsis WNK kinase 8); kinase];[AT5G41992, CPuORF58 (Conserved peptide upstream open reading frame 58)]
263054_at	1.02864	1.90217e-05	AT2G04620	cation efflux family protein
266000_at	1.02864	5.82409e-06	AT2G24180	CYP71B6 (CYTOCHROME P450 71B6); oxygen binding
249775_at	1.02797	2.96667e-06	AT5G24160	squalene monooxygenase 1,2 / squalene epoxidase 1,2 (SQP1,2)
260847_s_at	1.02679	1.2526e-06	AT1G17290;AT1G72330	[AT1G17290, ALAAT1 (ALANINE AMINOTRANSFERAS); alanine transaminase];[AT1G72330, ALAAT2 (ALANINE AMINOTRANSFERASE 2); alanine transaminase]
250863_at	1.02649	5.10851e-07	AT5G04750	F1F0-ATPase inhibitor protein, putative
266167_at	1.02574	7.01508e-07	AT2G38860	YLS5 (yellow-leaf-specific gene 5)
261242_at	1.02564	2.35181e-05	AT1G32960	ATSBT3.3; subtilase
247419_at	1.02515	3.7821e-05	AT5G63080	transcription factor jumonji (jmjC) domain-containing protein
253702_at	1.02502	3.53798e-06	AT4G29900	ACA10 (autoinhibited Ca2+ -ATPase 10); calcium-transporting ATPase/ calmodulin binding
257264_at	1.02461	8.77695e-06	AT3G22060	receptor protein kinase-related
262744_at	1.02421	2.34113e-06	AT1G28680	transferase family protein
259462_at	1.02421	1.77896e-05	AT1G18940	nodulin family protein
267363_at	1.02368	1.85409e-06	AT2G39970	peroxisomal membrane protein (PMP36)
253358_at	1.02343	4.37965e-07	AT4G32940	GAMMA-VPE (Vacuolar processing enzyme gamma); cysteine-type endopeptidase
252669_at	1.02339	1.23698e-06	AT3G44100	MD-2-related lipid recognition domain-containing protein / ML domain-containing protein
251176_at	1.02242	9.14864e-07	AT3G63380	calcium-transporting ATPase, plasma membrane-type, putative / Ca(2+)-ATPase, putative (ACA12)
257129_at	1.022	4.32725e-06	AT3G20100	CYP705A19 (cytochrome P450, family 705, subfamily A, polypeptide 19); oxygen binding
246446_at	1.02185	4.25265e-07	AT5G17640	similar to unknown protein [Arabidopsis thaliana] (TAIR:AT1G10020.1); similar to unnamed protein product [Vitis vinifera] (GB:CAO17865.1); similar to hypothetical protein [Vitis vinifera] (GB:CAN65847.1); contains InterPro domain Protein of unknown function DUF1005 (InterPro:IPR010410)
257460_at	1.02152	4.66278e-06	AT1G75580	auxin-responsive protein, putative
252126_at	1.02092	1.22211e-06	AT3G50950	disease resistance protein (CC-NBS-LRR class), putative
248521_s_at	1.02048	1.83584e-06	AT5G50630;AT5G50520	[AT5G50630, nodulin family protein];[AT5G50520, nodulin family protein]
262940_at	1.01982	2.45564e-06	AT1G79520	cation efflux family protein
256874_at	1.01667	1.5815e-06	AT3G26320	CYP71B36 (cytochrome P450, family 71, subfamily B, polypeptide 36); oxygen binding
264951_at	1.01594	1.62944e-06	AT1G76970	VHS domain-containing protein / GAT domain-containing protein
249285_at	1.01523	2.57269e-06	AT5G41960	similar to hypothetical protein [Vitis vinifera] (GB:CAN62288.1)
259129_at	1.01487	4.30815e-07	AT3G02150	PTF1 (PLASTID TRANSCRIPTION FACTOR 1); transcription factor
249480_s_at	1.01483	2.11996e-06	AT5G38990;AT5G39000	[AT5G38990, protein kinase family protein];[AT5G39000, protein kinase family protein]
249125_at	1.01445	3.41304e-05	AT5G43450	2-oxoglutarate-dependent dioxygenase, putative
247594_at	1.01414	5.59315e-06	AT5G60800	heavy-metal-associated domain-containing protein
264330_at	1.01401	5.50555e-06	AT1G04120	ATMRP5 (Arabidopsis thaliana multidrug resistance-associated protein 5)
247065_s_at	1.01327	0.000127837	AT5G66910;AT5G66900	[AT5G66910, disease resistance protein (CC-NBS-LRR class), putative];[AT5G66900, disease resistance protein (CC-NBS-LRR class), putative]
245341_at	1.01239	1.92145e-05	AT4G16447	unknown protein
257470_at	1.01166	3.08581e-06	AT1G53770	similar to unknown protein [Arabidopsis thaliana] (TAIR:AT1G17270.1); similar to unknown protein [Arabidopsis thaliana] (TAIR:AT5G50420.1); similar to Os07g0572600 [Oryza sativa (japonica cultivar-group)] (GB:NP_001060060.1); similar to hypothetical protein [Vitis vinifera] (GB:CAN80219.1); contains domain PTHR13398 (PTHR13398)
256848_at	1.01079	4.36928e-07	AT3G27960	kinesin light chain-related
251005_at	1.01004	2.4305e-07	AT5G02590	chloroplast lumen common family protein
245249_at	1.00941	4.65704e-07	AT4G16760	ACX1 (ACYL-COA OXIDASE 1)
261398_at	1.00928	6.48927e-05	AT1G79610	sodium proton exchanger, putative (NHX6)
247521_at	1.00881	8.11645e-06	AT5G61450	2-phosphoglycerate kinase-related
255953_at	1.00864	3.70537e-07	AT1G22070	TGA3 (TGA1a-related gene 3); DNA binding / calmodulin binding / transcription factor
247858_at	1.00762	6.52898e-07	AT5G58220	TTL (TRANSTHYRETIN-LIKE PROTEIN); steroid binding
261212_at	1.00758	3.35537e-06	AT1G12880	ATNUDT12 (Arabidopsis thaliana Nudix hydrolase homolog 12); hydrolase
250313_at	1.00706	7.60699e-07	AT5G12210	geranylgeranyl transferase type II beta subunit, putative / RAB geranylgeranyltransferase beta subunit, putative
261561_at	1.00673	9.87208e-07	AT1G01730	similar to unnamed protein product [Vitis vinifera] (GB:CAO39582.1)
263419_at	1.00608	8.46206e-07	AT2G17220	protein kinase, putative
259256_at	1.00572	3.49807e-07	AT3G07680	emp24/gp25L/p24 family protein
261612_at	1.0054	5.17012e-06	AT1G49710	FUT12 (fucosyltransferase 12); fucosyltransferase/ transferase, transferring glycosyl groups
260693_at	1.0052	1.72221e-05	AT1G32450	proton-dependent oligopeptide transport (POT) family protein
260237_at	1.00379	2.2973e-05	AT1G74430	MYB95 (myb domain protein 95); DNA binding / transcription factor
254520_at	1.00311	1.26571e-06	AT4G19960	potassium ion transmembrane transporter
264102_at	1.00287	0.000118803	AT1G79270	ECT8 (evolutionarily conserved C-terminal region 8)
253666_at	1.00232	5.0249e-07	AT4G30270	MERI5B (MERISTEM-5); hydrolase, acting on glycosyl bonds / xyloglucan:xyloglucosyl transferase
261250_at	1.00212	1.2031e-05	AT1G05890	zinc finger protein-related
250094_at	1.00184	3.67203e-05	AT5G17380	pyruvate decarboxylase family protein
258275_at	1.00162	1.16742e-06	AT3G15760	similar to unknown protein [Arabidopsis thaliana] (TAIR:AT1G52565.1); similar to unnamed protein product [Vitis vinifera] (GB:CAO62742.1)
245599_at	1.00128	5.22243e-06	AT4G14220	zinc finger (C3HC4-type RING finger) family protein
259884_at	1.00071	1.55287e-05	AT1G76390	armadillo/beta-catenin repeat family protein / U-box domain-containing protein
251624_at	1.00031	6.67803e-07	AT3G57280	similar to unknown protein [Arabidopsis thaliana] (TAIR:AT3G20510.1); similar to unnamed protein product [Vitis vinifera] (GB:CAO23643.1); contains InterPro domain Protein of unknown function UPF0136, Transmembrane; (InterPro:IPR005349)
247304_at	1.00002	1.54911e-05	AT5G63850	AAP4 (amino acid permease 4); amino acid transmembrane transporter
251017_at	-4.27683	8.83562e-12	AT5G02760	protein phosphatase 2C family protein / PP2C family protein
252607_at	-3.92887	8.85339e-12	AT3G44990	XTR8 (xyloglucan:xyloglucosyl transferase 8); hydrolase, acting on glycosyl bonds
250327_at	-3.85298	3.40233e-13	AT5G12050	similar to unnamed protein product [Vitis vinifera] (GB:CAO45643.1)
248683_at	-3.56468	1.46354e-12	AT5G48490	protease inhibitor/seed storage/lipid transfer protein (LTP) family protein
249383_at	-3.5547	2.73762e-12	AT5G39860	PRE1 (PACLOBUTRAZOL RESISTANCE1); DNA binding / transcription factor
246004_at	-3.53615	1.52434e-11	AT5G20630	GLP3 (GERMIN-LIKE PROTEIN 3); manganese ion binding / metal ion binding / nutrient reservoir
253871_at	-3.29697	4.28551e-11	AT4G27440	PORB (PROTOCHLOROPHYLLIDE OXIDOREDUCTASE B); oxidoreductase/ protochlorophyllide reductase
254773_at	-3.18607	1.04206e-10	AT4G13410	ATCSLA15 (Cellulose synthase-like A15); transferase, transferring glycosyl groups
253423_at	-3.09822	7.37219e-12	AT4G32280	IAA29 (indoleacetic acid-induced protein 29); transcription factor
258402_at	-3.04832	1.03109e-11	AT3G15450	similar to unknown protein [Arabidopsis thaliana] (TAIR:AT4G27450.1); similar to unknown [Populus trichocarpa] (GB:ABK93866.1); contains domain PTHR11772 (PTHR11772); contains domain G3DSA:3.60.20.10 (G3DSA:3.60.20.10); contains domain SSF56235 (SSF56235)
255450_at	-2.99486	7.80275e-12	AT4G02850	phenazine biosynthesis PhzC/PhzF family protein
251221_at	-2.92755	4.68676e-10	AT3G62550	universal stress protein (USP) family protein
252280_at	-2.86316	9.64508e-11	AT3G49260	IQD21 (IQ-DOMAIN 21, IQ-domain 21); calmodulin binding
265400_at	-2.84343	5.21195e-11	AT2G10940	protease inhibitor/seed storage/lipid transfer protein (LTP) family protein
264672_at	-2.83815	1.37948e-08	AT1G09750	chloroplast nucleoid DNA-binding protein-related
265443_at	-2.79406	1.05909e-10	AT2G20750	ATEXPB1 (ARABIDOPSIS THALIANA EXPANSIN B1)
249862_at	-2.76894	8.05299e-11	AT5G22920	zinc finger (C3HC4-type RING finger) family protein
254609_at	-2.67591	5.50579e-10	AT4G18970	GDSL-motif lipase/hydrolase family protein
263495_at	-2.60939	2.60654e-10	AT2G42530	COR15B
266656_at	-2.59212	3.29528e-10	AT2G25900	ATCTH (Arabidopsis thaliana Cys3His zinc finger protein); transcription factor
248526_at	-2.56036	2.35164e-09	AT5G50740	metal ion binding
264931_at	-2.55703	2.40815e-09	AT1G60590	polygalacturonase, putative / pectinase, putative
256299_at	-2.53817	2.30524e-09	AT1G69530	ATEXPA1 (ARABIDOPSIS THALIANA EXPANSIN A1)
260221_at	-2.53288	4.52205e-10	AT1G74670	gibberellin-responsive protein, putative
261230_at	-2.52094	1.14376e-09	AT1G20010	TUB5 (tubulin beta-5 chain)
257294_at	-2.48334	6.49064e-10	AT3G15570	phototropic-responsive NPH3 family protein
253581_at	-2.47142	4.21007e-08	AT4G30660	hydrophobic protein, putative / low temperature and salt responsive protein, putative
251142_at	-2.47047	5.80276e-10	AT5G01015	similar to unknown protein [Arabidopsis thaliana] (TAIR:AT1G65295.1); similar to hypothetical protein [Vitis vinifera] (GB:CAN82885.1); similar to unnamed protein product [Vitis vinifera] (GB:CAO45347.1)
253736_at	-2.45075	4.27124e-09	AT4G28780	GDSL-motif lipase/hydrolase family protein
255774_at	-2.44958	4.78884e-11	AT1G18620	similar to unknown protein [Arabidopsis thaliana] (TAIR:AT1G74160.1); similar to unnamed protein product [Vitis vinifera] (GB:CAO49165.1)
251155_at	-2.43794	1.49926e-10	AT3G63160	unknown protein
267238_at	-2.4288	3.25121e-10	AT2G44130	kelch repeat-containing F-box family protein
257714_at	-2.41143	4.81868e-09	AT3G27360	histone H3
253440_at	-2.39942	1.4255e-07	AT4G32570	TIFY8
245275_at	-2.36768	4.29694e-11	AT4G15210	ATBETA-AMY (BETA-AMYLASE); beta-amylase
259878_at	-2.35767	4.95354e-10	AT1G76790	O-methyltransferase family 2 protein
254011_at	-2.3512	6.80101e-11	AT4G26370	antitermination NusB domain-containing protein
247443_at	-2.34694	6.46949e-10	AT5G62720	integral membrane HPP family protein
258151_at	-2.34422	3.41385e-10	AT3G18080	glycosyl hydrolase family 1 protein
258920_at	-2.33692	3.35651e-09	AT3G10520	AHB2 (NON-SYMBIOTIC HAEMOGLOBIN 2)
248681_at	-2.33505	1.98392e-09	AT5G48900	pectate lyase family protein
247191_at	-2.31708	1.13927e-09	AT5G65310	ATHB5 (ARABIDOPSIS THALIANA HOMEOBOX PROTEIN 5); transcription factor
253650_at	-2.30779	2.51034e-09	AT4G30020	subtilase family protein
247651_at	-2.2616	1.06915e-09	AT5G59870	HTA6; DNA binding
264371_at	-2.25982	2.06224e-09	AT1G12090	ELP (EXTENSIN-LIKE PROTEIN); lipid binding
250277_at	-2.25942	1.17252e-08	AT5G12940	leucine-rich repeat family protein
255579_at	-2.2557	1.18027e-08	AT4G01460	basic helix-loop-helix (bHLH) family protein
249645_at	-2.23776	1.21179e-09	AT5G36910	THI2.2 (THIONIN 2.2); toxin receptor binding
247474_at	-2.23483	3.81699e-10	AT5G62280	similar to unknown protein [Arabidopsis thaliana] (TAIR:AT2G45360.1); similar to unnamed protein product [Vitis vinifera] (GB:CAO49726.1); contains InterPro domain Protein of unknown function DUF1442 (InterPro:IPR009902)
258552_at	-2.22246	1.03747e-09	AT3G07010	pectate lyase family protein
259736_at	-2.22168	1.10951e-09	AT1G64390	ATGH9C2 (ARABIDOPSIS THALIANA GLYCOSYL HYDROLASE 9C2); hydrolase, hydrolyzing O-glycosyl compounds
256096_at	-2.20533	2.5729e-10	AT1G13650	similar to 18S pre-ribosomal assembly protein gar2-related [Arabidopsis thaliana] (TAIR:AT2G03810.4); similar to 18S pre-ribosomal assembly protein gar2-related [Arabidopsis thaliana] (TAIR:AT2G03810.2); similar to 18S pre-ribosomal assembly protein gar2-related [Arabidopsis thaliana] (TAIR:AT2G03810.3); similar to hypothetical protein Tc00.1047053503999.40 [Trypanosoma cruzi strain CL Brener] (G…
259783_at	-2.20453	1.75359e-08	AT1G29510	SAUR68 (SMALL AUXIN UPREGULATED 68)
247943_at	-2.19337	2.74858e-09	AT5G57170	macrophage migration inhibitory factor family protein / MIF family protein
251196_at	-2.19277	2.33443e-09	AT3G62950	glutaredoxin family protein
265387_at	-2.18181	2.53475e-10	AT2G20670	similar to unknown protein [Arabidopsis thaliana] (TAIR:AT4G32480.1); similar to unnamed protein product [Vitis vinifera] (GB:CAO69754.1); contains InterPro domain Protein of unknown function DUF506, plant (InterPro:IPR006502)
255822_at	-2.1746	1.73036e-10	AT2G40610	ATEXPA8 (ARABIDOPSIS THALIANA EXPANSIN A8)
246919_at	-2.17423	4.3382e-09	AT5G25460	similar to unknown protein [Arabidopsis thaliana] (TAIR:AT5G11420.1); similar to unknown [Ricinus communis] (GB:CAB02653.1); contains InterPro domain Protein of unknown function DUF642 (InterPro:IPR006946)
251919_at	-2.17401	1.31053e-10	AT3G53800	armadillo/beta-catenin repeat family protein
261661_at	-2.16977	2.78308e-10	AT1G18360	hydrolase, alpha/beta fold family protein
258409_at	-2.16795	1.01696e-09	AT3G17640	leucine-rich repeat family protein
265478_at	-2.15608	3.14958e-09	AT2G15890	MEE14 (maternal effect embryo arrest 14)
266279_at	-2.14971	3.17052e-09	AT2G29290	tropinone reductase, putative / tropine dehydrogenase, putative
252415_at	-2.11977	2.54194e-09	AT3G47340	ASN1 (DARK INDUCIBLE 6)
254794_at	-2.09591	6.54117e-09	AT4G12970	similar to unnamed protein product [Vitis vinifera] (GB:CAO17947.1)
249008_at	-2.08417	1.70609e-09	AT5G44680	methyladenine glycosylase family protein
255692_at	-2.05877	6.58679e-10	AT4G00400	GPAT8 (GLYCEROL-3-PHOSPHATE ACYLTRANSFERASE 8); acyltransferase/ glycerol-3-phosphate O-acyltransferase
260548_at	-2.03996	4.17537e-09	AT2G43360	BIO2 (BIOTIN AUXOTROPH 2); biotin synthase
255331_at	-2.03625	6.43517e-10	AT4G04330	similar to unnamed protein product [Vitis vinifera] (GB:CAO69665.1)
266956_at	-2.03526	1.34184e-09	AT2G34510	similar to unknown protein [Arabidopsis thaliana] (TAIR:AT1G29980.1); similar to unknown [Populus trichocarpa] (GB:ABK95079.1); contains InterPro domain Protein of unknown function DUF642 (InterPro:IPR006946); contains InterPro domain Galactose-binding like (InterPro:IPR008979)
259080_at	-2.03351	1.32102e-09	AT3G04910	WNK1 (WITH NO LYSINE (K) 1); kinase
254746_at	-2.02891	5.31724e-09	AT4G12980	auxin-responsive protein, putative
253061_at	-2.02864	2.83553e-08	AT4G37610	BT5 (BTB and TAZ domain protein 5); protein binding / transcription regulator
245771_at	-2.02353	1.78785e-09	no_match	no_match
265704_at	-2.01043	3.51887e-08	AT2G03420	similar to expressed protein [Oryza sativa (japonica cultivar-group)] (GB:ABF94594.1); similar to hypothetical protein OsI_010237 [Oryza sativa (indica cultivar-group)] (GB:EAY89004.1)
249059_at	-1.98943	1.16047e-09	AT5G44530	subtilase family protein
260982_at	-1.98615	8.8974e-09	AT1G53520	chalcone-flavanone isomerase-related
267265_at	-1.98576	2.9056e-08	AT2G22980	SCPL13; serine carboxypeptidase
262376_at	-1.98555	1.65265e-09	AT1G72970	HTH (HOTHEAD); aldehyde-lyase
248920_at	-1.98151	1.86705e-09	AT5G45930	CHLI2; magnesium chelatase
253617_at	-1.97915	7.3538e-09	AT4G30410	transcription factor
251395_at	-1.97173	1.0472e-08	AT2G45470	FLA8 (Arabinogalactan protein 8)
259839_at	-1.95478	1.5259e-07	AT1G52190	proton-dependent oligopeptide transport (POT) family protein
250968_at	-1.95134	2.03376e-09	AT5G02890	transferase family protein
256237_at	-1.9466	1.51318e-09	AT3G12610	DRT100 (DNA-DAMAGE REPAIR/TOLERATION 100); protein binding
264262_at	-1.94644	2.1993e-09	AT1G09200	histone H3
264990_at	-1.93717	6.59839e-09	AT1G27210	binding
257137_at	-1.93578	2.22608e-08	AT3G28860	ATMDR11/ATPGP19/MDR1/MDR11/PGP19 (P-GLYCOPROTEIN 19); ATPase, coupled to transmembrane movement of substances / auxin efflux transmembrane transporter
258554_at	-1.93101	2.46825e-09	AT3G06980	DEAD/DEAH box helicase, putative
260431_at	-1.92703	1.28078e-09	AT1G68190	zinc finger (B-box type) family protein
258369_at	-1.92278	9.00728e-10	AT3G14310	ATPME3 (Arabidopsis thaliana pectin methylesterase 3)
266324_at	-1.91631	2.11889e-09	AT2G46710	rac GTPase activating protein, putative
251402_at	-1.91516	7.5333e-08	AT3G60290	oxidoreductase, acting on paired donors, with incorporation or reduction of molecular oxygen, 2-oxoglutarate as one donor, and incorporation of one atom each of oxygen into both donors
265377_at	-1.91212	9.53029e-09	AT2G05790	glycosyl hydrolase family 17 protein
249732_at	-1.90588	1.00789e-09	AT5G24420	glucosamine/galactosamine-6-phosphate isomerase-related
245383_at	-1.90002	1.293e-09	AT4G17810	nucleic acid binding / transcription factor/ zinc ion binding
264343_at	-1.8928	1.06513e-08	AT1G11850	unknown protein
245928_s_at	-1.88711	4.29199e-09	AT5G24770;AT5G24780	[AT5G24770, VSP2 (VEGETATIVE STORAGE PROTEIN 2); acid phosphatase];[AT5G24780, VSP1 (VEGETATIVE STORAGE PROTEIN 1); acid phosphatase]
251920_at	-1.88313	3.67603e-08	AT3G53900	uracil phosphoribosyltransferase, putative / UMP pyrophosphorylase, putative / UPRTase, putative
259015_at	-1.88171	7.76855e-09	AT3G07350	similar to unknown protein [Arabidopsis thaliana] (TAIR:AT3G25240.1); similar to unnamed protein product [Vitis vinifera] (GB:CAO38687.1); contains InterPro domain Protein of unknown function DUF506, plant (InterPro:IPR006502)
263840_at	-1.87519	3.61744e-09	AT2G36885	similar to unnamed protein product [Vitis vinifera] (GB:CAO63025.1)
265116_at	-1.87449	3.89267e-09	AT1G62480	vacuolar calcium-binding protein-related
250207_at	-1.86395	6.09317e-09	AT5G13930	ATCHS/CHS/TT4 (CHALCONE SYNTHASE); naringenin-chalcone synthase
267092_at	-1.85727	2.30315e-08	AT2G38120	AUX1 (AUXIN RESISTANT 1); amino acid transmembrane transporter/ transporter
259773_at	-1.85544	1.68913e-06	AT1G29500	auxin-responsive protein, putative
250006_at	-1.85534	5.01025e-08	AT5G18660	DVR (PALE-GREEN AND CHLOROPHYLL B REDUCED 2); 3,8-divinyl protochlorophyllide a 8-vinyl reductase
258222_at	-1.85167	1.09426e-09	AT3G15680	zinc finger (Ran-binding) family protein
248074_at	-1.85084	2.59415e-08	AT5G55730	FLA1
255817_at	-1.8417	2.09375e-09	AT2G33330	33 kDa secretory protein-related
258003_at	-1.83682	2.27668e-07	AT3G29030	ATEXPA5 (ARABIDOPSIS THALIANA EXPANSIN A5)
246371_at	-1.83381	1.88705e-09	AT1G51940	protein kinase family protein / peptidoglycan-binding LysM domain-containing protein
258156_at	-1.83118	1.76683e-09	AT3G18050	similar to unknown protein [Arabidopsis thaliana] (TAIR:AT4G28100.1); similar to unknown [Populus trichocarpa] (GB:ABK95654.1)
265342_at	-1.83088	8.42476e-09	AT2G18300	basic helix-loop-helix (bHLH) family protein
258055_at	-1.8297	7.04776e-09	AT3G16250	ferredoxin-related
253971_at	-1.82923	8.88801e-10	AT4G26530	fructose-bisphosphate aldolase, putative
258386_at	-1.82479	3.34819e-09	AT3G15520	peptidyl-prolyl cis-trans isomerase TLP38, chloroplast / thylakoid lumen PPIase of 38 kDa / cyclophilin / rotamase
248094_at	-1.82415	1.68078e-07	AT5G55220	trigger factor type chaperone family protein
247585_at	-1.813	9.5233e-09	AT5G60680	similar to unknown protein [Arabidopsis thaliana] (TAIR:AT3G45210.1); similar to unnamed protein product [Vitis vinifera] (GB:CAO21845.1); contains InterPro domain Protein of unknown function DUF584 (InterPro:IPR007608)
252562_s_at	-1.81297	1.29487e-06	AT3G46320;AT3G45930	[AT3G46320, histone H4];[AT3G45930, histone H4]
251036_at	-1.81009	3.04261e-09	AT5G02160	unknown protein
247406_at	-1.80799	6.11001e-08	AT5G62920	ARR6 (RESPONSE REGULATOR 6); transcription regulator/ two-component response regulator
257964_at	-1.80207	3.23258e-06	AT3G19850	phototropic-responsive NPH3 family protein
258708_at	-1.80038	2.46589e-09	AT3G09580	amine oxidase family protein
258989_at	-1.78988	1.14425e-09	AT3G08920	rhodanese-like domain-containing protein
250561_at	-1.7864	9.73657e-09	AT5G08030	glycerophosphoryl diester phosphodiesterase family protein
258897_at	-1.78464	3.00287e-06	AT3G05730	Encodes a defensin-like (DEFL) family protein.
265076_at	-1.78406	3.0182e-08	AT1G55490	CPN60B (CHAPERONIN 60 BETA); ATP binding / protein binding / unfolded protein binding
255856_at	-1.78155	8.27639e-10	AT1G66940	protein kinase-related
258468_at	-1.77995	4.24111e-06	AT3G06070	similar to unknown protein [Arabidopsis thaliana] (TAIR:AT5G19190.1); similar to unnamed protein product [Vitis vinifera] (GB:CAO71112.1)
248420_at	-1.77809	1.87167e-09	AT5G51560	leucine-rich repeat transmembrane protein kinase, putative
261226_at	-1.7687	3.13399e-08	AT1G20190	ATEXPA11 (ARABIDOPSIS THALIANA EXPANSIN A11)
253754_at	-1.76374	4.01268e-07	AT4G29020	glycine-rich protein
255779_at	-1.76239	4.63486e-09	AT1G18650	glycosyl hydrolase family protein 17
249923_at	-1.76208	1.53144e-09	AT5G19120	aspartic-type endopeptidase/ pepsin A
245980_at	-1.75639	2.05107e-09	AT5G13140	similar to unknown protein [Arabidopsis thaliana] (TAIR:AT3G26960.1); similar to unknown [Euphorbia pulcherrima] (GB:ABO43960.1); contains InterPro domain Pollen Ole e 1 allergen and extensin (InterPro:IPR006041)
255662_at	-1.75548	1.33356e-07	AT4G00400	GPAT8 (GLYCEROL-3-PHOSPHATE ACYLTRANSFERASE 8); acyltransferase/ glycerol-3-phosphate O-acyltransferase
249817_at	-1.75345	4.03264e-09	AT5G23820	MD-2-related lipid recognition domain-containing protein / ML domain-containing protein
257650_at	-1.75212	1.64892e-07	AT3G16800	protein phosphatase 2C, putative / PP2C, putative
247377_at	-1.75108	3.25792e-09	AT5G63180	pectate lyase family protein
258419_at	-1.74943	2.01744e-06	AT3G16670	similar to unknown protein [Arabidopsis thaliana] (TAIR:AT3G16660.1); similar to unnamed protein product [Vitis vinifera] (GB:CAO44793.1)
263628_at	-1.74939	8.18566e-09	AT2G04780	FLA7
259801_at	-1.74896	1.20764e-07	AT1G72230	plastocyanin-like domain-containing protein
245397_at	-1.74631	2.39382e-09	AT4G14560	IAA1 (INDOLE-3-ACETIC ACID INDUCIBLE); transcription factor
254150_at	-1.74461	6.54243e-08	AT4G24350	phosphorylase family protein
247541_at	-1.74406	3.73329e-09	AT5G61660	glycine-rich protein
247692_s_at	-1.73525	9.37019e-09	AT5G59970;AT5G59690	[AT5G59970, histone H4];[AT5G59690, histone H4]
247540_at	-1.73413	1.12112e-09	AT5G61590	AP2 domain-containing transcription factor family protein
248839_at	-1.72913	3.31811e-07	AT5G46690	BHLH071 (BETA HLH PROTEIN 71); DNA binding / transcription factor
248402_at	-1.72881	1.46904e-08	AT5G52100	CRR1 (CHLORORESPIRATION REDUCTION 1); dihydrodipicolinate reductase
261801_at	-1.72652	6.04561e-09	AT1G30520	AAE14 (ACYL-ACTIVATING ENZYME 14); AMP binding
256769_at	-1.72513	1.00982e-07	AT3G13690	protein kinase family protein
264900_at	-1.72462	1.25745e-08	AT1G23080	PIN7 (PIN-FORMED 7); auxin:hydrogen symporter/ transporter
260287_at	-1.72056	5.07269e-09	AT1G80440	kelch repeat-containing F-box family protein
266805_at	-1.72002	4.73215e-09	AT2G30010	similar to PMR5 (POWDERY MILDEW RESISTANT 5) [Arabidopsis thaliana] (TAIR:AT5G58600.1); similar to unnamed protein product [Vitis vinifera] (GB:CAO21434.1); contains InterPro domain Protein of unknown function DUF231, plant (InterPro:IPR004253)
248527_at	-1.6973	1.0568e-06	AT5G50740	metal ion binding
252442_at	-1.6955	6.42049e-09	AT3G46940	deoxyuridine 5'-triphosphate nucleotidohydrolase family
254221_at	-1.69325	6.06643e-08	AT4G23820	glycoside hydrolase family 28 protein / polygalacturonase (pectinase) family protein
252317_at	-1.69178	1.70572e-08	AT3G48720	transferase family protein
256746_at	-1.68924	6.44892e-08	AT3G29320	glucan phosphorylase, putative
246932_at	-1.68723	2.33896e-08	AT5G25190	ethylene-responsive element-binding protein, putative
252520_at	-1.68111	1.22558e-07	AT3G46370	leucine-rich repeat protein kinase, putative
265967_at	-1.67663	3.77811e-09	AT2G37450	nodulin MtN21 family protein
260081_at	-1.6754	1.84235e-07	AT1G78170	similar to unknown protein [Arabidopsis thaliana] (TAIR:AT1G22250.1); similar to unnamed protein product [Vitis vinifera] (GB:CAO61724.1)
245362_at	-1.67308	1.35947e-09	AT4G17460	HAT1 (homeobox-leucine zipper protein 1); DNA binding / transcription factor
251665_at	-1.67048	7.85914e-09	AT3G57040	ARR9 (RESPONSE REACTOR 4); transcription regulator
246275_at	-1.66995	1.29485e-08	AT4G36540	BEE2 (BR ENHANCED EXPRESSION 2); DNA binding / transcription factor
245336_at	-1.66825	6.89485e-08	AT4G16515	unknown protein
248075_at	-1.66674	1.14999e-07	AT5G55740	CRR21 (CHLORORESPIRATORY REDUCTION 21)
259842_at	-1.66068	1.5778e-09	AT1G73602;AT1G73600	[AT1G73602, CPuORF32 (Conserved peptide upstream open reading frame 32)];[AT1G73600, phosphoethanolamine N-methyltransferase]
248975_at	-1.65659	3.10405e-09	AT5G45040	cytochrome c6 (ATC6)
250649_at	-1.65586	7.28256e-08	AT5G06690	(THIOREDOXIN-LIKE 5); thiol-disulfide exchange intermediate
255381_at	-1.65507	5.45648e-09	AT4G03510	RMA1 (Ring finger protein with Membrane Anchor 1); protein binding / ubiquitin-protein ligase/ zinc ion binding
247037_at	-1.65239	2.89225e-09	AT5G67070	RALFL34 (RALF-LIKE 34)
252954_at	-1.65202	4.64709e-08	AT4G38660	thaumatin, putative
252272_at	-1.65141	1.15605e-07	AT3G49670	BAM2 (big apical meristem 2); ATP binding / protein serine/threonine kinase
256601_s_at	-1.64552	1.40293e-05	AT3G28290;AT3G28300	[AT3G28290, AT14A];[AT3G28300, AT14A]
264799_at	-1.64221	1.31339e-06	AT1G08550	NPQ1 (NON-PHOTOCHEMICAL QUENCHING 1)
251174_at	-1.63878	3.08648e-08	AT3G63200	PLA IIIB/PLP9 (Patatin-like protein 9); nutrient reservoir
253278_at	-1.63694	7.66105e-09	AT4G34220	leucine-rich repeat transmembrane protein kinase, putative
265918_at	-1.62311	5.01382e-08	AT2G15090	fatty acid elongase, putative
259586_at	-1.6216	1.87936e-07	AT1G28100	similar to unnamed protein product [Vitis vinifera] (GB:CAO68677.1)
264449_at	-1.61833	2.24696e-06	AT1G27460	NPGR1 (NO POLLEN GERMINATION RELATED 1); calmodulin binding
246231_at	-1.61493	4.03492e-07	AT4G37080	similar to unknown protein [Arabidopsis thaliana] (TAIR:AT5G42690.2); similar to hypothetical protein [Populus tremula] (GB:CAM84232.1); contains InterPro domain Protein of unknown function DUF547 (InterPro:IPR006869)
245637_at	-1.6134	3.6539e-09	AT1G25230	purple acid phosphatase family protein
251219_at	-1.60766	1.15249e-07	AT3G62390	similar to unknown protein [Arabidopsis thaliana] (TAIR:AT3G12060.1); similar to unnamed protein product [Vitis vinifera] (GB:CAO40116.1); contains InterPro domain Protein of unknown function DUF231, plant (InterPro:IPR004253)
248961_at	-1.60702	3.49528e-08	AT5G45650	subtilase family protein
245357_at	-1.60525	4.1332e-07	AT4G17560	ribosomal protein L19 family protein
261825_at	-1.60378	1.24822e-06	AT1G11545	xyloglucan:xyloglucosyl transferase, putative / xyloglucan endotransglycosylase, putative / endo-xyloglucan transferase, putative
266608_at	-1.60228	4.67518e-09	AT2G35500	shikimate kinase-related
260547_at	-1.60122	8.8453e-09	AT2G43550	trypsin inhibitor, putative
265305_at	-1.59416	3.5199e-09	AT2G20340	tyrosine decarboxylase, putative
247101_at	-1.59403	9.24225e-09	AT5G66530	aldose 1-epimerase family protein
266225_at	-1.59252	6.21672e-09	AT2G28900	OEP16 (OUTER ENVELOPE PROTEIN 16); P-P-bond-hydrolysis-driven protein transmembrane transporter
251575_at	-1.5914	1.75735e-06	AT3G58120	bZIP transcription factor family protein
263688_at	-1.58626	9.57928e-08	AT1G26920	similar to unknown protein [Arabidopsis thaliana] (TAIR:AT1G69760.1); similar to unnamed protein product [Vitis vinifera] (GB:CAO48418.1)
253692_at	-1.58365	5.79766e-07	AT4G29720	ATPAO5 (POLYAMINE OXIDASE 5); amine oxidase
256304_at	-1.58164	1.28395e-08	AT1G69523	UbiE/COQ5 methyltransferase family protein
252468_at	-1.5795	1.78859e-07	AT3G46970	ATPHS2/PHS2 (ALPHA-GLUCAN PHOSPHORYLASE 2); phosphorylase/ transferase, transferring glycosyl groups
248801_at	-1.57764	2.84754e-08	AT5G47370	HAT2; transcription factor
265724_at	-1.56831	7.59438e-09	AT2G32100	ATOFP16/OFP16 (Arabidopsis thaliana ovate family protein 16)
260685_at	-1.56613	2.73535e-07	AT1G17650	phosphogluconate dehydrogenase (decarboxylating)
266277_at	-1.56062	6.11714e-07	AT2G29310	tropinone reductase, putative / tropine dehydrogenase, putative
245465_at	-1.55912	3.97e-07	AT4G16590	ATCSLA01 (Cellulose synthase-like A1); glucosyltransferase/ transferase, transferring glycosyl groups
260412_at	-1.55716	1.17404e-08	AT1G69830	AMY3/ATAMY3 (ALPHA-AMYLASE-LIKE 3); alpha-amylase
264025_at	-1.55667	3.94076e-06	AT2G21050	amino acid permease, putative
254119_at	-1.55551	4.05423e-09	AT4G24780	pectate lyase family protein
250517_at	-1.55475	2.80598e-08	AT5G08260	SCPL35 (serine carboxypeptidase-like 35); serine carboxypeptidase
248597_at	-1.55429	4.90275e-08	AT5G49160	MET1 (DECREASED METHYLATION 2DNA)
248085_at	-1.55386	1.68508e-07	AT5G55480	glycerophosphoryl diester phosphodiesterase family protein
245947_at	-1.55145	1.07428e-06	AT5G19530	ACL5 (ACAULIS 5)
265656_at	-1.55129	1.66989e-07	AT2G13820	protease inhibitor/seed storage/lipid transfer protein (LTP) family protein
266509_at	-1.55075	2.40514e-08	AT2G47940	DEGP2 (DEGP PROTEASE 2); serine-type peptidase/ trypsin
251956_at	-1.54979	4.25426e-08	AT3G53460	CP29 (chloroplast 29 kDa ribonucleoprotein); RNA binding / poly(U) binding
247074_at	-1.54168	1.54525e-08	AT5G66590	allergen V5/Tpx-1-related family protein
254089_at	-1.54006	6.73503e-08	AT4G24800	MA3 domain-containing protein
254122_at	-1.53966	1.82467e-06	AT4G24510	CER2 (ECERIFERUM 2); transferase
258535_at	-1.53625	5.81424e-08	AT3G06750	hydroxyproline-rich glycoprotein family protein
256655_at	-1.53321	8.22109e-07	AT3G18890	binding / catalytic/ coenzyme binding
252215_at	-1.533	2.96813e-07	AT3G50240	KICP-02; microtubule motor
249469_at	-1.53133	1.24599e-08	AT5G39320	UDP-glucose 6-dehydrogenase, putative
250102_at	-1.53072	1.23416e-05	AT5G16590	leucine-rich repeat transmembrane protein kinase, putative
245138_at	-1.53029	3.31474e-08	AT2G45190	AFO (ABNORMAL FLORAL ORGANS); transcription factor
262582_at	-1.52858	1.06312e-08	AT1G15410	aspartate-glutamate racemase family
264978_at	-1.52546	2.33299e-08	AT1G27120	galactosyltransferase family protein
262039_at	-1.52247	8.13016e-08	AT1G80050	APT2 (ADENINE PHOSPHORIBOSYL TRANSFERASE 2); adenine phosphoribosyltransferase
253597_at	-1.52221	6.67282e-09	AT4G30690	translation initiation factor 3 (IF-3) family protein
259193_at	-1.51984	2.6517e-07	AT3G01480	CYP38 (CYCLOPHILIN 38); peptidyl-prolyl cis-trans isomerase
247278_at	-1.51974	4.65959e-08	AT5G64380	fructose-1,6-bisphosphatase family protein
266035_at	-1.51881	8.53062e-09	AT2G05990	MOD1 (MOSAIC DEATH 1); enoyl-[acyl-carrier-protein] reductase (NADH)/ oxidoreductase
266460_at	-1.51653	9.29973e-08	AT2G47930	AGP26/ATAGP26 (ARABINOGALACTAN PROTEINS 26)
253876_at	-1.5164	5.79669e-07	AT4G27430	CIP7 (COP1-INTERACTING PROTEIN 7)
266588_at	-1.51552	4.95684e-08	AT2G14890	AGP9 (ARABINOGALACTAN PROTEIN 9)
260347_at	-1.51288	5.65466e-08	AT1G69420	zinc finger (DHHC type) family protein
249366_at	-1.50867	2.40543e-07	AT5G40610	glycerol-3-phosphate dehydrogenase (NAD+) / GPDH
254319_at	-1.50629	1.79501e-07	AT4G22560	similar to unknown protein [Arabidopsis thaliana] (TAIR:AT4G12450.1); similar to unnamed protein product [Vitis vinifera] (GB:CAO70345.1); contains domain ADP-ribosylation (SSF56399)
258956_at	-1.50576	1.06685e-06	AT3G01440	oxygen evolving enhancer 3 (PsbQ) family protein
246019_at	-1.50436	1.28201e-08	AT5G10690	pentatricopeptide (PPR) repeat-containing protein / CBS domain-containing protein
265277_at	-1.50182	1.10054e-06	AT2G28410	similar to unknown protein [Arabidopsis thaliana] (TAIR:AT5G60650.1)
267158_at	-1.50112	3.97018e-07	AT2G37640	ATEXPA3 (ARABIDOPSIS THALIANA EXPANSIN A3)
248095_at	-1.50085	4.43496e-07	AT5G55230	ATMAP65-1 (MICROTUBULE-ASSOCIATED PROTEINS 65-1); microtubule binding
262830_at	-1.49763	6.9619e-08	AT1G14700	ATPAP3/PAP3 (purple acid phosphatase 3); acid phosphatase/ protein serine/threonine phosphatase
250981_at	-1.49709	1.42875e-08	AT5G03140	lectin protein kinase family protein
253849_at	-1.49678	1.32332e-05	AT4G28080	binding
246487_at	-1.49575	1.63716e-08	AT5G16030	similar to unknown protein [Arabidopsis thaliana] (TAIR:AT3G02500.1); similar to hypothetical protein [Cleome spinosa] (GB:ABD96956.1)
252911_at	-1.49367	3.73309e-07	AT4G39510	CYP96A12 (cytochrome P450, family 96, subfamily A, polypeptide 12); oxygen binding
259658_at	-1.49356	1.19164e-07	AT1G55370	carbohydrate binding / catalytic
267523_at	-1.49261	2.47317e-07	AT2G30600	BTB/POZ domain-containing protein
260388_at	-1.49164	1.13987e-08	AT1G74070	peptidyl-prolyl cis-trans isomerase cyclophilin-type family protein
259375_at	-1.48955	1.13904e-08	AT3G16370	GDSL-motif lipase/hydrolase family protein
247760_at	-1.48569	1.50214e-06	AT5G59130	subtilase family protein
258225_at	-1.48234	4.94199e-08	AT3G15630	similar to unknown protein [Arabidopsis thaliana] (TAIR:AT1G52720.1); similar to unnamed protein product [Vitis vinifera] (GB:CAO46032.1); similar to hypothetical protein [Vitis vinifera] (GB:CAN71657.1)
246041_at	-1.48122	3.91684e-08	AT5G19290	esterase/lipase/thioesterase family protein
253233_at	-1.48078	5.35967e-08	AT4G34290	SWIB complex BAF60b domain-containing protein
245196_at	-1.4774	2.33074e-08	AT1G67750	pectate lyase family protein
262230_at	-1.47671	5.22586e-07	AT1G68560	ATXYL1/XYL1 (ALPHA-XYLOSIDASE 1); alpha-N-arabinofuranosidase/ hydrolase, hydrolyzing O-glycosyl compounds / xylan 1,4-beta-xylosidase
250012_x_at	-1.47621	4.45225e-08	AT5G18060	auxin-responsive protein, putative
266314_at	-1.47404	3.32374e-05	AT2G27040	AGO4 (ARGONAUTE 4); nucleic acid binding
248050_at	-1.47307	4.52568e-08	AT5G56100	glycine-rich protein / oleosin
261080_at	-1.47084	2.23415e-08	AT1G07370	PCNA1 (PROLIFERATING CELLULAR NUCLEAR ANTIGEN); DNA binding / DNA polymerase processivity factor
246011_at	-1.46712	2.25784e-08	AT5G08330	TCP family transcription factor, putative
267376_at	-1.46672	3.3829e-06	AT2G26330	ER (ERECTA)
252943_at	-1.46534	8.13933e-09	AT4G39330	mannitol dehydrogenase, putative
261639_at	-1.46494	2.70338e-07	AT1G50010	TUA2 (tubulin alpha-2 chain)
250434_at	-1.45081	1.09895e-07	AT5G10390	histone H3
257773_at	-1.44766	1.83396e-08	AT3G29185	similar to hypothetical protein MtrDRAFT_AC147482g2v2 [Medicago truncatula] (GB:ABD32485.1)
247192_at	-1.44723	4.75558e-08	AT5G65360	histone H3
261931_at	-1.44697	4.92958e-07	AT1G22430	alcohol dehydrogenase, putative
252612_at	-1.446	1.54674e-08	AT3G45160	contains domain PROKAR_LIPOPROTEIN (PS51257)
251133_at	-1.44558	3.62204e-08	AT5G01240	amino acid permease, putative
261577_at	-1.44537	1.02208e-07	AT1G01080	33 kDa ribonucleoprotein, chloroplast, putative / RNA-binding protein cp33, putative
252971_at	-1.4446	2.00285e-08	AT4G38770	PRP4 (PROLINE-RICH PROTEIN 4)
266302_at	-1.44254	8.09925e-09	AT2G27050	EIL1 (ETHYLENE-INSENSITIVE3-LIKE 1); transcription factor
263443_at	-1.44046	5.86711e-06	AT2G28630	beta-ketoacyl-CoA synthase family protein
263951_at	-1.43925	6.96755e-08	AT2G35960	NHL12 (NDR1/HIN1-like 12)
257516_at	-1.43788	2.00424e-06	AT1G69040	ACR4 (ACT REPEAT 4); amino acid binding
248427_at	-1.43684	4.06316e-07	AT5G51750	ATSBT1.3; subtilase
256577_at	-1.43545	4.7247e-07	AT3G28220	meprin and TRAF homology domain-containing protein / MATH domain-containing protein
250433_at	-1.43282	6.79302e-08	AT5G10400	histone H3
255895_at	-1.43111	1.32482e-08	AT1G18020;AT1G17990	[AT1G18020, 12-oxophytodienoate reductase, putative];[AT1G17990, 12-oxophytodienoate reductase, putative]
263548_at	-1.43038	5.25956e-07	AT2G21660	ATGRP7 (COLD, CIRCADIAN RHYTHM, AND RNA BINDING 2); RNA binding / double-stranded DNA binding / single-stranded DNA binding
259466_at	-1.43036	2.49239e-07	AT1G19050	ARR7 (RESPONSE REGULATOR 7); transcription regulator/ two-component response regulator
263034_at	-1.42935	8.18667e-07	AT1G24020	MLP423 (MLP-LIKE PROTEIN 423)
259788_at	-1.42782	8.30372e-08	AT1G29670	GDSL-motif lipase/hydrolase family protein
255660_at	-1.42739	2.26648e-06	AT4G00755	F-box family protein
248380_at	-1.42678	6.16911e-07	AT5G51820	PGM (PHOSPHOGLUCOMUTASE)
253533_at	-1.42639	7.95599e-09	AT4G31590	ATCSLC05 (Cellulose synthase-like C5); transferase, transferring glycosyl groups
257717_at	-1.4257	4.3989e-07	AT3G18390	EMB1865 (EMBRYO DEFECTIVE 1865)
252168_at	-1.42537	1.84161e-08	AT3G50440	hydrolase
256599_at	-1.42536	8.48915e-09	AT3G14760	similar to unnamed protein product [Vitis vinifera] (GB:CAO39487.1)
258764_at	-1.42529	1.4152e-08	AT3G10720	pectinesterase, putative
253522_at	-1.42501	2.90637e-08	AT4G31290	ChaC-like family protein
257254_at	-1.4225	1.05677e-08	AT3G21950	S-adenosyl-L-methionine:carboxyl methyltransferase family protein
263762_at	-1.41423	2.35397e-08	AT2G21380	kinesin motor protein-related
258528_at	-1.41054	1.5049e-07	AT3G06770	glycoside hydrolase family 28 protein / polygalacturonase (pectinase) family protein
249818_at	-1.40417	4.20508e-08	AT5G23860	TUB8 (tubulin beta-8)
250764_at	-1.40039	1.20808e-05	AT5G05960	protease inhibitor/seed storage/lipid transfer protein (LTP) family protein
253579_at	-1.39961	9.54223e-08	AT4G30610	BRS1 (BRI1 SUPPRESSOR 1)
258076_at	-1.39858	3.42886e-08	AT3G25920	RPL15 (ribosomal protein L15)
252863_at	-1.3951	1.21213e-07	AT4G39800	MI-1-P SYNTHASE (Myo-inositol-1-phosphate synthase); inositol-3-phosphate synthase
249920_at	-1.39509	1.40156e-07	AT5G19260	similar to unknown protein [Arabidopsis thaliana] (TAIR:AT3G06020.1); similar to hypothetical protein [Vitis vinifera] (GB:CAN75990.1)
248419_at	-1.39347	8.03162e-08	AT5G51550	phosphate-responsive 1 family protein
251058_at	-1.39335	2.1487e-07	AT5G01790	unknown protein
257759_at	-1.39199	0.000116719	AT3G23070	similar to unknown protein [Arabidopsis thaliana] (TAIR:AT4G14510.1); similar to hypothetical protein [Vitis vinifera] (GB:CAN79523.1); similar to unnamed protein product [Vitis vinifera] (GB:CAO71295.1); similar to CRM family member 3 [Zea mays] (GB:NP_001106061.1); contains InterPro domain CRS1/YhbY (InterPro:IPR001890)
258087_at	-1.39168	2.69308e-08	AT3G26060	ATPRX Q; antioxidant/ peroxiredoxin
257772_at	-1.38929	1.76437e-08	AT3G23080	similar to unknown protein [Arabidopsis thaliana] (TAIR:AT4G14500.1); similar to unnamed protein product [Vitis vinifera] (GB:CAO71306.1); contains InterPro domain Lipid-binding START (InterPro:IPR002913)
254502_at	-1.38677	1.1388e-07	AT4G20130	PTAC14 (PLASTID TRANSCRIPTIONALLY ACTIVE14)
245761_at	-1.37798	1.49601e-06	AT1G66890	similar to 50S ribosomal protein-related [Arabidopsis thaliana] (TAIR:AT5G16200.1); similar to hypothetical protein [Vitis vinifera] (GB:CAN81684.1)
266311_at	-1.37796	7.86973e-07	AT2G27130	protease inhibitor/seed storage/lipid transfer protein (LTP) family protein
263432_at	-1.37635	3.83667e-08	AT2G22230	beta-hydroxyacyl-ACP dehydratase, putative
264954_at	-1.37546	1.55085e-06	AT1G77060	mutase family protein
251443_at	-1.37089	3.90762e-08	AT3G59940	kelch repeat-containing F-box family protein
262235_at	-1.36744	9.05399e-08	AT1G48350	ribosomal protein L18 family protein
258675_at	-1.36666	2.05615e-07	AT3G08770	LTP6 (Lipid transfer protein 6); lipid binding
267503_at	-1.36626	5.43149e-08	AT2G45600	hydrolase
245657_at	-1.36514	1.47601e-06	AT1G56720	protein kinase family protein
266790_at	-1.36431	3.41989e-08	AT2G28950	ATEXPA6 (ARABIDOPSIS THALIANA EXPANSIN A6)
263249_at	-1.36112	3.49732e-07	AT2G31360	ADS2 (16:0DELTA9 ARABIDOPSIS DESATURASE 2); oxidoreductase
267524_at	-1.36053	6.57827e-08	AT2G30600	BTB/POZ domain-containing protein
253966_at	-1.35938	1.90165e-07	AT4G26520	fructose-bisphosphate aldolase, cytoplasmic
248646_at	-1.35754	3.94007e-07	AT5G49100	similar to unknown protein [Arabidopsis thaliana] (TAIR:AT3G06868.1); similar to unnamed protein product [Vitis vinifera] (GB:CAO44794.1)
267310_at	-1.35734	2.81893e-06	AT2G34680	AIR9 (Auxin-Induced in Root cultures 9); protein binding
245925_at	-1.35431	4.1624e-08	AT5G28770	BZO2H3 (ARABIDOPSIS THALIANA BASIC LEUCINE ZIPPER 63); DNA binding / protein heterodimerization/ transcription factor
257236_at	-1.35396	5.28503e-07	AT3G15095	similar to unnamed protein product [Vitis vinifera] (GB:CAO39345.1)
245112_at	-1.35367	4.23093e-08	AT2G41540	GPDHC1; NAD binding / glycerol-3-phosphate dehydrogenase (NAD+)
250739_at	-1.35317	3.8112e-07	AT5G05740	ATEGY2; metalloendopeptidase
251119_at	-1.35253	2.46339e-07	AT3G63510	FAD binding / catalytic/ tRNA dihydrouridine synthase
253495_at	-1.35202	2.04904e-08	AT4G31850	PGR3 (PROTON GRADIENT REGULATION 3)
259358_at	-1.35169	2.46799e-06	AT1G13250	GATL3 (Galacturonosyltransferase-like 3); polygalacturonate 4-alpha-galacturonosyltransferase/ transferase, transferring glycosyl groups / transferase, transferring hexosyl groups
253697_at	-1.35122	3.05317e-07	AT4G29700	type I phosphodiesterase/nucleotide pyrophosphatase family protein
256671_at	-1.35102	3.22729e-07	AT3G52290	IQD3 (IQ-domain 3); calmodulin binding
266957_at	-1.3509	1.37857e-06	AT2G34640	PTAC12 (PLASTID TRANSCRIPTIONALLY ACTIVE12)
261203_at	-1.35035	3.851e-07	AT1G12845	similar to hypothetical protein MtrDRAFT_AC149131g9v2 [Medicago truncatula] (GB:ABD32556.1)
249929_at	-1.34973	1.77248e-08	AT5G22340	similar to unnamed protein product [Vitis vinifera] (GB:CAO48701.1)
266226_at	-1.34964	3.2019e-05	AT2G28740	HIS4 (Histone H4)
266889_at	-1.34958	1.08413e-07	AT2G44640	similar to PDE320 (PIGMENT DEFECTIVE 320) [Arabidopsis thaliana] (TAIR:AT3G06960.1); similar to unnamed protein product [Vitis vinifera] (GB:CAO70456.1)
253758_at	-1.3481	9.30339e-05	AT4G29060	EMB2726 (EMBRYO DEFECTIVE 2726); translation elongation factor
250109_at	-1.34643	3.2419e-06	AT5G15230	GASA4 (GAST1 PROTEIN HOMOLOG 4)
252543_at	-1.34595	6.29429e-07	AT3G45780	PHOT1 (phototropin 1); kinase
262370_at	-1.34514	6.48157e-06	AT1G73090	similar to unnamed protein product [Vitis vinifera] (GB:CAO23197.1)
259373_at	-1.34383	3.86263e-07	AT1G69160	unknown protein
259786_at	-1.34036	4.62516e-08	AT1G29660	GDSL-motif lipase/hydrolase family protein
258938_at	-1.34016	1.68463e-07	AT3G10080	germin-like protein, putative
252391_at	-1.33725	5.54325e-08	AT3G47860	apolipoprotein D-related
256983_at	-1.33619	1.03731e-06	AT3G13470	chaperonin, putative
248224_at	-1.33385	1.18628e-07	AT5G53490	thylakoid lumenal 17.4 kDa protein, chloroplast
266575_at	-1.33244	1.80594e-07	AT2G24060	translation initiation factor 3 (IF-3) family protein
263841_at	-1.33242	4.18011e-06	AT2G36870	xyloglucan:xyloglucosyl transferase, putative / xyloglucan endotransglycosylase, putative / endo-xyloglucan transferase, putative
252441_at	-1.3324	2.74144e-07	AT3G46780	PTAC16 (PLASTID TRANSCRIPTIONALLY ACTIVE18); binding / catalytic
256914_at	-1.32956	5.06689e-06	AT3G23880	F-box family protein
256516_at	-1.3288	2.5769e-08	AT1G66150	TMK1 (TRANSMEMBRANE KINASE 1)
260141_at	-1.32871	8.59445e-08	AT1G66350	RGL1 (RGA-LIKE 1); transcription factor
247252_at	-1.3271	9.0386e-07	AT5G64770	similar to 80C09_10 [Brassica rapa subsp. pekinensis] (GB:AAZ41821.1)
262648_at	-1.32578	1.92259e-05	AT1G14030	ribulose-1,5 bisphosphate carboxylase oxygenase large subunit N-methyltransferase, putative
245743_at	-1.325	2.95996e-08	AT1G51080	similar to unnamed protein product [Vitis vinifera] (GB:CAO41687.1)
261308_at	-1.32354	1.13527e-06	AT1G48480	RKL1 (Receptor-like kinase 1); ATP binding / kinase/ protein serine/threonine kinase
266865_at	-1.32163	6.64611e-08	AT2G29980	FAD3 (FATTY ACID DESATURASE 3); omega-3 fatty acid desaturase
250843_at	-1.32144	2.17957e-08	AT5G04430	KH domain-containing protein NOVA, putative
267411_at	-1.3198	2.90972e-06	AT2G34930	disease resistance family protein
266946_at	-1.31572	1.86706e-06	AT2G18890	protein kinase family protein
258857_at	-1.31465	2.90122e-07	AT3G02110	SCPL25 (serine carboxypeptidase-like 25); serine carboxypeptidase
247376_at	-1.31402	1.40691e-07	AT5G63310	NDPK2 (NUCLEOSIDE DIPHOSPHATE KINASE 2); ATP binding / nucleoside diphosphate kinase
262897_at	-1.31375	2.41678e-07	AT1G59840	similar to unnamed protein product [Vitis vinifera] (GB:CAO40980.1)
248912_at	-1.31029	1.2142e-07	AT5G45670	GDSL-motif lipase/hydrolase family protein
266899_at	-1.30989	3.40223e-07	AT2G34620	mitochondrial transcription termination factor-related / mTERF-related
260944_at	-1.30912	1.54483e-06	AT1G45130	BGAL5 (beta-galactosidase 5); beta-galactosidase
250155_at	-1.30856	8.11303e-08	AT5G15160	bHLH family protein
261507_at	-1.30814	1.73379e-06	AT1G71720	S1 RNA-binding domain-containing protein
250661_at	-1.30722	1.24636e-07	AT5G07030	pepsin A
260107_at	-1.3072	4.58418e-07	AT1G66430	pfkB-type carbohydrate kinase family protein
247726_at	-1.30297	4.07427e-07	AT5G59430	ATTRP1 (TELOMERE REPEAT BINDING PROTEIN 1); DNA binding
266285_at	-1.30057	3.1879e-07	AT2G29180	similar to 80C09_19 [Brassica rapa subsp. pekinensis] (GB:AAZ41830.1)
259163_at	-1.29781	4.4358e-08	AT3G01490	protein kinase, putative
261536_at	-1.29754	2.51345e-07	AT1G01790	KEA1 (K EFFLUX ANTIPORTER 1); potassium:hydrogen antiporter
258949_at	-1.29645	1.82226e-05	AT3G01370	ATCFM2/CFM2 (CRM FAMILY MEMBER 2)
256461_s_at	-1.29539	7.98731e-07	AT1G36280;AT4G18440	[AT1G36280, adenylosuccinate lyase, putative / adenylosuccinase, putative];[AT4G18440, adenylosuccinate lyase, putative / adenylosuccinase, putative]
247288_at	-1.29486	5.24363e-07	AT5G64330	NPH3 (NON-PHOTOTROPIC HYPOCOTYL 3); signal transducer
251500_at	-1.29449	1.92561e-07	AT3G59110	protein kinase family protein
248287_at	-1.29386	3.0373e-08	AT5G52970	thylakoid lumen 15.0 kDa protein
256221_at	-1.29351	2.05331e-06	AT1G56300	DNAJ heat shock N-terminal domain-containing protein
256503_at	-1.29256	1.56837e-05	AT1G75250	myb family transcription factor
259996_at	-1.29216	1.24933e-07	AT1G67910	similar to unknown protein [Arabidopsis thaliana] (TAIR:AT1G24577.1); similar to unknown [Populus trichocarpa] (GB:ABK93048.1)
259761_at	-1.29214	2.74962e-07	AT1G77590	LACS9 (LONG CHAIN ACYL-COA SYNTHETASE 9); long-chain-fatty-acid-CoA ligase
253028_at	-1.29076	6.16786e-07	AT4G38160	PDE191 (PIGMENT DEFECTIVE 191)
255933_at	-1.28994	8.70356e-07	AT1G12750	rhomboid family protein
247452_at	-1.28932	1.34637e-07	AT5G62430	CDF1 (CYCLING DOF FACTOR 1); DNA binding / protein binding / transcription factor
267562_at	-1.28922	3.28657e-06	AT2G39670	radical SAM domain-containing protein
257974_at	-1.28886	1.45032e-07	AT3G20820	leucine-rich repeat family protein
248139_at	-1.28851	1.8893e-07	AT5G54970	similar to unknown protein [Arabidopsis thaliana] (TAIR:AT4G26960.1)
253920_at	-1.28752	1.91336e-06	AT4G27230	HTA2 (HISTONE H2A); DNA binding
264963_at	-1.28479	7.26602e-08	AT1G60600	ABC4 (ABERRANT CHLOROPLAST DEVELOPMENT 4); 1,4-dihydroxy-2-naphthoate octaprenyltransferase/ prenyltransferase
253815_at	-1.28384	1.28652e-06	AT4G28250	ATEXPB3 (ARABIDOPSIS THALIANA EXPANSIN B3)
257190_at	-1.28359	9.89164e-08	AT3G13120	30S ribosomal protein S10, chloroplast, putative
261638_at	-1.2834	1.44595e-06	AT1G49975	similar to hypothetical protein [Vitis vinifera] (GB:CAN66219.1)
258054_at	-1.2818	3.2719e-08	AT3G16240	DELTA-TIP (delta tonoplast integral protein); water channel
260082_at	-1.28052	7.01559e-08	AT1G78180	binding
248267_at	-1.27868	5.07722e-06	AT5G53460	GLT1 (NADH-dependent glutamate synthase 1 gene)
261196_at	-1.27853	2.33289e-06	AT1G12860	basic helix-loop-helix (bHLH) family protein / F-box family protein
262086_at	-1.27666	9.41891e-08	AT1G56050	GTP-binding protein-related
247216_at	-1.27582	6.76062e-08	AT5G64860	DPE1 (DISPROPORTIONATING ENZYME); 4-alpha-glucanotransferase
266921_at	-1.27572	2.6299e-06	AT2G45970	CYP86A8 (LACERATA); fatty acid (omega-1)-hydroxylase/ oxygen binding
246483_at	-1.27566	6.07072e-07	AT5G16000	NIK1 (NSP-INTERACTING KINASE 1); kinase
263126_at	-1.27119	7.63132e-07	AT1G78460	SOUL heme-binding family protein
265960_at	-1.27099	2.43936e-07	AT2G37470	histone H2B, putative
256275_at	-1.2709	2.27811e-08	AT3G12110	ACT11 (ACTIN-11); structural constituent of cytoskeleton
257173_at	-1.27011	2.48065e-07	AT3G23810	SAHH2 (S-ADENOSYL-L-HOMOCYSTEINE (SAH) HYDROLASE 2); adenosylhomocysteinase
261608_at	-1.26821	3.42466e-08	AT1G49650	cell death associated protein-related
251227_at	-1.26475	1.69541e-07	AT3G62700	ATMRP10 (Arabidopsis thaliana multidrug resistance-associated protein 10)
256753_at	-1.26141	3.41996e-06	AT3G27160	GHS1 (GLUCOSE HYPERSENSITIVE 1); structural constituent of ribosome
247442_s_at	-1.26033	2.21119e-07	AT5G62690;AT5G62700	[AT5G62690, TUB2 (Tubulin beta-2); structural molecule];[AT5G62700, TUB3 (TUBULIN BETA-3); structural molecule]
261942_at	-1.25656	1.91216e-07	AT1G22590	AGL87; transcription factor
250268_s_at	-1.25587	1.09072e-07	AT5G12950;AT5G12960	[AT5G12950, catalytic];[AT5G12960, catalytic]
264240_at	-1.25585	1.81708e-07	AT1G54820	protein kinase family protein
248608_at	-1.25383	1.15926e-07	AT5G49460	ACLB-2 (ATP-citrate lyase B-2)
265481_at	-1.25376	2.02571e-07	AT2G15960	unknown protein
254649_at	-1.25139	7.79253e-07	AT4G18570	proline-rich family protein
254181_at	-1.2513	5.47231e-06	AT4G23940	FtsH protease, putative
254125_at	-1.25108	1.96734e-06	AT4G24670	alliinase family protein
251791_at	-1.25068	6.78843e-08	AT3G55500	ATEXPA16 (ARABIDOPSIS THALIANA EXPANSIN A16)
255829_at	-1.25017	4.25234e-06	AT2G40540	KT2 (POTASSIUM TRANSPORTER 2); potassium ion transmembrane transporter
267355_at	-1.24672	1.981e-06	AT2G39900	LIM domain-containing protein
247862_at	-1.24603	6.10542e-07	AT5G58250	similar to hypothetical protein [Vitis vinifera] (GB:CAN75840.1); contains domain PD020337 (PD020337)
259738_at	-1.24535	1.21598e-06	AT1G64355	similar to unnamed protein product [Vitis vinifera] (GB:CAO65822.1)
257809_at	-1.24526	1.48372e-07	AT3G27060	TSO2 (TSO MEANING 'UGLY' IN CHINESE); ribonucleoside-diphosphate reductase
249916_at	-1.24496	1.28314e-05	AT5G22880	H2B/HTB2 (HISTONE H2B); DNA binding
259523_at	-1.24419	1.9222e-06	AT1G12500	phosphate translocator-related
248798_at	-1.2422	7.80016e-08	AT5G47190	ribosomal protein L19 family protein
248606_at	-1.24177	1.21217e-07	AT5G49450;AT5G49448	[AT5G49450, ATBZIP1 (ARABIDOPSIS THALIANA BASIC LEUCINE-ZIPPER 1); DNA binding / protein heterodimerization/ transcription factor];[AT5G49448, CPuORF4 (Conserved peptide upstream open reading frame 4)]
264611_at	-1.24127	4.01802e-07	AT1G04680	pectate lyase family protein
257908_at	-1.24103	7.08497e-07	AT3G25410	bile acid:sodium symporter family protein
252220_at	-1.24071	7.68728e-07	AT3G49940	LBD38 (LOB DOMAIN-CONTAINING PROTEIN 38)
246509_at	-1.24027	2.48026e-07	AT5G16715	EMB2247 (EMBRYO DEFECTIVE 2247); ATP binding / aminoacyl-tRNA ligase
253635_at	-1.23786	3.18276e-05	AT4G30620	similar to unknown protein [Arabidopsis thaliana] (TAIR:AT2G24020.1); similar to unknown [Picea sitchensis] (GB:ABK26000.1); similar to Os02g0180200 [Oryza sativa (japonica cultivar-group)] (GB:NP_001046090.1); contains InterPro domain Conserved hypothetical protein CHP00103 (InterPro:IPR004401)
253255_at	-1.23767	5.18927e-07	AT4G34760	auxin-responsive family protein
262181_at	-1.23749	6.0033e-06	AT1G78060	glycosyl hydrolase family 3 protein
246548_at	-1.23662	1.53468e-07	AT5G14910	heavy-metal-associated domain-containing protein
258800_at	-1.23595	5.56192e-08	AT3G04550	similar to unknown protein [Arabidopsis thaliana] (TAIR:AT5G28500.1); similar to unnamed protein product [Vitis vinifera] (GB:CAO65032.1)
249900_at	-1.23527	1.86843e-06	AT5G22640	EMB1211 (EMBRYO DEFECTIVE 1211)
261518_at	-1.23468	9.20179e-07	AT1G71695	peroxidase 12 (PER12) (P12) (PRXR6)
249071_at	-1.2344	4.55508e-07	AT5G44050	MATE efflux family protein
251856_at	-1.23322	2.17844e-07	AT3G54720	AMP1 (ALTERED MERISTEM PROGRAM 1); dipeptidase
258333_at	-1.23109	1.46948e-06	AT3G16000	MFP1 (MAR BINDING FILAMENT-LIKE PROTEIN 1)
250753_at	-1.23086	1.44771e-07	AT5G05860	UGT76C2 (UDP-glucosyl transferase 76C2); UDP-glycosyltransferase/ transferase, transferring glycosyl groups
264529_at	-1.23026	1.69318e-06	AT1G30820	CTP synthase, putative / UTP--ammonia ligase, putative
261078_at	-1.22931	1.66543e-07	AT1G07320	RPL4 (ribosomal protein L4); poly(U) binding / structural constituent of ribosome
259793_at	-1.22907	6.12467e-07	AT1G64380	AP2 domain-containing transcription factor, putative
251193_at	-1.22811	9.83432e-07	AT3G62910	APG3 (ALBINO AND PALE GREEN); translation release factor
252032_at	-1.22776	1.47255e-07	AT3G52150	RNA recognition motif (RRM)-containing protein
259741_at	-1.22486	2.10878e-07	AT1G71020	armadillo/beta-catenin repeat family protein / U-box domain-containing protein
257206_at	-1.22405	5.85974e-07	AT3G16530	legume lectin family protein
245629_at	-1.22276	2.30669e-07	AT1G56580	similar to unknown protein [Arabidopsis thaliana] (TAIR:AT1G09310.1); similar to unknown [Populus trichocarpa] (GB:ABK94967.1); contains InterPro domain Protein of unknown function DUF538 (InterPro:IPR007493)
260793_at	-1.2226	1.40706e-07	AT1G06190	ATP binding / ATPase, coupled to transmembrane movement of ions, phosphorylative mechanism
258613_at	-1.22067	7.28652e-08	AT3G02870	VTC4; 3'(2'),5'-bisphosphate nucleotidase/ L-galactose-1-phosphate phosphatase/ inositol or phosphatidylinositol phosphatase
264824_at	-1.22017	4.45909e-07	AT1G03420	transposable element gene
258149_at	-1.21964	2.70251e-06	AT3G18110	EMB1270 (EMBRYO DEFECTIVE 1270)
256088_at	-1.2195	1.60632e-07	AT1G20810	immunophilin / FKBP-type peptidyl-prolyl cis-trans isomerase family protein
248903_at	-1.21854	2.19449e-07	AT5G46290	KAS I (3-KETOACYL-ACYL CARRIER PROTEIN SYNTHASE I); fatty-acid synthase
248910_at	-1.21791	5.04275e-07	AT5G45820	CIPK20 (CBL-INTERACTING PROTEIN KINASE 20); kinase
246339_at	-1.21692	1.82193e-07	AT3G44890	RPL9 (ribosomal protein L9); structural constituent of ribosome
260857_at	-1.21662	7.11468e-08	AT1G21880	LYM1 (LYSM DOMAIN GPI-ANCHORED PROTEIN 1 PRECURSOR)
267569_at	-1.21598	2.21711e-05	AT2G30790	PSBP-2 (photosystem II subunit P-2); calcium ion binding
246792_at	-1.2143	8.18426e-08	AT5G27290	similar to unknown protein [Arabidopsis thaliana] (TAIR:AT1G54680.1); similar to unknown protein [Arabidopsis thaliana] (TAIR:AT1G54680.2); similar to unnamed protein product [Vitis vinifera] (GB:CAO68604.1)
254545_at	-1.21426	4.93578e-06	AT4G19830	immunophilin / FKBP-type peptidyl-prolyl cis-trans isomerase family protein
258676_at	-1.21391	9.50196e-06	AT3G08600	similar to unknown protein [Arabidopsis thaliana] (TAIR:AT4G22900.1); similar to unnamed protein product [Vitis vinifera] (GB:CAO45372.1); contains InterPro domain Protein of unknown function DUF1191 (InterPro:IPR010605)
262693_at	-1.21328	0.000136978	AT1G62780	similar to hypothetical protein [Vitis vinifera] (GB:CAN83165.1)
254789_at	-1.21323	4.59501e-06	AT4G12880	plastocyanin-like domain-containing protein
245198_at	-1.21217	1.02224e-07	AT1G67700	similar to unknown [Populus trichocarpa] (GB:ABK95743.1); contains domain PTHR11804:SF2 (PTHR11804:SF2); contains domain PTHR11804 (PTHR11804)
252548_at	-1.21063	1.51933e-05	AT3G45850	kinesin motor protein-related
255298_at	-1.20951	1.37394e-07	AT4G04840	methionine sulfoxide reductase domain-containing protein / SeIR domain-containing protein
253981_at	-1.2095	5.7217e-06	AT4G26670	mitochondrial import inner membrane translocase subunit Tim17/Tim22/Tim23 family protein
262397_at	-1.20755	1.02588e-06	AT1G49380	cytochrome c biogenesis protein family
260165_at	-1.20603	2.65203e-07	AT1G79850	RPS17 (ribosomal protein S17); structural constituent of ribosome
260041_at	-1.20253	4.08244e-06	AT1G68780	leucine-rich repeat family protein
256855_at	-1.20136	1.00031e-07	AT3G15190	chloroplast 30S ribosomal protein S20, putative
257219_at	-1.20121	1.23466e-07	AT3G14930	HEME1; uroporphyrinogen decarboxylase
259760_at	-1.1988	1.94785e-06	AT1G77580	myosin heavy chain-related
255826_at	-1.19837	5.30716e-07	AT2G40490	HEME2; uroporphyrinogen decarboxylase
254785_at	-1.19752	2.74956e-07	AT4G12730	FLA2
255850_at	-1.19721	1.11343e-07	AT2G33450	50S ribosomal protein L28, chloroplast (CL28)
249694_at	-1.1967	1.2133e-05	AT5G35790	G6PD1 (GLUCOSE-6-PHOSPHATE DEHYDROGENASE 1); glucose-6-phosphate dehydrogenase
251013_at	-1.19623	1.28048e-06	AT5G02540	short-chain dehydrogenase/reductase (SDR) family protein
253855_at	-1.19323	2.43928e-06	AT4G28050	TET7 (TETRASPANIN7)
249742_at	-1.19224	1.67461e-07	AT5G24490	30S ribosomal protein, putative
266300_at	-1.19216	4.88159e-08	AT2G01420	PIN4 (PIN-FORMED 4); auxin:hydrogen symporter/ transporter
254553_at	-1.19006	7.09026e-06	AT4G19530	disease resistance protein (TIR-NBS-LRR class), putative
250317_at	-1.18641	4.29714e-07	AT5G12250	TUB6 (BETA-6 TUBULIN)
262236_at	-1.18594	7.05557e-07	AT1G48330	similar to unknown protein [Arabidopsis thaliana] (TAIR:AT3G17580.1); similar to unknown [Populus trichocarpa] (GB:ABK96144.1)
248634_at	-1.18474	3.02676e-06	AT5G49030	OVA2 (OVULE ABORTION 2); ATP binding / aminoacyl-tRNA ligase
250752_at	-1.18403	2.2782e-07	AT5G05690	CPD (CABBAGE 3); oxygen binding
262871_at	-1.18399	3.25101e-05	AT1G65010	hydrogen ion transmembrane transporter/ protein binding
258884_at	-1.18028	2.73921e-07	AT3G10050	OMR1 (L-O-METHYLTHREONINE RESISTANT 1); L-threonine ammonia-lyase
264340_at	-1.18021	6.81614e-07	AT1G70280	NHL repeat-containing protein
256455_at	-1.17982	9.90164e-08	AT1G75190	unknown protein
265966_at	-1.17954	5.26454e-07	AT2G37220	29 kDa ribonucleoprotein, chloroplast, putative / RNA-binding protein cp29, putative
251151_at	-1.17655	2.28712e-06	AT3G63170	similar to unknown protein [Arabidopsis thaliana] (TAIR:AT2G26310.1); similar to unnamed protein product [Vitis vinifera] (GB:CAO22529.1); contains InterPro domain Chalcone isomerase-like (InterPro:IPR016087)
262172_at	-1.17636	5.63629e-07	AT1G74970	RPS9 (RIBOSOMAL PROTEIN S9); structural constituent of ribosome
253285_at	-1.17574	4.72258e-07	AT4G34250	fatty acid elongase, putative
251735_at	-1.17508	9.45472e-08	AT3G56090	ATFER3 (FERRITIN 3); ferric iron binding
265884_at	-1.17469	4.97306e-07	AT2G42320	nucleolar protein gar2-related
265475_at	-1.1746	1.6995e-06	AT2G15620	NIR1 (NITRITE REDUCTASE); ferredoxin-nitrate reductase
254783_at	-1.17299	4.32332e-06	AT4G12830	hydrolase, alpha/beta fold family protein
255623_at	-1.17267	3.0282e-07	AT4G01310	ribosomal protein L5 family protein
253817_at	-1.17242	3.4751e-07	AT4G28310	similar to unknown protein [Arabidopsis thaliana] (TAIR:AT1G52270.1); similar to unnamed protein product [Vitis vinifera] (GB:CAO69747.1)
259660_at	-1.17235	5.01311e-07	AT1G55260	lipid binding
247450_at	-1.17071	4.37172e-07	AT5G62350	invertase/pectin methylesterase inhibitor family protein / DC 1.2 homolog (FL5-2I22)
252957_at	-1.17023	2.06797e-06	AT4G38680	CSDP2/GRP2 (COLD SHOCK DOMAIN PROTEIN 2, GLYCINE RICH PROTEIN 2); nucleic acid binding
267088_at	-1.16944	6.65122e-08	AT2G38140	PSRP4 (PLASTID-SPECIFIC RIBOSOMAL PROTEIN 4); structural constituent of ribosome
264987_at	-1.1691	5.76168e-07	AT1G27030	similar to unknown protein [Arabidopsis thaliana] (TAIR:AT1G27020.1); similar to unknown protein [Oryza sativa (japonica cultivar-group)] (GB:AAN05517.1); similar to Os10g0463800 [Oryza sativa (japonica cultivar-group)] (GB:NP_001064789.1)
250734_at	-1.16831	2.57231e-06	AT5G06270	similar to unknown protein [Arabidopsis thaliana] (TAIR:AT3G11600.1); similar to unnamed protein product [Vitis vinifera] (GB:CAO15841.1)
247100_at	-1.16718	2.65697e-06	AT5G66520	pentatricopeptide (PPR) repeat-containing protein
262728_at	-1.16609	6.14e-08	AT1G75820	CLV1 (CLAVATA 1); ATP binding / kinase/ protein serine/threonine kinase
264986_at	-1.16598	1.54241e-07	AT1G27130	ATGSTU13 (GLUTATHIONE S-TRANSFERASE 12); glutathione transferase
246849_at	-1.16455	3.66856e-06	AT5G26850	binding
255969_at	-1.16378	3.05046e-07	AT1G22330	RNA binding
263882_at	-1.16311	8.42575e-07	AT2G21790	R1/RNR1 (RIBONUCLEOTIDE REDUCTASE 1); ribonucleoside-diphosphate reductase
263226_at	-1.16201	1.03239e-06	AT1G30690	SEC14 cytosolic factor family protein / phosphoglyceride transfer family protein
252318_at	-1.16056	8.78721e-07	AT3G48730	GSA2 (GLUTAMATE-1-SEMIALDEHYDE 2,1-AMINOMUTASE 2); glutamate-1-semialdehyde 2,1-aminomutase
260739_at	-1.15972	1.1424e-06	AT1G15000	SCPL50 (serine carboxypeptidase-like 50); serine carboxypeptidase
267220_at	-1.15957	5.87235e-07	AT2G02500	ISPD (2-C-METHYL-D-ERYTHRITOL 4-PHOSPHATE CYTIDYLTRANSFERASE)
266873_at	-1.1561	1.55225e-06	AT2G44740	CYCP4;1 (cyclin p4;1); cyclin-dependent protein kinase
251230_at	-1.15398	2.77899e-06	no_match	no_match
263431_at	-1.1531	2.06262e-07	AT2G22170	lipid-associated family protein
259753_at	-1.15193	1.41857e-05	AT1G71050	heavy-metal-associated domain-containing protein / copper chaperone (CCH)-related
254163_s_at	-1.15097	4.57037e-07	AT4G24340;AT4G24350	[AT4G24340, phosphorylase family protein];[AT4G24350, phosphorylase family protein]
267505_at	-1.15018	2.03787e-07	AT2G45560	CYP76C1 (cytochrome P450, family 76, subfamily C, polypeptide 1); heme binding / iron ion binding / monooxygenase
249969_at	-1.14935	5.37136e-07	AT5G19090	heavy-metal-associated domain-containing protein
262784_at	-1.14815	0.000444953	AT1G10760	SEX1 (STARCH EXCESS 1)
261954_at	-1.14742	9.02513e-07	AT1G64510	ribosomal protein S6 family protein
267637_at	-1.14657	9.82854e-07	AT2G42190	similar to unknown protein [Arabidopsis thaliana] (TAIR:AT3G57930.1); similar to unknown protein [Arabidopsis thaliana] (TAIR:AT3G57930.2); similar to hypothetical protein [Vitis vinifera] (GB:CAN83221.1); similar to hypothetical protein [Vitis vinifera] (GB:CAN73155.1); contains InterPro domain HMG-I and HMG-Y, DNA-binding (InterPro:IPR000637)
250884_at	-1.1464	1.71817e-07	AT5G03940	FFC (FIFTY-FOUR CHLOROPLAST HOMOLOGUE); 7S RNA binding / GTP binding / mRNA binding
261421_at	-1.14381	1.84712e-06	AT1G18840	IQD30; calmodulin binding
262210_at	-1.14228	2.949e-06	AT1G74690	IQD31 (IQ-domain 31); calmodulin binding
248238_at	-1.14139	3.07557e-06	AT5G53900	similar to unknown protein [Arabidopsis thaliana] (TAIR:AT3G15240.2); similar to unnamed protein product [Vitis vinifera] (GB:CAO39314.1); contains domain PTHR13902:SF3 (PTHR13902:SF3); contains domain PTHR13902 (PTHR13902)
266087_at	-1.14059	8.0111e-08	AT2G37790	aldo/keto reductase family protein
262211_at	-1.14007	7.77515e-06	AT1G74930	ORA47; DNA binding / transcription factor
260898_at	-1.14006	2.2139e-07	AT1G29070	ribosomal protein L34 family protein
245790_at	-1.13801	1.64593e-07	AT1G32200	ATS1 (ACYLTRANSFERASE 1)
245094_at	-1.13698	1.15619e-06	AT2G40840	DPE2 (DISPROPORTIONATING ENZYME 2); 4-alpha-glucanotransferase/ heteroglycan binding
262377_at	-1.13546	7.12227e-07	AT1G73110	ribulose bisphosphate carboxylase/oxygenase activase, putative / RuBisCO activase, putative
251172_at	-1.13409	2.64574e-07	AT3G63190	RRF (RIBOSOME RECYCLING FACTOR, CHLOROPLAST PRECURSOR)
248273_at	-1.13399	5.02683e-06	AT5G53500	WD-40 repeat family protein
261622_at	-1.13255	2.86389e-07	AT1G01970	pentatricopeptide (PPR) repeat-containing protein
258736_at	-1.13231	0.000201575	AT3G05900	neurofilament protein-related
253424_at	-1.13226	0.000106003	AT4G32330	similar to unknown protein [Arabidopsis thaliana] (TAIR:AT2G25480.1); similar to unknown [Populus trichocarpa] (GB:ABK95344.1); contains InterPro domain Targeting for Xklp2 (InterPro:IPR009675)
265247_at	-1.13053	6.50371e-07	AT2G43030	ribosomal protein L3 family protein
251846_at	-1.1303	1.26746e-06	AT3G54560	HTA11; DNA binding
245915_s_at	-1.12967	5.65813e-07	AT5G19780;AT5G19770	[AT5G19780, TUA5 (tubulin alpha-5)];[AT5G19770, TUA3 (tubulin alpha-3)]
258573_at	-1.12906	1.00607e-05	AT3G04260	PTAC3 (PLASTID TRANSCRIPTIONALLY ACTIVE3); DNA binding
251413_at	-1.12826	1.26725e-06	AT3G60320	DNA binding
261834_at	-1.12818	8.34963e-06	AT1G10640	polygalacturonase, putative / pectinase, putative
254105_at	-1.12796	8.76367e-08	AT4G25080	CHLM (MAGNESIUM-PROTOPORPHYRIN IX METHYLTRANSFERASE); magnesium protoporphyrin IX methyltransferase
247400_at	-1.12662	8.95061e-07	AT5G62840	phosphoglycerate/bisphosphoglycerate mutase family protein
247814_at	-1.12613	3.04473e-07	AT5G58310	hydrolase, alpha/beta fold family protein
245783_s_at	-1.12432	1.64786e-06	AT1G35180;AT1G35170	[AT1G35180, similar to unknown protein [Arabidopsis thaliana] (TAIR:AT1G35170.1); similar to unnamed protein product [Vitis vinifera] (GB:CAO61100.1); contains InterPro domain TRAM, LAG1 and CLN8 homology; (InterPro:IPR006634)];[AT1G35170, similar to unknown protein [Arabidopsis thaliana] (TAIR:AT1G35180.1); similar to unnamed protein product [Vitis vinifera] (GB:CAO61100.1); contains InterPro do…
248377_at	-1.1242	2.49044e-07	AT5G51720	similar to Os07g0467200 [Oryza sativa (japonica cultivar-group)] (GB:NP_001059590.1); similar to hypothetical protein OsI_025030 [Oryza sativa (indica cultivar-group)] (GB:EAZ03798.1); contains domain PTHR13680 (PTHR13680); contains domain PTHR13680:SF1 (PTHR13680:SF1)
261695_at	-1.12128	2.31526e-07	AT1G08520	CHLD/PDE166 (PIGMENT DEFECTIVE 166); magnesium chelatase/ nucleoside-triphosphatase/ nucleotide binding
262212_at	-1.12087	0.00010073	AT1G74890	ARR15 (RESPONSE REGULATOR 15); transcription regulator
257748_at	-1.12046	1.78211e-07	AT3G18710	U-box domain-containing protein
262980_at	-1.12034	4.55121e-07	AT1G75680	ATGH9B7 (ARABIDOPSIS THALIANA GLYCOSYL HYDROLASE 9B7); hydrolase, hydrolyzing O-glycosyl compounds
245291_at	-1.12005	2.62275e-07	AT4G16155	dihydrolipoamide dehydrogenase 2, plastidic / lipoamide dehydrogenase 2 (PTLPD2)
245348_at	-1.11804	5.25276e-06	AT4G17770	ATTPS5 (Arabidopsis thaliana trehalose phosphatase/synthase 5); transferase, transferring glycosyl groups / trehalose-phosphatase
254218_at	-1.11798	1.50334e-05	AT4G23740	leucine-rich repeat transmembrane protein kinase, putative
258399_at	-1.11751	4.01337e-07	AT3G15540	IAA19 (indoleacetic acid-induced protein 19); transcription factor
264314_at	-1.1172	8.42431e-07	AT1G70420	similar to unknown protein [Arabidopsis thaliana] (TAIR:AT1G23710.1); similar to unnamed protein product [Vitis vinifera] (GB:CAO66069.1); contains InterPro domain Protein of unknown function DUF1645 (InterPro:IPR012442)
267170_at	-1.11685	1.25269e-06	AT2G37585	glycosyltransferase family 14 protein / core-2/I-branching enzyme family protein
250529_at	-1.11675	8.37544e-06	AT5G08610	DEAD box RNA helicase (RH26)
256441_at	-1.11594	7.23418e-07	AT3G10940	protein phosphatase-related
261043_at	-1.11506	0.000207256	AT1G01220	GHMP kinase-related
262029_at	-1.11464	9.57369e-07	AT1G35680	50S ribosomal protein L21, chloroplast / CL21 (RPL21)
245876_at	-1.11452	4.20902e-06	AT1G26230	chaperonin, putative
254329_at	-1.11444	9.63305e-07	AT4G22540	oxysterol-binding family protein
248235_at	-1.11414	8.05778e-06	AT5G53860	EMB2737 (EMBRYO DEFECTIVE 2737)
257008_at	-1.11325	2.69319e-07	AT3G14210	ESM1 (EPITHIOSPECIFIER MODIFIER 1); carboxylesterase
259987_at	-1.11238	2.27746e-06	AT1G75030	ATLP-3 (Arabidopsis thaumatin-like protein 3)
260542_at	-1.11199	1.13761e-07	AT2G43560	immunophilin / FKBP-type peptidyl-prolyl cis-trans isomerase family protein
267356_at	-1.11168	2.50451e-06	AT2G39930	ATISA1/ISA1 (ISOAMYLASE 1); alpha-amylase/ isoamylase
263131_at	-1.11123	1.61384e-07	AT1G78630	EMB1473 (EMBRYO DEFECTIVE 1473); structural constituent of ribosome
259787_at	-1.11021	2.39393e-06	AT1G29460	auxin-responsive protein, putative
255078_at	-1.10995	2.70704e-05	AT4G09010	APX4 (ASCORBATE PEROXIDASE 4); peroxidase
258218_at	-1.10628	4.44151e-06	AT3G17998;AT3G18000	[AT3G17998, CPuORF30 (Conserved peptide upstream open reading frame 30)];[AT3G18000, NMT1 (N-METHYLTRANSFERASE 1); phosphoethanolamine N-methyltransferase]
262259_s_at	-1.10619	1.99419e-05	AT1G53870;AT1G53890	[AT1G53870, similar to unknown protein [Arabidopsis thaliana] (TAIR:AT1G53890.1); similar to hypothetical protein [Vitis vinifera] (GB:CAN62133.1); contains InterPro domain Protein of unknown function DUF567 (InterPro:IPR007612)];[AT1G53890, similar to unknown protein [Arabidopsis thaliana] (TAIR:AT1G53870.1); similar to hypothetical protein [Vitis vinifera] (GB:CAN62133.1); contains InterPro dom…
253946_at	-1.10471	3.92322e-06	AT4G26790	GDSL-motif lipase/hydrolase family protein
255825_at	-1.10355	4.4461e-07	AT2G40475	unknown protein
257051_at	-1.10187	3.75464e-07	AT3G15270	SPL5 (SQUAMOSA PROMOTER BINDING PROTEIN-LIKE 5); DNA binding / transcription factor
247118_at	-1.10179	6.69459e-06	AT5G65890	ACR1 (ACT DOMAIN REPEAT 1)
265021_at	-1.10121	2.3469e-06	AT1G24610	SET domain-containing protein
254034_at	-1.09976	3.16567e-07	AT4G25960	PGP2 (P-GLYCOPROTEIN 2); ATPase, coupled to transmembrane movement of substances
253421_at	-1.09925	2.38978e-06	AT4G32340	binding
257856_at	-1.09883	7.41247e-07	AT3G12930	similar to unknown [Populus trichocarpa] (GB:ABK94112.1); contains InterPro domain Iojap-related protein (InterPro:IPR004394)
248059_at	-1.09882	2.32391e-06	AT5G55540	TRN1 (TORNADO 1)
263595_at	-1.09814	2.89964e-07	AT2G01890	PAP8 (PURPLE ACID PHOSPHATASE PRECURSOR); acid phosphatase/ protein serine/threonine phosphatase
259331_at	-1.09789	8.11054e-05	AT3G03840	auxin-responsive protein, putative
248285_at	-1.09557	1.99317e-06	AT5G52960	similar to unnamed protein product [Vitis vinifera] (GB:CAO69341.1)
255277_at	-1.09487	1.94211e-06	AT4G04890	PDF2 (PROTODERMAL FACTOR2); DNA binding / transcription factor
246033_at	-1.09409	2.86594e-07	AT5G08280	HEMC (HYDROXYMETHYLBILANE SYNTHASE); hydroxymethylbilane synthase
258997_at	-1.09403	0.000704286	AT3G01810	similar to nucleolar protein gar2-related [Arabidopsis thaliana] (TAIR:AT2G42320.1); similar to nucleolar protein gar2-related [Arabidopsis thaliana] (TAIR:AT2G42320.2); similar to unnamed protein product [Vitis vinifera] (GB:CAO46641.1); similar to unnamed protein product [Vitis vinifera] (GB:CAO14589.1)
262170_at	-1.09103	4.48849e-06	AT1G74940	senescence-associated protein-related
250524_at	-1.09067	2.17331e-07	AT5G08520	myb family transcription factor
263677_at	-1.08945	1.45979e-06	AT1G04520	33 kDa secretory protein-related
266648_at	-1.08685	2.32686e-05	AT2G25840	OVA4 (OVULE ABORTION 4); ATP binding / aminoacyl-tRNA ligase
250383_at	-1.08684	2.72889e-07	AT5G11480	GTP binding
252366_at	-1.08623	6.36707e-07	AT3G48420	haloacid dehalogenase-like hydrolase family protein
260271_at	-1.08572	8.56621e-06	AT1G63690	protease-associated (PA) domain-containing protein
257180_at	-1.08493	3.29376e-06	AT3G13180	NOL1/NOP2/sun family protein / antitermination NusB domain-containing protein
251993_at	-1.08456	2.00505e-07	AT3G52960	peroxiredoxin type 2, putative
257003_at	-1.08361	9.06621e-07	AT3G14110	FLU (FLUORESCENT IN BLUE LIGHT); binding
253372_at	-1.08338	1.43547e-06	AT4G33220	pectinesterase family protein
259038_at	-1.0832	4.01473e-06	AT3G09210	PTAC13 (PLASTID TRANSCRIPTIONALLY ACTIVE13); transcription elongation regulator
245254_at	-1.08312	6.27374e-07	AT4G14680	APS3 (ATP sulfurylase 2); sulfate adenylyltransferase (ATP)
253810_at	-1.08298	3.15281e-07	AT4G28220	NDB1 (NAD(P)H DEHYDROGENASE B1); NADH dehydrogenase/ disulfide oxidoreductase
257506_at	-1.08224	7.56012e-07	AT1G29440	auxin-responsive family protein
251996_at	-1.08087	4.93098e-07	AT3G52840	BGAL2 (beta-galactosidase 2); beta-galactosidase
266767_at	-1.0808	1.77109e-06	AT2G46910	plastid-lipid associated protein PAP / fibrillin family protein
251969_at	-1.07862	1.06939e-06	AT3G53130	LUT1 (LUTEIN DEFICIENT 1); oxygen binding
264653_at	-1.07769	1.14168e-07	AT1G08980	ATAMI1 (AMIDASE-LIKE PROTEIN 1); amidase
250569_at	-1.07716	1.75327e-06	AT5G08130	BIM1 (BES1-interacting Myc-like protein 1); DNA binding / transcription factor
263913_at	-1.07613	2.0382e-05	AT2G36570	leucine-rich repeat transmembrane protein kinase, putative
266297_at	-1.0759	1.16091e-05	AT2G29570	PCNA2 (PROLIFERATING CELL NUCLEAR ANTIGEN 2); DNA binding / DNA polymerase processivity factor
259354_at	-1.0754	2.11461e-06	AT3G05220	heavy-metal-associated domain-containing protein
263696_at	-1.07534	3.80591e-06	AT1G31230	AK-HSDH/AK-HSDH I (ASPARTATE KINASE-HOMOSERINE DEHYDROGENASE I); aspartate kinase/ homoserine dehydrogenase
247880_at	-1.07532	2.06278e-06	AT5G57780	transcription regulator
253891_at	-1.07505	6.23989e-06	AT4G27720	similar to unknown protein [Arabidopsis thaliana] (TAIR:AT1G64650.2); similar to unknown protein [Arabidopsis thaliana] (TAIR:AT1G64650.1); similar to unknown protein [Arabidopsis thaliana] (TAIR:AT3G49310.1); similar to unknown [Populus trichocarpa] (GB:ABK93582.1); similar to unnamed protein product [Vitis vinifera] (GB:CAO48607.1); similar to unnamed protein product [Vitis vinifera] (GB:CAO629…
254659_at	-1.07475	3.92574e-05	AT4G18240	ATSS4/SSIV (STARCH SYNTHASE 4); transferase, transferring glycosyl groups
255332_at	-1.07459	4.41638e-07	AT4G04340	early-responsive to dehydration protein-related / ERD protein-related
256015_at	-1.07422	3.52473e-07	AT1G19150	LHCA6 (Photosystem I light harvesting complex gene 6); chlorophyll binding
251736_at	-1.07401	1.72219e-05	AT3G56130	biotin/lipoyl attachment domain-containing protein
266478_at	-1.07348	4.36788e-07	AT2G31170	tRNA synthetase class I (C) family protein
263031_at	-1.07302	2.48801e-06	AT1G24070	ATCSLA10 (Cellulose synthase-like A10); transferase, transferring glycosyl groups
256469_at	-1.07288	9.60471e-07	AT1G32540	LOL1 (LSD ONE LIKE 1)
245818_at	-1.07256	1.38334e-05	AT1G26100	cytochrome B561 family protein
244983_at	-1.07239	8.43396e-05	ATCG00790	chloroplast gene encoding a ribosomal protein L16, which is a constituent of 50S large ribosomal subunit
266489_at	-1.07202	5.14237e-06	AT2G35190	NPSN11 (NOVEL PLANT SNARE 11); protein transporter
255433_at	-1.07124	7.39544e-06	AT4G03210	XTH9 (XYLOGLUCAN ENDOTRANSGLUCOSYLASE/HYDROLASE 9); hydrolase, acting on glycosyl bonds
256862_at	-1.07096	1.02487e-06	AT3G23940	dehydratase family
262538_at	-1.07049	2.28756e-06	AT1G17140	tropomyosin-related
250125_at	-1.07024	1.1108e-05	AT5G16390	BCCP/BCCP-1/BCCP1/CAC1-A/CAC1A (BIOTIN CARBOXYL CARRIER, BIOTIN CARBOXYL CARRIER PROTEIN 1); biotin binding
260465_at	-1.0698	0.000153995	AT1G10910	similar to PTAC2 (PLASTID TRANSCRIPTIONALLY ACTIVE2) [Arabidopsis thaliana] (TAIR:AT1G74850.1); similar to hypothetical protein OsI_002384 [Oryza sativa (indica cultivar-group)] (GB:EAY74537.1); similar to putative PPR protein [Oryza sativa (japonica cultivar-group)] (GB:BAD87953.1); similar to unnamed protein product [Vitis vinifera] (GB:CAO24702.1); contains InterPro domain Pentatricopeptide re…
259366_at	-1.06978	1.95073e-05	AT1G13280	AOC4 (ALLENE OXIDE CYCLASE 4)
259784_at	-1.0685	5.16143e-07	AT1G29450	auxin-responsive protein, putative
262970_at	-1.06689	2.34378e-07	AT1G75690	chaperone protein dnaJ-related
262399_at	-1.06652	8.38144e-07	AT1G49500	similar to unknown protein [Arabidopsis thaliana] (TAIR:AT3G19030.1)
256676_at	-1.06651	5.01136e-05	AT3G52180	ATPTPKIS1/DSP4/SEX4 (STARCH-EXCESS 4); polysaccharide binding / protein tyrosine/serine/threonine phosphatase
258641_at	-1.06615	6.90265e-07	AT3G08030	similar to unknown protein [Arabidopsis thaliana] (TAIR:AT2G41800.1); similar to unnamed protein product [Vitis vinifera] (GB:CAO40802.1); contains InterPro domain Protein of unknown function DUF642 (InterPro:IPR006946)
262502_at	-1.06448	2.80813e-07	AT1G21600	PTAC6 (PLASTID TRANSCRIPTIONALLY ACTIVE6)
252876_at	-1.06209	3.58572e-06	AT4G39970	haloacid dehalogenase-like hydrolase family protein
262598_at	-1.05964	7.99243e-06	AT1G15260	similar to unknown protein [Arabidopsis thaliana] (TAIR:AT3G16070.1)
255899_at	-1.05948	1.1921e-06	AT1G17970	zinc finger (C3HC4-type RING finger) family protein
247716_at	-1.05928	1.00764e-06	AT5G59350	similar to unnamed protein product [Vitis vinifera] (GB:CAO21684.1)
245368_at	-1.05868	9.29505e-06	AT4G15510	photosystem II reaction center PsbP family protein
258674_at	-1.05737	5.21473e-07	AT3G08740	elongation factor P (EF-P) family protein
248679_at	-1.05644	3.32229e-06	AT5G48830	similar to unnamed protein product [Vitis vinifera] (GB:CAO46087.1)
263942_at	-1.05593	1.96775e-06	AT2G35860	FLA16 (FASCICLIN-LIKE ARABINOGALACTAN PROTEIN 16 PRECURSOR)
267614_at	-1.05546	5.43201e-06	AT2G26710	BAS1/CYP734A1 (PHYB ACTIVATION TAGGED SUPPRESSOR 1); oxygen binding / steroid hydroxylase
258589_at	-1.05526	9.79603e-05	AT3G04290	ATLTL1/LTL1 (LI-TOLERANT LIPASE 1); carboxylesterase
245117_at	-1.05285	2.43268e-05	AT2G41560	ACA4 (AUTO-INHIBITED CA(2+)-ATPASE, ISOFORM 4); calcium-transporting ATPase/ calmodulin binding
249230_at	-1.05268	3.6887e-07	AT5G42070	similar to unnamed protein product [Vitis vinifera] (GB:CAO69519.1)
263773_at	-1.05231	4.48149e-07	AT2G21370	xylulose kinase, putative
261189_at	-1.052	4.7809e-07	AT1G33040	NACA5 (NASCENT POLYPEPTIDE-ASSOCIATED COMPLEX SUBUNIT ALPHA-LIKE PROTEIN 5)
249193_at	-1.05139	8.71259e-05	AT5G42480	ARC6 (ACCUMULATION AND REPLICATION OF CHLOROPLASTS 6)
245698_at	-1.05128	1.20181e-06	AT5G04160	phosphate translocator-related
253252_at	-1.04869	7.64253e-07	AT4G34740	ATASE2 (GLN PHOSPHORIBOSYL PYROPHOSPHATE AMIDOTRANSFERASE 2); amidophosphoribosyltransferase
260229_at	-1.04839	2.71633e-05	AT1G74370	zinc finger (C3HC4-type RING finger) family protein
257132_at	-1.04822	9.85143e-07	AT3G20230	50S ribosomal protein L18 family
247600_at	-1.04804	1.4322e-06	AT5G60890	ATMYB34/ATR1/MYB34 (ALTERED TRYPTOPHAN REGULATION, MYB DOMAIN PROTEIN 34); DNA binding / kinase/ transcription activator/ transcription factor
245712_at	-1.04776	7.24659e-06	AT5G04360	ATLDA/ATPU1 (PULLULANASE 1); alpha-amylase/ limit dextrinase
260636_at	-1.04736	1.81536e-06	AT1G62430	ATCDS1 (CDP-diacylglycerol synthase 1); phosphatidate cytidylyltransferase
267549_at	-1.04638	2.71237e-06	AT2G32640	similar to unnamed protein product [Vitis vinifera] (GB:CAO24043.1); contains domain G3DSA:3.50.50.60 (G3DSA:3.50.50.60); contains domain SSF51905 (SSF51905)
249026_at	-1.04608	0.000288087	AT5G44785	OSB3; single-stranded DNA binding
255447_at	-1.04564	1.16596e-06	AT4G02790	GTP-binding family protein
257891_at	-1.04467	3.31262e-06	AT3G17170	RFC3 (REGULATOR OF FATTY-ACID COMPOSITION 3); structural constituent of ribosome
260494_at	-1.04357	0.0001517	AT2G41820	leucine-rich repeat transmembrane protein kinase, putative
250058_at	-1.04317	1.17243e-05	AT5G17870	PSRP6 (PLASTID-SPECIFIC 50S RIBOSOMAL PROTEIN 6)
254126_at	-1.04302	1.14673e-06	AT4G24770	RBP31 (31-KDA RNA BINDING PROTEIN); RNA binding / poly(U) binding
252991_at	-1.04219	1.60772e-06	AT4G38470	protein kinase family protein
248625_at	-1.04214	6.7371e-07	AT5G48880	KAT5/PKT1/PKT2 (PEROXISOMAL 3-KETO-ACYL-COA THIOLASE 1, PEROXISOMAL 3-KETO-ACYL-COA THIOLASE 2); acetyl-CoA C-acyltransferase
254235_at	-1.04208	6.30432e-06	AT4G23750	CRF2 (CYTOKININ RESPONSE FACTOR 2); DNA binding / transcription factor
263873_at	-1.04168	2.4382e-07	AT2G21860	violaxanthin de-epoxidase-related
261873_at	-1.04154	0.000184821	AT1G11350	S-locus lectin protein kinase family protein
262414_at	-1.04068	3.48643e-06	AT1G49430	LACS2 (LONG-CHAIN ACYL-COA SYNTHETASE 2)
259001_at	-1.03999	2.65373e-05	AT3G01960	unknown protein
252858_at	-1.03978	8.15533e-07	AT4G39770	trehalose-6-phosphate phosphatase, putative
247549_at	-1.03821	3.72167e-05	AT5G61420	MYB28 (MYB DOMAIN PROTEIN 28); DNA binding / transcription factor
266079_at	-1.03778	5.28073e-06	AT2G37860	LCD1 (LOWER CELL DENSITY 1)
250255_at	-1.03756	3.81055e-06	AT5G13730	SIG4 (SIGMA FACTOR 4); DNA binding / DNA-directed RNA polymerase/ transcription factor
246735_at	-1.03691	1.2384e-06	AT5G27670	HTA7; DNA binding
258515_at	-1.03609	1.55309e-06	AT3G06650	ACLB-1 (ATP-citrate lyase B-1)
251796_at	-1.03509	1.36937e-06	AT3G55360	ATTSC13/CER10/ECR/TSC13 (ENOYL-COA REDUCTASE); 3-oxo-5-alpha-steroid 4-dehydrogenase/ fatty acid elongase/ trans-2-enoyl-CoA reductase (NADPH)
247470_at	-1.03379	2.15053e-06	AT5G62220	exostosin family protein
253218_at	-1.03343	1.83216e-06	AT4G34980	SLP2 (subtilisin-like serine protease 2); subtilase
264069_at	-1.02986	1.28909e-05	AT2G28000	CPN60A (chloroplast / 60 kDa chaperonin alpha subunit); ATP binding / protein binding / unfolded protein binding
255719_at	-1.02925	9.5041e-07	AT1G32080	membrane protein, putative
245930_at	-1.02812	3.99431e-05	AT5G09240	transcriptional coactivator p15 (PC4) family protein
253090_at	-1.02806	2.56305e-06	AT4G36360	BGAL3 (beta-galactosidase 3); beta-galactosidase
264511_at	-1.02794	0.00044757	AT1G09350	ATGOLS3 (ARABIDOPSIS THALIANA GALACTINOL SYNTHASE 3); transferase, transferring glycosyl groups / transferase, transferring hexosyl groups
260325_at	-1.02713	1.6152e-06	AT1G63940	monodehydroascorbate reductase, putative
266570_at	-1.02694	7.40995e-06	AT2G24090	ribosomal protein L35 family protein
251855_at	-1.02472	2.13432e-06	AT3G54690	sugar isomerase (SIS) domain-containing protein / CBS domain-containing protein
253305_at	-1.02355	3.77769e-06	AT4G33666	unknown protein
245354_at	-1.02284	6.49582e-07	AT4G17600	LIL3:1; transcription factor
245088_at	-1.0225	0.000445822	AT2G39850	subtilase
267578_at	-1.02214	5.7089e-07	AT2G30695	similar to unnamed protein product [Vitis vinifera] (GB:CAO46271.1); contains InterPro domain Trigger factor, ribosome-binding, bacterial; (InterPro:IPR008881)
249325_at	-1.022	9.55008e-07	AT5G40850	UPM1 (UROPHORPHYRIN METHYLASE 1); uroporphyrin-III C-methyltransferase
257172_at	-1.02188	4.8847e-06	AT3G23700	S1 RNA-binding domain-containing protein
267435_at	-1.02127	3.08245e-07	AT2G33800	ribosomal protein S5 family protein
261766_at	-1.02023	1.1388e-06	AT1G15580	IAA5 (indoleacetic acid-induced protein 5); transcription factor
261206_at	-1.01949	8.88136e-07	AT1G12800	S1 RNA-binding domain-containing protein
247439_at	-1.01939	1.46385e-05	AT5G62670	AHA11 (ARABIDOPSIS H(+)-ATPASE 11); ATPase
248105_at	-1.01908	4.32059e-06	AT5G55280	FTSZ1-1 (FtsZ1-1); structural molecule
255436_at	-1.01898	1.27023e-06	AT4G03150	similar to unnamed protein product [Vitis vinifera] (GB:CAO22424.1)
249109_at	-1.01845	1.17538e-06	AT5G43700	ATAUX2-11 (indoleacetic acid-induced protein 4); transcription factor
259344_at	-1.01818	3.23399e-05	AT3G03710	RIF10 (RESISTANT TO INHIBITION WITH FSM 10); 3'-5'-exoribonuclease/ RNA binding / nucleic acid binding
261768_at	-1.01765	9.50524e-06	AT1G15550	GA4 (GA REQUIRING 4); gibberellin 3-beta-dioxygenase
262309_at	-1.0163	2.25997e-05	AT1G70820	phosphoglucomutase, putative / glucose phosphomutase, putative
264177_at	-1.01529	1.88838e-06	AT1G02150	pentatricopeptide (PPR) repeat-containing protein
263480_at	-1.01494	7.9205e-07	AT2G04032	ZIP7 (ZINC TRANSPORTER 7 PRECURSOR); cation transmembrane transporter
252132_at	-1.01459	1.83789e-06	AT3G50790	late embryogenesis abundant protein, putative / LEA protein, putative
254073_at	-1.01419	3.0901e-05	AT4G25500	ATRSP35 (Arabidopsis thaliana arginine/serine-rich splicing factor 35); RNA binding
247597_at	-1.01385	7.27384e-06	AT5G60860	AtRABA1f (Arabidopsis Rab GTPase homolog A1f); GTP binding
258927_at	-1.01345	1.17042e-05	AT3G10160	ATDFC (A. THALIANA DHFS-FPGS HOMOLOG C); dihydrofolate synthase
254424_at	-1.01323	7.28892e-05	AT4G21510	F-box family protein
257365_x_at	-1.01283	7.72315e-06	AT2G26020	PDF1.2b (plant defensin 1.2b)
245984_at	-1.0118	6.55473e-06	AT5G13090	similar to unknown protein [Arabidopsis thaliana] (TAIR:AT1G24270.1); similar to unnamed protein product [Vitis vinifera] (GB:CAO68319.1); similar to hypothetical protein [Vitis vinifera] (GB:CAN73358.1)
250217_at	-1.01123	2.77856e-07	AT5G14120	nodulin family protein
259081_at	-1.01117	1.49531e-05	AT3G05030	NHX2 (sodium proton exchanger 2); sodium:hydrogen antiporter
264482_at	-1.011	2.33764e-05	AT1G77210	sugar transporter, putative
263763_at	-1.01034	4.23095e-06	AT2G21385	similar to Os09g0531100 [Oryza sativa (japonica cultivar-group)] (GB:NP_001063753.1); similar to unknown [Picea sitchensis] (GB:ABK27019.1)
254198_at	-1.00998	1.03388e-05	AT4G24090	similar to hypothetical protein [Vitis vinifera] (GB:CAN62286.1)
252429_at	-1.00853	5.15343e-07	AT3G47500	CDF3 (CYCLING DOF FACTOR 3); DNA binding / protein binding / transcription factor
254448_at	-1.00799	6.40842e-07	AT4G20870	fatty acid hydroxylase, putative
264854_at	-1.00779	1.10268e-06	AT2G17450	RHA3A (RING-H2 finger A3A); protein binding / zinc ion binding
261175_at	-1.00776	3.69635e-06	AT1G04800	glycine-rich protein
249785_at	-1.00756	1.72177e-06	AT5G24300	ATSS1/SSI (STARCH SYNTHASE I); transferase, transferring glycosyl groups
254563_at	-1.00729	8.31287e-06	AT4G19120	ERD3 (EARLY-RESPONSIVE TO DEHYDRATION 3)
247182_at	-1.00671	4.64122e-06	AT5G65410	ATHB25/ZFHD2 (ZINC FINGER HOMEODOMAIN 2); transcription factor
259860_at	-1.00595	1.54002e-06	AT1G80640	protein kinase family protein
248921_at	-1.00543	8.46173e-07	AT5G45950	GDSL-motif lipase/hydrolase family protein
257651_at	-1.00453	1.40717e-05	AT3G16850	glycoside hydrolase family 28 protein / polygalacturonase (pectinase) family protein
266335_at	-1.00431	8.11757e-06	AT2G32440	KAO2 (ENT-KAURENOIC ACID HYDROXYLASE 2); oxygen binding
256920_at	-1.0035	2.28246e-06	AT3G18980	F-box family protein
266072_at	-1.00294	6.01907e-06	AT2G18700	ATTPS11 (Arabidopsis thaliana trehalose phosphatase/synthase 11); transferase, transferring glycosyl groups
265042_at	-1.00243	6.76153e-07	AT1G04040	acid phosphatase class B family protein
255709_at	-1.0012	3.01726e-06	AT4G00180	YAB3 (YABBY3); transcription factor

## Sheet: down-regulated
Array Element	logFC	P.Value	Locus Identifier	Annotation
251017_at	-4.27683	8.83562e-12	AT5G02760	protein phosphatase 2C family protein / PP2C family protein
252607_at	-3.92887	8.85339e-12	AT3G44990	XTR8 (xyloglucan:xyloglucosyl transferase 8); hydrolase, acting on glycosyl bonds
250327_at	-3.85298	3.40233e-13	AT5G12050	similar to unnamed protein product [Vitis vinifera] (GB:CAO45643.1)
248683_at	-3.56468	1.46354e-12	AT5G48490	protease inhibitor/seed storage/lipid transfer protein (LTP) family protein
249383_at	-3.5547	2.73762e-12	AT5G39860	PRE1 (PACLOBUTRAZOL RESISTANCE1); DNA binding / transcription factor
246004_at	-3.53615	1.52434e-11	AT5G20630	GLP3 (GERMIN-LIKE PROTEIN 3); manganese ion binding / metal ion binding / nutrient reservoir
253871_at	-3.29697	4.28551e-11	AT4G27440	PORB (PROTOCHLOROPHYLLIDE OXIDOREDUCTASE B); oxidoreductase/ protochlorophyllide reductase
254773_at	-3.18607	1.04206e-10	AT4G13410	ATCSLA15 (Cellulose synthase-like A15); transferase, transferring glycosyl groups
253423_at	-3.09822	7.37219e-12	AT4G32280	IAA29 (indoleacetic acid-induced protein 29); transcription factor
258402_at	-3.04832	1.03109e-11	AT3G15450	similar to unknown protein [Arabidopsis thaliana] (TAIR:AT4G27450.1); similar to unknown [Populus trichocarpa] (GB:ABK93866.1); contains domain PTHR11772 (PTHR11772); contains domain G3DSA:3.60.20.10 (G3DSA:3.60.20.10); contains domain SSF56235 (SSF56235)
255450_at	-2.99486	7.80275e-12	AT4G02850	phenazine biosynthesis PhzC/PhzF family protein
251221_at	-2.92755	4.68676e-10	AT3G62550	universal stress protein (USP) family protein
252280_at	-2.86316	9.64508e-11	AT3G49260	IQD21 (IQ-DOMAIN 21, IQ-domain 21); calmodulin binding
265400_at	-2.84343	5.21195e-11	AT2G10940	protease inhibitor/seed storage/lipid transfer protein (LTP) family protein
264672_at	-2.83815	1.37948e-08	AT1G09750	chloroplast nucleoid DNA-binding protein-related
265443_at	-2.79406	1.05909e-10	AT2G20750	ATEXPB1 (ARABIDOPSIS THALIANA EXPANSIN B1)
249862_at	-2.76894	8.05299e-11	AT5G22920	zinc finger (C3HC4-type RING finger) family protein
254609_at	-2.67591	5.50579e-10	AT4G18970	GDSL-motif lipase/hydrolase family protein
263495_at	-2.60939	2.60654e-10	AT2G42530	COR15B
266656_at	-2.59212	3.29528e-10	AT2G25900	ATCTH (Arabidopsis thaliana Cys3His zinc finger protein); transcription factor
248526_at	-2.56036	2.35164e-09	AT5G50740	metal ion binding
264931_at	-2.55703	2.40815e-09	AT1G60590	polygalacturonase, putative / pectinase, putative
256299_at	-2.53817	2.30524e-09	AT1G69530	ATEXPA1 (ARABIDOPSIS THALIANA EXPANSIN A1)
260221_at	-2.53288	4.52205e-10	AT1G74670	gibberellin-responsive protein, putative
261230_at	-2.52094	1.14376e-09	AT1G20010	TUB5 (tubulin beta-5 chain)
257294_at	-2.48334	6.49064e-10	AT3G15570	phototropic-responsive NPH3 family protein
253581_at	-2.47142	4.21007e-08	AT4G30660	hydrophobic protein, putative / low temperature and salt responsive protein, putative
251142_at	-2.47047	5.80276e-10	AT5G01015	similar to unknown protein [Arabidopsis thaliana] (TAIR:AT1G65295.1); similar to hypothetical protein [Vitis vinifera] (GB:CAN82885.1); similar to unnamed protein product [Vitis vinifera] (GB:CAO45347.1)
253736_at	-2.45075	4.27124e-09	AT4G28780	GDSL-motif lipase/hydrolase family protein
255774_at	-2.44958	4.78884e-11	AT1G18620	similar to unknown protein [Arabidopsis thaliana] (TAIR:AT1G74160.1); similar to unnamed protein product [Vitis vinifera] (GB:CAO49165.1)
251155_at	-2.43794	1.49926e-10	AT3G63160	unknown protein
267238_at	-2.4288	3.25121e-10	AT2G44130	kelch repeat-containing F-box family protein
257714_at	-2.41143	4.81868e-09	AT3G27360	histone H3
253440_at	-2.39942	1.4255e-07	AT4G32570	TIFY8
245275_at	-2.36768	4.29694e-11	AT4G15210	ATBETA-AMY (BETA-AMYLASE); beta-amylase
259878_at	-2.35767	4.95354e-10	AT1G76790	O-methyltransferase family 2 protein
254011_at	-2.3512	6.80101e-11	AT4G26370	antitermination NusB domain-containing protein
247443_at	-2.34694	6.46949e-10	AT5G62720	integral membrane HPP family protein
258151_at	-2.34422	3.41385e-10	AT3G18080	glycosyl hydrolase family 1 protein
258920_at	-2.33692	3.35651e-09	AT3G10520	AHB2 (NON-SYMBIOTIC HAEMOGLOBIN 2)
248681_at	-2.33505	1.98392e-09	AT5G48900	pectate lyase family protein
247191_at	-2.31708	1.13927e-09	AT5G65310	ATHB5 (ARABIDOPSIS THALIANA HOMEOBOX PROTEIN 5); transcription factor
253650_at	-2.30779	2.51034e-09	AT4G30020	subtilase family protein
247651_at	-2.2616	1.06915e-09	AT5G59870	HTA6; DNA binding
264371_at	-2.25982	2.06224e-09	AT1G12090	ELP (EXTENSIN-LIKE PROTEIN); lipid binding
250277_at	-2.25942	1.17252e-08	AT5G12940	leucine-rich repeat family protein
255579_at	-2.2557	1.18027e-08	AT4G01460	basic helix-loop-helix (bHLH) family protein
249645_at	-2.23776	1.21179e-09	AT5G36910	THI2.2 (THIONIN 2.2); toxin receptor binding
247474_at	-2.23483	3.81699e-10	AT5G62280	similar to unknown protein [Arabidopsis thaliana] (TAIR:AT2G45360.1); similar to unnamed protein product [Vitis vinifera] (GB:CAO49726.1); contains InterPro domain Protein of unknown function DUF1442 (InterPro:IPR009902)
258552_at	-2.22246	1.03747e-09	AT3G07010	pectate lyase family protein
259736_at	-2.22168	1.10951e-09	AT1G64390	ATGH9C2 (ARABIDOPSIS THALIANA GLYCOSYL HYDROLASE 9C2); hydrolase, hydrolyzing O-glycosyl compounds
256096_at	-2.20533	2.5729e-10	AT1G13650	similar to 18S pre-ribosomal assembly protein gar2-related [Arabidopsis thaliana] (TAIR:AT2G03810.4); similar to 18S pre-ribosomal assembly protein gar2-related [Arabidopsis thaliana] (TAIR:AT2G03810.2); similar to 18S pre-ribosomal assembly protein gar2-related [Arabidopsis thaliana] (TAIR:AT2G03810.3); similar to hypothetical protein Tc00.1047053503999.40 [Trypanosoma cruzi strain CL Brener] (G…
259783_at	-2.20453	1.75359e-08	AT1G29510	SAUR68 (SMALL AUXIN UPREGULATED 68)
247943_at	-2.19337	2.74858e-09	AT5G57170	macrophage migration inhibitory factor family protein / MIF family protein
251196_at	-2.19277	2.33443e-09	AT3G62950	glutaredoxin family protein
265387_at	-2.18181	2.53475e-10	AT2G20670	similar to unknown protein [Arabidopsis thaliana] (TAIR:AT4G32480.1); similar to unnamed protein product [Vitis vinifera] (GB:CAO69754.1); contains InterPro domain Protein of unknown function DUF506, plant (InterPro:IPR006502)
255822_at	-2.1746	1.73036e-10	AT2G40610	ATEXPA8 (ARABIDOPSIS THALIANA EXPANSIN A8)
246919_at	-2.17423	4.3382e-09	AT5G25460	similar to unknown protein [Arabidopsis thaliana] (TAIR:AT5G11420.1); similar to unknown [Ricinus communis] (GB:CAB02653.1); contains InterPro domain Protein of unknown function DUF642 (InterPro:IPR006946)
251919_at	-2.17401	1.31053e-10	AT3G53800	armadillo/beta-catenin repeat family protein
261661_at	-2.16977	2.78308e-10	AT1G18360	hydrolase, alpha/beta fold family protein
258409_at	-2.16795	1.01696e-09	AT3G17640	leucine-rich repeat family protein
265478_at	-2.15608	3.14958e-09	AT2G15890	MEE14 (maternal effect embryo arrest 14)
266279_at	-2.14971	3.17052e-09	AT2G29290	tropinone reductase, putative / tropine dehydrogenase, putative
252415_at	-2.11977	2.54194e-09	AT3G47340	ASN1 (DARK INDUCIBLE 6)
254794_at	-2.09591	6.54117e-09	AT4G12970	similar to unnamed protein product [Vitis vinifera] (GB:CAO17947.1)
249008_at	-2.08417	1.70609e-09	AT5G44680	methyladenine glycosylase family protein
255692_at	-2.05877	6.58679e-10	AT4G00400	GPAT8 (GLYCEROL-3-PHOSPHATE ACYLTRANSFERASE 8); acyltransferase/ glycerol-3-phosphate O-acyltransferase
260548_at	-2.03996	4.17537e-09	AT2G43360	BIO2 (BIOTIN AUXOTROPH 2); biotin synthase
255331_at	-2.03625	6.43517e-10	AT4G04330	similar to unnamed protein product [Vitis vinifera] (GB:CAO69665.1)
266956_at	-2.03526	1.34184e-09	AT2G34510	similar to unknown protein [Arabidopsis thaliana] (TAIR:AT1G29980.1); similar to unknown [Populus trichocarpa] (GB:ABK95079.1); contains InterPro domain Protein of unknown function DUF642 (InterPro:IPR006946); contains InterPro domain Galactose-binding like (InterPro:IPR008979)
259080_at	-2.03351	1.32102e-09	AT3G04910	WNK1 (WITH NO LYSINE (K) 1); kinase
254746_at	-2.02891	5.31724e-09	AT4G12980	auxin-responsive protein, putative
253061_at	-2.02864	2.83553e-08	AT4G37610	BT5 (BTB and TAZ domain protein 5); protein binding / transcription regulator
245771_at	-2.02353	1.78785e-09	no_match	no_match
265704_at	-2.01043	3.51887e-08	AT2G03420	similar to expressed protein [Oryza sativa (japonica cultivar-group)] (GB:ABF94594.1); similar to hypothetical protein OsI_010237 [Oryza sativa (indica cultivar-group)] (GB:EAY89004.1)
249059_at	-1.98943	1.16047e-09	AT5G44530	subtilase family protein
260982_at	-1.98615	8.8974e-09	AT1G53520	chalcone-flavanone isomerase-related
267265_at	-1.98576	2.9056e-08	AT2G22980	SCPL13; serine carboxypeptidase
262376_at	-1.98555	1.65265e-09	AT1G72970	HTH (HOTHEAD); aldehyde-lyase
248920_at	-1.98151	1.86705e-09	AT5G45930	CHLI2; magnesium chelatase
253617_at	-1.97915	7.3538e-09	AT4G30410	transcription factor
251395_at	-1.97173	1.0472e-08	AT2G45470	FLA8 (Arabinogalactan protein 8)
259839_at	-1.95478	1.5259e-07	AT1G52190	proton-dependent oligopeptide transport (POT) family protein
250968_at	-1.95134	2.03376e-09	AT5G02890	transferase family protein
256237_at	-1.9466	1.51318e-09	AT3G12610	DRT100 (DNA-DAMAGE REPAIR/TOLERATION 100); protein binding
264262_at	-1.94644	2.1993e-09	AT1G09200	histone H3
264990_at	-1.93717	6.59839e-09	AT1G27210	binding
257137_at	-1.93578	2.22608e-08	AT3G28860	ATMDR11/ATPGP19/MDR1/MDR11/PGP19 (P-GLYCOPROTEIN 19); ATPase, coupled to transmembrane movement of substances / auxin efflux transmembrane transporter
258554_at	-1.93101	2.46825e-09	AT3G06980	DEAD/DEAH box helicase, putative
260431_at	-1.92703	1.28078e-09	AT1G68190	zinc finger (B-box type) family protein
258369_at	-1.92278	9.00728e-10	AT3G14310	ATPME3 (Arabidopsis thaliana pectin methylesterase 3)
266324_at	-1.91631	2.11889e-09	AT2G46710	rac GTPase activating protein, putative
251402_at	-1.91516	7.5333e-08	AT3G60290	oxidoreductase, acting on paired donors, with incorporation or reduction of molecular oxygen, 2-oxoglutarate as one donor, and incorporation of one atom each of oxygen into both donors
265377_at	-1.91212	9.53029e-09	AT2G05790	glycosyl hydrolase family 17 protein
249732_at	-1.90588	1.00789e-09	AT5G24420	glucosamine/galactosamine-6-phosphate isomerase-related
245383_at	-1.90002	1.293e-09	AT4G17810	nucleic acid binding / transcription factor/ zinc ion binding
264343_at	-1.8928	1.06513e-08	AT1G11850	unknown protein
245928_s_at	-1.88711	4.29199e-09	AT5G24770;AT5G24780	[AT5G24770, VSP2 (VEGETATIVE STORAGE PROTEIN 2); acid phosphatase];[AT5G24780, VSP1 (VEGETATIVE STORAGE PROTEIN 1); acid phosphatase]
251920_at	-1.88313	3.67603e-08	AT3G53900	uracil phosphoribosyltransferase, putative / UMP pyrophosphorylase, putative / UPRTase, putative
259015_at	-1.88171	7.76855e-09	AT3G07350	similar to unknown protein [Arabidopsis thaliana] (TAIR:AT3G25240.1); similar to unnamed protein product [Vitis vinifera] (GB:CAO38687.1); contains InterPro domain Protein of unknown function DUF506, plant (InterPro:IPR006502)
263840_at	-1.87519	3.61744e-09	AT2G36885	similar to unnamed protein product [Vitis vinifera] (GB:CAO63025.1)
265116_at	-1.87449	3.89267e-09	AT1G62480	vacuolar calcium-binding protein-related
250207_at	-1.86395	6.09317e-09	AT5G13930	ATCHS/CHS/TT4 (CHALCONE SYNTHASE); naringenin-chalcone synthase
267092_at	-1.85727	2.30315e-08	AT2G38120	AUX1 (AUXIN RESISTANT 1); amino acid transmembrane transporter/ transporter
259773_at	-1.85544	1.68913e-06	AT1G29500	auxin-responsive protein, putative
250006_at	-1.85534	5.01025e-08	AT5G18660	DVR (PALE-GREEN AND CHLOROPHYLL B REDUCED 2); 3,8-divinyl protochlorophyllide a 8-vinyl reductase
258222_at	-1.85167	1.09426e-09	AT3G15680	zinc finger (Ran-binding) family protein
248074_at	-1.85084	2.59415e-08	AT5G55730	FLA1
255817_at	-1.8417	2.09375e-09	AT2G33330	33 kDa secretory protein-related
258003_at	-1.83682	2.27668e-07	AT3G29030	ATEXPA5 (ARABIDOPSIS THALIANA EXPANSIN A5)
246371_at	-1.83381	1.88705e-09	AT1G51940	protein kinase family protein / peptidoglycan-binding LysM domain-containing protein
258156_at	-1.83118	1.76683e-09	AT3G18050	similar to unknown protein [Arabidopsis thaliana] (TAIR:AT4G28100.1); similar to unknown [Populus trichocarpa] (GB:ABK95654.1)
265342_at	-1.83088	8.42476e-09	AT2G18300	basic helix-loop-helix (bHLH) family protein
258055_at	-1.8297	7.04776e-09	AT3G16250	ferredoxin-related
253971_at	-1.82923	8.88801e-10	AT4G26530	fructose-bisphosphate aldolase, putative
258386_at	-1.82479	3.34819e-09	AT3G15520	peptidyl-prolyl cis-trans isomerase TLP38, chloroplast / thylakoid lumen PPIase of 38 kDa / cyclophilin / rotamase
248094_at	-1.82415	1.68078e-07	AT5G55220	trigger factor type chaperone family protein
247585_at	-1.813	9.5233e-09	AT5G60680	similar to unknown protein [Arabidopsis thaliana] (TAIR:AT3G45210.1); similar to unnamed protein product [Vitis vinifera] (GB:CAO21845.1); contains InterPro domain Protein of unknown function DUF584 (InterPro:IPR007608)
252562_s_at	-1.81297	1.29487e-06	AT3G46320;AT3G45930	[AT3G46320, histone H4];[AT3G45930, histone H4]
251036_at	-1.81009	3.04261e-09	AT5G02160	unknown protein
247406_at	-1.80799	6.11001e-08	AT5G62920	ARR6 (RESPONSE REGULATOR 6); transcription regulator/ two-component response regulator
257964_at	-1.80207	3.23258e-06	AT3G19850	phototropic-responsive NPH3 family protein
258708_at	-1.80038	2.46589e-09	AT3G09580	amine oxidase family protein
258989_at	-1.78988	1.14425e-09	AT3G08920	rhodanese-like domain-containing protein
250561_at	-1.7864	9.73657e-09	AT5G08030	glycerophosphoryl diester phosphodiesterase family protein
258897_at	-1.78464	3.00287e-06	AT3G05730	Encodes a defensin-like (DEFL) family protein.
265076_at	-1.78406	3.0182e-08	AT1G55490	CPN60B (CHAPERONIN 60 BETA); ATP binding / protein binding / unfolded protein binding
255856_at	-1.78155	8.27639e-10	AT1G66940	protein kinase-related
258468_at	-1.77995	4.24111e-06	AT3G06070	similar to unknown protein [Arabidopsis thaliana] (TAIR:AT5G19190.1); similar to unnamed protein product [Vitis vinifera] (GB:CAO71112.1)
248420_at	-1.77809	1.87167e-09	AT5G51560	leucine-rich repeat transmembrane protein kinase, putative
261226_at	-1.7687	3.13399e-08	AT1G20190	ATEXPA11 (ARABIDOPSIS THALIANA EXPANSIN A11)
253754_at	-1.76374	4.01268e-07	AT4G29020	glycine-rich protein
255779_at	-1.76239	4.63486e-09	AT1G18650	glycosyl hydrolase family protein 17
249923_at	-1.76208	1.53144e-09	AT5G19120	aspartic-type endopeptidase/ pepsin A
245980_at	-1.75639	2.05107e-09	AT5G13140	similar to unknown protein [Arabidopsis thaliana] (TAIR:AT3G26960.1); similar to unknown [Euphorbia pulcherrima] (GB:ABO43960.1); contains InterPro domain Pollen Ole e 1 allergen and extensin (InterPro:IPR006041)
255662_at	-1.75548	1.33356e-07	AT4G00400	GPAT8 (GLYCEROL-3-PHOSPHATE ACYLTRANSFERASE 8); acyltransferase/ glycerol-3-phosphate O-acyltransferase
249817_at	-1.75345	4.03264e-09	AT5G23820	MD-2-related lipid recognition domain-containing protein / ML domain-containing protein
257650_at	-1.75212	1.64892e-07	AT3G16800	protein phosphatase 2C, putative / PP2C, putative
247377_at	-1.75108	3.25792e-09	AT5G63180	pectate lyase family protein
258419_at	-1.74943	2.01744e-06	AT3G16670	similar to unknown protein [Arabidopsis thaliana] (TAIR:AT3G16660.1); similar to unnamed protein product [Vitis vinifera] (GB:CAO44793.1)
263628_at	-1.74939	8.18566e-09	AT2G04780	FLA7
259801_at	-1.74896	1.20764e-07	AT1G72230	plastocyanin-like domain-containing protein
245397_at	-1.74631	2.39382e-09	AT4G14560	IAA1 (INDOLE-3-ACETIC ACID INDUCIBLE); transcription factor
254150_at	-1.74461	6.54243e-08	AT4G24350	phosphorylase family protein
247541_at	-1.74406	3.73329e-09	AT5G61660	glycine-rich protein
247692_s_at	-1.73525	9.37019e-09	AT5G59970;AT5G59690	[AT5G59970, histone H4];[AT5G59690, histone H4]
247540_at	-1.73413	1.12112e-09	AT5G61590	AP2 domain-containing transcription factor family protein
248839_at	-1.72913	3.31811e-07	AT5G46690	BHLH071 (BETA HLH PROTEIN 71); DNA binding / transcription factor
248402_at	-1.72881	1.46904e-08	AT5G52100	CRR1 (CHLORORESPIRATION REDUCTION 1); dihydrodipicolinate reductase
261801_at	-1.72652	6.04561e-09	AT1G30520	AAE14 (ACYL-ACTIVATING ENZYME 14); AMP binding
256769_at	-1.72513	1.00982e-07	AT3G13690	protein kinase family protein
264900_at	-1.72462	1.25745e-08	AT1G23080	PIN7 (PIN-FORMED 7); auxin:hydrogen symporter/ transporter
260287_at	-1.72056	5.07269e-09	AT1G80440	kelch repeat-containing F-box family protein
266805_at	-1.72002	4.73215e-09	AT2G30010	similar to PMR5 (POWDERY MILDEW RESISTANT 5) [Arabidopsis thaliana] (TAIR:AT5G58600.1); similar to unnamed protein product [Vitis vinifera] (GB:CAO21434.1); contains InterPro domain Protein of unknown function DUF231, plant (InterPro:IPR004253)
248527_at	-1.6973	1.0568e-06	AT5G50740	metal ion binding
252442_at	-1.6955	6.42049e-09	AT3G46940	deoxyuridine 5'-triphosphate nucleotidohydrolase family
254221_at	-1.69325	6.06643e-08	AT4G23820	glycoside hydrolase family 28 protein / polygalacturonase (pectinase) family protein
252317_at	-1.69178	1.70572e-08	AT3G48720	transferase family protein
256746_at	-1.68924	6.44892e-08	AT3G29320	glucan phosphorylase, putative
246932_at	-1.68723	2.33896e-08	AT5G25190	ethylene-responsive element-binding protein, putative
252520_at	-1.68111	1.22558e-07	AT3G46370	leucine-rich repeat protein kinase, putative
265967_at	-1.67663	3.77811e-09	AT2G37450	nodulin MtN21 family protein
260081_at	-1.6754	1.84235e-07	AT1G78170	similar to unknown protein [Arabidopsis thaliana] (TAIR:AT1G22250.1); similar to unnamed protein product [Vitis vinifera] (GB:CAO61724.1)
245362_at	-1.67308	1.35947e-09	AT4G17460	HAT1 (homeobox-leucine zipper protein 1); DNA binding / transcription factor
251665_at	-1.67048	7.85914e-09	AT3G57040	ARR9 (RESPONSE REACTOR 4); transcription regulator
246275_at	-1.66995	1.29485e-08	AT4G36540	BEE2 (BR ENHANCED EXPRESSION 2); DNA binding / transcription factor
245336_at	-1.66825	6.89485e-08	AT4G16515	unknown protein
248075_at	-1.66674	1.14999e-07	AT5G55740	CRR21 (CHLORORESPIRATORY REDUCTION 21)
259842_at	-1.66068	1.5778e-09	AT1G73602;AT1G73600	[AT1G73602, CPuORF32 (Conserved peptide upstream open reading frame 32)];[AT1G73600, phosphoethanolamine N-methyltransferase]
248975_at	-1.65659	3.10405e-09	AT5G45040	cytochrome c6 (ATC6)
250649_at	-1.65586	7.28256e-08	AT5G06690	(THIOREDOXIN-LIKE 5); thiol-disulfide exchange intermediate
255381_at	-1.65507	5.45648e-09	AT4G03510	RMA1 (Ring finger protein with Membrane Anchor 1); protein binding / ubiquitin-protein ligase/ zinc ion binding
247037_at	-1.65239	2.89225e-09	AT5G67070	RALFL34 (RALF-LIKE 34)
252954_at	-1.65202	4.64709e-08	AT4G38660	thaumatin, putative
252272_at	-1.65141	1.15605e-07	AT3G49670	BAM2 (big apical meristem 2); ATP binding / protein serine/threonine kinase
256601_s_at	-1.64552	1.40293e-05	AT3G28290;AT3G28300	[AT3G28290, AT14A];[AT3G28300, AT14A]
264799_at	-1.64221	1.31339e-06	AT1G08550	NPQ1 (NON-PHOTOCHEMICAL QUENCHING 1)
251174_at	-1.63878	3.08648e-08	AT3G63200	PLA IIIB/PLP9 (Patatin-like protein 9); nutrient reservoir
253278_at	-1.63694	7.66105e-09	AT4G34220	leucine-rich repeat transmembrane protein kinase, putative
265918_at	-1.62311	5.01382e-08	AT2G15090	fatty acid elongase, putative
259586_at	-1.6216	1.87936e-07	AT1G28100	similar to unnamed protein product [Vitis vinifera] (GB:CAO68677.1)
264449_at	-1.61833	2.24696e-06	AT1G27460	NPGR1 (NO POLLEN GERMINATION RELATED 1); calmodulin binding
246231_at	-1.61493	4.03492e-07	AT4G37080	similar to unknown protein [Arabidopsis thaliana] (TAIR:AT5G42690.2); similar to hypothetical protein [Populus tremula] (GB:CAM84232.1); contains InterPro domain Protein of unknown function DUF547 (InterPro:IPR006869)
245637_at	-1.6134	3.6539e-09	AT1G25230	purple acid phosphatase family protein
251219_at	-1.60766	1.15249e-07	AT3G62390	similar to unknown protein [Arabidopsis thaliana] (TAIR:AT3G12060.1); similar to unnamed protein product [Vitis vinifera] (GB:CAO40116.1); contains InterPro domain Protein of unknown function DUF231, plant (InterPro:IPR004253)
248961_at	-1.60702	3.49528e-08	AT5G45650	subtilase family protein
245357_at	-1.60525	4.1332e-07	AT4G17560	ribosomal protein L19 family protein
261825_at	-1.60378	1.24822e-06	AT1G11545	xyloglucan:xyloglucosyl transferase, putative / xyloglucan endotransglycosylase, putative / endo-xyloglucan transferase, putative
266608_at	-1.60228	4.67518e-09	AT2G35500	shikimate kinase-related
260547_at	-1.60122	8.8453e-09	AT2G43550	trypsin inhibitor, putative
265305_at	-1.59416	3.5199e-09	AT2G20340	tyrosine decarboxylase, putative
247101_at	-1.59403	9.24225e-09	AT5G66530	aldose 1-epimerase family protein
266225_at	-1.59252	6.21672e-09	AT2G28900	OEP16 (OUTER ENVELOPE PROTEIN 16); P-P-bond-hydrolysis-driven protein transmembrane transporter
251575_at	-1.5914	1.75735e-06	AT3G58120	bZIP transcription factor family protein
263688_at	-1.58626	9.57928e-08	AT1G26920	similar to unknown protein [Arabidopsis thaliana] (TAIR:AT1G69760.1); similar to unnamed protein product [Vitis vinifera] (GB:CAO48418.1)
253692_at	-1.58365	5.79766e-07	AT4G29720	ATPAO5 (POLYAMINE OXIDASE 5); amine oxidase
256304_at	-1.58164	1.28395e-08	AT1G69523	UbiE/COQ5 methyltransferase family protein
252468_at	-1.5795	1.78859e-07	AT3G46970	ATPHS2/PHS2 (ALPHA-GLUCAN PHOSPHORYLASE 2); phosphorylase/ transferase, transferring glycosyl groups
248801_at	-1.57764	2.84754e-08	AT5G47370	HAT2; transcription factor
265724_at	-1.56831	7.59438e-09	AT2G32100	ATOFP16/OFP16 (Arabidopsis thaliana ovate family protein 16)
260685_at	-1.56613	2.73535e-07	AT1G17650	phosphogluconate dehydrogenase (decarboxylating)
266277_at	-1.56062	6.11714e-07	AT2G29310	tropinone reductase, putative / tropine dehydrogenase, putative
245465_at	-1.55912	3.97e-07	AT4G16590	ATCSLA01 (Cellulose synthase-like A1); glucosyltransferase/ transferase, transferring glycosyl groups
260412_at	-1.55716	1.17404e-08	AT1G69830	AMY3/ATAMY3 (ALPHA-AMYLASE-LIKE 3); alpha-amylase
264025_at	-1.55667	3.94076e-06	AT2G21050	amino acid permease, putative
254119_at	-1.55551	4.05423e-09	AT4G24780	pectate lyase family protein
250517_at	-1.55475	2.80598e-08	AT5G08260	SCPL35 (serine carboxypeptidase-like 35); serine carboxypeptidase
248597_at	-1.55429	4.90275e-08	AT5G49160	MET1 (DECREASED METHYLATION 2DNA)
248085_at	-1.55386	1.68508e-07	AT5G55480	glycerophosphoryl diester phosphodiesterase family protein
245947_at	-1.55145	1.07428e-06	AT5G19530	ACL5 (ACAULIS 5)
265656_at	-1.55129	1.66989e-07	AT2G13820	protease inhibitor/seed storage/lipid transfer protein (LTP) family protein
266509_at	-1.55075	2.40514e-08	AT2G47940	DEGP2 (DEGP PROTEASE 2); serine-type peptidase/ trypsin
251956_at	-1.54979	4.25426e-08	AT3G53460	CP29 (chloroplast 29 kDa ribonucleoprotein); RNA binding / poly(U) binding
247074_at	-1.54168	1.54525e-08	AT5G66590	allergen V5/Tpx-1-related family protein
254089_at	-1.54006	6.73503e-08	AT4G24800	MA3 domain-containing protein
254122_at	-1.53966	1.82467e-06	AT4G24510	CER2 (ECERIFERUM 2); transferase
258535_at	-1.53625	5.81424e-08	AT3G06750	hydroxyproline-rich glycoprotein family protein
256655_at	-1.53321	8.22109e-07	AT3G18890	binding / catalytic/ coenzyme binding
252215_at	-1.533	2.96813e-07	AT3G50240	KICP-02; microtubule motor
249469_at	-1.53133	1.24599e-08	AT5G39320	UDP-glucose 6-dehydrogenase, putative
250102_at	-1.53072	1.23416e-05	AT5G16590	leucine-rich repeat transmembrane protein kinase, putative
245138_at	-1.53029	3.31474e-08	AT2G45190	AFO (ABNORMAL FLORAL ORGANS); transcription factor
262582_at	-1.52858	1.06312e-08	AT1G15410	aspartate-glutamate racemase family
264978_at	-1.52546	2.33299e-08	AT1G27120	galactosyltransferase family protein
262039_at	-1.52247	8.13016e-08	AT1G80050	APT2 (ADENINE PHOSPHORIBOSYL TRANSFERASE 2); adenine phosphoribosyltransferase
253597_at	-1.52221	6.67282e-09	AT4G30690	translation initiation factor 3 (IF-3) family protein
259193_at	-1.51984	2.6517e-07	AT3G01480	CYP38 (CYCLOPHILIN 38); peptidyl-prolyl cis-trans isomerase
247278_at	-1.51974	4.65959e-08	AT5G64380	fructose-1,6-bisphosphatase family protein
266035_at	-1.51881	8.53062e-09	AT2G05990	MOD1 (MOSAIC DEATH 1); enoyl-[acyl-carrier-protein] reductase (NADH)/ oxidoreductase
266460_at	-1.51653	9.29973e-08	AT2G47930	AGP26/ATAGP26 (ARABINOGALACTAN PROTEINS 26)
253876_at	-1.5164	5.79669e-07	AT4G27430	CIP7 (COP1-INTERACTING PROTEIN 7)
266588_at	-1.51552	4.95684e-08	AT2G14890	AGP9 (ARABINOGALACTAN PROTEIN 9)
260347_at	-1.51288	5.65466e-08	AT1G69420	zinc finger (DHHC type) family protein
249366_at	-1.50867	2.40543e-07	AT5G40610	glycerol-3-phosphate dehydrogenase (NAD+) / GPDH
254319_at	-1.50629	1.79501e-07	AT4G22560	similar to unknown protein [Arabidopsis thaliana] (TAIR:AT4G12450.1); similar to unnamed protein product [Vitis vinifera] (GB:CAO70345.1); contains domain ADP-ribosylation (SSF56399)
258956_at	-1.50576	1.06685e-06	AT3G01440	oxygen evolving enhancer 3 (PsbQ) family protein
246019_at	-1.50436	1.28201e-08	AT5G10690	pentatricopeptide (PPR) repeat-containing protein / CBS domain-containing protein
265277_at	-1.50182	1.10054e-06	AT2G28410	similar to unknown protein [Arabidopsis thaliana] (TAIR:AT5G60650.1)
267158_at	-1.50112	3.97018e-07	AT2G37640	ATEXPA3 (ARABIDOPSIS THALIANA EXPANSIN A3)
248095_at	-1.50085	4.43496e-07	AT5G55230	ATMAP65-1 (MICROTUBULE-ASSOCIATED PROTEINS 65-1); microtubule binding
262830_at	-1.49763	6.9619e-08	AT1G14700	ATPAP3/PAP3 (purple acid phosphatase 3); acid phosphatase/ protein serine/threonine phosphatase
250981_at	-1.49709	1.42875e-08	AT5G03140	lectin protein kinase family protein
253849_at	-1.49678	1.32332e-05	AT4G28080	binding
246487_at	-1.49575	1.63716e-08	AT5G16030	similar to unknown protein [Arabidopsis thaliana] (TAIR:AT3G02500.1); similar to hypothetical protein [Cleome spinosa] (GB:ABD96956.1)
252911_at	-1.49367	3.73309e-07	AT4G39510	CYP96A12 (cytochrome P450, family 96, subfamily A, polypeptide 12); oxygen binding
259658_at	-1.49356	1.19164e-07	AT1G55370	carbohydrate binding / catalytic
267523_at	-1.49261	2.47317e-07	AT2G30600	BTB/POZ domain-containing protein
260388_at	-1.49164	1.13987e-08	AT1G74070	peptidyl-prolyl cis-trans isomerase cyclophilin-type family protein
259375_at	-1.48955	1.13904e-08	AT3G16370	GDSL-motif lipase/hydrolase family protein
247760_at	-1.48569	1.50214e-06	AT5G59130	subtilase family protein
258225_at	-1.48234	4.94199e-08	AT3G15630	similar to unknown protein [Arabidopsis thaliana] (TAIR:AT1G52720.1); similar to unnamed protein product [Vitis vinifera] (GB:CAO46032.1); similar to hypothetical protein [Vitis vinifera] (GB:CAN71657.1)
246041_at	-1.48122	3.91684e-08	AT5G19290	esterase/lipase/thioesterase family protein
253233_at	-1.48078	5.35967e-08	AT4G34290	SWIB complex BAF60b domain-containing protein
245196_at	-1.4774	2.33074e-08	AT1G67750	pectate lyase family protein
262230_at	-1.47671	5.22586e-07	AT1G68560	ATXYL1/XYL1 (ALPHA-XYLOSIDASE 1); alpha-N-arabinofuranosidase/ hydrolase, hydrolyzing O-glycosyl compounds / xylan 1,4-beta-xylosidase
250012_x_at	-1.47621	4.45225e-08	AT5G18060	auxin-responsive protein, putative
266314_at	-1.47404	3.32374e-05	AT2G27040	AGO4 (ARGONAUTE 4); nucleic acid binding
248050_at	-1.47307	4.52568e-08	AT5G56100	glycine-rich protein / oleosin
261080_at	-1.47084	2.23415e-08	AT1G07370	PCNA1 (PROLIFERATING CELLULAR NUCLEAR ANTIGEN); DNA binding / DNA polymerase processivity factor
246011_at	-1.46712	2.25784e-08	AT5G08330	TCP family transcription factor, putative
267376_at	-1.46672	3.3829e-06	AT2G26330	ER (ERECTA)
252943_at	-1.46534	8.13933e-09	AT4G39330	mannitol dehydrogenase, putative
261639_at	-1.46494	2.70338e-07	AT1G50010	TUA2 (tubulin alpha-2 chain)
250434_at	-1.45081	1.09895e-07	AT5G10390	histone H3
257773_at	-1.44766	1.83396e-08	AT3G29185	similar to hypothetical protein MtrDRAFT_AC147482g2v2 [Medicago truncatula] (GB:ABD32485.1)
247192_at	-1.44723	4.75558e-08	AT5G65360	histone H3
261931_at	-1.44697	4.92958e-07	AT1G22430	alcohol dehydrogenase, putative
252612_at	-1.446	1.54674e-08	AT3G45160	contains domain PROKAR_LIPOPROTEIN (PS51257)
251133_at	-1.44558	3.62204e-08	AT5G01240	amino acid permease, putative
261577_at	-1.44537	1.02208e-07	AT1G01080	33 kDa ribonucleoprotein, chloroplast, putative / RNA-binding protein cp33, putative
252971_at	-1.4446	2.00285e-08	AT4G38770	PRP4 (PROLINE-RICH PROTEIN 4)
266302_at	-1.44254	8.09925e-09	AT2G27050	EIL1 (ETHYLENE-INSENSITIVE3-LIKE 1); transcription factor
263443_at	-1.44046	5.86711e-06	AT2G28630	beta-ketoacyl-CoA synthase family protein
263951_at	-1.43925	6.96755e-08	AT2G35960	NHL12 (NDR1/HIN1-like 12)
257516_at	-1.43788	2.00424e-06	AT1G69040	ACR4 (ACT REPEAT 4); amino acid binding
248427_at	-1.43684	4.06316e-07	AT5G51750	ATSBT1.3; subtilase
256577_at	-1.43545	4.7247e-07	AT3G28220	meprin and TRAF homology domain-containing protein / MATH domain-containing protein
250433_at	-1.43282	6.79302e-08	AT5G10400	histone H3
255895_at	-1.43111	1.32482e-08	AT1G18020;AT1G17990	[AT1G18020, 12-oxophytodienoate reductase, putative];[AT1G17990, 12-oxophytodienoate reductase, putative]
263548_at	-1.43038	5.25956e-07	AT2G21660	ATGRP7 (COLD, CIRCADIAN RHYTHM, AND RNA BINDING 2); RNA binding / double-stranded DNA binding / single-stranded DNA binding
259466_at	-1.43036	2.49239e-07	AT1G19050	ARR7 (RESPONSE REGULATOR 7); transcription regulator/ two-component response regulator
263034_at	-1.42935	8.18667e-07	AT1G24020	MLP423 (MLP-LIKE PROTEIN 423)
259788_at	-1.42782	8.30372e-08	AT1G29670	GDSL-motif lipase/hydrolase family protein
255660_at	-1.42739	2.26648e-06	AT4G00755	F-box family protein
248380_at	-1.42678	6.16911e-07	AT5G51820	PGM (PHOSPHOGLUCOMUTASE)
253533_at	-1.42639	7.95599e-09	AT4G31590	ATCSLC05 (Cellulose synthase-like C5); transferase, transferring glycosyl groups
257717_at	-1.4257	4.3989e-07	AT3G18390	EMB1865 (EMBRYO DEFECTIVE 1865)
252168_at	-1.42537	1.84161e-08	AT3G50440	hydrolase
256599_at	-1.42536	8.48915e-09	AT3G14760	similar to unnamed protein product [Vitis vinifera] (GB:CAO39487.1)
258764_at	-1.42529	1.4152e-08	AT3G10720	pectinesterase, putative
253522_at	-1.42501	2.90637e-08	AT4G31290	ChaC-like family protein
257254_at	-1.4225	1.05677e-08	AT3G21950	S-adenosyl-L-methionine:carboxyl methyltransferase family protein
263762_at	-1.41423	2.35397e-08	AT2G21380	kinesin motor protein-related
258528_at	-1.41054	1.5049e-07	AT3G06770	glycoside hydrolase family 28 protein / polygalacturonase (pectinase) family protein
249818_at	-1.40417	4.20508e-08	AT5G23860	TUB8 (tubulin beta-8)
250764_at	-1.40039	1.20808e-05	AT5G05960	protease inhibitor/seed storage/lipid transfer protein (LTP) family protein
253579_at	-1.39961	9.54223e-08	AT4G30610	BRS1 (BRI1 SUPPRESSOR 1)
258076_at	-1.39858	3.42886e-08	AT3G25920	RPL15 (ribosomal protein L15)
252863_at	-1.3951	1.21213e-07	AT4G39800	MI-1-P SYNTHASE (Myo-inositol-1-phosphate synthase); inositol-3-phosphate synthase
249920_at	-1.39509	1.40156e-07	AT5G19260	similar to unknown protein [Arabidopsis thaliana] (TAIR:AT3G06020.1); similar to hypothetical protein [Vitis vinifera] (GB:CAN75990.1)
248419_at	-1.39347	8.03162e-08	AT5G51550	phosphate-responsive 1 family protein
251058_at	-1.39335	2.1487e-07	AT5G01790	unknown protein
257759_at	-1.39199	0.000116719	AT3G23070	similar to unknown protein [Arabidopsis thaliana] (TAIR:AT4G14510.1); similar to hypothetical protein [Vitis vinifera] (GB:CAN79523.1); similar to unnamed protein product [Vitis vinifera] (GB:CAO71295.1); similar to CRM family member 3 [Zea mays] (GB:NP_001106061.1); contains InterPro domain CRS1/YhbY (InterPro:IPR001890)
258087_at	-1.39168	2.69308e-08	AT3G26060	ATPRX Q; antioxidant/ peroxiredoxin
257772_at	-1.38929	1.76437e-08	AT3G23080	similar to unknown protein [Arabidopsis thaliana] (TAIR:AT4G14500.1); similar to unnamed protein product [Vitis vinifera] (GB:CAO71306.1); contains InterPro domain Lipid-binding START (InterPro:IPR002913)
254502_at	-1.38677	1.1388e-07	AT4G20130	PTAC14 (PLASTID TRANSCRIPTIONALLY ACTIVE14)
245761_at	-1.37798	1.49601e-06	AT1G66890	similar to 50S ribosomal protein-related [Arabidopsis thaliana] (TAIR:AT5G16200.1); similar to hypothetical protein [Vitis vinifera] (GB:CAN81684.1)
266311_at	-1.37796	7.86973e-07	AT2G27130	protease inhibitor/seed storage/lipid transfer protein (LTP) family protein
263432_at	-1.37635	3.83667e-08	AT2G22230	beta-hydroxyacyl-ACP dehydratase, putative
264954_at	-1.37546	1.55085e-06	AT1G77060	mutase family protein
251443_at	-1.37089	3.90762e-08	AT3G59940	kelch repeat-containing F-box family protein
262235_at	-1.36744	9.05399e-08	AT1G48350	ribosomal protein L18 family protein
258675_at	-1.36666	2.05615e-07	AT3G08770	LTP6 (Lipid transfer protein 6); lipid binding
267503_at	-1.36626	5.43149e-08	AT2G45600	hydrolase
245657_at	-1.36514	1.47601e-06	AT1G56720	protein kinase family protein
266790_at	-1.36431	3.41989e-08	AT2G28950	ATEXPA6 (ARABIDOPSIS THALIANA EXPANSIN A6)
263249_at	-1.36112	3.49732e-07	AT2G31360	ADS2 (16:0DELTA9 ARABIDOPSIS DESATURASE 2); oxidoreductase
267524_at	-1.36053	6.57827e-08	AT2G30600	BTB/POZ domain-containing protein
253966_at	-1.35938	1.90165e-07	AT4G26520	fructose-bisphosphate aldolase, cytoplasmic
248646_at	-1.35754	3.94007e-07	AT5G49100	similar to unknown protein [Arabidopsis thaliana] (TAIR:AT3G06868.1); similar to unnamed protein product [Vitis vinifera] (GB:CAO44794.1)
267310_at	-1.35734	2.81893e-06	AT2G34680	AIR9 (Auxin-Induced in Root cultures 9); protein binding
245925_at	-1.35431	4.1624e-08	AT5G28770	BZO2H3 (ARABIDOPSIS THALIANA BASIC LEUCINE ZIPPER 63); DNA binding / protein heterodimerization/ transcription factor
257236_at	-1.35396	5.28503e-07	AT3G15095	similar to unnamed protein product [Vitis vinifera] (GB:CAO39345.1)
245112_at	-1.35367	4.23093e-08	AT2G41540	GPDHC1; NAD binding / glycerol-3-phosphate dehydrogenase (NAD+)
250739_at	-1.35317	3.8112e-07	AT5G05740	ATEGY2; metalloendopeptidase
251119_at	-1.35253	2.46339e-07	AT3G63510	FAD binding / catalytic/ tRNA dihydrouridine synthase
253495_at	-1.35202	2.04904e-08	AT4G31850	PGR3 (PROTON GRADIENT REGULATION 3)
259358_at	-1.35169	2.46799e-06	AT1G13250	GATL3 (Galacturonosyltransferase-like 3); polygalacturonate 4-alpha-galacturonosyltransferase/ transferase, transferring glycosyl groups / transferase, transferring hexosyl groups
253697_at	-1.35122	3.05317e-07	AT4G29700	type I phosphodiesterase/nucleotide pyrophosphatase family protein
256671_at	-1.35102	3.22729e-07	AT3G52290	IQD3 (IQ-domain 3); calmodulin binding
266957_at	-1.3509	1.37857e-06	AT2G34640	PTAC12 (PLASTID TRANSCRIPTIONALLY ACTIVE12)
261203_at	-1.35035	3.851e-07	AT1G12845	similar to hypothetical protein MtrDRAFT_AC149131g9v2 [Medicago truncatula] (GB:ABD32556.1)
249929_at	-1.34973	1.77248e-08	AT5G22340	similar to unnamed protein product [Vitis vinifera] (GB:CAO48701.1)
266226_at	-1.34964	3.2019e-05	AT2G28740	HIS4 (Histone H4)
266889_at	-1.34958	1.08413e-07	AT2G44640	similar to PDE320 (PIGMENT DEFECTIVE 320) [Arabidopsis thaliana] (TAIR:AT3G06960.1); similar to unnamed protein product [Vitis vinifera] (GB:CAO70456.1)
253758_at	-1.3481	9.30339e-05	AT4G29060	EMB2726 (EMBRYO DEFECTIVE 2726); translation elongation factor
250109_at	-1.34643	3.2419e-06	AT5G15230	GASA4 (GAST1 PROTEIN HOMOLOG 4)
252543_at	-1.34595	6.29429e-07	AT3G45780	PHOT1 (phototropin 1); kinase
262370_at	-1.34514	6.48157e-06	AT1G73090	similar to unnamed protein product [Vitis vinifera] (GB:CAO23197.1)
259373_at	-1.34383	3.86263e-07	AT1G69160	unknown protein
259786_at	-1.34036	4.62516e-08	AT1G29660	GDSL-motif lipase/hydrolase family protein
258938_at	-1.34016	1.68463e-07	AT3G10080	germin-like protein, putative
252391_at	-1.33725	5.54325e-08	AT3G47860	apolipoprotein D-related
256983_at	-1.33619	1.03731e-06	AT3G13470	chaperonin, putative
248224_at	-1.33385	1.18628e-07	AT5G53490	thylakoid lumenal 17.4 kDa protein, chloroplast
266575_at	-1.33244	1.80594e-07	AT2G24060	translation initiation factor 3 (IF-3) family protein
263841_at	-1.33242	4.18011e-06	AT2G36870	xyloglucan:xyloglucosyl transferase, putative / xyloglucan endotransglycosylase, putative / endo-xyloglucan transferase, putative
252441_at	-1.3324	2.74144e-07	AT3G46780	PTAC16 (PLASTID TRANSCRIPTIONALLY ACTIVE18); binding / catalytic
256914_at	-1.32956	5.06689e-06	AT3G23880	F-box family protein
256516_at	-1.3288	2.5769e-08	AT1G66150	TMK1 (TRANSMEMBRANE KINASE 1)
260141_at	-1.32871	8.59445e-08	AT1G66350	RGL1 (RGA-LIKE 1); transcription factor
247252_at	-1.3271	9.0386e-07	AT5G64770	similar to 80C09_10 [Brassica rapa subsp. pekinensis] (GB:AAZ41821.1)
262648_at	-1.32578	1.92259e-05	AT1G14030	ribulose-1,5 bisphosphate carboxylase oxygenase large subunit N-methyltransferase, putative
245743_at	-1.325	2.95996e-08	AT1G51080	similar to unnamed protein product [Vitis vinifera] (GB:CAO41687.1)
261308_at	-1.32354	1.13527e-06	AT1G48480	RKL1 (Receptor-like kinase 1); ATP binding / kinase/ protein serine/threonine kinase
266865_at	-1.32163	6.64611e-08	AT2G29980	FAD3 (FATTY ACID DESATURASE 3); omega-3 fatty acid desaturase
250843_at	-1.32144	2.17957e-08	AT5G04430	KH domain-containing protein NOVA, putative
267411_at	-1.3198	2.90972e-06	AT2G34930	disease resistance family protein
266946_at	-1.31572	1.86706e-06	AT2G18890	protein kinase family protein
258857_at	-1.31465	2.90122e-07	AT3G02110	SCPL25 (serine carboxypeptidase-like 25); serine carboxypeptidase
247376_at	-1.31402	1.40691e-07	AT5G63310	NDPK2 (NUCLEOSIDE DIPHOSPHATE KINASE 2); ATP binding / nucleoside diphosphate kinase
262897_at	-1.31375	2.41678e-07	AT1G59840	similar to unnamed protein product [Vitis vinifera] (GB:CAO40980.1)
248912_at	-1.31029	1.2142e-07	AT5G45670	GDSL-motif lipase/hydrolase family protein
266899_at	-1.30989	3.40223e-07	AT2G34620	mitochondrial transcription termination factor-related / mTERF-related
260944_at	-1.30912	1.54483e-06	AT1G45130	BGAL5 (beta-galactosidase 5); beta-galactosidase
250155_at	-1.30856	8.11303e-08	AT5G15160	bHLH family protein
261507_at	-1.30814	1.73379e-06	AT1G71720	S1 RNA-binding domain-containing protein
250661_at	-1.30722	1.24636e-07	AT5G07030	pepsin A
260107_at	-1.3072	4.58418e-07	AT1G66430	pfkB-type carbohydrate kinase family protein
247726_at	-1.30297	4.07427e-07	AT5G59430	ATTRP1 (TELOMERE REPEAT BINDING PROTEIN 1); DNA binding
266285_at	-1.30057	3.1879e-07	AT2G29180	similar to 80C09_19 [Brassica rapa subsp. pekinensis] (GB:AAZ41830.1)
259163_at	-1.29781	4.4358e-08	AT3G01490	protein kinase, putative
261536_at	-1.29754	2.51345e-07	AT1G01790	KEA1 (K EFFLUX ANTIPORTER 1); potassium:hydrogen antiporter
258949_at	-1.29645	1.82226e-05	AT3G01370	ATCFM2/CFM2 (CRM FAMILY MEMBER 2)
256461_s_at	-1.29539	7.98731e-07	AT1G36280;AT4G18440	[AT1G36280, adenylosuccinate lyase, putative / adenylosuccinase, putative];[AT4G18440, adenylosuccinate lyase, putative / adenylosuccinase, putative]
247288_at	-1.29486	5.24363e-07	AT5G64330	NPH3 (NON-PHOTOTROPIC HYPOCOTYL 3); signal transducer
251500_at	-1.29449	1.92561e-07	AT3G59110	protein kinase family protein
248287_at	-1.29386	3.0373e-08	AT5G52970	thylakoid lumen 15.0 kDa protein
256221_at	-1.29351	2.05331e-06	AT1G56300	DNAJ heat shock N-terminal domain-containing protein
256503_at	-1.29256	1.56837e-05	AT1G75250	myb family transcription factor
259996_at	-1.29216	1.24933e-07	AT1G67910	similar to unknown protein [Arabidopsis thaliana] (TAIR:AT1G24577.1); similar to unknown [Populus trichocarpa] (GB:ABK93048.1)
259761_at	-1.29214	2.74962e-07	AT1G77590	LACS9 (LONG CHAIN ACYL-COA SYNTHETASE 9); long-chain-fatty-acid-CoA ligase
253028_at	-1.29076	6.16786e-07	AT4G38160	PDE191 (PIGMENT DEFECTIVE 191)
255933_at	-1.28994	8.70356e-07	AT1G12750	rhomboid family protein
247452_at	-1.28932	1.34637e-07	AT5G62430	CDF1 (CYCLING DOF FACTOR 1); DNA binding / protein binding / transcription factor
267562_at	-1.28922	3.28657e-06	AT2G39670	radical SAM domain-containing protein
257974_at	-1.28886	1.45032e-07	AT3G20820	leucine-rich repeat family protein
248139_at	-1.28851	1.8893e-07	AT5G54970	similar to unknown protein [Arabidopsis thaliana] (TAIR:AT4G26960.1)
253920_at	-1.28752	1.91336e-06	AT4G27230	HTA2 (HISTONE H2A); DNA binding
264963_at	-1.28479	7.26602e-08	AT1G60600	ABC4 (ABERRANT CHLOROPLAST DEVELOPMENT 4); 1,4-dihydroxy-2-naphthoate octaprenyltransferase/ prenyltransferase
253815_at	-1.28384	1.28652e-06	AT4G28250	ATEXPB3 (ARABIDOPSIS THALIANA EXPANSIN B3)
257190_at	-1.28359	9.89164e-08	AT3G13120	30S ribosomal protein S10, chloroplast, putative
261638_at	-1.2834	1.44595e-06	AT1G49975	similar to hypothetical protein [Vitis vinifera] (GB:CAN66219.1)
258054_at	-1.2818	3.2719e-08	AT3G16240	DELTA-TIP (delta tonoplast integral protein); water channel
260082_at	-1.28052	7.01559e-08	AT1G78180	binding
248267_at	-1.27868	5.07722e-06	AT5G53460	GLT1 (NADH-dependent glutamate synthase 1 gene)
261196_at	-1.27853	2.33289e-06	AT1G12860	basic helix-loop-helix (bHLH) family protein / F-box family protein
262086_at	-1.27666	9.41891e-08	AT1G56050	GTP-binding protein-related
247216_at	-1.27582	6.76062e-08	AT5G64860	DPE1 (DISPROPORTIONATING ENZYME); 4-alpha-glucanotransferase
266921_at	-1.27572	2.6299e-06	AT2G45970	CYP86A8 (LACERATA); fatty acid (omega-1)-hydroxylase/ oxygen binding
246483_at	-1.27566	6.07072e-07	AT5G16000	NIK1 (NSP-INTERACTING KINASE 1); kinase
263126_at	-1.27119	7.63132e-07	AT1G78460	SOUL heme-binding family protein
265960_at	-1.27099	2.43936e-07	AT2G37470	histone H2B, putative
256275_at	-1.2709	2.27811e-08	AT3G12110	ACT11 (ACTIN-11); structural constituent of cytoskeleton
257173_at	-1.27011	2.48065e-07	AT3G23810	SAHH2 (S-ADENOSYL-L-HOMOCYSTEINE (SAH) HYDROLASE 2); adenosylhomocysteinase
261608_at	-1.26821	3.42466e-08	AT1G49650	cell death associated protein-related
251227_at	-1.26475	1.69541e-07	AT3G62700	ATMRP10 (Arabidopsis thaliana multidrug resistance-associated protein 10)
256753_at	-1.26141	3.41996e-06	AT3G27160	GHS1 (GLUCOSE HYPERSENSITIVE 1); structural constituent of ribosome
247442_s_at	-1.26033	2.21119e-07	AT5G62690;AT5G62700	[AT5G62690, TUB2 (Tubulin beta-2); structural molecule];[AT5G62700, TUB3 (TUBULIN BETA-3); structural molecule]
261942_at	-1.25656	1.91216e-07	AT1G22590	AGL87; transcription factor
250268_s_at	-1.25587	1.09072e-07	AT5G12950;AT5G12960	[AT5G12950, catalytic];[AT5G12960, catalytic]
264240_at	-1.25585	1.81708e-07	AT1G54820	protein kinase family protein
248608_at	-1.25383	1.15926e-07	AT5G49460	ACLB-2 (ATP-citrate lyase B-2)
265481_at	-1.25376	2.02571e-07	AT2G15960	unknown protein
254649_at	-1.25139	7.79253e-07	AT4G18570	proline-rich family protein
254181_at	-1.2513	5.47231e-06	AT4G23940	FtsH protease, putative
254125_at	-1.25108	1.96734e-06	AT4G24670	alliinase family protein
251791_at	-1.25068	6.78843e-08	AT3G55500	ATEXPA16 (ARABIDOPSIS THALIANA EXPANSIN A16)
255829_at	-1.25017	4.25234e-06	AT2G40540	KT2 (POTASSIUM TRANSPORTER 2); potassium ion transmembrane transporter
267355_at	-1.24672	1.981e-06	AT2G39900	LIM domain-containing protein
247862_at	-1.24603	6.10542e-07	AT5G58250	similar to hypothetical protein [Vitis vinifera] (GB:CAN75840.1); contains domain PD020337 (PD020337)
259738_at	-1.24535	1.21598e-06	AT1G64355	similar to unnamed protein product [Vitis vinifera] (GB:CAO65822.1)
257809_at	-1.24526	1.48372e-07	AT3G27060	TSO2 (TSO MEANING 'UGLY' IN CHINESE); ribonucleoside-diphosphate reductase
249916_at	-1.24496	1.28314e-05	AT5G22880	H2B/HTB2 (HISTONE H2B); DNA binding
259523_at	-1.24419	1.9222e-06	AT1G12500	phosphate translocator-related
248798_at	-1.2422	7.80016e-08	AT5G47190	ribosomal protein L19 family protein
248606_at	-1.24177	1.21217e-07	AT5G49450;AT5G49448	[AT5G49450, ATBZIP1 (ARABIDOPSIS THALIANA BASIC LEUCINE-ZIPPER 1); DNA binding / protein heterodimerization/ transcription factor];[AT5G49448, CPuORF4 (Conserved peptide upstream open reading frame 4)]
264611_at	-1.24127	4.01802e-07	AT1G04680	pectate lyase family protein
257908_at	-1.24103	7.08497e-07	AT3G25410	bile acid:sodium symporter family protein
252220_at	-1.24071	7.68728e-07	AT3G49940	LBD38 (LOB DOMAIN-CONTAINING PROTEIN 38)
246509_at	-1.24027	2.48026e-07	AT5G16715	EMB2247 (EMBRYO DEFECTIVE 2247); ATP binding / aminoacyl-tRNA ligase
253635_at	-1.23786	3.18276e-05	AT4G30620	similar to unknown protein [Arabidopsis thaliana] (TAIR:AT2G24020.1); similar to unknown [Picea sitchensis] (GB:ABK26000.1); similar to Os02g0180200 [Oryza sativa (japonica cultivar-group)] (GB:NP_001046090.1); contains InterPro domain Conserved hypothetical protein CHP00103 (InterPro:IPR004401)
253255_at	-1.23767	5.18927e-07	AT4G34760	auxin-responsive family protein
262181_at	-1.23749	6.0033e-06	AT1G78060	glycosyl hydrolase family 3 protein
246548_at	-1.23662	1.53468e-07	AT5G14910	heavy-metal-associated domain-containing protein
258800_at	-1.23595	5.56192e-08	AT3G04550	similar to unknown protein [Arabidopsis thaliana] (TAIR:AT5G28500.1); similar to unnamed protein product [Vitis vinifera] (GB:CAO65032.1)
249900_at	-1.23527	1.86843e-06	AT5G22640	EMB1211 (EMBRYO DEFECTIVE 1211)
261518_at	-1.23468	9.20179e-07	AT1G71695	peroxidase 12 (PER12) (P12) (PRXR6)
249071_at	-1.2344	4.55508e-07	AT5G44050	MATE efflux family protein
251856_at	-1.23322	2.17844e-07	AT3G54720	AMP1 (ALTERED MERISTEM PROGRAM 1); dipeptidase
258333_at	-1.23109	1.46948e-06	AT3G16000	MFP1 (MAR BINDING FILAMENT-LIKE PROTEIN 1)
250753_at	-1.23086	1.44771e-07	AT5G05860	UGT76C2 (UDP-glucosyl transferase 76C2); UDP-glycosyltransferase/ transferase, transferring glycosyl groups
264529_at	-1.23026	1.69318e-06	AT1G30820	CTP synthase, putative / UTP--ammonia ligase, putative
261078_at	-1.22931	1.66543e-07	AT1G07320	RPL4 (ribosomal protein L4); poly(U) binding / structural constituent of ribosome
259793_at	-1.22907	6.12467e-07	AT1G64380	AP2 domain-containing transcription factor, putative
251193_at	-1.22811	9.83432e-07	AT3G62910	APG3 (ALBINO AND PALE GREEN); translation release factor
252032_at	-1.22776	1.47255e-07	AT3G52150	RNA recognition motif (RRM)-containing protein
259741_at	-1.22486	2.10878e-07	AT1G71020	armadillo/beta-catenin repeat family protein / U-box domain-containing protein
257206_at	-1.22405	5.85974e-07	AT3G16530	legume lectin family protein
245629_at	-1.22276	2.30669e-07	AT1G56580	similar to unknown protein [Arabidopsis thaliana] (TAIR:AT1G09310.1); similar to unknown [Populus trichocarpa] (GB:ABK94967.1); contains InterPro domain Protein of unknown function DUF538 (InterPro:IPR007493)
260793_at	-1.2226	1.40706e-07	AT1G06190	ATP binding / ATPase, coupled to transmembrane movement of ions, phosphorylative mechanism
258613_at	-1.22067	7.28652e-08	AT3G02870	VTC4; 3'(2'),5'-bisphosphate nucleotidase/ L-galactose-1-phosphate phosphatase/ inositol or phosphatidylinositol phosphatase
264824_at	-1.22017	4.45909e-07	AT1G03420	transposable element gene
258149_at	-1.21964	2.70251e-06	AT3G18110	EMB1270 (EMBRYO DEFECTIVE 1270)
256088_at	-1.2195	1.60632e-07	AT1G20810	immunophilin / FKBP-type peptidyl-prolyl cis-trans isomerase family protein
248903_at	-1.21854	2.19449e-07	AT5G46290	KAS I (3-KETOACYL-ACYL CARRIER PROTEIN SYNTHASE I); fatty-acid synthase
248910_at	-1.21791	5.04275e-07	AT5G45820	CIPK20 (CBL-INTERACTING PROTEIN KINASE 20); kinase
246339_at	-1.21692	1.82193e-07	AT3G44890	RPL9 (ribosomal protein L9); structural constituent of ribosome
260857_at	-1.21662	7.11468e-08	AT1G21880	LYM1 (LYSM DOMAIN GPI-ANCHORED PROTEIN 1 PRECURSOR)
267569_at	-1.21598	2.21711e-05	AT2G30790	PSBP-2 (photosystem II subunit P-2); calcium ion binding
246792_at	-1.2143	8.18426e-08	AT5G27290	similar to unknown protein [Arabidopsis thaliana] (TAIR:AT1G54680.1); similar to unknown protein [Arabidopsis thaliana] (TAIR:AT1G54680.2); similar to unnamed protein product [Vitis vinifera] (GB:CAO68604.1)
254545_at	-1.21426	4.93578e-06	AT4G19830	immunophilin / FKBP-type peptidyl-prolyl cis-trans isomerase family protein
258676_at	-1.21391	9.50196e-06	AT3G08600	similar to unknown protein [Arabidopsis thaliana] (TAIR:AT4G22900.1); similar to unnamed protein product [Vitis vinifera] (GB:CAO45372.1); contains InterPro domain Protein of unknown function DUF1191 (InterPro:IPR010605)
262693_at	-1.21328	0.000136978	AT1G62780	similar to hypothetical protein [Vitis vinifera] (GB:CAN83165.1)
254789_at	-1.21323	4.59501e-06	AT4G12880	plastocyanin-like domain-containing protein
245198_at	-1.21217	1.02224e-07	AT1G67700	similar to unknown [Populus trichocarpa] (GB:ABK95743.1); contains domain PTHR11804:SF2 (PTHR11804:SF2); contains domain PTHR11804 (PTHR11804)
252548_at	-1.21063	1.51933e-05	AT3G45850	kinesin motor protein-related
255298_at	-1.20951	1.37394e-07	AT4G04840	methionine sulfoxide reductase domain-containing protein / SeIR domain-containing protein
253981_at	-1.2095	5.7217e-06	AT4G26670	mitochondrial import inner membrane translocase subunit Tim17/Tim22/Tim23 family protein
262397_at	-1.20755	1.02588e-06	AT1G49380	cytochrome c biogenesis protein family
260165_at	-1.20603	2.65203e-07	AT1G79850	RPS17 (ribosomal protein S17); structural constituent of ribosome
260041_at	-1.20253	4.08244e-06	AT1G68780	leucine-rich repeat family protein
256855_at	-1.20136	1.00031e-07	AT3G15190	chloroplast 30S ribosomal protein S20, putative
257219_at	-1.20121	1.23466e-07	AT3G14930	HEME1; uroporphyrinogen decarboxylase
259760_at	-1.1988	1.94785e-06	AT1G77580	myosin heavy chain-related
255826_at	-1.19837	5.30716e-07	AT2G40490	HEME2; uroporphyrinogen decarboxylase
254785_at	-1.19752	2.74956e-07	AT4G12730	FLA2
255850_at	-1.19721	1.11343e-07	AT2G33450	50S ribosomal protein L28, chloroplast (CL28)
249694_at	-1.1967	1.2133e-05	AT5G35790	G6PD1 (GLUCOSE-6-PHOSPHATE DEHYDROGENASE 1); glucose-6-phosphate dehydrogenase
251013_at	-1.19623	1.28048e-06	AT5G02540	short-chain dehydrogenase/reductase (SDR) family protein
253855_at	-1.19323	2.43928e-06	AT4G28050	TET7 (TETRASPANIN7)
249742_at	-1.19224	1.67461e-07	AT5G24490	30S ribosomal protein, putative
266300_at	-1.19216	4.88159e-08	AT2G01420	PIN4 (PIN-FORMED 4); auxin:hydrogen symporter/ transporter
254553_at	-1.19006	7.09026e-06	AT4G19530	disease resistance protein (TIR-NBS-LRR class), putative
250317_at	-1.18641	4.29714e-07	AT5G12250	TUB6 (BETA-6 TUBULIN)
262236_at	-1.18594	7.05557e-07	AT1G48330	similar to unknown protein [Arabidopsis thaliana] (TAIR:AT3G17580.1); similar to unknown [Populus trichocarpa] (GB:ABK96144.1)
248634_at	-1.18474	3.02676e-06	AT5G49030	OVA2 (OVULE ABORTION 2); ATP binding / aminoacyl-tRNA ligase
250752_at	-1.18403	2.2782e-07	AT5G05690	CPD (CABBAGE 3); oxygen binding
262871_at	-1.18399	3.25101e-05	AT1G65010	hydrogen ion transmembrane transporter/ protein binding
258884_at	-1.18028	2.73921e-07	AT3G10050	OMR1 (L-O-METHYLTHREONINE RESISTANT 1); L-threonine ammonia-lyase
264340_at	-1.18021	6.81614e-07	AT1G70280	NHL repeat-containing protein
256455_at	-1.17982	9.90164e-08	AT1G75190	unknown protein
265966_at	-1.17954	5.26454e-07	AT2G37220	29 kDa ribonucleoprotein, chloroplast, putative / RNA-binding protein cp29, putative
251151_at	-1.17655	2.28712e-06	AT3G63170	similar to unknown protein [Arabidopsis thaliana] (TAIR:AT2G26310.1); similar to unnamed protein product [Vitis vinifera] (GB:CAO22529.1); contains InterPro domain Chalcone isomerase-like (InterPro:IPR016087)
262172_at	-1.17636	5.63629e-07	AT1G74970	RPS9 (RIBOSOMAL PROTEIN S9); structural constituent of ribosome
253285_at	-1.17574	4.72258e-07	AT4G34250	fatty acid elongase, putative
251735_at	-1.17508	9.45472e-08	AT3G56090	ATFER3 (FERRITIN 3); ferric iron binding
265884_at	-1.17469	4.97306e-07	AT2G42320	nucleolar protein gar2-related
265475_at	-1.1746	1.6995e-06	AT2G15620	NIR1 (NITRITE REDUCTASE); ferredoxin-nitrate reductase
254783_at	-1.17299	4.32332e-06	AT4G12830	hydrolase, alpha/beta fold family protein
255623_at	-1.17267	3.0282e-07	AT4G01310	ribosomal protein L5 family protein
253817_at	-1.17242	3.4751e-07	AT4G28310	similar to unknown protein [Arabidopsis thaliana] (TAIR:AT1G52270.1); similar to unnamed protein product [Vitis vinifera] (GB:CAO69747.1)
259660_at	-1.17235	5.01311e-07	AT1G55260	lipid binding
247450_at	-1.17071	4.37172e-07	AT5G62350	invertase/pectin methylesterase inhibitor family protein / DC 1.2 homolog (FL5-2I22)
252957_at	-1.17023	2.06797e-06	AT4G38680	CSDP2/GRP2 (COLD SHOCK DOMAIN PROTEIN 2, GLYCINE RICH PROTEIN 2); nucleic acid binding
267088_at	-1.16944	6.65122e-08	AT2G38140	PSRP4 (PLASTID-SPECIFIC RIBOSOMAL PROTEIN 4); structural constituent of ribosome
264987_at	-1.1691	5.76168e-07	AT1G27030	similar to unknown protein [Arabidopsis thaliana] (TAIR:AT1G27020.1); similar to unknown protein [Oryza sativa (japonica cultivar-group)] (GB:AAN05517.1); similar to Os10g0463800 [Oryza sativa (japonica cultivar-group)] (GB:NP_001064789.1)
250734_at	-1.16831	2.57231e-06	AT5G06270	similar to unknown protein [Arabidopsis thaliana] (TAIR:AT3G11600.1); similar to unnamed protein product [Vitis vinifera] (GB:CAO15841.1)
247100_at	-1.16718	2.65697e-06	AT5G66520	pentatricopeptide (PPR) repeat-containing protein
262728_at	-1.16609	6.14e-08	AT1G75820	CLV1 (CLAVATA 1); ATP binding / kinase/ protein serine/threonine kinase
264986_at	-1.16598	1.54241e-07	AT1G27130	ATGSTU13 (GLUTATHIONE S-TRANSFERASE 12); glutathione transferase
246849_at	-1.16455	3.66856e-06	AT5G26850	binding
255969_at	-1.16378	3.05046e-07	AT1G22330	RNA binding
263882_at	-1.16311	8.42575e-07	AT2G21790	R1/RNR1 (RIBONUCLEOTIDE REDUCTASE 1); ribonucleoside-diphosphate reductase
263226_at	-1.16201	1.03239e-06	AT1G30690	SEC14 cytosolic factor family protein / phosphoglyceride transfer family protein
252318_at	-1.16056	8.78721e-07	AT3G48730	GSA2 (GLUTAMATE-1-SEMIALDEHYDE 2,1-AMINOMUTASE 2); glutamate-1-semialdehyde 2,1-aminomutase
260739_at	-1.15972	1.1424e-06	AT1G15000	SCPL50 (serine carboxypeptidase-like 50); serine carboxypeptidase
267220_at	-1.15957	5.87235e-07	AT2G02500	ISPD (2-C-METHYL-D-ERYTHRITOL 4-PHOSPHATE CYTIDYLTRANSFERASE)
266873_at	-1.1561	1.55225e-06	AT2G44740	CYCP4;1 (cyclin p4;1); cyclin-dependent protein kinase
251230_at	-1.15398	2.77899e-06	no_match	no_match
263431_at	-1.1531	2.06262e-07	AT2G22170	lipid-associated family protein
259753_at	-1.15193	1.41857e-05	AT1G71050	heavy-metal-associated domain-containing protein / copper chaperone (CCH)-related
254163_s_at	-1.15097	4.57037e-07	AT4G24340;AT4G24350	[AT4G24340, phosphorylase family protein];[AT4G24350, phosphorylase family protein]
267505_at	-1.15018	2.03787e-07	AT2G45560	CYP76C1 (cytochrome P450, family 76, subfamily C, polypeptide 1); heme binding / iron ion binding / monooxygenase
249969_at	-1.14935	5.37136e-07	AT5G19090	heavy-metal-associated domain-containing protein
262784_at	-1.14815	0.000444953	AT1G10760	SEX1 (STARCH EXCESS 1)
261954_at	-1.14742	9.02513e-07	AT1G64510	ribosomal protein S6 family protein
267637_at	-1.14657	9.82854e-07	AT2G42190	similar to unknown protein [Arabidopsis thaliana] (TAIR:AT3G57930.1); similar to unknown protein [Arabidopsis thaliana] (TAIR:AT3G57930.2); similar to hypothetical protein [Vitis vinifera] (GB:CAN83221.1); similar to hypothetical protein [Vitis vinifera] (GB:CAN73155.1); contains InterPro domain HMG-I and HMG-Y, DNA-binding (InterPro:IPR000637)
250884_at	-1.1464	1.71817e-07	AT5G03940	FFC (FIFTY-FOUR CHLOROPLAST HOMOLOGUE); 7S RNA binding / GTP binding / mRNA binding
261421_at	-1.14381	1.84712e-06	AT1G18840	IQD30; calmodulin binding
262210_at	-1.14228	2.949e-06	AT1G74690	IQD31 (IQ-domain 31); calmodulin binding
248238_at	-1.14139	3.07557e-06	AT5G53900	similar to unknown protein [Arabidopsis thaliana] (TAIR:AT3G15240.2); similar to unnamed protein product [Vitis vinifera] (GB:CAO39314.1); contains domain PTHR13902:SF3 (PTHR13902:SF3); contains domain PTHR13902 (PTHR13902)
266087_at	-1.14059	8.0111e-08	AT2G37790	aldo/keto reductase family protein
262211_at	-1.14007	7.77515e-06	AT1G74930	ORA47; DNA binding / transcription factor
260898_at	-1.14006	2.2139e-07	AT1G29070	ribosomal protein L34 family protein
245790_at	-1.13801	1.64593e-07	AT1G32200	ATS1 (ACYLTRANSFERASE 1)
245094_at	-1.13698	1.15619e-06	AT2G40840	DPE2 (DISPROPORTIONATING ENZYME 2); 4-alpha-glucanotransferase/ heteroglycan binding
262377_at	-1.13546	7.12227e-07	AT1G73110	ribulose bisphosphate carboxylase/oxygenase activase, putative / RuBisCO activase, putative
251172_at	-1.13409	2.64574e-07	AT3G63190	RRF (RIBOSOME RECYCLING FACTOR, CHLOROPLAST PRECURSOR)
248273_at	-1.13399	5.02683e-06	AT5G53500	WD-40 repeat family protein
261622_at	-1.13255	2.86389e-07	AT1G01970	pentatricopeptide (PPR) repeat-containing protein
258736_at	-1.13231	0.000201575	AT3G05900	neurofilament protein-related
253424_at	-1.13226	0.000106003	AT4G32330	similar to unknown protein [Arabidopsis thaliana] (TAIR:AT2G25480.1); similar to unknown [Populus trichocarpa] (GB:ABK95344.1); contains InterPro domain Targeting for Xklp2 (InterPro:IPR009675)
265247_at	-1.13053	6.50371e-07	AT2G43030	ribosomal protein L3 family protein
251846_at	-1.1303	1.26746e-06	AT3G54560	HTA11; DNA binding
245915_s_at	-1.12967	5.65813e-07	AT5G19780;AT5G19770	[AT5G19780, TUA5 (tubulin alpha-5)];[AT5G19770, TUA3 (tubulin alpha-3)]
258573_at	-1.12906	1.00607e-05	AT3G04260	PTAC3 (PLASTID TRANSCRIPTIONALLY ACTIVE3); DNA binding
251413_at	-1.12826	1.26725e-06	AT3G60320	DNA binding
261834_at	-1.12818	8.34963e-06	AT1G10640	polygalacturonase, putative / pectinase, putative
254105_at	-1.12796	8.76367e-08	AT4G25080	CHLM (MAGNESIUM-PROTOPORPHYRIN IX METHYLTRANSFERASE); magnesium protoporphyrin IX methyltransferase
247400_at	-1.12662	8.95061e-07	AT5G62840	phosphoglycerate/bisphosphoglycerate mutase family protein
247814_at	-1.12613	3.04473e-07	AT5G58310	hydrolase, alpha/beta fold family protein
245783_s_at	-1.12432	1.64786e-06	AT1G35180;AT1G35170	[AT1G35180, similar to unknown protein [Arabidopsis thaliana] (TAIR:AT1G35170.1); similar to unnamed protein product [Vitis vinifera] (GB:CAO61100.1); contains InterPro domain TRAM, LAG1 and CLN8 homology; (InterPro:IPR006634)];[AT1G35170, similar to unknown protein [Arabidopsis thaliana] (TAIR:AT1G35180.1); similar to unnamed protein product [Vitis vinifera] (GB:CAO61100.1); contains InterPro do…
248377_at	-1.1242	2.49044e-07	AT5G51720	similar to Os07g0467200 [Oryza sativa (japonica cultivar-group)] (GB:NP_001059590.1); similar to hypothetical protein OsI_025030 [Oryza sativa (indica cultivar-group)] (GB:EAZ03798.1); contains domain PTHR13680 (PTHR13680); contains domain PTHR13680:SF1 (PTHR13680:SF1)
261695_at	-1.12128	2.31526e-07	AT1G08520	CHLD/PDE166 (PIGMENT DEFECTIVE 166); magnesium chelatase/ nucleoside-triphosphatase/ nucleotide binding
262212_at	-1.12087	0.00010073	AT1G74890	ARR15 (RESPONSE REGULATOR 15); transcription regulator
257748_at	-1.12046	1.78211e-07	AT3G18710	U-box domain-containing protein
262980_at	-1.12034	4.55121e-07	AT1G75680	ATGH9B7 (ARABIDOPSIS THALIANA GLYCOSYL HYDROLASE 9B7); hydrolase, hydrolyzing O-glycosyl compounds
245291_at	-1.12005	2.62275e-07	AT4G16155	dihydrolipoamide dehydrogenase 2, plastidic / lipoamide dehydrogenase 2 (PTLPD2)
245348_at	-1.11804	5.25276e-06	AT4G17770	ATTPS5 (Arabidopsis thaliana trehalose phosphatase/synthase 5); transferase, transferring glycosyl groups / trehalose-phosphatase
254218_at	-1.11798	1.50334e-05	AT4G23740	leucine-rich repeat transmembrane protein kinase, putative
258399_at	-1.11751	4.01337e-07	AT3G15540	IAA19 (indoleacetic acid-induced protein 19); transcription factor
264314_at	-1.1172	8.42431e-07	AT1G70420	similar to unknown protein [Arabidopsis thaliana] (TAIR:AT1G23710.1); similar to unnamed protein product [Vitis vinifera] (GB:CAO66069.1); contains InterPro domain Protein of unknown function DUF1645 (InterPro:IPR012442)
267170_at	-1.11685	1.25269e-06	AT2G37585	glycosyltransferase family 14 protein / core-2/I-branching enzyme family protein
250529_at	-1.11675	8.37544e-06	AT5G08610	DEAD box RNA helicase (RH26)
256441_at	-1.11594	7.23418e-07	AT3G10940	protein phosphatase-related
261043_at	-1.11506	0.000207256	AT1G01220	GHMP kinase-related
262029_at	-1.11464	9.57369e-07	AT1G35680	50S ribosomal protein L21, chloroplast / CL21 (RPL21)
245876_at	-1.11452	4.20902e-06	AT1G26230	chaperonin, putative
254329_at	-1.11444	9.63305e-07	AT4G22540	oxysterol-binding family protein
248235_at	-1.11414	8.05778e-06	AT5G53860	EMB2737 (EMBRYO DEFECTIVE 2737)
257008_at	-1.11325	2.69319e-07	AT3G14210	ESM1 (EPITHIOSPECIFIER MODIFIER 1); carboxylesterase
259987_at	-1.11238	2.27746e-06	AT1G75030	ATLP-3 (Arabidopsis thaumatin-like protein 3)
260542_at	-1.11199	1.13761e-07	AT2G43560	immunophilin / FKBP-type peptidyl-prolyl cis-trans isomerase family protein
267356_at	-1.11168	2.50451e-06	AT2G39930	ATISA1/ISA1 (ISOAMYLASE 1); alpha-amylase/ isoamylase
263131_at	-1.11123	1.61384e-07	AT1G78630	EMB1473 (EMBRYO DEFECTIVE 1473); structural constituent of ribosome
259787_at	-1.11021	2.39393e-06	AT1G29460	auxin-responsive protein, putative
255078_at	-1.10995	2.70704e-05	AT4G09010	APX4 (ASCORBATE PEROXIDASE 4); peroxidase
258218_at	-1.10628	4.44151e-06	AT3G17998;AT3G18000	[AT3G17998, CPuORF30 (Conserved peptide upstream open reading frame 30)];[AT3G18000, NMT1 (N-METHYLTRANSFERASE 1); phosphoethanolamine N-methyltransferase]
262259_s_at	-1.10619	1.99419e-05	AT1G53870;AT1G53890	[AT1G53870, similar to unknown protein [Arabidopsis thaliana] (TAIR:AT1G53890.1); similar to hypothetical protein [Vitis vinifera] (GB:CAN62133.1); contains InterPro domain Protein of unknown function DUF567 (InterPro:IPR007612)];[AT1G53890, similar to unknown protein [Arabidopsis thaliana] (TAIR:AT1G53870.1); similar to hypothetical protein [Vitis vinifera] (GB:CAN62133.1); contains InterPro dom…
253946_at	-1.10471	3.92322e-06	AT4G26790	GDSL-motif lipase/hydrolase family protein
255825_at	-1.10355	4.4461e-07	AT2G40475	unknown protein
257051_at	-1.10187	3.75464e-07	AT3G15270	SPL5 (SQUAMOSA PROMOTER BINDING PROTEIN-LIKE 5); DNA binding / transcription factor
247118_at	-1.10179	6.69459e-06	AT5G65890	ACR1 (ACT DOMAIN REPEAT 1)
265021_at	-1.10121	2.3469e-06	AT1G24610	SET domain-containing protein
254034_at	-1.09976	3.16567e-07	AT4G25960	PGP2 (P-GLYCOPROTEIN 2); ATPase, coupled to transmembrane movement of substances
253421_at	-1.09925	2.38978e-06	AT4G32340	binding
257856_at	-1.09883	7.41247e-07	AT3G12930	similar to unknown [Populus trichocarpa] (GB:ABK94112.1); contains InterPro domain Iojap-related protein (InterPro:IPR004394)
248059_at	-1.09882	2.32391e-06	AT5G55540	TRN1 (TORNADO 1)
263595_at	-1.09814	2.89964e-07	AT2G01890	PAP8 (PURPLE ACID PHOSPHATASE PRECURSOR); acid phosphatase/ protein serine/threonine phosphatase
259331_at	-1.09789	8.11054e-05	AT3G03840	auxin-responsive protein, putative
248285_at	-1.09557	1.99317e-06	AT5G52960	similar to unnamed protein product [Vitis vinifera] (GB:CAO69341.1)
255277_at	-1.09487	1.94211e-06	AT4G04890	PDF2 (PROTODERMAL FACTOR2); DNA binding / transcription factor
246033_at	-1.09409	2.86594e-07	AT5G08280	HEMC (HYDROXYMETHYLBILANE SYNTHASE); hydroxymethylbilane synthase
258997_at	-1.09403	0.000704286	AT3G01810	similar to nucleolar protein gar2-related [Arabidopsis thaliana] (TAIR:AT2G42320.1); similar to nucleolar protein gar2-related [Arabidopsis thaliana] (TAIR:AT2G42320.2); similar to unnamed protein product [Vitis vinifera] (GB:CAO46641.1); similar to unnamed protein product [Vitis vinifera] (GB:CAO14589.1)
262170_at	-1.09103	4.48849e-06	AT1G74940	senescence-associated protein-related
250524_at	-1.09067	2.17331e-07	AT5G08520	myb family transcription factor
263677_at	-1.08945	1.45979e-06	AT1G04520	33 kDa secretory protein-related
266648_at	-1.08685	2.32686e-05	AT2G25840	OVA4 (OVULE ABORTION 4); ATP binding / aminoacyl-tRNA ligase
250383_at	-1.08684	2.72889e-07	AT5G11480	GTP binding
252366_at	-1.08623	6.36707e-07	AT3G48420	haloacid dehalogenase-like hydrolase family protein
260271_at	-1.08572	8.56621e-06	AT1G63690	protease-associated (PA) domain-containing protein
257180_at	-1.08493	3.29376e-06	AT3G13180	NOL1/NOP2/sun family protein / antitermination NusB domain-containing protein
251993_at	-1.08456	2.00505e-07	AT3G52960	peroxiredoxin type 2, putative
257003_at	-1.08361	9.06621e-07	AT3G14110	FLU (FLUORESCENT IN BLUE LIGHT); binding
253372_at	-1.08338	1.43547e-06	AT4G33220	pectinesterase family protein
259038_at	-1.0832	4.01473e-06	AT3G09210	PTAC13 (PLASTID TRANSCRIPTIONALLY ACTIVE13); transcription elongation regulator
245254_at	-1.08312	6.27374e-07	AT4G14680	APS3 (ATP sulfurylase 2); sulfate adenylyltransferase (ATP)
253810_at	-1.08298	3.15281e-07	AT4G28220	NDB1 (NAD(P)H DEHYDROGENASE B1); NADH dehydrogenase/ disulfide oxidoreductase
257506_at	-1.08224	7.56012e-07	AT1G29440	auxin-responsive family protein
251996_at	-1.08087	4.93098e-07	AT3G52840	BGAL2 (beta-galactosidase 2); beta-galactosidase
266767_at	-1.0808	1.77109e-06	AT2G46910	plastid-lipid associated protein PAP / fibrillin family protein
251969_at	-1.07862	1.06939e-06	AT3G53130	LUT1 (LUTEIN DEFICIENT 1); oxygen binding
264653_at	-1.07769	1.14168e-07	AT1G08980	ATAMI1 (AMIDASE-LIKE PROTEIN 1); amidase
250569_at	-1.07716	1.75327e-06	AT5G08130	BIM1 (BES1-interacting Myc-like protein 1); DNA binding / transcription factor
263913_at	-1.07613	2.0382e-05	AT2G36570	leucine-rich repeat transmembrane protein kinase, putative
266297_at	-1.0759	1.16091e-05	AT2G29570	PCNA2 (PROLIFERATING CELL NUCLEAR ANTIGEN 2); DNA binding / DNA polymerase processivity factor
259354_at	-1.0754	2.11461e-06	AT3G05220	heavy-metal-associated domain-containing protein
263696_at	-1.07534	3.80591e-06	AT1G31230	AK-HSDH/AK-HSDH I (ASPARTATE KINASE-HOMOSERINE DEHYDROGENASE I); aspartate kinase/ homoserine dehydrogenase
247880_at	-1.07532	2.06278e-06	AT5G57780	transcription regulator
253891_at	-1.07505	6.23989e-06	AT4G27720	similar to unknown protein [Arabidopsis thaliana] (TAIR:AT1G64650.2); similar to unknown protein [Arabidopsis thaliana] (TAIR:AT1G64650.1); similar to unknown protein [Arabidopsis thaliana] (TAIR:AT3G49310.1); similar to unknown [Populus trichocarpa] (GB:ABK93582.1); similar to unnamed protein product [Vitis vinifera] (GB:CAO48607.1); similar to unnamed protein product [Vitis vinifera] (GB:CAO629…
254659_at	-1.07475	3.92574e-05	AT4G18240	ATSS4/SSIV (STARCH SYNTHASE 4); transferase, transferring glycosyl groups
255332_at	-1.07459	4.41638e-07	AT4G04340	early-responsive to dehydration protein-related / ERD protein-related
256015_at	-1.07422	3.52473e-07	AT1G19150	LHCA6 (Photosystem I light harvesting complex gene 6); chlorophyll binding
251736_at	-1.07401	1.72219e-05	AT3G56130	biotin/lipoyl attachment domain-containing protein
266478_at	-1.07348	4.36788e-07	AT2G31170	tRNA synthetase class I (C) family protein
263031_at	-1.07302	2.48801e-06	AT1G24070	ATCSLA10 (Cellulose synthase-like A10); transferase, transferring glycosyl groups
256469_at	-1.07288	9.60471e-07	AT1G32540	LOL1 (LSD ONE LIKE 1)
245818_at	-1.07256	1.38334e-05	AT1G26100	cytochrome B561 family protein
244983_at	-1.07239	8.43396e-05	ATCG00790	chloroplast gene encoding a ribosomal protein L16, which is a constituent of 50S large ribosomal subunit
266489_at	-1.07202	5.14237e-06	AT2G35190	NPSN11 (NOVEL PLANT SNARE 11); protein transporter
255433_at	-1.07124	7.39544e-06	AT4G03210	XTH9 (XYLOGLUCAN ENDOTRANSGLUCOSYLASE/HYDROLASE 9); hydrolase, acting on glycosyl bonds
256862_at	-1.07096	1.02487e-06	AT3G23940	dehydratase family
262538_at	-1.07049	2.28756e-06	AT1G17140	tropomyosin-related
250125_at	-1.07024	1.1108e-05	AT5G16390	BCCP/BCCP-1/BCCP1/CAC1-A/CAC1A (BIOTIN CARBOXYL CARRIER, BIOTIN CARBOXYL CARRIER PROTEIN 1); biotin binding
260465_at	-1.0698	0.000153995	AT1G10910	similar to PTAC2 (PLASTID TRANSCRIPTIONALLY ACTIVE2) [Arabidopsis thaliana] (TAIR:AT1G74850.1); similar to hypothetical protein OsI_002384 [Oryza sativa (indica cultivar-group)] (GB:EAY74537.1); similar to putative PPR protein [Oryza sativa (japonica cultivar-group)] (GB:BAD87953.1); similar to unnamed protein product [Vitis vinifera] (GB:CAO24702.1); contains InterPro domain Pentatricopeptide re…
259366_at	-1.06978	1.95073e-05	AT1G13280	AOC4 (ALLENE OXIDE CYCLASE 4)
259784_at	-1.0685	5.16143e-07	AT1G29450	auxin-responsive protein, putative
262970_at	-1.06689	2.34378e-07	AT1G75690	chaperone protein dnaJ-related
262399_at	-1.06652	8.38144e-07	AT1G49500	similar to unknown protein [Arabidopsis thaliana] (TAIR:AT3G19030.1)
256676_at	-1.06651	5.01136e-05	AT3G52180	ATPTPKIS1/DSP4/SEX4 (STARCH-EXCESS 4); polysaccharide binding / protein tyrosine/serine/threonine phosphatase
258641_at	-1.06615	6.90265e-07	AT3G08030	similar to unknown protein [Arabidopsis thaliana] (TAIR:AT2G41800.1); similar to unnamed protein product [Vitis vinifera] (GB:CAO40802.1); contains InterPro domain Protein of unknown function DUF642 (InterPro:IPR006946)
262502_at	-1.06448	2.80813e-07	AT1G21600	PTAC6 (PLASTID TRANSCRIPTIONALLY ACTIVE6)
252876_at	-1.06209	3.58572e-06	AT4G39970	haloacid dehalogenase-like hydrolase family protein
262598_at	-1.05964	7.99243e-06	AT1G15260	similar to unknown protein [Arabidopsis thaliana] (TAIR:AT3G16070.1)
255899_at	-1.05948	1.1921e-06	AT1G17970	zinc finger (C3HC4-type RING finger) family protein
247716_at	-1.05928	1.00764e-06	AT5G59350	similar to unnamed protein product [Vitis vinifera] (GB:CAO21684.1)
245368_at	-1.05868	9.29505e-06	AT4G15510	photosystem II reaction center PsbP family protein
258674_at	-1.05737	5.21473e-07	AT3G08740	elongation factor P (EF-P) family protein
248679_at	-1.05644	3.32229e-06	AT5G48830	similar to unnamed protein product [Vitis vinifera] (GB:CAO46087.1)
263942_at	-1.05593	1.96775e-06	AT2G35860	FLA16 (FASCICLIN-LIKE ARABINOGALACTAN PROTEIN 16 PRECURSOR)
267614_at	-1.05546	5.43201e-06	AT2G26710	BAS1/CYP734A1 (PHYB ACTIVATION TAGGED SUPPRESSOR 1); oxygen binding / steroid hydroxylase
258589_at	-1.05526	9.79603e-05	AT3G04290	ATLTL1/LTL1 (LI-TOLERANT LIPASE 1); carboxylesterase
245117_at	-1.05285	2.43268e-05	AT2G41560	ACA4 (AUTO-INHIBITED CA(2+)-ATPASE, ISOFORM 4); calcium-transporting ATPase/ calmodulin binding
249230_at	-1.05268	3.6887e-07	AT5G42070	similar to unnamed protein product [Vitis vinifera] (GB:CAO69519.1)
263773_at	-1.05231	4.48149e-07	AT2G21370	xylulose kinase, putative
261189_at	-1.052	4.7809e-07	AT1G33040	NACA5 (NASCENT POLYPEPTIDE-ASSOCIATED COMPLEX SUBUNIT ALPHA-LIKE PROTEIN 5)
249193_at	-1.05139	8.71259e-05	AT5G42480	ARC6 (ACCUMULATION AND REPLICATION OF CHLOROPLASTS 6)
245698_at	-1.05128	1.20181e-06	AT5G04160	phosphate translocator-related
253252_at	-1.04869	7.64253e-07	AT4G34740	ATASE2 (GLN PHOSPHORIBOSYL PYROPHOSPHATE AMIDOTRANSFERASE 2); amidophosphoribosyltransferase
260229_at	-1.04839	2.71633e-05	AT1G74370	zinc finger (C3HC4-type RING finger) family protein
257132_at	-1.04822	9.85143e-07	AT3G20230	50S ribosomal protein L18 family
247600_at	-1.04804	1.4322e-06	AT5G60890	ATMYB34/ATR1/MYB34 (ALTERED TRYPTOPHAN REGULATION, MYB DOMAIN PROTEIN 34); DNA binding / kinase/ transcription activator/ transcription factor
245712_at	-1.04776	7.24659e-06	AT5G04360	ATLDA/ATPU1 (PULLULANASE 1); alpha-amylase/ limit dextrinase
260636_at	-1.04736	1.81536e-06	AT1G62430	ATCDS1 (CDP-diacylglycerol synthase 1); phosphatidate cytidylyltransferase
267549_at	-1.04638	2.71237e-06	AT2G32640	similar to unnamed protein product [Vitis vinifera] (GB:CAO24043.1); contains domain G3DSA:3.50.50.60 (G3DSA:3.50.50.60); contains domain SSF51905 (SSF51905)
249026_at	-1.04608	0.000288087	AT5G44785	OSB3; single-stranded DNA binding
255447_at	-1.04564	1.16596e-06	AT4G02790	GTP-binding family protein
257891_at	-1.04467	3.31262e-06	AT3G17170	RFC3 (REGULATOR OF FATTY-ACID COMPOSITION 3); structural constituent of ribosome
260494_at	-1.04357	0.0001517	AT2G41820	leucine-rich repeat transmembrane protein kinase, putative
250058_at	-1.04317	1.17243e-05	AT5G17870	PSRP6 (PLASTID-SPECIFIC 50S RIBOSOMAL PROTEIN 6)
254126_at	-1.04302	1.14673e-06	AT4G24770	RBP31 (31-KDA RNA BINDING PROTEIN); RNA binding / poly(U) binding
252991_at	-1.04219	1.60772e-06	AT4G38470	protein kinase family protein
248625_at	-1.04214	6.7371e-07	AT5G48880	KAT5/PKT1/PKT2 (PEROXISOMAL 3-KETO-ACYL-COA THIOLASE 1, PEROXISOMAL 3-KETO-ACYL-COA THIOLASE 2); acetyl-CoA C-acyltransferase
254235_at	-1.04208	6.30432e-06	AT4G23750	CRF2 (CYTOKININ RESPONSE FACTOR 2); DNA binding / transcription factor
263873_at	-1.04168	2.4382e-07	AT2G21860	violaxanthin de-epoxidase-related
261873_at	-1.04154	0.000184821	AT1G11350	S-locus lectin protein kinase family protein
262414_at	-1.04068	3.48643e-06	AT1G49430	LACS2 (LONG-CHAIN ACYL-COA SYNTHETASE 2)
259001_at	-1.03999	2.65373e-05	AT3G01960	unknown protein
252858_at	-1.03978	8.15533e-07	AT4G39770	trehalose-6-phosphate phosphatase, putative
247549_at	-1.03821	3.72167e-05	AT5G61420	MYB28 (MYB DOMAIN PROTEIN 28); DNA binding / transcription factor
266079_at	-1.03778	5.28073e-06	AT2G37860	LCD1 (LOWER CELL DENSITY 1)
250255_at	-1.03756	3.81055e-06	AT5G13730	SIG4 (SIGMA FACTOR 4); DNA binding / DNA-directed RNA polymerase/ transcription factor
246735_at	-1.03691	1.2384e-06	AT5G27670	HTA7; DNA binding
258515_at	-1.03609	1.55309e-06	AT3G06650	ACLB-1 (ATP-citrate lyase B-1)
251796_at	-1.03509	1.36937e-06	AT3G55360	ATTSC13/CER10/ECR/TSC13 (ENOYL-COA REDUCTASE); 3-oxo-5-alpha-steroid 4-dehydrogenase/ fatty acid elongase/ trans-2-enoyl-CoA reductase (NADPH)
247470_at	-1.03379	2.15053e-06	AT5G62220	exostosin family protein
253218_at	-1.03343	1.83216e-06	AT4G34980	SLP2 (subtilisin-like serine protease 2); subtilase
264069_at	-1.02986	1.28909e-05	AT2G28000	CPN60A (chloroplast / 60 kDa chaperonin alpha subunit); ATP binding / protein binding / unfolded protein binding
255719_at	-1.02925	9.5041e-07	AT1G32080	membrane protein, putative
245930_at	-1.02812	3.99431e-05	AT5G09240	transcriptional coactivator p15 (PC4) family protein
253090_at	-1.02806	2.56305e-06	AT4G36360	BGAL3 (beta-galactosidase 3); beta-galactosidase
264511_at	-1.02794	0.00044757	AT1G09350	ATGOLS3 (ARABIDOPSIS THALIANA GALACTINOL SYNTHASE 3); transferase, transferring glycosyl groups / transferase, transferring hexosyl groups
260325_at	-1.02713	1.6152e-06	AT1G63940	monodehydroascorbate reductase, putative
266570_at	-1.02694	7.40995e-06	AT2G24090	ribosomal protein L35 family protein
251855_at	-1.02472	2.13432e-06	AT3G54690	sugar isomerase (SIS) domain-containing protein / CBS domain-containing protein
253305_at	-1.02355	3.77769e-06	AT4G33666	unknown protein
245354_at	-1.02284	6.49582e-07	AT4G17600	LIL3:1; transcription factor
245088_at	-1.0225	0.000445822	AT2G39850	subtilase
267578_at	-1.02214	5.7089e-07	AT2G30695	similar to unnamed protein product [Vitis vinifera] (GB:CAO46271.1); contains InterPro domain Trigger factor, ribosome-binding, bacterial; (InterPro:IPR008881)
249325_at	-1.022	9.55008e-07	AT5G40850	UPM1 (UROPHORPHYRIN METHYLASE 1); uroporphyrin-III C-methyltransferase
257172_at	-1.02188	4.8847e-06	AT3G23700	S1 RNA-binding domain-containing protein
267435_at	-1.02127	3.08245e-07	AT2G33800	ribosomal protein S5 family protein
261766_at	-1.02023	1.1388e-06	AT1G15580	IAA5 (indoleacetic acid-induced protein 5); transcription factor
261206_at	-1.01949	8.88136e-07	AT1G12800	S1 RNA-binding domain-containing protein
247439_at	-1.01939	1.46385e-05	AT5G62670	AHA11 (ARABIDOPSIS H(+)-ATPASE 11); ATPase
248105_at	-1.01908	4.32059e-06	AT5G55280	FTSZ1-1 (FtsZ1-1); structural molecule
255436_at	-1.01898	1.27023e-06	AT4G03150	similar to unnamed protein product [Vitis vinifera] (GB:CAO22424.1)
249109_at	-1.01845	1.17538e-06	AT5G43700	ATAUX2-11 (indoleacetic acid-induced protein 4); transcription factor
259344_at	-1.01818	3.23399e-05	AT3G03710	RIF10 (RESISTANT TO INHIBITION WITH FSM 10); 3'-5'-exoribonuclease/ RNA binding / nucleic acid binding
261768_at	-1.01765	9.50524e-06	AT1G15550	GA4 (GA REQUIRING 4); gibberellin 3-beta-dioxygenase
262309_at	-1.0163	2.25997e-05	AT1G70820	phosphoglucomutase, putative / glucose phosphomutase, putative
264177_at	-1.01529	1.88838e-06	AT1G02150	pentatricopeptide (PPR) repeat-containing protein
263480_at	-1.01494	7.9205e-07	AT2G04032	ZIP7 (ZINC TRANSPORTER 7 PRECURSOR); cation transmembrane transporter
252132_at	-1.01459	1.83789e-06	AT3G50790	late embryogenesis abundant protein, putative / LEA protein, putative
254073_at	-1.01419	3.0901e-05	AT4G25500	ATRSP35 (Arabidopsis thaliana arginine/serine-rich splicing factor 35); RNA binding
247597_at	-1.01385	7.27384e-06	AT5G60860	AtRABA1f (Arabidopsis Rab GTPase homolog A1f); GTP binding
258927_at	-1.01345	1.17042e-05	AT3G10160	ATDFC (A. THALIANA DHFS-FPGS HOMOLOG C); dihydrofolate synthase
254424_at	-1.01323	7.28892e-05	AT4G21510	F-box family protein
257365_x_at	-1.01283	7.72315e-06	AT2G26020	PDF1.2b (plant defensin 1.2b)
245984_at	-1.0118	6.55473e-06	AT5G13090	similar to unknown protein [Arabidopsis thaliana] (TAIR:AT1G24270.1); similar to unnamed protein product [Vitis vinifera] (GB:CAO68319.1); similar to hypothetical protein [Vitis vinifera] (GB:CAN73358.1)
250217_at	-1.01123	2.77856e-07	AT5G14120	nodulin family protein
259081_at	-1.01117	1.49531e-05	AT3G05030	NHX2 (sodium proton exchanger 2); sodium:hydrogen antiporter
264482_at	-1.011	2.33764e-05	AT1G77210	sugar transporter, putative
263763_at	-1.01034	4.23095e-06	AT2G21385	similar to Os09g0531100 [Oryza sativa (japonica cultivar-group)] (GB:NP_001063753.1); similar to unknown [Picea sitchensis] (GB:ABK27019.1)
254198_at	-1.00998	1.03388e-05	AT4G24090	similar to hypothetical protein [Vitis vinifera] (GB:CAN62286.1)
252429_at	-1.00853	5.15343e-07	AT3G47500	CDF3 (CYCLING DOF FACTOR 3); DNA binding / protein binding / transcription factor
254448_at	-1.00799	6.40842e-07	AT4G20870	fatty acid hydroxylase, putative
264854_at	-1.00779	1.10268e-06	AT2G17450	RHA3A (RING-H2 finger A3A); protein binding / zinc ion binding
261175_at	-1.00776	3.69635e-06	AT1G04800	glycine-rich protein
249785_at	-1.00756	1.72177e-06	AT5G24300	ATSS1/SSI (STARCH SYNTHASE I); transferase, transferring glycosyl groups
254563_at	-1.00729	8.31287e-06	AT4G19120	ERD3 (EARLY-RESPONSIVE TO DEHYDRATION 3)
247182_at	-1.00671	4.64122e-06	AT5G65410	ATHB25/ZFHD2 (ZINC FINGER HOMEODOMAIN 2); transcription factor
259860_at	-1.00595	1.54002e-06	AT1G80640	protein kinase family protein
248921_at	-1.00543	8.46173e-07	AT5G45950	GDSL-motif lipase/hydrolase family protein
257651_at	-1.00453	1.40717e-05	AT3G16850	glycoside hydrolase family 28 protein / polygalacturonase (pectinase) family protein
266335_at	-1.00431	8.11757e-06	AT2G32440	KAO2 (ENT-KAURENOIC ACID HYDROXYLASE 2); oxygen binding
256920_at	-1.0035	2.28246e-06	AT3G18980	F-box family protein
266072_at	-1.00294	6.01907e-06	AT2G18700	ATTPS11 (Arabidopsis thaliana trehalose phosphatase/synthase 11); transferase, transferring glycosyl groups
265042_at	-1.00243	6.76153e-07	AT1G04040	acid phosphatase class B family protein
255709_at	-1.0012	3.01726e-06	AT4G00180	YAB3 (YABBY3); transcription factor

## Sheet: up-regulated
Array Element	logFC	P.Value	Locus Identifier	Annotation
254819_at	5.42669	1.15732e-13	AT4G12500	protease inhibitor/seed storage/lipid transfer protein (LTP) family protein
254832_at	4.85871	2.85497e-13	AT4G12490	protease inhibitor/seed storage/lipid transfer protein (LTP) family protein
254805_at	4.63554	4.74961e-14	AT4G12480	pEARLI 1; lipid binding
260116_at	4.60566	2.53507e-12	AT1G33960	AIG1 (AVRRPT2-INDUCED GENE 1); GTP binding
261135_at	4.48815	3.44033e-13	AT1G19610	LCR78/PDF1.4 (Low-molecular-weight cysteine-rich 78)
266415_at	4.2584	2.09138e-12	AT2G38530	LTP2 (LIPID TRANSFER PROTEIN 2); lipid binding
252515_at	4.21501	8.96356e-13	AT3G46230	ATHSP17.4 (Arabidopsis thaliana heat shock protein 17.4)
256252_at	4.08398	3.5652e-09	AT3G11340	UDP-glucoronosyl/UDP-glucosyl transferase family protein
260556_at	4.03393	2.00402e-12	AT2G43620	chitinase, putative
253485_at	3.93327	1.10643e-12	AT4G31800	WRKY18 (WRKY DNA-binding protein 18); transcription factor
254818_at	3.88871	9.30311e-11	AT4G12470	protease inhibitor/seed storage/lipid transfer protein (LTP) family protein
260405_at	3.82826	1.68229e-11	AT1G69930	ATGSTU11 (Arabidopsis thaliana Glutathione S-transferase (class tau) 11); glutathione transferase
259507_at	3.74577	4.81653e-12	AT1G43910	AAA-type ATPase family protein
258209_at	3.72777	1.94646e-09	AT3G14060	similar to unknown protein [Arabidopsis thaliana] (TAIR:AT1G54120.1); similar to unnamed protein product [Vitis vinifera] (GB:CAO45609.1)
256593_at	3.72023	1.20479e-11	AT3G28510	AAA-type ATPase family protein
258947_at	3.69942	1.17239e-12	AT3G01830	calmodulin-related protein, putative
264960_at	3.6892	3.00706e-11	AT1G76930	ATEXT4 (EXTENSIN 4)
264415_at	3.64715	2.59001e-12	AT1G43160	RAP2.6 (related to AP2 6); DNA binding / transcription factor
263536_at	3.63187	2.2274e-11	AT2G25000	WRKY60 (WRKY DNA-BINDING PROTEIN 60); transcription factor
248932_at	3.56051	1.65823e-12	AT5G46050	ATPTR3/PTR3 (PEPTIDE TRANSPORTER PROTEIN 3); transporter
257592_at	3.53876	4.18134e-12	AT3G24982	protein binding
266294_at	3.53474	1.90279e-10	AT2G29500	17.6 kDa class I small heat shock protein (HSP17.6B-CI)
250302_at	3.53077	6.25518e-12	AT5G11920	ATCWINV6 (6-&1-FRUCTAN EXOHYDROLASE); hydrolase, hydrolyzing O-glycosyl compounds / inulinase/ levanase
252068_at	3.50643	7.80698e-12	AT3G51440	strictosidine synthase family protein
250798_at	3.47272	1.94448e-10	AT5G05340	peroxidase, putative
249101_at	3.43682	7.0968e-12	AT5G43580	serine-type endopeptidase inhibitor
267385_at	3.43025	8.02639e-11	AT2G44380	DC1 domain-containing protein
249890_at	3.42504	7.77136e-11	AT5G22570	WRKY38 (WRKY DNA-binding protein 38); transcription factor
263852_at	3.41269	9.17296e-13	AT2G04450	ATNUDT6 (Arabidopsis thaliana Nudix hydrolase homolog 6); ADP-ribose diphosphatase/ NAD binding / hydrolase
260919_at	3.4045	1.57328e-10	no_match	no_match
257061_at	3.38026	1.7838e-12	AT3G18250	contains domain PROKAR_LIPOPROTEIN (PS51257)
250662_at	3.36656	3.48928e-12	AT5G07010	sulfotransferase family protein
266743_at	3.35679	9.99214e-11	AT2G02990	RNS1 (RIBONUCLEASE 1); endoribonuclease
253181_at	3.35598	2.21176e-11	AT4G35180	LHT7 (LYS/HIS TRANSPORTER 7); amino acid transmembrane transporter
247327_at	3.33805	2.07393e-12	AT5G64120	peroxidase, putative
247866_at	3.31122	3.44422e-12	AT5G57550	XTR3 (XYLOGLUCAN ENDOTRANSGLYCOSYLASE 3); hydrolase, acting on glycosyl bonds
248332_at	3.30985	5.24689e-12	AT5G52640	HSP81-1 (HEAT SHOCK PROTEIN 81-1); ATP binding / unfolded protein binding
251770_at	3.29543	2.63226e-12	AT3G55970	oxidoreductase, 2OG-Fe(II) oxygenase family protein
252417_at	3.29442	3.42987e-10	AT3G47480	calcium-binding EF hand family protein
256937_at	3.29371	9.51628e-11	AT3G22620	protease inhibitor/seed storage/lipid transfer protein (LTP) family protein
246368_at	3.2716	1.03384e-10	AT1G51890	leucine-rich repeat protein kinase, putative
266967_at	3.25308	3.93259e-12	AT2G39530	integral membrane protein, putative
260551_at	3.24664	5.2903e-12	AT2G43510	ATTI1 (ARABIDOPSIS THALIANA TRYPSIN INHIBITOR PROTEIN 1)
251895_at	3.21842	2.81817e-11	AT3G54420	ATEP3 (Arabidopsis thaliana chitinase class IV); chitinase
251400_at	3.20426	2.03277e-12	AT3G60420	similar to unknown protein [Arabidopsis thaliana] (TAIR:AT3G60450.1); similar to unnamed protein product [Vitis vinifera] (GB:CAO70569.1); contains InterPro domain Phosphoglycerate mutase (InterPro:IPR013078); contains InterPro domain PRIB5 (InterPro:IPR012398)
250351_at	3.20364	1.02405e-11	AT5G12030	AT-HSP17.6A (Arabidopsis thaliana heat shock protein 17.6A)
254314_at	3.14824	4.58702e-11	AT4G22470	protease inhibitor/seed storage/lipid transfer protein (LTP) family protein
256245_at	3.14146	8.01114e-10	AT3G12580	HSP70 (heat shock protein 70); ATP binding
246405_at	3.12374	5.49108e-12	AT1G57630	disease resistance protein (TIR class), putative
260179_at	3.08635	7.99722e-11	AT1G70690	kinase-related
261443_at	3.08427	2.8446e-10	AT1G28480	GRX480; thiol-disulfide exchange intermediate
252136_at	3.08099	3.97429e-11	AT3G50770	calmodulin-related protein, putative
254833_s_at	3.0776	7.61837e-10	AT4G12290;AT4G12280	[AT4G12290, copper amine oxidase, putative];[AT4G12280, copper amine oxidase family protein]
254453_at	3.07482	8.52041e-11	AT4G21120	AAT1 (CATIONIC AMINO ACID TRANSPORTER 1); cationic amino acid transmembrane transporter
256969_at	3.05663	8.4636e-11	AT3G21080	ABC transporter-related
262482_at	3.03097	4.11473e-10	AT1G17020	SRG1 (SENESCENCE-RELATED GENE 1); oxidoreductase, acting on paired donors, with incorporation or reduction of molecular oxygen, 2-oxoglutarate as one donor, and incorporation of one atom each of oxygen into both donors
254243_at	3.01296	2.1977e-10	AT4G23210	CRK13/HIG1; kinase
250286_at	2.99784	8.2591e-12	AT5G13320	PBS3 (AVRPPHB SUSCEPTIBLE 3)
256833_at	2.98842	1.16671e-10	AT3G22910	calcium-transporting ATPase, plasma membrane-type, putative / Ca(2+)-ATPase, putative (ACA13)
248812_at	2.98793	4.4395e-09	AT5G47330	palmitoyl protein thioesterase family protein
249895_at	2.98208	1.43028e-10	AT5G22500	acyl CoA reductase, putative / male-sterility protein, putative
255341_at	2.9682	3.49979e-11	AT4G04500	protein kinase family protein
251200_at	2.96448	2.32301e-11	AT3G63010	ATGID1B/GID1B (GA INSENSITIVE DWARF1B); hydrolase
258203_at	2.96333	3.42308e-10	AT3G13950	similar to unknown protein [Arabidopsis thaliana] (TAIR:AT4G13266.1); similar to Ankyrin [Medicago truncatula] (GB:ABN08906.1)
251336_at	2.96267	1.3586e-11	AT3G61190	BAP1 (BON ASSOCIATION PROTEIN 1)
245035_at	2.95032	3.05466e-10	AT2G26400	ARD/ATARD3 (ACIREDUCTONE DIOXYGENASE); acireductone dioxygenase [iron(II)-requiring]/ heteroglycan binding / metal ion binding
264616_at	2.94646	1.21551e-10	AT2G17740	DC1 domain-containing protein
255630_at	2.93586	4.81647e-10	AT4G00700	C2 domain-containing protein
252170_at	2.89548	2.2748e-11	AT3G50480	HR4 (HOMOLOG OF RPW8 4)
249417_at	2.88968	7.9822e-11	AT5G39670	calcium-binding EF hand family protein
254385_s_at	2.88807	1.48123e-11	AT4G21830;AT4G21840	[AT4G21830, methionine sulfoxide reductase domain-containing protein / SeIR domain-containing protein];[AT4G21840, methionine sulfoxide reductase domain-containing protein / SelR domain-containing protein]
246302_at	2.87927	1.39456e-11	AT3G51860	CAX3 (cation exchanger 3); cation:cation antiporter
249346_at	2.87789	8.34366e-12	AT5G40780	LHT1 (LYSINE HISTIDINE TRANSPORTER 1); amino acid transmembrane transporter
252921_at	2.86751	2.55905e-11	AT4G39030	EDS5 (ENHANCED DISEASE SUSCEPTIBILITY 5); antiporter/ transporter
248657_at	2.86744	7.65301e-10	AT5G48570	peptidyl-prolyl cis-trans isomerase, putative / FK506-binding protein, putative
245148_at	2.86337	3.81e-11	AT2G45220	pectinesterase family protein
250062_at	2.84679	5.13454e-11	AT5G17760	AAA-type ATPase family protein
256647_at	2.81706	1.65955e-10	AT3G13610	oxidoreductase, 2OG-Fe(II) oxygenase family protein
250296_at	2.81173	3.5954e-09	AT5G12020	HSP17.6II (17.6 KDA CLASS II HEAT SHOCK PROTEIN)
255524_at	2.80096	1.09919e-10	AT4G02330	ATPMEPCRB; pectinesterase
259410_at	2.78382	1.70198e-10	AT1G13340	similar to unknown protein [Arabidopsis thaliana] (TAIR:AT1G34220.2); similar to unknown [Carica papaya] (GB:ABS01355.1); contains InterPro domain Protein of unknown function DUF292, eukaryotic (InterPro:IPR005061)
261240_at	2.77242	7.91893e-11	AT1G32940	ATSBT3.5; subtilase
263210_at	2.74739	2.70642e-07	AT1G10585	transcription factor
255064_at	2.73975	2.09539e-10	AT4G08950	phosphate-responsive protein, putative (EXO)
245317_at	2.73945	1.62544e-10	AT4G15610	integral membrane family protein
254500_at	2.73727	1.0197e-10	AT4G20110	vacuolar sorting receptor, putative
265853_at	2.73726	2.39527e-10	AT2G42360	zinc finger (C3HC4-type RING finger) family protein
263854_at	2.7348	1.25039e-09	AT2G04430	ATNUDT5 (Arabidopsis thaliana Nudix hydrolase homolog 5); hydrolase
267168_at	2.72552	1.56323e-11	AT2G37770	aldo/keto reductase family protein
248118_at	2.71933	5.6059e-10	AT5G55050	GDSL-motif lipase/hydrolase family protein
251612_at	2.71577	6.48314e-10	AT3G57950	similar to unknown protein [Arabidopsis thaliana] (TAIR:AT2G42180.1); similar to hypothetical protein [Vitis vinifera] (GB:CAN83225.1); similar to unnamed protein product [Vitis vinifera] (GB:CAO23380.1)
263539_at	2.71247	5.22821e-10	AT2G24850	TAT3 (TYROSINE AMINOTRANSFERASE 3); transaminase
248971_at	2.71196	3.06206e-10	AT5G45000	transmembrane receptor
266992_at	2.71155	1.9971e-10	AT2G39200	MLO12 (MILDEW RESISTANCE LOCUS O 12); calmodulin binding
253277_at	2.70882	1.89509e-10	AT4G34230	CAD5 (CINNAMYL ALCOHOL DEHYDROGENASE 5); cinnamyl-alcohol dehydrogenase
248322_at	2.69841	1.26896e-08	AT5G52760	heavy-metal-associated domain-containing protein
264434_at	2.69582	3.49353e-11	AT1G10340	ankyrin repeat family protein
256933_at	2.68873	2.27764e-10	AT3G22600	protease inhibitor/seed storage/lipid transfer protein (LTP) family protein
264886_at	2.68393	5.57353e-09	AT1G61120	terpene synthase/cyclase family protein
256596_at	2.67378	9.41682e-11	AT3G28540	AAA-type ATPase family protein
266761_at	2.66924	1.36859e-11	AT2G47130	short-chain dehydrogenase/reductase (SDR) family protein
252098_at	2.66882	1.44419e-08	AT3G51330	aspartyl protease family protein
262229_at	2.66514	6.35128e-11	AT1G68620	hydrolase
245136_at	2.65882	6.45227e-11	AT2G45210	auxin-responsive protein-related
252060_at	2.6564	2.10426e-10	AT3G52430	PAD4 (PHYTOALEXIN DEFICIENT 4); triacylglycerol lipase
246821_at	2.64744	1.07634e-09	AT5G26920	calmodulin binding
246272_at	2.64592	1.08486e-10	AT4G37150	esterase, putative
249004_at	2.63697	3.33541e-10	AT5G44570	unknown protein
246927_s_at	2.6322	7.98045e-11	AT5G25260;AT5G25250	[AT5G25260, similar to unknown protein [Arabidopsis thaliana] (TAIR:AT5G25250.1); similar to unknown protein [Arabidopsis thaliana] (TAIR:AT5G64870.1); similar to unnamed protein product [Vitis vinifera] (GB:CAO44306.1); similar to hypothetical protein [Vitis vinifera] (GB:CAN77054.1); similar to 80C09_16 [Brassica rapa subsp. pekinensis] (GB:AAZ41827.1); contains domain PTHR13806:SF3 (PTHR13806:…
256012_at	2.63156	7.85007e-10	AT1G19250	FMO1 (FLAVIN-DEPENDENT MONOOXYGENASE 1); monooxygenase
260881_at	2.62819	7.47619e-08	AT1G21550	calcium-binding protein, putative
251054_at	2.6203	1.88898e-08	AT5G01540	lectin protein kinase, putative
256431_s_at	2.61449	8.66475e-11	AT3G11010;AT5G27060	[AT3G11010, disease resistance family protein / LRR family protein];[AT5G27060, disease resistance family protein]
247293_at	2.61395	3.11417e-11	AT5G64510	similar to unnamed protein product [Vitis vinifera] (GB:CAO49799.1)
251975_at	2.60124	9.97463e-11	AT3G53230	cell division cycle protein 48, putative / CDC48, putative
264894_at	2.59661	5.16554e-11	AT1G23040	hydroxyproline-rich glycoprotein family protein
257690_at	2.57893	9.10594e-10	AT3G12830	auxin-responsive family protein
255595_at	2.57547	7.01223e-09	AT4G01700	chitinase, putative
250054_at	2.57448	2.07651e-10	AT5G17860	CAX7 (CALCIUM EXCHANGER 7); calcium:sodium antiporter/ cation:cation antiporter
250292_at	2.57163	6.45524e-09	AT5G13220	JAS1/JAZ10/TIFY9 (JASMONATE-ZIM-DOMAIN PROTEIN 10)
264635_at	2.56816	2.01275e-10	AT1G65500	similar to unknown protein [Arabidopsis thaliana] (TAIR:AT1G65486.1)
266327_at	2.5648	1.14114e-09	AT2G46680	ATHB-7 (ARABIDOPSIS THALIANA HOMEOBOX 7); transcription factor
266385_at	2.56277	2.56065e-11	AT2G14610	PR1 (PATHOGENESIS-RELATED GENE 1)
255340_at	2.56217	5.38748e-10	AT4G04490	protein kinase family protein
257623_at	2.53858	1.1405e-10	AT3G26210	CYP71B23 (cytochrome P450, family 71, subfamily B, polypeptide 23); oxygen binding
263783_at	2.52532	6.45251e-10	AT2G46400	WRKY46 (WRKY DNA-binding protein 46); transcription factor
246988_at	2.52387	8.62466e-09	AT5G67340	armadillo/beta-catenin repeat family protein / U-box domain-containing protein
245401_at	2.52288	9.38843e-10	AT4G17670	senescence-associated protein-related
250994_at	2.52143	7.15587e-10	AT5G02490	heat shock cognate 70 kDa protein 2 (HSC70-2) (HSP70-2)
248092_at	2.52076	2.32617e-10	AT5G55170	SUM3 (SMALL UBIQUITIN-LIKE MODIFIER 3)
248889_at	2.51637	3.28689e-11	AT5G46230	similar to unknown protein [Arabidopsis thaliana] (TAIR:AT1G09310.1); similar to unnamed protein product [Vitis vinifera] (GB:CAO14438.1); contains InterPro domain Protein of unknown function DUF538 (InterPro:IPR007493)
254229_at	2.51015	2.824e-09	AT4G23610	similar to unknown protein [Arabidopsis thaliana] (TAIR:AT3G54200.1); similar to unnamed protein product [Vitis vinifera] (GB:CAO39657.1); similar to hypothetical protein [Vitis vinifera] (GB:CAN73280.1)
263406_at	2.50655	2.90385e-08	AT2G04160	AIR3 (Auxin-Induced in Root cultures 3); subtilase
254975_at	2.50532	9.84814e-09	AT4G10500	oxidoreductase, 2OG-Fe(II) oxygenase family protein
262381_at	2.49645	9.57135e-09	AT1G72900	disease resistance protein (TIR-NBS class), putative
264400_at	2.48784	4.69761e-10	AT1G61800	GPT2 (glucose-6-phosphate/phosphate translocator 2); antiporter/ glucose-6-phosphate transmembrane transporter
260904_at	2.4862	4.69072e-10	AT1G02450	NIMIN-1/NIMIN1; protein binding
246125_at	2.48079	5.83629e-10	AT5G19875	similar to unknown protein [Arabidopsis thaliana] (TAIR:AT2G31940.1); similar to hypothetical protein MtrDRAFT_AC155880g29v2 [Medicago truncatula] (GB:ABN08129.1)
246373_at	2.47703	1.08099e-10	AT1G51860	leucine-rich repeat protein kinase, putative
267345_at	2.46845	1.18144e-10	AT2G44240	similar to unknown protein [Arabidopsis thaliana] (TAIR:AT2G44220.1); similar to unnamed protein product [Vitis vinifera] (GB:CAO67164.1); contains InterPro domain Protein of unknown function DUF239, plant (InterPro:IPR004314)
258201_at	2.46597	3.51479e-09	AT3G13910	similar to unknown protein [Arabidopsis thaliana] (TAIR:AT2G19460.1); similar to unknown [Populus trichocarpa] (GB:ABK95751.1)
258037_at	2.46533	2.96853e-09	AT3G21230	4CL5 (4-COUMARATE:COA LIGASE 5); 4-coumarate-CoA ligase
259550_at	2.46411	9.35517e-11	AT1G35230	AGP5 (ARABINOGALACTAN-PROTEIN 5)
264514_at	2.4593	2.06015e-10	AT1G09500	cinnamyl-alcohol dehydrogenase family / CAD family
260101_at	2.457	4.60561e-09	AT1G73260	trypsin and protease inhibitor family protein / Kunitz family protein
259293_at	2.45493	9.08742e-11	AT3G11580	DNA-binding protein, putative
252117_at	2.45408	3.38816e-11	AT3G51430	YLS2 (yellow-leaf-specific gene 2); strictosidine synthase
260327_at	2.44523	2.99253e-09	AT1G63840	zinc finger (C3HC4-type RING finger) family protein
261167_at	2.43656	7.76128e-10	AT1G04980	ATPDIL2-2 (PDI-LIKE 2-2); thiol-disulfide exchange intermediate
252908_at	2.42857	3.29594e-10	AT4G39670	glycolipid binding / glycolipid transporter
254234_at	2.42811	4.04833e-10	AT4G23680	major latex protein-related / MLP-related
248330_at	2.42137	5.49697e-09	AT5G52810	ornithine cyclodeaminase/mu-crystallin family protein
259489_at	2.41908	4.24808e-10	AT1G15790	similar to protein binding / transcription cofactor [Arabidopsis thaliana] (TAIR:AT1G15780.1); similar to Os08g0564800 [Oryza sativa (japonica cultivar-group)] (GB:NP_001062533.1); similar to hypothetical protein OsJ_027171 [Oryza sativa (japonica cultivar-group)] (GB:EAZ43688.1); similar to CTV.22 [Poncirus trifoliata] (GB:AAN62354.1)
263073_at	2.41648	1.31751e-10	AT2G17500	auxin efflux carrier family protein
247109_at	2.41441	4.82909e-08	AT5G65870	ATPSK5 (PHYTOSULFOKINE 5 PRECURSOR); growth factor
255406_at	2.41369	3.65784e-10	AT4G03450	ankyrin repeat family protein
262911_s_at	2.39755	2.11203e-08	AT1G59860;AT1G07400	[AT1G59860, 17.6 kDa class I heat shock protein (HSP17.6A-CI)];[AT1G07400, 17.8 kDa class I heat shock protein (HSP17.8-CI)]
265161_at	2.3962	2.19383e-10	AT1G30900	vacuolar sorting receptor, putative
267178_at	2.3922	2.00934e-10	AT2G37750	unknown protein
265471_at	2.39206	8.16148e-10	AT2G37130	peroxidase 21 (PER21) (P21) (PRXR5)
267483_at	2.38772	4.81463e-10	AT2G02810	ATUTR1/UTR1 (UDP-GALACTOSE TRANSPORTER 1); UDP-galactose transmembrane transporter/ UDP-glucose transmembrane transporter/ pyrimidine nucleotide sugar transmembrane transporter
249481_at	2.38767	3.83701e-10	AT5G38900	DSBA oxidoreductase family protein
265670_s_at	2.37987	5.45441e-09	AT2G32190;AT2G32210	[AT2G32190, similar to unknown protein [Arabidopsis thaliana] (TAIR:AT2G32210.1); similar to unknown [Populus trichocarpa] (GB:ABK92801.1); contains domain PD188784 (PD188784)];[AT2G32210, similar to unknown protein [Arabidopsis thaliana] (TAIR:AT2G32190.1); similar to unknown [Populus trichocarpa] (GB:ABK92801.1); contains domain PD188784 (PD188784)]
259841_at	2.37979	2.50804e-09	AT1G52200	similar to unknown protein [Arabidopsis thaliana] (TAIR:AT3G18470.1); similar to unnamed protein product [Vitis vinifera] (GB:CAO45876.1); contains InterPro domain Protein of unknown function Cys-rich (InterPro:IPR006461)
258158_at	2.37973	2.22901e-10	AT3G17790	ATACP5 (acid phosphatase 5); acid phosphatase/ protein serine/threonine phosphatase
255080_at	2.37938	6.41492e-08	AT4G09030	AGP10 (Arabinogalactan protein 10)
267500_s_at	2.37438	2.25805e-08	AT2G45510;AT2G44890	[AT2G45510, CYP704A2 (cytochrome P450, family 704, subfamily A, polypeptide 2); oxygen binding];[AT2G44890, CYP704A1 (cytochrome P450, family 704, subfamily A, polypeptide 1); oxygen binding]
256169_at	2.36501	4.37941e-09	AT1G51800	leucine-rich repeat protein kinase, putative
261899_at	2.36243	9.33905e-09	AT1G80820	CCR2 (CINNAMOYL COA REDUCTASE)
259272_at	2.35995	3.54505e-11	AT3G01290	band 7 family protein
245052_at	2.3557	1.70233e-10	AT2G26440	pectinesterase family protein
261005_at	2.35394	1.82078e-08	AT1G26420	FAD-binding domain-containing protein
248896_at	2.34904	3.13717e-09	AT5G46350	WRKY8 (WRKY DNA-binding protein 8); transcription factor
253401_at	2.34707	5.83222e-11	AT4G32870	similar to unknown protein [Arabidopsis thaliana] (TAIR:AT2G25770.2); similar to unknown protein [Arabidopsis thaliana] (TAIR:AT2G25770.1); similar to unknown [Populus trichocarpa x Populus deltoides] (GB:ABK96434.1); contains domain SSF55961 (SSF55961)
257763_s_at	2.34124	1.23255e-10	AT3G23120;AT3G23110	[AT3G23120, leucine-rich repeat family protein];[AT3G23110, disease resistance family protein]
266267_at	2.34123	9.35534e-11	AT2G29460	ATGSTU4 (GLUTATHIONE S-TRANSFERASE 22); glutathione transferase
260203_at	2.33917	1.26501e-10	AT1G52890	ANAC019 (Arabidopsis NAC domain containing protein 19); transcription factor
254271_at	2.33432	3.78915e-10	AT4G23150	protein kinase family protein
257100_at	2.32567	2.37054e-09	AT3G25010	disease resistance family protein
250793_at	2.32423	1.14869e-10	AT5G05600	oxidoreductase, 2OG-Fe(II) oxygenase family protein
264832_at	2.31804	5.02101e-09	AT1G03660	similar to ankyrin repeat family protein [Arabidopsis thaliana] (TAIR:AT1G03670.1); similar to unnamed protein product [Vitis vinifera] (GB:CAO23951.1); contains domain ANK REPEAT-CONTAINING (PTHR18958:SF80); contains domain ANKYRIN REPEAT-CONTAINING (PTHR18958)
253099_s_at	2.31708	5.45574e-11	AT4G37530;AT4G37520	[AT4G37530, peroxidase, putative];[AT4G37520, peroxidase 50 (PER50) (P50) (PRXR2)]
263179_at	2.31686	3.30473e-10	AT1G05710	ethylene-responsive protein, putative
260046_at	2.31575	4.25399e-09	AT1G73805	calmodulin binding
247882_at	2.31268	4.55842e-09	AT5G57785	unknown protein
256451_s_at	2.30644	1.02696e-10	AT1G75170	SEC14 cytosolic factor family protein / phosphoglyceride transfer family protein
246831_at	2.30463	9.1635e-11	AT5G26340	MSS1 (SUGAR TRANSPORT PROTEIN 13); carbohydrate transmembrane transporter/ hexose:hydrogen symporter/ high-affinity hydrogen:glucose symporter/ sugar:hydrogen ion symporter
254869_at	2.30172	7.04085e-09	AT4G11890	protein kinase family protein
248551_at	2.29604	5.73735e-11	AT5G50200	WR3 (WOUND-RESPONSIVE 3); nitrate transmembrane transporter
260978_at	2.29414	3.40081e-08	AT1G53540	17.6 kDa class I small heat shock protein (HSP17.6C-CI) (AA 1-156)
245329_at	2.29351	9.01188e-11	AT4G14365	zinc finger (C3HC4-type RING finger) family protein / ankyrin repeat family protein
256050_at	2.29185	1.55227e-10	AT1G07000	ATEXO70B2 (exocyst subunit EXO70 family protein B2); protein binding
259040_at	2.26485	2.86729e-10	AT3G09270	ATGSTU8 (Arabidopsis thaliana Glutathione S-transferase (class tau) 8); glutathione transferase
266150_s_at	2.26095	5.51722e-09	AT2G12290;AT4G19700	[AT2G12290, similar to protein binding / zinc ion binding [Arabidopsis thaliana] (TAIR:AT4G19700.1); similar to unknown [Populus trichocarpa] (GB:ABK94891.1)];[AT4G19700, protein binding / zinc ion binding]
250400_at	2.2598	6.87433e-10	AT5G10740	protein phosphatase 2C-related / PP2C-related
264580_at	2.25463	8.82096e-09	AT1G05340	similar to unknown protein [Arabidopsis thaliana] (TAIR:AT2G32210.1)
246099_at	2.25371	1.08169e-10	AT5G20230	ATBCB (ARABIDOPSIS BLUE-COPPER-BINDING PROTEIN); copper ion binding
262930_at	2.2509	9.06591e-08	AT1G65690	harpin-induced protein-related / HIN1-related / harpin-responsive protein-related
267288_at	2.2467	2.44263e-09	AT2G23680	stress-responsive protein, putative
256877_at	2.24273	7.92162e-10	AT3G26470	similar to ADR1-L1 (ADR1-LIKE 1), ATP binding / protein binding [Arabidopsis thaliana] (TAIR:AT4G33300.2); similar to ADR1-L1 (ADR1-LIKE 1), ATP binding / protein binding [Arabidopsis thaliana] (TAIR:AT4G33300.1); similar to unnamed protein product [Vitis vinifera] (GB:CAO61278.1); contains InterPro domain Disease resistance, plant (InterPro:IPR014011)
265189_at	2.24234	6.96457e-10	AT1G23840	similar to unknown protein [Arabidopsis thaliana] (TAIR:AT1G23830.1); similar to unnamed protein product [Vitis vinifera] (GB:CAO14801.1)
267436_at	2.23846	1.76062e-08	AT2G19190	FRK1 (FLG22-INDUCED RECEPTOR-LIKE KINASE 1); kinase
258787_at	2.23528	6.28357e-09	AT3G11840	U-box domain-containing protein
261269_at	2.22518	3.54208e-10	AT1G26690	emp24/gp25L/p24 family protein
266292_at	2.22232	1.66202e-10	AT2G29350	SAG13 (Senescence-associated gene 13); oxidoreductase
247717_at	2.21691	3.42479e-08	AT5G59320	LTP3 (LIPID TRANSFER PROTEIN 3); lipid binding
265276_at	2.21129	3.34617e-10	AT2G28400	similar to unknown protein [Arabidopsis thaliana] (TAIR:AT5G60680.1); similar to unnamed protein product [Vitis vinifera] (GB:CAO21845.1); contains InterPro domain Protein of unknown function DUF584 (InterPro:IPR007608)
252234_at	2.20891	1.19575e-10	AT3G49780	ATPSK4 (PHYTOSULFOKINE 4 PRECURSOR); growth factor
245266_at	2.20769	1.06286e-10	AT4G17070	peptidyl-prolyl cis-trans isomerase
251633_at	2.1953	6.2527e-07	AT3G57460	catalytic/ metal ion binding / metalloendopeptidase/ zinc ion binding
267496_at	2.18467	2.77761e-09	AT2G30550	lipase class 3 family protein
259850_at	2.18418	1.89828e-08	AT1G72240	similar to unknown protein [Arabidopsis thaliana] (TAIR:AT1G22470.1)
252345_at	2.18196	2.47337e-08	AT3G48640	similar to unknown protein [Arabidopsis thaliana] (TAIR:AT5G66670.2); similar to unknown protein [Arabidopsis thaliana] (TAIR:AT5G66670.1)
258809_at	2.17764	1.27199e-10	AT3G04070	ANAC047 (Arabidopsis NAC domain containing protein 47); transcription factor
262671_at	2.17323	3.20793e-09	AT1G76040	CPK29 (calcium-dependent protein kinase 29); calmodulin-dependent protein kinase/ kinase
258894_at	2.1732	4.8535e-08	AT3G05650	disease resistance family protein
260568_at	2.17307	3.10418e-10	AT2G43570	chitinase, putative
260391_at	2.16865	1.75978e-08	AT1G74020	SS2 (STRICTOSIDINE SYNTHASE 2); strictosidine synthase
248686_at	2.1679	2.70796e-09	AT5G48540	33 kDa secretory protein-related
249096_at	2.16509	1.26077e-08	AT5G43910	pfkB-type carbohydrate kinase family protein
254387_at	2.16479	4.25034e-10	AT4G21850	methionine sulfoxide reductase domain-containing protein / SeIR domain-containing protein
260648_at	2.16263	1.14309e-09	AT1G08050	zinc finger (C3HC4-type RING finger) family protein
246214_at	2.15521	1.04841e-09	AT4G36988;AT4G36990	[AT4G36988, CPuORF49 (Conserved peptide upstream open reading frame 49)];[AT4G36990, HSF4 (HEAT SHOCK FACTOR 4); DNA binding / transcription factor]
264005_at	2.15387	5.85332e-10	AT2G22470	AGP2 (ARABINOGALACTAN-PROTEIN 2)
266017_at	2.15067	4.12071e-10	AT2G18690	similar to unknown protein [Arabidopsis thaliana] (TAIR:AT2G18680.1); similar to hypothetical protein OsI_029427 [Oryza sativa (indica cultivar-group)] (GB:EAZ08195.1)
266142_at	2.15038	1.87464e-10	AT2G39030	GCN5-related N-acetyltransferase (GNAT) family protein
267181_at	2.1496	1.6734e-09	AT2G37760	aldo/keto reductase family protein
258498_at	2.14552	4.13302e-10	AT3G02480	ABA-responsive protein-related
254231_at	2.143	4.49385e-09	AT4G23810	WRKY53 (WRKY DNA-binding protein 53); DNA binding / protein binding / transcription activator/ transcription factor
259385_at	2.13986	3.72074e-10	AT1G13470	similar to unknown protein [Arabidopsis thaliana] (TAIR:AT1G13520.1); similar to unnamed protein product [Vitis vinifera] (GB:CAO42040.1); contains InterPro domain Protein of unknown function DUF1262 (InterPro:IPR010683)
251370_at	2.13123	5.47074e-10	AT3G60450	similar to unknown protein [Arabidopsis thaliana] (TAIR:AT3G60440.1); similar to unnamed protein product [Vitis vinifera] (GB:CAO70569.1); contains InterPro domain Phosphoglycerate mutase (InterPro:IPR013078); contains InterPro domain PRIB5 (InterPro:IPR012398)
266168_at	2.12759	3.5918e-10	AT2G38870	protease inhibitor, putative
250199_at	2.12578	2.25092e-08	AT5G14180	MPL1 (MYZUS PERSICAE-INDUCED LIPASE 1); catalytic
265658_at	2.1235	1.39966e-09	AT2G13810	ALD1 (AGD2-LIKE DEFENSE RESPONSE PROTEIN1); transaminase
260117_at	2.11987	2.13522e-08	AT1G33950	avirulence-responsive family protein / avirulence induced gene (AIG1) family protein
260068_at	2.11603	1.40731e-07	AT1G73805	calmodulin binding
259911_at	2.11532	2.17582e-10	AT1G72680	cinnamyl-alcohol dehydrogenase, putative
264362_at	2.11416	9.05727e-09	AT1G03290	similar to unknown protein [Arabidopsis thaliana] (TAIR:AT4G02880.1); similar to unnamed protein product [Vitis vinifera] (GB:CAO22500.1); contains InterPro domain UBA-like (InterPro:IPR009060)
254423_at	2.10415	5.23162e-09	AT4G21610	LOL2 (LSD ONE LIKE 2); transcription factor
245528_at	2.10359	1.33932e-09	AT4G15530	PPDK (PYRUVATE ORTHOPHOSPHATE DIKINASE); kinase/ pyruvate, phosphate dikinase
254255_at	2.09955	7.67121e-08	AT4G23220	protein kinase family protein
255479_at	2.09826	1.63946e-10	AT4G02380	SAG21 (SENESCENCE-ASSOCIATED GENE 21)
254447_at	2.093	6.8912e-09	AT4G20860	FAD-binding domain-containing protein
264148_at	2.09183	2.04191e-09	AT1G02220	ANAC003 (Arabidopsis NAC domain containing protein 3); transcription factor
262118_at	2.09117	7.86335e-10	AT1G02850	glycosyl hydrolase family 1 protein
259598_at	2.08986	1.894e-10	AT1G27980	pyridoxal-dependent decarboxylase family protein
260943_at	2.08959	1.91187e-10	AT1G45145	ATTRX5 (thioredoxin H-type 5); thiol-disulfide exchange intermediate
256787_at	2.08448	7.41484e-10	AT3G13790	ATBFRUCT1/ATCWINV1 (ARABIDOPSIS THALIANA CELL WALL INVERTASE 1); beta-fructofuranosidase/ hydrolase, hydrolyzing O-glycosyl compounds
254093_at	2.08068	5.31049e-10	AT4G25110	ATMC2 (METACASPASE 2); caspase
261934_at	2.07245	5.66956e-10	AT1G22400	ATUGT85A1/UGT85A1 (UDP-GLUCOSYL TRANSFERASE 85A1); UDP-glycosyltransferase/ glucuronosyltransferase/ transferase, transferring glycosyl groups / transferase, transferring hexosyl groups
257185_at	2.06854	3.99955e-09	AT3G13100	ATMRP7 (Arabidopsis thaliana multidrug resistance-associated protein 7)
255430_at	2.06462	3.18529e-10	AT4G03320	TIC20-IV (TRANSLOCON AT THE INNER ENVELOPE MEMBRANE OF CHLOROPLASTS 20-IV); P-P-bond-hydrolysis-driven protein transmembrane transporter
245757_at	2.06038	2.44314e-10	AT1G35140	PHI-1 (PHOSPHATE-INDUCED 1)
247723_at	2.05738	1.45013e-09	AT5G59220	protein phosphatase 2C, putative / PP2C, putative
262092_at	2.05738	7.5752e-10	AT1G56150	auxin-responsive family protein
267393_at	2.05649	1.27973e-08	AT2G44500	similar to unknown protein [Arabidopsis thaliana] (TAIR:AT3G07900.1); similar to unnamed protein product [Vitis vinifera] (GB:CAO15104.1); contains InterPro domain Protein of unknown function DUF246, plant (InterPro:IPR004348)
265067_at	2.05379	8.72701e-10	AT1G03850	glutaredoxin family protein
266156_at	2.05225	1.37183e-07	AT2G28110	FRA8 (FRAGILE FIBER8); transferase
260225_at	2.04979	2.40705e-09	AT1G74590	ATGSTU10 (Arabidopsis thaliana Glutathione S-transferase (class tau) 10); glutathione transferase
256883_at	2.04644	2.46917e-08	AT3G26440	similar to unknown protein [Arabidopsis thaliana] (TAIR:AT1G13000.2); similar to unknown protein [Arabidopsis thaliana] (TAIR:AT1G13000.1); similar to unnamed protein product [Vitis vinifera] (GB:CAO42517.1); contains InterPro domain Protein of unknown function DUF707 (InterPro:IPR007877)
266835_at	2.04594	5.31839e-10	AT2G29990	NDA2 (ALTERNATIVE NAD(P)H DEHYDROGENASE 2); NADH dehydrogenase
265674_at	2.04269	3.23663e-08	no_match	no_match
248276_at	2.04133	9.05844e-10	AT5G53550	YSL3 (YELLOW STRIPE LIKE 3); oligopeptide transporter
262947_at	2.03463	1.16076e-08	AT1G75750	GASA1 (GAST1 PROTEIN HOMOLOG 1)
246055_at	2.02952	3.30784e-10	AT5G08380	ATAGAL1 (ARABIDOPSIS THALIANA ALPHA-GALACTOSIDASE 1); alpha-galactosidase
258984_at	2.02716	1.41175e-09	AT3G08970	DNAJ heat shock N-terminal domain-containing protein
266247_at	2.02421	8.06741e-10	AT2G27660	DC1 domain-containing protein
262137_at	2.0223	3.41656e-08	AT1G77920	bZIP family transcription factor
251739_at	2.02021	2.07673e-10	AT3G56170	CAN (CA-2+ DEPENDENT NUCLEASE); nuclease
266070_at	2.0186	7.75414e-10	AT2G18660	EXLB3 (EXPANSIN-LIKE B3 PRECURSOR)
257262_at	2.01653	6.30962e-10	AT3G21890	zinc finger (B-box type) family protein
267147_at	2.0164	2.2042e-09	AT2G38240	oxidoreductase, 2OG-Fe(II) oxygenase family protein
254741_s_at	2.01268	9.72054e-10	AT4G13920;AT4G13900	[AT4G13920, disease resistance family protein / LRR family protein];[AT4G13900, pseudogene, similar to NL0D, contains leucine rich-repeat domains Pfam:PF00560, INTERPRO:IPR001611; similar to Cf-4A protein (Lycopersicon esculentum) gi|3097197|emb|CAA73187; blastp match of 33% identity and 2.9e-93 P-value to GP|4235641|gb|AAD13301.1||AF119040 NL0D {Lycopersicon esculentum}]
251970_at	2.00986	1.69757e-09	AT3G53150	UGT73D1 (UDP-GLUCOSYL TRANSFERASE 73D1); UDP-glycosyltransferase
249494_at	2.00377	9.01544e-09	AT5G39050	transferase family protein
262275_at	2.00286	2.83016e-07	AT1G68710	haloacid dehalogenase-like hydrolase family protein
252984_at	2.00234	1.49283e-09	AT4G37990	ELI3-2 (ELICITOR-ACTIVATED GENE 3)
248134_at	1.99769	5.69713e-09	AT5G54860	integral membrane transporter family protein
262082_s_at	1.98277	3.59349e-09	AT1G56140;AT1G56130;AT1G56120	[AT1G56140, leucine-rich repeat family protein / protein kinase family protein];[AT1G56130, leucine-rich repeat family protein / protein kinase family protein];[AT1G56120, leucine-rich repeat family protein / protein kinase family protein]
266993_at	1.98263	4.16555e-10	AT2G39210	nodulin family protein
247314_at	1.98162	3.15798e-09	AT5G64000	SAL2; 3'(2'),5'-bisphosphate nucleotidase/ inositol or phosphatidylinositol phosphatase
264685_at	1.97613	1.70248e-08	AT1G65610	ATGH9A2/KOR2 (ARABIDOPSIS THALIANA GLYCOSYL HYDROLASE 9A2); hydrolase, hydrolyzing O-glycosyl compounds
260601_at	1.97399	3.14455e-10	AT1G55910	ZIP11 (ZINC TRANSPORTER 11 PRECURSOR); cation transmembrane transporter/ metal ion transmembrane transporter
260900_s_at	1.97054	2.89692e-10	AT1G21400;AT5G34780	[AT1G21400, 2-oxoisovalerate dehydrogenase, putative / 3-methyl-2-oxobutanoate dehydrogenase, putative / branched-chain alpha-keto acid dehydrogenase E1 alpha subunit, putative];[AT5G34780, dehydrogenase E1 component family protein]
256576_at	1.96498	4.29373e-08	AT3G28210	PMZ; zinc ion binding
249974_at	1.96077	7.11328e-09	AT5G18780	F-box family protein
247440_at	1.96069	6.22427e-09	AT5G62680	proton-dependent oligopeptide transport (POT) family protein
247740_at	1.96028	1.35928e-07	AT5G58940	CRCK1 (CALMODULIN-BINDING RECEPTOR-LIKE CYTOPLASMIC KINASE 1); kinase
267246_at	1.95631	4.11845e-10	AT2G30250	WRKY25 (WRKY DNA-binding protein 25); transcription factor
254889_at	1.95582	2.85149e-08	AT4G11650	ATOSM34 (OSMOTIN 34)
262832_s_at	1.95512	8.94192e-10	AT1G14870;AT1G14880	[AT1G14870, Identical to Uncharacterized protein At1g14870 [Arabidopsis Thaliana] (GB:Q9LQU4); similar to unknown protein [Arabidopsis thaliana] (TAIR:AT5G35525.1); similar to unnamed protein product [Vitis vinifera] (GB:CAO42338.1); contains InterPro domain Aspartic acid and asparagine hydroxylation site (InterPro:IPR000152); contains InterPro domain Protein of unknown function Cys-rich (InterPr…
261413_at	1.95499	4.42058e-09	AT1G07630	PLL5 (POL-like 5); protein serine/threonine phosphatase
248970_at	1.95351	4.28829e-10	AT5G45380	sodium:solute symporter family protein
252346_at	1.95248	1.24314e-07	AT3G48650	pseudogene, At14a-related protein, similar to At14a (GI:11994571 and GI:11994573) (Arabidopsis thaliana)
262237_at	1.95243	1.34609e-09	AT1G48320	thioesterase family protein
257535_at	1.9464	4.2653e-08	AT3G09490	chloroplast lumen common family protein
249454_at	1.94621	5.4987e-10	AT5G39520	similar to unknown protein [Arabidopsis thaliana] (TAIR:AT5G39530.1); similar to unnamed protein product [Vitis vinifera] (GB:CAO15021.1)
252511_at	1.94485	1.41852e-07	AT3G46280	protein kinase-related
258259_s_at	1.94466	1.32725e-09	AT3G26820;AT3G26840	[AT3G26820, esterase/lipase/thioesterase family protein];[AT3G26840, esterase/lipase/thioesterase family protein]
263374_at	1.94272	4.30147e-09	AT2G20560	DNAJ heat shock family protein
246524_at	1.9399	2.72162e-08	AT5G15860	ATPCME (PRENYLCYSTEINE METHYLESTERASE); prenylcysteine methylesterase
259757_at	1.93967	1.1864e-07	AT1G77510	ATPDIL1-2 (PDI-LIKE 1-2); protein disulfide isomerase
255904_at	1.93454	8.47133e-10	AT1G17860	trypsin and protease inhibitor family protein / Kunitz family protein
255599_at	1.93301	3.85625e-08	AT4G01010	ATCNGC13 (cyclic nucleotide gated channel 13); calmodulin binding / cyclic nucleotide binding / ion channel
249806_at	1.93277	1.79651e-08	AT5G23850	similar to unknown protein [Arabidopsis thaliana] (TAIR:AT3G48980.1); similar to unnamed protein product [Vitis vinifera] (GB:CAO17250.1); contains InterPro domain Protein of unknown function DUF821, CAP10-like (InterPro:IPR008539); contains InterPro domain Lipopolysaccharide-modifying protein (InterPro:IPR006598)
267300_at	1.92999	9.46871e-09	AT2G30140	UDP-glucoronosyl/UDP-glucosyl transferase family protein
246197_at	1.92199	3.01133e-08	AT4G37010	caltractin, putative / centrin, putative
254265_s_at	1.91115	6.53991e-10	AT4G23140;AT4G23160	[AT4G23140, CRK6 (CYSTEINE-RICH RLK 6); kinase];[AT4G23160, protein kinase family protein]
265597_at	1.91068	1.54902e-07	AT2G20142	transmembrane receptor
259058_at	1.90705	1.37372e-09	AT3G03470	CYP89A9 (cytochrome P450, family 87, subfamily A, polypeptide 9); oxygen binding
258941_at	1.90588	9.30743e-07	AT3G09940	ATMDAR3/MDHAR (MONODEHYDROASCORBATE REDUCTASE); monodehydroascorbate reductase (NADH)
265837_at	1.9058	2.0991e-09	AT2G14560	similar to unknown protein [Arabidopsis thaliana] (TAIR:AT1G33840.1); similar to unnamed protein product [Vitis vinifera] (GB:CAO48825.1); contains InterPro domain Protein of unknown function DUF567 (InterPro:IPR007612)
262607_at	1.90389	2.13462e-09	AT1G13990	similar to unnamed protein product [Vitis vinifera] (GB:CAO68469.1)
248037_at	1.90179	1.89312e-08	AT5G55930	ATOPT1 (oligopeptide transporter 1); oligopeptide transporter
253103_at	1.90051	3.83481e-08	AT4G36110	auxin-responsive protein, putative
251272_at	1.89741	1.08022e-08	AT3G61890	ATHB-12 (ARABIDOPSIS THALIANA HOMEOBOX PROTEIN 12); transcription factor
252076_at	1.89459	7.15349e-10	AT3G51660	macrophage migration inhibitory factor family protein / MIF family protein
254784_at	1.88916	6.29913e-10	AT4G12720	AtNUDT7 (ARABIDOPSIS THALIANA NUDIX HYDROLASE HOMOLOG 7); hydrolase/ nucleoside-diphosphatase
261485_at	1.88257	1.35894e-09	AT1G14360	ATUTR3/UTR3 (UDP-GALACTOSE TRANSPORTER 3); pyrimidine nucleotide sugar transmembrane transporter
249264_s_at	1.8798	9.10912e-09	AT5G41750;AT5G41740	[AT5G41750, disease resistance protein (TIR-NBS-LRR class), putative];[AT5G41740, disease resistance protein (TIR-NBS-LRR class), putative]
246370_at	1.87833	9.33881e-08	AT1G51920	unknown protein
257835_at	1.87771	2.81659e-06	AT3G25180	CYP82G1 (cytochrome P450, family 82, subfamily G, polypeptide 1); oxygen binding
249375_at	1.87757	1.29952e-09	AT5G40730	AGP24 (ARABINOGALACTAN PROTEIN 24)
257774_at	1.87275	2.79425e-08	AT3G29250	oxidoreductase
267567_at	1.87264	8.13654e-10	AT2G30770	CYP71A13 (CYTOCHROME P450, FAMILY 71, SUBFAMILY A, POLYPEPTIDE 13); indoleacetaldoxime dehydratase/ oxygen binding
256425_at	1.87077	1.48369e-09	AT1G33560	ADR1 (ACTIVATED DISEASE RESISTANCE 1)
260401_at	1.87028	1.58919e-09	AT1G69840	band 7 family protein
246401_at	1.87014	3.82962e-08	AT1G57560	AtMYB50 (myb domain protein 50); DNA binding / transcription factor
261161_at	1.8663	2.97081e-09	AT1G34420	leucine-rich repeat family protein / protein kinase family protein
245611_at	1.86305	1.81735e-09	AT4G14390	ankyrin repeat family protein
260546_at	1.85725	5.14951e-09	AT2G43520	ATTI2 (ARABIDOPSIS THALIANA TRYPSIN INHIBITOR PROTEIN 2); trypsin inhibitor
248169_at	1.85423	2.12784e-09	AT5G54610	ANK (ANKYRIN); protein binding
260728_at	1.85144	1.43434e-08	AT1G48210	serine/threonine protein kinase, putative
247570_at	1.85041	1.54038e-08	AT5G61250	ATGUS1 (ARABIDOPSIS THALIANA GLUCURONIDASE 1); beta-glucuronidase
267380_at	1.84809	3.41794e-08	AT2G26170	CYP711A1 (MORE AXILLARY BRANCHES 1); oxygen binding
267412_at	1.84401	1.64358e-07	AT2G34940	vacuolar sorting receptor, putative
256569_at	1.84022	7.21002e-09	AT3G19550	similar to hypothetical protein [Vitis vinifera] (GB:CAN60715.1)
249372_at	1.8402	5.62829e-09	AT5G40760	G6PD6 (GLUCOSE-6-PHOSPHATE DEHYDROGENASE 6); glucose-6-phosphate dehydrogenase
259992_at	1.83858	2.11884e-08	AT1G67970	AT-HSFA8 (Arabidopsis thaliana heat shock transcription factor A8); DNA binding / transcription factor
257139_at	1.83614	4.64882e-09	AT3G28890	leucine-rich repeat family protein
256911_at	1.83445	2.89447e-09	AT3G24090	transaminase
261339_at	1.8338	2.83314e-07	AT1G35710	leucine-rich repeat transmembrane protein kinase, putative
262408_at	1.8311	7.62777e-09	AT1G34750	protein phosphatase 2C, putative / PP2C, putative
246260_at	1.83109	1.70485e-08	AT1G31820	amino acid permease family protein
247493_at	1.82942	1.34803e-08	AT5G61900	BON1 (BONZAI1); calcium-dependent phospholipid binding
260408_at	1.82916	1.50153e-08	AT1G69880	ATH8 (thioredoxin H-type 8); thiol-disulfide exchange intermediate
247835_at	1.82726	3.38344e-08	AT5G57910	similar to unknown protein [Arabidopsis thaliana] (TAIR:AT4G30630.1); similar to unnamed protein product [Vitis vinifera] (GB:CAO66657.1)
248327_at	1.82009	5.85336e-09	AT5G52750	heavy-metal-associated domain-containing protein
262177_at	1.8198	2.124e-09	AT1G74710	ICS1 (ISOCHORISMATE SYNTHASEI); isochorismate synthase
265943_at	1.81496	4.41816e-08	AT2G19570	CDA1 (CYTIDINE DEAMINASE 1)
256256_at	1.81482	6.20898e-09	AT3G11230	yippee family protein
257591_at	1.81303	9.31777e-07	AT3G24900	disease resistance family protein / LRR family protein
257314_at	1.8128	3.51606e-09	AT3G26590	MATE efflux family protein
253636_at	1.81175	2.43597e-07	AT4G30500	similar to unknown protein [Arabidopsis thaliana] (TAIR:AT2G23940.1); similar to unnamed protein product [Vitis vinifera] (GB:CAO22157.1); contains InterPro domain Protein of unknown function DUF788 (InterPro:IPR008506)
266371_at	1.81131	2.40662e-09	AT2G41410	calmodulin, putative
251705_at	1.80753	8.10829e-10	AT3G56400	WRKY70 (WRKY DNA-binding protein 70); transcription factor
245854_at	1.80662	3.06488e-09	AT5G13490	AAC2 (ADP/ATP CARRIER 2); ATP:ADP antiporter/ binding
246238_at	1.8059	6.43611e-08	AT4G36670	mannitol transporter, putative
259553_x_at	1.80508	2.77188e-08	AT1G21310	ATEXT3 (EXTENSIN 3); structural constituent of cell wall
248335_at	1.79948	2.64927e-08	AT5G52450	MATE efflux protein-related
266181_at	1.79938	4.24697e-09	AT2G02390	ATGSTZ1 (GLUTATHIONE S-TRANSFERASE 18); glutathione transferase
252200_at	1.79861	2.3561e-08	AT3G50280	transferase family protein
263183_at	1.79294	5.43248e-09	AT1G05570	CALS1 (CALLOSE SYNTHASE 1); transferase, transferring glycosyl groups
245513_at	1.79085	6.1777e-08	AT4G15780	ATVAMP724 (Arabidopsis thaliana vesicle-associated membrane protein 724)
256522_at	1.79021	1.16749e-09	AT1G66160	U-box domain-containing protein
264223_s_at	1.78991	9.76015e-09	AT3G16030	CES101 (CALLUS EXPRESSION OF RBCS 101); carbohydrate binding / kinase
248698_at	1.7879	3.67981e-09	AT5G48380	leucine-rich repeat family protein / protein kinase family protein
264506_at	1.78666	9.82365e-09	AT1G09560	GLP5 (GERMIN-LIKE PROTEIN 5); manganese ion binding / metal ion binding / nutrient reservoir
247800_at	1.78413	1.17513e-08	AT5G58570	unknown protein
266098_at	1.78406	1.40937e-08	AT2G37870	protease inhibitor/seed storage/lipid transfer protein (LTP) family protein
266238_at	1.78309	1.63568e-09	AT2G29400	TOPP1 (TYPE ONE PROTEIN PHOSPHATASE 1); protein serine/threonine phosphatase
264592_at	1.7729	5.39505e-09	AT2G17720	oxidoreductase, 2OG-Fe(II) oxygenase family protein
249777_at	1.77277	1.29366e-09	AT5G24210	lipase class 3 family protein
245385_at	1.77086	8.62134e-10	AT4G14020	rapid alkalinization factor (RALF) family protein
253776_at	1.76963	8.31292e-09	AT4G28390	AAC3 (ADP/ATP CARRIER 3); ATP:ADP antiporter/ binding
264767_at	1.76956	3.22085e-07	AT1G61380	S-locus protein kinase, putative
249626_at	1.76121	4.00014e-08	AT5G37540	aspartyl protease family protein
264923_s_at	1.75617	8.11128e-07	AT1G65970;AT1G60740	[AT1G65970, TPX2 (THIOREDOXIN-DEPENDENT PEROXIDASE 2); antioxidant];[AT1G60740, peroxiredoxin type 2, putative]
260553_at	1.75615	2.31422e-07	AT2G41800	similar to unknown protein [Arabidopsis thaliana] (TAIR:AT2G41810.1); similar to unnamed protein product [Vitis vinifera] (GB:CAO23583.1); similar to hypothetical protein [Vitis vinifera] (GB:CAN80832.1); contains InterPro domain Protein of unknown function DUF642 (InterPro:IPR006946); contains InterPro domain Galactose-binding like (InterPro:IPR008979)
253992_at	1.75578	1.77017e-07	AT4G26060	similar to unknown protein [Arabidopsis thaliana] (TAIR:AT5G57060.1); similar to unnamed protein product [Vitis vinifera] (GB:CAO65021.1); contains domain PTHR10052 (PTHR10052); contains domain PTHR10052:SF2 (PTHR10052:SF2)
252403_at	1.75507	4.93656e-09	AT3G48080	lipase class 3 family protein / disease resistance protein-related
247780_at	1.74823	1.26213e-06	AT5G58770	dehydrodolichyl diphosphate synthase, putative / DEDOL-PP synthase, putative
267546_at	1.74793	1.36224e-08	AT2G32680	disease resistance family protein
248676_at	1.74389	2.19584e-08	AT5G48850	male sterility MS5 family protein
246600_at	1.74224	4.97327e-09	AT5G14930	SAG101 (SENESCENCE-ASSOCIATED GENE 101); triacylglycerol lipase
250477_at	1.74212	2.73538e-06	AT5G10190	transporter-related
253687_at	1.74071	2.66633e-09	AT4G29520	similar to unnamed protein product [Vitis vinifera] (GB:CAO65389.1); contains InterPro domain Saposin B (InterPro:IPR008139)
250423_s_at	1.73844	1.17345e-07	AT5G10600;AT5G10610	[AT5G10600, CYP81K2 (cytochrome P450, family 81, subfamily K, polypeptide 2); oxygen binding];[AT5G10610, CYP81K1 (cytochrome P450, family 81, subfamily K, polypeptide 1); oxygen binding]
254242_at	1.73245	1.61822e-06	AT4G23200	protein kinase family protein
246607_at	1.73228	1.77206e-07	AT5G35370	carbohydrate binding / kinase
259403_at	1.72919	1.72083e-09	AT1G17745	PGDH (3-PHOSPHOGLYCERATE DEHYDROGENASE); phosphoglycerate dehydrogenase
245932_at	1.72791	3.72505e-08	AT5G09290	3'(2'),5'-bisphosphate nucleotidase, putative / inositol polyphosphate 1-phosphatase, putative
252383_at	1.7267	3.23874e-09	AT3G47780	ATATH6 (ABC2 homolog 6); ATPase, coupled to transmembrane movement of substances
262910_at	1.72218	1.64991e-08	AT1G59710	similar to unknown protein [Arabidopsis thaliana] (TAIR:AT1G27100.1); similar to unknown [Populus trichocarpa] (GB:ABK94560.1); contains InterPro domain Protein of unknown function DUF569 (InterPro:IPR007679); contains InterPro domain Actin-crosslinking proteins (InterPro:IPR008999)
253987_at	1.71847	1.50488e-08	AT4G26270	phosphofructokinase family protein
249910_at	1.71799	2.50003e-08	AT5G22630	ADT5 (AROGENATE DEHYDRATASE 5); arogenate dehydratase/ prephenate dehydratase
247487_at	1.71705	4.44872e-09	AT5G62150	peptidoglycan-binding LysM domain-containing protein
258362_at	1.71416	4.72537e-07	AT3G14280	similar to hypothetical protein [Vitis vinifera] (GB:CAN62135.1)
262887_at	1.71088	1.83595e-07	AT1G14780	similar to unknown protein [Arabidopsis thaliana] (TAIR:AT4G24290.2); similar to unnamed protein product [Vitis vinifera] (GB:CAO42380.1); contains InterPro domain Membrane attack complex component/perforin/complement C9 (InterPro:IPR001862)
258133_at	1.70958	1.01378e-07	AT3G24500	ATMBF1C/MBF1C (MULTIPROTEIN BRIDGING FACTOR 1C); DNA binding / transcription coactivator/ transcription factor
251182_at	1.70557	2.61529e-09	AT3G62600	DNAJ heat shock family protein
252740_at	1.70385	6.19425e-08	AT3G43270	pectinesterase family protein
250435_at	1.6967	1.75301e-09	AT5G10380	zinc finger (C3HC4-type RING finger) family protein
245200_at	1.69574	8.85382e-09	AT1G67850	similar to unknown protein [Arabidopsis thaliana] (TAIR:AT1G13000.2); similar to unknown protein [Arabidopsis thaliana] (TAIR:AT1G13000.1); similar to unnamed protein product [Vitis vinifera] (GB:CAO42517.1); contains InterPro domain Protein of unknown function DUF707 (InterPro:IPR007877)
260211_at	1.69542	2.14352e-07	AT1G74440	similar to unknown protein [Arabidopsis thaliana] (TAIR:AT1G18720.1); similar to unknown [Populus trichocarpa] (GB:ABK94463.1); similar to hypothetical protein [Vitis vinifera] (GB:CAN69808.1); contains InterPro domain Protein of unknown function DUF962 (InterPro:IPR009305)
255844_at	1.69525	1.81523e-07	AT2G33580	protein kinase family protein / peptidoglycan-binding LysM domain-containing protein
251790_at	1.69302	1.76198e-08	AT3G55470	C2 domain-containing protein
267028_at	1.69299	8.58354e-09	AT2G38470	WRKY33 (WRKY DNA-binding protein 33); transcription factor
257624_at	1.69205	1.75313e-07	AT3G26220	CYP71B3 (cytochrome P450, family 71, subfamily B, polypeptide 3); oxygen binding
261895_at	1.6883	1.02394e-08	AT1G80830	NRAMP1 (NRAMP metal ion transporter 1); manganese ion transmembrane transporter/ metal ion transmembrane transporter
263135_at	1.68583	1.02959e-07	AT1G78550	oxidoreductase, 2OG-Fe(II) oxygenase family protein
252587_at	1.68456	7.26304e-09	AT3G45620	transducin family protein / WD-40 repeat family protein
253414_at	1.68099	2.30689e-09	AT4G33050	EDA39 (embryo sac development arrest 39); calmodulin binding
254266_at	1.68094	2.53905e-08	AT4G23130	CRK5 (CYSTEINE-RICH RLK5); kinase
254723_at	1.67989	1.2424e-08	AT4G13510	AMT1;1 (AMMONIUM TRANSPORT 1); ammonium transmembrane transporter
260899_at	1.67979	3.20426e-09	AT1G21370	similar to unnamed protein product [Vitis vinifera] (GB:CAO60871.1)
255319_at	1.67611	7.55352e-06	AT4G04220	disease resistance family protein
255590_at	1.676	6.01816e-09	AT4G01610	cathepsin B-like cysteine protease, putative
255596_at	1.67567	3.46623e-07	AT4G01720	WRKY47 (WRKY DNA-binding protein 47); transcription factor
266368_at	1.67474	4.59994e-09	AT2G41380	embryo-abundant protein-related
256793_at	1.67367	1.59761e-08	AT3G22160	VQ motif-containing protein
264648_at	1.67362	1.09246e-07	AT1G09080	BIP3; ATP binding
246327_at	1.67241	1.04793e-08	AT1G16670	protein kinase family protein
262703_at	1.67224	4.18611e-08	AT1G16510	auxin-responsive family protein
255787_at	1.66847	1.39413e-06	AT2G33590	cinnamoyl-CoA reductase family
256589_at	1.66744	8.195e-07	AT3G28740	cytochrome P450 family protein
256170_at	1.66567	1.93383e-08	AT1G51790	kinase
252437_at	1.66148	1.40457e-08	AT3G47380	invertase/pectin methylesterase inhibitor family protein
252981_at	1.65457	8.08809e-08	AT4G38260	similar to unknown protein [Arabidopsis thaliana] (TAIR:AT1G20740.1); similar to unnamed protein product [Vitis vinifera] (GB:CAO47527.1); contains InterPro domain Protein of unknown function DUF833 (InterPro:IPR008551)
251840_at	1.65432	4.13009e-09	AT3G54960	ATPDIL1-3 (PDI-LIKE 1-3); thiol-disulfide exchange intermediate
260744_at	1.65363	1.18426e-06	AT1G15010	similar to unknown protein [Arabidopsis thaliana] (TAIR:AT2G01300.1); similar to unnamed protein product [Vitis vinifera] (GB:CAO42242.1)
255148_at	1.65184	8.90829e-09	AT4G08470	MAPKKK10 (Mitogen-activated protein kinase kinase kinase 10); kinase
266901_at	1.64986	4.50271e-07	AT2G34600	JAZ7/TIFY5B (JASMONATE-ZIM-DOMAIN PROTEIN 7)
263935_at	1.64974	3.06799e-07	AT2G35930	U-box domain-containing protein
250644_at	1.64878	3.37772e-06	AT5G06750	protein phosphatase 2C family protein / PP2C family protein
254262_at	1.64725	2.07359e-09	AT4G23470	hydroxyproline-rich glycoprotein family protein
245566_at	1.64357	1.38336e-08	AT4G14610	pseudogene, disease resistance protein (CC-NBS-LRR class), putative, domain signature CC-NBS-LRR exists, suggestive of a disease resistance protein.; blastp match of 45% identity and 2.2e-162 P-value to GP|24461866|gb|AAN62353.1|AF506028_20|AF506028 NBS-LRR type disease resistance protein {Poncirus trifoliata}
256183_at	1.64205	7.90381e-09	AT1G51660	ATMKK4 (MITOGEN-ACTIVATED PROTEIN KINASE KINASE 4); MAP kinase kinase/ kinase
246422_at	1.64148	2.08737e-08	AT5G17060	ATARFB1B; GTP binding
252450_s_at	1.63711	1.89359e-08	AT3G47090;AT3G47580	[AT3G47090, leucine-rich repeat transmembrane protein kinase, putative];[AT3G47580, leucine-rich repeat transmembrane protein kinase, putative]
254624_at	1.63378	2.83825e-08	AT4G18580	unknown protein
255872_at	1.63135	1.65019e-08	AT2G30360	CIPK11 (SOS3-INTERACTING PROTEIN 4); kinase
251930_at	1.63061	1.33819e-07	AT3G53780	rhomboid family protein
264355_at	1.62833	3.26551e-08	AT1G03210	phenazine biosynthesis PhzC/PhzF family protein
264867_at	1.62732	4.47254e-08	AT1G24150	ATFH4/FH4 (FORMIN HOMOLOGUE 4); actin binding / protein binding
249983_at	1.62669	9.52727e-06	AT5G18470	curculin-like (mannose-binding) lectin family protein
252373_at	1.62606	6.10946e-08	AT3G48090	EDS1 (ENHANCED DISEASE SUSCEPTIBILITY 1); signal transducer/ triacylglycerol lipase
247266_at	1.62537	3.76997e-07	AT5G64570	XYL4 (beta-xylosidase 4); hydrolase, hydrolyzing O-glycosyl compounds
265868_at	1.62492	2.38192e-09	AT2G01650	PUX2 (PLANT UBX DOMAIN-CONTAINING PROTEIN 2); nucleic acid binding / zinc ion binding
252309_at	1.62211	7.4171e-07	AT3G49340	cysteine proteinase, putative
249719_at	1.62204	1.75268e-08	AT5G35735	auxin-responsive family protein
246749_at	1.62199	7.90972e-07	AT5G27830	similar to hypothetical protein [Vitis vinifera] (GB:CAN74239.1); contains InterPro domain Folate receptor (InterPro:IPR004269)
267592_at	1.62142	8.50604e-08	AT2G39710	aspartyl protease family protein
257377_at	1.61965	6.93743e-09	AT2G28890	PLL4 (POLTERGEIST LIKE 4); protein serine/threonine phosphatase
253915_at	1.61772	4.94949e-09	AT4G27280	calcium-binding EF hand family protein
264458_at	1.61727	4.1314e-08	AT1G10410	similar to CW14 [Arabidopsis thaliana] (TAIR:AT1G59650.1); similar to expressed protein [Oryza sativa (japonica cultivar-group)] (GB:ABF98316.1); contains InterPro domain Protein of unknown function DUF1336 (InterPro:IPR009769)
249988_at	1.61705	4.78002e-09	AT5G18310	similar to unknown protein [Arabidopsis thaliana] (TAIR:AT5G48500.1); similar to unnamed protein product [Vitis vinifera] (GB:CAO38794.1)
252291_s_at	1.61495	2.46779e-08	AT3G49120;AT3G49110	[AT3G49120, ATPCB/ATPERX34/PERX34/PRXCB (PEROXIDASE 34); peroxidase];[AT3G49110, ATPCA/ATPRX33/PRX33/PRXCA (PEROXIDASE 33); peroxidase]
254190_at	1.61291	3.15293e-07	AT4G23885	similar to unknown protein [Arabidopsis thaliana] (TAIR:AT5G24165.1); similar to unnamed protein product [Vitis vinifera] (GB:CAO69543.1)
263032_at	1.61208	6.93267e-09	AT1G23850	similar to unknown protein [Arabidopsis thaliana] (TAIR:AT1G23840.1); similar to hypothetical protein [Vitis vinifera] (GB:CAN74577.1)
247945_at	1.61041	7.32586e-06	AT5G57150	basic helix-loop-helix (bHLH) family protein
245228_at	1.61018	1.07412e-07	AT3G29810	COBL2 (COBRA-LIKE PROTEIN 2 PRECURSOR)
251342_at	1.6098	7.41033e-09	AT3G60690	auxin-responsive family protein
260804_at	1.60961	6.88229e-08	AT1G78410	VQ motif-containing protein
254521_at	1.60943	9.0552e-09	AT5G44820	similar to unknown protein [Arabidopsis thaliana] (TAIR:AT4G19970.1); similar to unnamed protein product [Vitis vinifera] (GB:CAO46707.1); contains domain PTHR10483:SF6 (PTHR10483:SF6); contains domain PTHR10483 (PTHR10483)
253900_at	1.60832	9.48284e-09	AT4G27130	eukaryotic translation initiation factor SUI1, putative
248263_at	1.60636	4.26129e-08	AT5G53370	ATPMEPCRF; pectinesterase
250627_at	1.60533	7.72571e-08	AT5G07360	amidase family protein
261692_at	1.60443	1.03237e-08	AT1G08450	CRT3 (CALRETICULIN 3); calcium ion binding
246909_at	1.60398	6.30008e-07	AT5G25770	similar to unnamed protein product [Vitis vinifera] (GB:CAO44054.1); contains domain PTHR10992 (PTHR10992); contains domain SSF53474 (SSF53474); contains domain G3DSA:3.40.50.1820 (G3DSA:3.40.50.1820)
263948_at	1.60278	7.58371e-07	AT2G35980	YLS9 (YELLOW-LEAF-SPECIFIC GENE 9)
265358_at	1.60237	6.54541e-09	AT2G16710	hesB-like domain-containing protein
250090_at	1.59875	3.75727e-08	AT5G17330	GAD (Glutamate decarboxylase 1); calmodulin binding
261927_at	1.59733	2.04807e-08	AT1G22500	zinc finger (C3HC4-type RING finger) family protein
252977_at	1.59657	1.85423e-08	AT4G38560	similar to pEARLI4 [Arabidopsis thaliana] (TAIR:AT2G20960.1); contains InterPro domain Phospholipase-like, arabidopsis (InterPro:IPR007942)
251625_at	1.59526	2.5735e-08	AT3G57260	BGL2 (PATHOGENESIS-RELATED PROTEIN 2); glucan 1,3-beta-glucosidase/ hydrolase, hydrolyzing O-glycosyl compounds
263478_at	1.59474	1.79143e-08	AT2G31880	leucine-rich repeat transmembrane protein kinase, putative
255254_at	1.59378	6.41683e-09	AT4G05030	heavy-metal-associated domain-containing protein
257466_at	1.58826	1.35034e-08	AT1G62840	similar to unknown protein [Arabidopsis thaliana] (TAIR:AT1G12320.1); similar to unnamed protein product [Vitis vinifera] (GB:CAO24498.1); contains InterPro domain Protein of unknown function DUF1442 (InterPro:IPR009902)
250083_at	1.58565	3.49295e-08	AT5G17220	ATGSTF12 (GLUTATHIONE S-TRANSFERASE 26); glutathione transferase
257844_at	1.58551	4.6987e-08	AT3G28480	oxidoreductase, 2OG-Fe(II) oxygenase family protein
248796_at	1.58389	1.34424e-07	AT5G47180	vesicle-associated membrane family protein / VAMP family protein
256337_at	1.58368	6.46536e-09	AT1G72060	serine-type endopeptidase inhibitor
253343_at	1.58154	3.36882e-09	AT4G33540	metallo-beta-lactamase family protein
264958_at	1.57912	1.73556e-08	AT1G76960	unknown protein
266869_at	1.57828	6.79505e-09	AT2G44660	transferase, transferring glycosyl groups
251063_at	1.57801	9.39951e-08	AT5G01850	protein kinase, putative
254396_at	1.57783	4.8387e-08	AT4G21680	proton-dependent oligopeptide transport (POT) family protein
262694_at	1.57755	2.8656e-08	AT1G62790	protease inhibitor/seed storage/lipid transfer protein (LTP) family protein
266246_at	1.57651	2.25229e-07	AT2G27690	CYP94C1 (cytochrome P450, family 94, subfamily C, polypeptide 1); oxygen binding
264663_at	1.57419	3.26565e-09	AT1G09970	leucine-rich repeat transmembrane protein kinase, putative
254252_at	1.57372	4.28212e-08	AT4G23310	receptor-like protein kinase, putative
247529_at	1.57282	5.43786e-08	AT5G61520	hexose transporter, putative
247488_at	1.57267	4.98421e-09	AT5G61820	similar to MtN19-like protein [Pisum sativum] (GB:AAU14999.2); contains InterPro domain Stress up-regulated Nod 19 (InterPro:IPR011692)
250829_at	1.57243	5.80812e-08	AT5G04720	ADR1-L2 (ADR1-LIKE 2); ATP binding / nucleoside-triphosphatase/ nucleotide binding / protein binding
254042_at	1.57193	3.34574e-07	AT4G25810	XTR6 (XYLOGLUCAN ENDOTRANSGLYCOSYLASE 6); hydrolase, acting on glycosyl bonds
259561_at	1.57155	8.61969e-08	AT1G21250	WAK1 (CELL WALL-ASSOCIATED KINASE); kinase
255912_at	1.5688	2.39496e-06	AT1G66960	lupeol synthase, putative / 2,3-oxidosqualene-triterpenoid cyclase, putative
251528_at	1.56765	1.78992e-07	AT3G58600	similar to ATNAP4 (ARABIDOPSIS THALIANA NON-INTRINSIC ABC PROTEIN 4) [Arabidopsis thaliana] (TAIR:AT1G03900.1); similar to unnamed protein product [Vitis vinifera] (GB:CAO69858.1); contains InterPro domain Adaptin ear-binding coat-associated protein 1 NECAP-1; (InterPro:IPR012466)
256308_s_at	1.56552	2.78643e-06	AT1G30420;AT1G30410	[AT1G30420, ATMRP12 (Arabidopsis thaliana multidrug resistance-associated protein 12)];[AT1G30410, ATMRP13 (Arabidopsis thaliana multidrug resistance-associated protein 13)]
257919_at	1.56464	1.05018e-07	AT3G23250	AtMYB15/AtY19/MYB15 (myb domain protein 15); DNA binding / transcription factor
247558_at	1.56349	7.22497e-08	AT5G61060	HDA05 (HISTONE DEACETYLASE5); histone deacetylase
259852_at	1.56151	5.16034e-08	AT1G72280	AERO1 (ARABIDOPSIS ENDOPLASMIC RETICULUM OXIDOREDUCTINS 1); FAD binding / electron carrier/ oxidoreductase, acting on sulfur group of donors, disulfide as acceptor / protein binding
245567_at	1.55789	5.34113e-08	AT4G14630	GLP9 (GERMIN-LIKE PROTEIN 9); manganese ion binding / metal ion binding / nutrient reservoir
267008_at	1.55577	4.94311e-09	AT2G39350	ABC transporter family protein
264382_at	1.5544	1.05234e-08	AT2G25110	SDF2 (STROMAL CELL-DERIVED FACTOR 2-LIKE PROTEIN PRECURSOR)
246620_at	1.55306	4.30463e-08	AT5G36220	CYP81D1 (CYTOCHROME P450 91A1); oxygen binding
245302_at	1.55218	3.17772e-06	AT4G17695	KAN3 (KANADI 3); DNA binding / transcription factor
256366_at	1.55032	4.10917e-08	AT1G66880	serine/threonine protein kinase family protein
254416_at	1.55026	8.92901e-09	AT4G21380	ARK3 (Arabidopsis Receptor Kinase 3); kinase
251422_at	1.55023	1.65306e-08	AT3G60540	sec61beta family protein
258982_at	1.54975	1.93531e-07	AT3G08870	lectin protein kinase, putative
265511_at	1.54955	2.05757e-08	AT2G05540	glycine-rich protein
250625_at	1.54931	8.79995e-09	AT5G07340	calnexin, putative
248163_at	1.54891	6.96059e-09	AT5G54510	DFL1/GH3.6 (DWARF IN LIGHT 1); indole-3-acetic acid amido synthetase
247718_at	1.54724	4.05672e-09	AT5G59310	LTP4 (LIPID TRANSFER PROTEIN 4); lipid binding
255116_at	1.5458	6.2077e-08	AT4G08850	leucine-rich repeat family protein / protein kinase family protein
254253_at	1.54537	3.02893e-07	AT4G23320	protein kinase family protein
260772_at	1.54274	1.43787e-08	AT1G49050	aspartyl protease family protein
247275_at	1.53829	8.80621e-09	AT5G64370	BETA-UP (BETA-UREIDOPROPIONASE); beta-ureidopropionase
248615_at	1.53814	1.25622e-07	AT5G49570	ATPNG1 (ARABIDOPSIS THALIANA PEPTIDE-N-GLYCANASE 1); catalytic/ peptide-N4-(N-acetyl-beta-glucosaminyl)asparagine amidase
259211_at	1.53758	1.97336e-07	AT3G09020	alpha 1,4-glycosyltransferase family protein / glycosyltransferase sugar-binding DXD motif-containing protein
254346_at	1.53568	2.4168e-08	AT4G21980	APG8A (autophagy 8A)
254839_at	1.53402	4.99442e-07	AT4G12400	stress-inducible protein, putative
248487_at	1.52976	3.15837e-07	AT5G51070	ERD1 (EARLY RESPONSIVE TO DEHYDRATION 1); ATP binding / ATPase
261530_at	1.5254	1.01551e-08	AT1G63460	glutathione peroxidase, putative
249021_at	1.52448	1.10412e-08	AT5G44820	similar to unknown protein [Arabidopsis thaliana] (TAIR:AT4G19970.1); similar to unnamed protein product [Vitis vinifera] (GB:CAO46707.1); contains domain PTHR10483:SF6 (PTHR10483:SF6); contains domain PTHR10483 (PTHR10483)
260345_at	1.52322	8.09287e-08	AT1G69270	RPK1 (RECEPTOR-LIKE PROTEIN KINASE 1); kinase
263584_at	1.52318	6.87114e-09	AT2G17040	ANAC036 (Arabidopsis NAC domain containing protein 36); transcription factor
259559_at	1.52054	0.000158585	AT1G21240	WAK3 (WALL ASSOCIATED KINASE 3); kinase/ protein serine/threonine kinase
249754_at	1.51767	7.3117e-09	AT5G24530	oxidoreductase, 2OG-Fe(II) oxygenase family protein
247819_at	1.51515	1.86119e-08	AT5G58350	WNK4 (Arabidopsis WNK kinase 4); kinase
253373_at	1.51223	1.00814e-08	AT4G33150	LKR (SACCHAROPINE DEHYDROGENASE)
257363_at	1.50985	1.8391e-07	no_match	no_match
254393_at	1.50911	1.32967e-06	AT4G21580	oxidoreductase, zinc-binding dehydrogenase family protein
251621_at	1.50577	1.24365e-08	AT3G57700	protein kinase, putative
265356_at	1.50576	4.87625e-08	AT2G16595	similar to translocon-associated protein alpha (TRAP alpha) family protein [Arabidopsis thaliana] (TAIR:AT2G21160.1); similar to hypothetical protein [Vitis vinifera] (GB:CAN77171.1); contains domain PTHR12924 (PTHR12924)
258647_at	1.50213	3.82549e-07	AT3G07870	F-box family protein
245956_s_at	1.50181	2.87735e-06	AT5G42020;AT5G28540	[AT5G42020, BIP (LUMINAL BINDING PROTEIN); ATP binding];[AT5G28540, BIP1; ATP binding]
252563_at	1.49946	3.92547e-06	AT3G45970	ATEXLA1 (ARABIDOPSIS THALIANA EXPANSIN-LIKE A1)
265025_at	1.49767	3.32649e-08	AT1G24575	unknown protein
264901_at	1.49633	1.36878e-06	AT1G23090	AST91 (SULFATE TRANSPORTER 91); sulfate transmembrane transporter
249580_at	1.49505	3.35143e-08	AT5G37740	C2 domain-containing protein
256725_at	1.49325	7.9575e-09	AT2G34070	similar to unknown protein [Arabidopsis thaliana] (TAIR:AT1G29050.1); similar to unnamed protein product [Vitis vinifera] (GB:CAO48076.1); contains InterPro domain Protein of unknown function DUF231, plant (InterPro:IPR004253)
262128_at	1.49162	1.07811e-07	AT1G52690	late embryogenesis abundant protein, putative / LEA protein, putative
267624_at	1.49106	4.71351e-08	AT2G39660	BIK1 (BOTRYTIS-INDUCED KINASE1); kinase
266464_at	1.49035	2.02921e-06	AT2G47800	ATMRP4 (Arabidopsis thaliana multidrug resistance-associated protein 4)
266782_at	1.49022	2.75667e-06	AT2G29120	ATGLR2.7 (Arabidopsis thaliana glutamate receptor 2.7)
253273_at	1.4896	7.53674e-09	AT4G34180	cyclase family protein
260852_at	1.48759	7.22197e-09	AT1G21900	emp24/gp25L/p24 family protein
253779_at	1.48653	4.35137e-08	AT4G28490	HAESA (RECEPTOR-LIKE PROTEIN KINASE 5); ATP binding / kinase/ protein serine/threonine kinase
249377_at	1.48459	3.1734e-07	AT5G40690	similar to unknown protein [Arabidopsis thaliana] (TAIR:AT2G41730.1); similar to unnamed protein product [Vitis vinifera] (GB:CAO14635.1)
265132_at	1.48417	6.84581e-08	AT1G23830	similar to unknown protein [Arabidopsis thaliana] (TAIR:AT1G23840.1); similar to unnamed protein product [Vitis vinifera] (GB:CAO14801.1)
246247_at	1.48401	7.40247e-09	AT4G36640	SEC14 cytosolic factor family protein / phosphoglyceride transfer family protein
264866_at	1.48234	5.50545e-07	AT1G24140	matrixin family protein
257805_at	1.48223	4.03002e-08	AT3G18830	ATPLT5 (POLYOL TRANSPORTER 5); D-ribose transmembrane transporter/ D-xylose transmembrane transporter/ carbohydrate transmembrane transporter/ galactose transmembrane transporter/ glucose transmembrane transporter/ glycerol transmembrane transporter/ hydr
261020_at	1.48042	7.17576e-09	AT1G26390	FAD-binding domain-containing protein
261027_at	1.48002	1.9213e-08	AT1G01340	ATCNGC10 (CYCLIC NUCLEOTIDE GATED CHANNEL 10); calmodulin binding / cyclic nucleotide binding / ion channel
264833_at	1.47944	1.04065e-08	AT1G03590	protein phosphatase 2C family protein / PP2C family protein
267375_at	1.47703	4.96518e-08	AT2G26300	GPA1 (G PROTEIN ALPHA SUBUNIT 1); signal transducer
250365_at	1.47676	1.54126e-08	AT5G11410	protein kinase family protein
250670_at	1.47651	9.68592e-05	AT5G06860	PGIP1 (POLYGALACTURONASE INHIBITING PROTEIN 1); protein binding
252421_at	1.47137	1.53566e-07	AT3G47540	chitinase, putative
265723_at	1.46836	2.11117e-06	AT2G32140	transmembrane receptor
257612_at	1.4671	1.75558e-08	AT3G26600	armadillo/beta-catenin repeat family protein
246529_at	1.46518	4.12843e-07	AT5G15730	serine/threonine protein kinase, putative
253377_at	1.46375	4.72059e-08	AT4G33300	ADR1-L1 (ADR1-LIKE 1); ATP binding / protein binding
260386_at	1.46299	4.99173e-07	AT1G74010	strictosidine synthase family protein
248833_at	1.46172	6.96211e-08	AT5G47120	ATBI-1 (ARABIDOPSIS BAX INHIBITOR 1)
261023_at	1.46071	6.92089e-07	AT1G12200	flavin-containing monooxygenase family protein / FMO family protein
251634_at	1.46021	2.03233e-07	AT3G57480	zinc finger (C2H2 type, AN1-like) family protein
252058_at	1.46008	5.96719e-08	AT3G52470	harpin-induced family protein / HIN1 family protein / harpin-responsive family protein
266376_at	1.45836	2.77626e-07	AT2G14620	xyloglucan:xyloglucosyl transferase, putative / xyloglucan endotransglycosylase, putative / endo-xyloglucan transferase, putative
264717_at	1.45727	3.77572e-06	AT1G70140	ATFH8 (FORMIN 8); actin binding / actin filament binding / profilin binding
263565_at	1.45691	2.46603e-07	AT2G15390	FUT4 (fucosyltransferase 4); fucosyltransferase/ transferase, transferring glycosyl groups
254707_at	1.45587	1.35441e-08	AT4G18010	IP5PII (INOSITOL POLYPHOSPHATE 5-PHOSPHATASE II); inositol-polyphosphate 5-phosphatase
250930_at	1.45414	1.2907e-07	AT5G03160	DNAJ heat shock N-terminal domain-containing protein
257644_at	1.45396	1.51067e-08	AT3G25780	AOC3 (ALLENE OXIDE CYCLASE 3)
265771_at	1.45152	6.81617e-08	AT2G48030	endonuclease/exonuclease/phosphatase family protein
250287_at	1.45108	1.08305e-06	AT5G13330	RAP2.6L (related to AP2 6L); DNA binding / transcription factor
253147_at	1.44994	2.79744e-07	AT4G35600	CONNEXIN 32; kinase
252611_at	1.44846	4.15246e-07	AT3G45130	LAS1 (Lanosterol synthase 1); lanosterol synthase
257122_at	1.44794	3.99655e-08	AT3G20250	APUM5 (ARABIDOPSIS PUMILIO 5); RNA binding
248100_at	1.44658	2.3948e-07	AT5G55180	glycosyl hydrolase family 17 protein
251438_s_at	1.44615	4.39543e-06	AT3G59930;AT5G33355	[AT3G59930, Encodes a defensin-like (DEFL) family protein.];[AT5G33355, Encodes a defensin-like (DEFL) family protein.]
249625_at	1.44275	4.3735e-08	AT5G37480	similar to unnamed protein product [Vitis vinifera] (GB:CAO39828.1)
265510_at	1.44161	2.68766e-06	AT2G05630	ATG8D (autophagy gene 8-related); microtubule binding
256294_at	1.44104	4.41478e-08	AT1G69450	similar to HYP1 (HYPOTHETICAL PROTEIN 1) [Arabidopsis thaliana] (TAIR:AT3G01100.1); similar to unnamed protein product [Vitis vinifera] (GB:CAO64743.1); similar to unnamed protein product [Vitis vinifera] (GB:CAO15025.1); similar to Protein of unknown function DUF221 [Medicago truncatula] (GB:ABN08272.1); contains InterPro domain Protein of unknown function DUF221; (InterPro:IPR003864)
249221_at	1.44102	1.21986e-07	AT5G42440	protein kinase family protein
264000_at	1.44015	4.58611e-08	AT2G22500	mitochondrial substrate carrier family protein
252131_at	1.44012	4.72792e-07	AT3G50930	AAA-type ATPase family protein
251418_at	1.4401	4.28171e-07	AT3G60440	similar to unknown protein [Arabidopsis thaliana] (TAIR:AT3G60450.1); similar to unnamed protein product [Vitis vinifera] (GB:CAO70569.1); contains InterPro domain Phosphoglycerate mutase (InterPro:IPR013078); contains InterPro domain PRIB5 (InterPro:IPR012398)
258063_at	1.43547	1.93383e-08	AT3G14620	CYP72A8 (cytochrome P450, family 72, subfamily A, polypeptide 8); oxygen binding
260656_at	1.43473	1.47793e-07	AT1G19380	similar to unknown protein [Arabidopsis thaliana] (TAIR:AT5G65650.1); similar to unknown [Vitis pseudoreticulata] (GB:ABC69762.1); similar to unnamed protein product [Vitis vinifera] (GB:CAO61173.1); contains InterPro domain Protein of unknown function DUF1195 (InterPro:IPR010608)
247847_at	1.42948	1.06285e-07	AT5G58110	ATPase activator/ chaperone activator/ chaperone binding
251419_at	1.42854	5.98048e-07	AT3G60470	similar to unknown protein [Arabidopsis thaliana] (TAIR:AT2G44930.1); similar to hypothetical protein [Vitis vinifera] (GB:CAN69719.1); contains InterPro domain Protein of unknown function DUF247, plant (InterPro:IPR004158)
246532_at	1.42785	4.85509e-08	AT5G15870	glycosyl hydrolase family 81 protein
259428_at	1.42694	5.20006e-08	AT1G01560	ATMPK11 (Arabidopsis thaliana MAP kinase 11); MAP kinase/ kinase
258434_at	1.42689	2.79484e-08	AT3G16770	ATEBP/ERF72/RAP2.3 (RELATED TO AP2 3); DNA binding / protein binding / transcription activator/ transcription factor
254174_at	1.42636	1.45214e-06	AT4G24120	YSL1 (YELLOW STRIPE LIKE 1); oligopeptide transporter
262542_at	1.42631	6.18519e-07	AT1G34180	ANAC016 (Arabidopsis NAC domain containing protein 16); transcription factor
259198_at	1.42606	3.72308e-07	AT3G03610	phagocytosis and cell motility protein ELMO1-related
254952_at	1.42384	2.36731e-08	AT4G10955;AT4G10960	[AT4G10955, lipase class 3 family protein];[AT4G10960, UGE5 (UDP-D-GLUCOSE/UDP-D-GALACTOSE 4-EPIMERASE 5); UDP-glucose 4-epimerase/ protein dimerization]
247418_at	1.42377	1.37977e-08	AT5G63030	glutaredoxin, putative
250480_at	1.42093	2.26237e-06	AT5G10290	leucine-rich repeat family protein / protein kinase family protein
256756_at	1.41904	5.18059e-08	AT3G25610	haloacid dehalogenase-like hydrolase family protein
259286_at	1.41731	9.32763e-07	AT3G11480	BSMT1; S-adenosylmethionine-dependent methyltransferase
255508_at	1.41666	8.0513e-07	AT4G02220	zinc finger (MYND type) family protein / programmed cell death 2 C-terminal domain-containing protein
266155_at	1.41641	1.33259e-08	no_match	no_match
258815_at	1.4157	1.04163e-07	AT3G04000	short-chain dehydrogenase/reductase (SDR) family protein
248901_at	1.41483	3.85241e-07	AT5G46410	NLI interacting factor (NIF) family protein
251513_at	1.41427	9.05613e-08	AT3G59220	PRN (PIRIN); calmodulin binding
250445_at	1.41426	2.69265e-08	AT5G10760	aspartyl protease family protein
246944_at	1.41331	9.1751e-08	AT5G25450	ubiquinol-cytochrome C reductase complex 14 kDa protein, putative
247655_at	1.41245	2.13636e-07	AT5G59820	RHL41 (RESPONSIVE TO HIGH LIGHT 41); nucleic acid binding / transcription factor/ zinc ion binding
251096_at	1.41132	2.9849e-07	AT5G01550	lectin protein kinase, putative
252186_at	1.41119	1.12671e-07	AT3G50810	integral membrane protein, putative
264107_s_at	1.41111	8.96201e-07	AT2G13790;AT2G13800	[AT2G13790, ATSERK4 (SOMATIC EMBRYOGENESIS RECEPTOR-LIKE KINASE 4); protein binding / protein kinase/ transmembrane receptor protein serine/threonine kinase];[AT2G13800, ATSERK5 (SOMATIC EMBRYOGENESIS RECEPTOR LIKE KINASE 5); ATP binding / protein kinase/ transmembrane receptor protein serine/threonine kinase]
255259_at	1.41103	7.89228e-08	AT4G05020	NDB2 (NAD(P)H DEHYDROGENASE B2); disulfide oxidoreductase
258001_at	1.41056	1.29552e-07	AT3G28950	avirulence-responsive protein-related / avirulence induced gene (AIG) protein-related
255627_at	1.40986	4.29197e-08	AT4G00955	similar to protein kinase family protein [Arabidopsis thaliana] (TAIR:AT2G23450.2); similar to protein kinase family protein [Arabidopsis thaliana] (TAIR:AT2G23450.1); similar to unnamed protein product [Vitis vinifera] (GB:CAO41616.1); contains InterPro domain EGF (InterPro:IPR006210)
262161_at	1.40968	7.68153e-07	AT1G52600	signal peptidase, putative
263243_at	1.40837	2.17928e-08	AT2G31350	GLX2-5 (GLYOXALASE 2-5); hydroxyacylglutathione hydrolase/ iron ion binding / zinc ion binding
246018_at	1.40587	1.169e-07	AT5G10695	similar to unknown protein [Arabidopsis thaliana] (TAIR:AT5G57123.1); similar to unknown [Picea sitchensis] (GB:ABK22689.1)
255575_at	1.4046	4.14162e-06	AT4G01430	nodulin MtN21 family protein
261866_at	1.40411	4.409e-06	AT1G50420	SCL3 (SCARECROW-LIKE 3); transcription factor
260310_at	1.40334	4.1997e-07	AT1G70590	F-box family protein
245662_at	1.40328	2.98211e-06	AT1G28190	similar to unknown protein [Arabidopsis thaliana] (TAIR:AT5G12340.1); similar to unknown [Picea sitchensis] (GB:ABK21062.1)
246968_at	1.40328	4.55551e-08	AT5G24870	zinc finger (C3HC4-type RING finger) family protein
253608_at	1.40108	3.00743e-05	AT4G30290	ATXTH19 (XYLOGLUCAN ENDOTRANSGLUCOSYLASE/HYDROLASE 19); hydrolase, acting on glycosyl bonds
257101_at	1.40085	4.24851e-05	AT3G25020	disease resistance family protein
253382_at	1.40028	3.51453e-06	AT4G33040	glutaredoxin family protein
249191_at	1.40016	5.98417e-07	AT5G42760	similar to unknown [Populus trichocarpa] (GB:ABK95091.1); contains InterPro domain O-methyltransferase, N-terminal (InterPro:IPR003455); contains InterPro domain Conserved hypothetical protein CHP00027, methylltransferase (InterPro:IPR011610)
260239_at	1.3994	2.97208e-07	AT1G74360	leucine-rich repeat transmembrane protein kinase, putative
262119_s_at	1.39927	8.42479e-08	AT1G02930;AT1G02920	[AT1G02930, ATGSTF6 (EARLY RESPONSIVE TO DEHYDRATION 11); glutathione transferase];[AT1G02920, ATGSTF7 (GLUTATHIONE S-TRANSFERASE 11); glutathione transferase]
251594_at	1.39778	2.26945e-08	AT3G57630	exostosin family protein
247604_at	1.39753	2.68612e-08	AT5G60950	COBL5 (COBRA-LIKE PROTEIN 5 PRECURSOR)
262932_at	1.39653	6.70111e-08	AT1G65820	microsomal glutathione s-transferase, putative
252527_at	1.39494	4.75459e-07	AT3G46440	UXS5 (UDP-Xyl synthase 5); catalytic
246858_at	1.39356	1.66691e-07	AT5G25930	leucine-rich repeat family protein / protein kinase family protein
252155_at	1.39278	2.06731e-07	AT3G50920	phosphatidic acid phosphatase-related / PAP2-related
249237_at	1.38953	6.20375e-08	AT5G42050	similar to unknown protein [Arabidopsis thaliana] (TAIR:AT3G27090.1); similar to unknown [Populus trichocarpa] (GB:ABK95892.1); contains InterPro domain Kelch related (InterPro:IPR013089); contains InterPro domain Development and cell death (InterPro:IPR013989)
258072_at	1.38551	5.76115e-07	AT3G26090	RGS1 (REGULATOR OF G-PROTEIN SIGNALING 1)
262616_at	1.38539	3.99105e-07	AT1G06620	2-oxoglutarate-dependent dioxygenase, putative
245293_at	1.38536	1.9672e-05	AT4G16660	heat shock protein 70, putative / HSP70, putative
247554_at	1.38488	8.86353e-08	AT5G61010	ATEXO70E2 (EXOCYST SUBUNIT EXO70 FAMILY PROTEIN E2); protein binding
254101_at	1.38287	4.97208e-08	AT4G25000	AMY1/ATAMY1 (ALPHA-AMYLASE-LIKE); alpha-amylase
261272_at	1.382	2.62815e-07	AT1G26665	similar to RNA polymerase II mediator complex protein-related [Arabidopsis thaliana] (TAIR:AT5G41910.1); similar to unnamed protein product [Vitis vinifera] (GB:CAO62915.1); contains domain PTHR13345:SF2 (PTHR13345:SF2); contains domain PD331788 (PD331788); contains domain PTHR13345 (PTHR13345)
252324_at	1.38045	0.000176261	AT3G48570	protein transport protein SEC61 gamma subunit, putative
265682_at	1.38018	1.04475e-08	AT2G24390	similar to avirulence-responsive protein-related / avirulence induced gene (AIG) protein-related [Arabidopsis thaliana] (TAIR:AT4G31310.1); similar to unnamed protein product [Vitis vinifera] (GB:CAO43968.1); contains InterPro domain Butirosin biosynthesis, BtrG-like (InterPro:IPR013024); contains InterPro domain AIG2-like (InterPro:IPR009288)
266342_at	1.37899	1.39797e-08	AT2G01540	C2 domain-containing protein
267565_at	1.37786	9.61994e-07	AT2G30750	CYP71A12 (CYTOCHROME P450, FAMILY 71, SUBFAMILY A, POLYPEPTIDE 12); oxygen binding
248941_s_at	1.37657	2.65973e-05	AT5G45460;AT5G45470	[AT5G45460, similar to unknown protein [Arabidopsis thaliana] (TAIR:AT5G45470.1); similar to unnamed protein product [Vitis vinifera] (GB:CAO39193.1)];[AT5G45470, similar to unknown protein [Arabidopsis thaliana] (TAIR:AT5G45530.1); similar to unknown protein [Arabidopsis thaliana] (TAIR:AT5G45540.1); similar to unknown protein [Arabidopsis thaliana] (TAIR:AT5G45460.1); similar to unnamed protein…
258786_at	1.37642	2.68655e-08	AT3G11820	SYP121 (syntaxin 121); SNAP receptor
255039_at	1.37502	6.4419e-08	AT4G09570	CPK4 (calcium-dependent protein kinase 4); calmodulin-dependent protein kinase/ kinase
257473_at	1.37431	1.05373e-07	AT1G33840	similar to unknown protein [Arabidopsis thaliana] (TAIR:AT5G01750.2); similar to unnamed protein product [Vitis vinifera] (GB:CAO48825.1); contains InterPro domain Protein of unknown function DUF567 (InterPro:IPR007612)
253332_at	1.37257	2.01185e-06	AT4G33420	peroxidase, putative
245340_at	1.36796	5.1787e-06	AT4G14420	lesion inducing protein-related
266184_s_at	1.36727	1.66731e-06	AT3G54700;AT2G38940	[AT3G54700, carbohydrate transmembrane transporter/ phosphate transmembrane transporter/ sugar:hydrogen ion symporter];[AT2G38940, ATPT2 (PHOSPHATE TRANSPORTER 2); carbohydrate transmembrane transporter/ phosphate transmembrane transporter/ sugar:hydrogen ion symporter]
259065_at	1.36683	1.56117e-06	AT3G07520	ATGLR1.4 (Arabidopsis thaliana glutamate receptor 1.4)
261526_at	1.36487	2.87593e-08	AT1G14370	APK2A (PROTEIN KINASE 2A); kinase
254211_at	1.36204	3.36037e-07	AT4G23570	SGT1A (Suppressor of G2 (Two) 1A); protein binding
257745_at	1.36179	2.09725e-08	AT3G29240	similar to unknown protein [Arabidopsis thaliana] (TAIR:AT1G33780.1); similar to hypothetical protein OsI_032014 [Oryza sativa (indica cultivar-group)] (GB:EAY78055.1); similar to Os10g0330400 [Oryza sativa (japonica cultivar-group)] (GB:NP_001064365.1); contains InterPro domain Protein of unknown function DUF179 (InterPro:IPR003774)
247492_at	1.36127	2.98689e-07	AT5G61890	AP2 domain-containing transcription factor family protein
245885_at	1.35905	1.48714e-07	AT5G09440	phosphate-responsive protein, putative
248205_at	1.35788	4.62901e-06	AT5G54300	similar to unknown protein [Arabidopsis thaliana] (TAIR:AT1G61260.1); similar to unnamed protein product [Vitis vinifera] (GB:CAO39207.1); contains InterPro domain Protein of unknown function DUF761, plant (InterPro:IPR008480)
258107_at	1.35768	2.73284e-07	AT3G23560	ALF5 (ABERRANT LATERAL ROOT FORMATION 5); antiporter/ transporter
259928_at	1.35753	9.37291e-07	AT1G34380	5'-3' exonuclease family protein
258385_at	1.35701	8.98795e-06	AT3G15510	ATNAC2 (Arabidopsis thaliana NAC domain containing protein 2); transcription factor
261048_at	1.3564	1.11658e-08	AT1G01420	UDP-glucoronosyl/UDP-glucosyl transferase family protein
259954_at	1.35616	8.6653e-08	AT1G75130	CYP721A1 (cytochrome P450, family 721, subfamily A, polypeptide 1); oxygen binding
263776_s_at	1.35524	3.5514e-07	AT2G46430;AT2G46440	[AT2G46430, ATCNGC3 (CYCLIC NUCLEOTIDE GATED CHANNEL 3); calmodulin binding / cyclic nucleotide binding / ion channel];[AT2G46440, ATCNGC11 (cyclic nucleotide gated channel 11); calmodulin binding / cyclic nucleotide binding / ion channel]
263222_at	1.35495	4.77918e-08	AT1G30640	protein kinase, putative
248821_at	1.35462	7.70076e-08	AT5G47070	protein kinase, putative
247038_at	1.35361	1.78494e-06	AT5G67160	transferase family protein
259937_s_at	1.35294	1.0519e-05	AT3G13080;AT1G71330	[AT3G13080, ATMRP3 (Arabidopsis thaliana multidrug resistance-associated protein 3)];[AT1G71330, ATNAP5 (Arabidopsis thaliana non-intrinsic ABC protein 5)]
253081_at	1.35259	2.18388e-08	AT4G36210	similar to unknown protein [Arabidopsis thaliana] (TAIR:AT2G18100.1); similar to unnamed protein product [Vitis vinifera] (GB:CAO48261.1); contains InterPro domain Protein of unknown function DUF726 (InterPro:IPR007941)
251640_at	1.35245	2.68693e-08	AT3G57450	similar to unnamed protein product [Vitis vinifera] (GB:CAO40798.1)
261506_at	1.35242	8.3055e-08	AT1G71697	ATCK1 (CHOLINE KINASE)
257955_at	1.35222	6.57225e-06	AT3G21810	zinc finger (CCCH-type) family protein
246789_at	1.35165	2.97048e-07	AT5G27600	LACS7 (LONG-CHAIN ACYL-COA SYNTHETASE 7)
266596_at	1.35114	8.96769e-08	AT2G46150	similar to unknown protein [Arabidopsis thaliana] (TAIR:AT3G54200.1); similar to plant cell wall protein SlTFR88 [Lycopersicon esculentum] (GB:ABF39005.1); contains InterPro domain Harpin-induced 1 (InterPro:IPR010847)
253841_at	1.34806	5.04891e-08	AT4G27830	glycosyl hydrolase family 1 protein
248192_at	1.34672	4.38592e-07	AT5G54140	ILL3 (IAA-amino acid hydrolase ILR1-like 3); metallopeptidase
258563_at	1.34606	9.44225e-08	AT3G05970	LACS6 (LONG-CHAIN ACYL-COA SYNTHETASE 6)
260301_at	1.34596	2.24798e-07	AT1G80290	glycosyltransferase family protein 47
264893_at	1.34504	1.38358e-07	AT1G23140	C2 domain-containing protein
261973_at	1.34264	6.28408e-06	AT1G64610	WD-40 repeat family protein
265411_at	1.34129	4.64349e-08	AT2G16630	proline-rich family protein
262853_at	1.33991	2.98089e-06	AT1G20890	similar to unknown protein [Arabidopsis thaliana] (TAIR:AT1G76480.1); similar to unnamed protein product [Vitis vinifera] (GB:CAO43758.1)
246943_at	1.33862	4.52665e-08	AT5G25440	protein kinase family protein
263157_at	1.33841	6.31199e-08	AT1G54100	ALDH7B4 (ALDEHYDE DEHYDROGENASE 7B4); 3-chloroallyl aldehyde dehydrogenase
246595_at	1.33694	5.30298e-08	AT5G14780	FDH (FORMATE DEHYDROGENASE); NAD binding / binding / catalytic/ cofactor binding / oxidoreductase, acting on the CH-OH group of donors, NAD or NADP as acceptor
249889_at	1.33566	1.46644e-07	AT5G22540	similar to unknown protein [Arabidopsis thaliana] (TAIR:AT5G22550.2); similar to unnamed protein product [Vitis vinifera] (GB:CAO15956.1); contains InterPro domain Protein of unknown function DUF247, plant (InterPro:IPR004158)
252684_at	1.33543	1.02695e-06	AT3G44400	disease resistance protein (TIR-NBS-LRR class), putative
257735_at	1.33306	5.43261e-07	AT3G27400	pectate lyase family protein
249918_at	1.3322	1.06365e-07	AT5G19240	Identical to Uncharacterized GPI-anchored protein At5g19240 precursor [Arabidopsis Thaliana] (GB:Q84VZ5;GB:Q8H7A4); similar to unknown protein [Arabidopsis thaliana] (TAIR:AT5G19230.1); similar to unknown [Populus trichocarpa] (GB:ABK94712.1)
263231_at	1.33147	6.70234e-07	AT1G05680	UDP-glucoronosyl/UDP-glucosyl transferase family protein
245686_at	1.32997	1.10543e-07	AT5G22060	ATJ2 (Arabidopsis thaliana DnaJ homologue 2)
250301_at	1.329	4.23111e-08	AT5G11970	similar to unknown protein [Arabidopsis thaliana] (TAIR:AT2G19460.1); similar to unnamed protein product [Vitis vinifera] (GB:CAO45667.1)
247494_at	1.32833	1.11879e-06	AT5G61790	calnexin 1 (CNX1)
251205_at	1.32817	5.99804e-07	AT3G63080	ATGPX5 (GLUTATHIONE PEROXIDASE 5); glutathione peroxidase
248321_at	1.32793	3.05128e-07	AT5G52740	heavy-metal-associated domain-containing protein
260005_at	1.32625	6.30903e-07	AT1G67920	similar to unknown protein [Arabidopsis thaliana] (TAIR:AT1G24600.1)
259534_at	1.326	4.41291e-07	AT1G12290	disease resistance protein (CC-NBS-LRR class), putative
259213_at	1.32352	1.3494e-07	AT3G09010	protein kinase family protein
248248_at	1.32316	3.68131e-06	AT5G53120	SPDS3 (SPERMIDINE SYNTHASE 3)
253789_at	1.32003	7.68536e-08	AT4G28570	alcohol oxidase-related
266778_at	1.31981	5.8492e-06	AT2G29090	CYP707A2 (cytochrome P450, family 707, subfamily A, polypeptide 2); oxygen binding
259008_at	1.31927	2.92982e-08	AT3G09390	MT2A (METALLOTHIONEIN 2A)
265188_at	1.31903	9.50061e-07	AT1G23800	ALDH2B7 (Aldehyde dehydrogenase 2B7); 3-chloroallyl aldehyde dehydrogenase/ aldehyde dehydrogenase (NAD)
250921_at	1.31887	4.2799e-06	AT5G03460	similar to unknown [Populus trichocarpa] (GB:ABK93498.1)
264255_at	1.31884	3.26515e-08	AT1G09140	ATSRP30.1 (ARABIDOPSIS THALIANA SERINE/ARGININE PROTEIN 30.1); RNA binding
262504_at	1.31839	2.53809e-06	AT1G21750	ATPDIL1-1 (PDI-LIKE 1-1); protein disulfide isomerase
252095_at	1.31629	2.60381e-08	AT3G51000	epoxide hydrolase, putative
248025_at	1.31587	8.83003e-08	AT5G55850	NOI
256177_at	1.3142	3.99653e-07	AT1G51620	protein kinase family protein
257228_at	1.31292	3.43645e-08	AT3G27890	NQR (NADPH:QUINONE OXIDOREDUCTASE); FMN reductase
246366_at	1.31249	2.75435e-07	AT1G51850	leucine-rich repeat protein kinase, putative
265260_at	1.31204	3.54852e-08	AT2G43000	ANAC042 (Arabidopsis NAC domain containing protein 42); transcription factor
247140_at	1.31155	5.40414e-07	AT5G66250	kinectin-related
260896_at	1.30934	5.04202e-07	AT1G29310	protein transport protein sec61, putative
249581_at	1.3091	2.59168e-08	AT5G37600	ATGSR1 (Arabidopsis thaliana glutamine synthase clone R1); glutamate-ammonia ligase
245056_at	1.30887	4.35291e-08	AT2G26480	UDP-glucoronosyl/UDP-glucosyl transferase family protein
267472_at	1.30829	1.01794e-06	AT2G02850	ARPN (PLANTACYANIN); copper ion binding
254289_at	1.30664	1.61028e-07	AT4G22980	similar to catalytic/ pyridoxal phosphate binding [Arabidopsis thaliana] (TAIR:AT5G51920.1); similar to unnamed protein product [Vitis vinifera] (GB:CAO63651.1); contains domain PTHR14237 (PTHR14237)
260243_at	1.30658	2.88121e-07	AT1G63720	similar to hydroxyproline-rich glycoprotein family protein [Arabidopsis thaliana] (TAIR:AT5G52430.1); similar to unknown [Thellungiella halophila] (GB:ABJ98061.1)
245175_at	1.30566	8.34798e-08	AT2G47470	ATPDIL2-1/MEE30/UNE5 (PDI-LIKE 2-1); thiol-disulfide exchange intermediate
256426_at	1.30483	8.1947e-07	AT1G33420	PHD finger family protein
253506_at	1.30361	6.36237e-07	AT4G31980	similar to unknown protein [Arabidopsis thaliana] (TAIR:AT5G11290.1); similar to unnamed protein product [Vitis vinifera] (GB:CAO46056.1); similar to hypothetical protein [Vitis vinifera] (GB:CAN68458.1); contains InterPro domain Protein of unknown function DUF862, eukaryotic (InterPro:IPR008580); contains InterPro domain Protein of unknown function DUF247, plant (InterPro:IPR004158)
256526_at	1.30258	2.35788e-05	AT1G66090	disease resistance protein (TIR-NBS class), putative
257830_at	1.3008	4.24432e-05	AT3G26690	ATNUDT13 (ARABIDOPSIS THALIANA NUDIX HYDROLASE HOMOLOG 13); hydrolase
267605_at	1.30045	1.43579e-07	AT2G32920	ATPDIL2-3 (PDI-LIKE 2-3); protein disulfide isomerase
249774_at	1.30021	2.47101e-08	AT5G24150	SQP1 (Squalene monooxygenase 1)
254040_at	1.2991	1.00757e-07	AT4G25900	aldose 1-epimerase family protein
262076_at	1.29904	2.90937e-08	AT1G59580	ATMPK2 (MITOGEN-ACTIVATED PROTEIN KINASE HOMOLOG 2); MAP kinase/ kinase
257277_at	1.2987	9.67694e-07	AT3G14470	disease resistance protein (NBS-LRR class), putative
266555_at	1.29842	2.31383e-08	AT2G46270	GBF3 (G-BOX BINDING FACTOR 3); transcription factor
246396_at	1.29713	1.00763e-07	AT1G58180	carbonic anhydrase family protein / carbonate dehydratase family protein
253268_s_at	1.29683	1.5202e-06	AT4G34131;AT4G34135	[AT4G34131, UGT73B3 (UDP-GLUCOSYL TRANSFERASE 73B3); UDP-glycosyltransferase/ abscisic acid glucosyltransferase/ transferase, transferring hexosyl groups];[AT4G34135, UGT73B2; UDP-glucosyltransferase/ UDP-glycosyltransferase/ flavonol 3-O-glucosyltransferase]
254573_at	1.29598	2.96912e-06	AT4G19420	pectinacetylesterase family protein
256300_at	1.29482	3.06684e-08	AT1G69490	NAP (NAC-LIKE, ACTIVATED BY AP3/PI); transcription factor
256442_at	1.29363	7.47861e-07	AT3G10930	similar to unknown protein [Arabidopsis thaliana] (TAIR:AT5G05300.1)
265913_at	1.29361	3.671e-07	AT2G25625	similar to unnamed protein product [Vitis vinifera] (GB:CAO44157.1)
257022_at	1.29328	1.77508e-06	AT3G19580	AZF2 (ARABIDOPSIS ZINC-FINGER PROTEIN 2); nucleic acid binding / transcription factor/ zinc ion binding
248611_at	1.29107	1.00451e-06	AT5G49520	WRKY48 (WRKY DNA-binding protein 48); transcription factor
258921_at	1.29099	4.21712e-08	AT3G10500	ANAC053 (Arabidopsis NAC domain containing protein 53); transcription factor
261986_s_at	1.29008	2.32002e-06	AT1G33730;AT1G33720	[AT1G33730, CYP76C5 (cytochrome P450, family 76, subfamily C, polypeptide 5); oxygen binding];[AT1G33720, CYP76C6 (cytochrome P450, family 76, subfamily C, polypeptide 6); oxygen binding]
260396_at	1.28942	6.56304e-07	AT1G69720	HO3 (HEME OXYGENASE 3); heme oxygenase (decyclizing)
250918_at	1.28885	1.9724e-07	AT5G03610	GDSL-motif lipase/hydrolase family protein
258614_at	1.28816	4.21709e-08	AT3G02770	dimethylmenaquinone methyltransferase family protein
267083_at	1.28794	1.55523e-07	AT2G41100	TCH3 (TOUCH 3)
246143_at	1.28765	2.54228e-07	AT5G19980	integral membrane family protein
253184_at	1.28489	1.80793e-07	AT4G35230	protein kinase family protein
253642_at	1.28488	2.6718e-06	AT4G29960	similar to unnamed protein product [Vitis vinifera] (GB:CAO15556.1)
264533_s_at	1.28309	7.74154e-07	AT1G55730;AT1G55720	[AT1G55730, ATCAX5 (calcium exchanger 5); cation:cation antiporter];[AT1G55720, ATCAX6 (calcium exchanger 6); cation:cation antiporter]
246384_at	1.28211	5.9524e-07	AT1G77370	glutaredoxin, putative
255469_at	1.28111	6.20047e-08	AT4G03030	kelch repeat-containing F-box family protein
253806_at	1.28082	2.02636e-07	AT4G28270	zinc finger (C3HC4-type RING finger) family protein
251673_at	1.27957	4.47979e-08	AT3G57240	BG3 (BETA-1,3-GLUCANASE 3); hydrolase, hydrolyzing O-glycosyl compounds
252053_at	1.27927	1.17643e-07	AT3G52400	SYP122 (syntaxin 122); SNAP receptor
261070_at	1.27862	1.67096e-07	AT1G07390	protein binding
255723_at	1.27851	1.7462e-07	AT3G29575	similar to TMAC2 (TWO OR MORE ABRES-CONTAINING GENE 2) [Arabidopsis thaliana] (TAIR:AT3G02140.1); similar to unnamed protein product [Vitis vinifera] (GB:CAO49169.1); contains InterPro domain Protein of unknown function DUF1675 (InterPro:IPR012463)
266235_at	1.27825	2.3769e-06	AT2G02360	ATPP2-B10 (Phloem protein 2-B10); carbohydrate binding
257382_at	1.278	3.7431e-08	AT2G40750	WRKY54 (WRKY DNA-binding protein 54); transcription factor
262050_at	1.27647	3.27066e-06	AT1G80130	binding
252862_at	1.27488	1.31382e-06	AT4G39830	L-ascorbate oxidase, putative
259708_at	1.27484	2.52315e-07	AT1G77420	hydrolase, alpha/beta fold family protein
258650_at	1.27417	9.60506e-08	AT3G09830	protein kinase, putative
258277_at	1.2739	5.00603e-08	AT3G26830	PAD3 (PHYTOALEXIN DEFICIENT 3); oxygen binding
247848_at	1.27282	2.41749e-07	AT5G58120	disease resistance protein (TIR-NBS-LRR class), putative
246597_at	1.27175	1.4499e-07	AT5G14760	AO (L-ASPARTATE OXIDASE); L-aspartate oxidase
249770_at	1.27094	1.66592e-05	AT5G24110	WRKY30 (WRKY DNA-binding protein 30); transcription factor
259856_at	1.27048	1.58308e-07	AT1G68440	similar to unknown protein [Arabidopsis thaliana] (TAIR:AT1G25400.1); similar to unnamed protein product [Vitis vinifera] (GB:CAO42150.1)
254083_at	1.26996	2.42162e-07	AT4G24920	protein transport protein SEC61 gamma subunit, putative
260323_at	1.26961	8.87949e-07	AT1G63780	IMP4
249801_at	1.26443	1.67172e-05	AT5G23580	CDPK9 (CALCIUM-DEPENDENT PROTEIN KINASE 9); calmodulin-dependent protein kinase/ kinase
256869_at	1.26264	8.29435e-06	AT3G26420;AT3G26430	[AT3G26420, ATRZ-1A; RNA binding / nucleotide binding];[AT3G26430, GDSL-motif lipase/hydrolase family protein]
249306_at	1.26247	3.42193e-07	AT5G41400	zinc finger (C3HC4-type RING finger) family protein
265872_at	1.26244	4.96073e-07	AT2G01670	ATNUDT17 (Arabidopsis thaliana Nudix hydrolase homolog 17); hydrolase
246987_at	1.26117	6.23314e-08	AT5G67300	ATMYB44/ATMYBR1/MYBR1 (MYB DOMAIN PROTEIN 44); DNA binding / transcription factor
254291_at	1.25873	1.30001e-07	AT4G23010	ATUTR2/UTR2 (UDP-GALACTOSE TRANSPORTER 2)
263228_at	1.25656	1.41038e-05	AT1G30700	FAD-binding domain-containing protein
247791_at	1.25458	4.51056e-08	AT5G58710	ROC7 (rotamase CyP 7); peptidyl-prolyl cis-trans isomerase
260254_at	1.25287	4.58529e-08	AT1G74210	glycerophosphoryl diester phosphodiesterase family protein
259418_at	1.2525	2.47381e-06	AT1G02390	ATGPAT2/GPAT2 (GLYCEROL-3-PHOSPHATE ACYLTRANSFERASE 2); acyltransferase
250983_at	1.25246	5.20069e-06	AT5G02780	In2-1 protein, putative
253647_at	1.25048	4.64016e-08	AT4G29950	microtubule-associated protein
267425_at	1.25044	3.88184e-08	AT2G34810	FAD-binding domain-containing protein
252269_at	1.24905	1.68728e-06	AT3G49580	similar to unknown protein [Arabidopsis thaliana] (TAIR:AT3G49570.1); similar to unknown protein [Brassica rapa subsp. pekinensis] (GB:AAQ92331.1)
248787_at	1.24822	3.99218e-06	AT5G47420	similar to unknown protein [Arabidopsis thaliana] (TAIR:AT4G17420.1); similar to hypothetical protein 31.t00054 [Brassica oleracea] (GB:ABD65092.1); contains InterPro domain Protein of unknown function DUF124 (InterPro:IPR002838); contains InterPro domain Tryptophan RNA-binding attenuator protein-like (InterPro:IPR016031)
253101_at	1.24751	3.73526e-07	AT4G37430	CYP91A2 (CYTOCHROME P450 MONOOXYGENASE 91A2); oxygen binding
245760_s_at	1.24616	8.66166e-06	AT1G66920;AT1G66910	[AT1G66920, serine/threonine protein kinase, putative];[AT1G66910, protein kinase, putative]
259164_at	1.24599	1.57766e-05	AT3G01770	ATBET10 (ARABIDOPSIS THALIANA BROMODOMAIN AND EXTRATERMINAL DOMAIN PROTEIN 10); DNA binding
254166_at	1.2457	7.33359e-06	AT4G24190	SHD (SHEPHERD); ATP binding
267384_at	1.2454	2.92545e-06	AT2G44370	DC1 domain-containing protein
263570_at	1.24344	1.86879e-06	AT2G27150	AAO3 (ABSCISIC ALDEHYDE OXIDASE 3)
252888_at	1.24146	2.52687e-06	AT4G39210	APL3 (large subunit of AGP 3)
248820_at	1.2411	1.66472e-06	AT5G47060	senescence-associated protein-related
249730_at	1.24051	8.71921e-06	AT5G24430	calcium-dependent protein kinase, putative / CDPK, putative
245794_at	1.23965	4.64955e-06	AT1G32170	XTR4 (XYLOGLUCAN ENDOTRANSGLYCOSYLASE 4); hydrolase, acting on glycosyl bonds
251661_at	1.23853	4.47525e-07	AT3G56950	SIP2;1 (SMALL AND BASIC INTRINSIC PROTEIN 2); transporter
246098_at	1.23836	1.11974e-05	AT5G20400	oxidoreductase, 2OG-Fe(II) oxygenase family protein
245039_at	1.23758	1.45834e-06	AT2G26600	glycosyl hydrolase family 17 protein
252334_at	1.23628	1.25074e-06	AT3G48850	mitochondrial phosphate transporter, putative
265446_at	1.23473	4.56777e-08	AT2G37110	similar to unknown protein [Arabidopsis thaliana] (TAIR:AT2G40935.1); similar to unknown [Populus trichocarpa] (GB:ABK96163.1); contains InterPro domain Protein of unknown function Cys-rich (InterPro:IPR006461)
250655_at	1.23392	1.87024e-07	AT5G06960	OBF5 (OCS-ELEMENT BINDING FACTOR 5); DNA binding / transcription factor
264708_at	1.23377	1.80963e-07	AT1G09740	ethylene-responsive protein, putative
246150_at	1.23341	1.45633e-07	AT5G19930	integral membrane family protein
261033_at	1.23293	6.7377e-07	AT1G17380	JAZ5/TIFY11A (JASMONATE-ZIM-DOMAIN PROTEIN 5)
261276_at	1.2328	1.00053e-07	AT1G26670	ATVTI12/VTI12/VTI1B (VESICAL TRANSPORT V-SNARE 12); SNARE binding / receptor/ soluble NSF attachment protein
246949_at	1.23105	1.72243e-07	AT5G25140	CYP71B13 (cytochrome P450, family 71, subfamily B, polypeptide 13); oxygen binding
259037_at	1.23038	1.77064e-07	AT3G09350	armadillo/beta-catenin repeat family protein
267189_at	1.22996	2.25007e-06	AT2G44180	MAP2A (METHIONINE AMINOPEPTIDASE 2A); methionyl aminopeptidase
267293_at	1.22992	3.21048e-06	AT2G23810	TET8 (TETRASPANIN8)
252622_at	1.22986	2.11325e-07	AT3G45310	cysteine proteinase, putative
252134_at	1.22432	2.00634e-07	AT3G50910	similar to unknown protein [Arabidopsis thaliana] (TAIR:AT5G66480.1); similar to hypothetical protein [Thellungiella halophila] (GB:ABB45854.1)
259302_at	1.22403	1.01158e-05	AT3G05120	ATGID1A/GID1A (GA INSENSITIVE DWARF1A); hydrolase
259443_at	1.22359	1.15476e-06	AT1G02360	chitinase, putative
258078_at	1.22248	1.18778e-07	AT3G25870	similar to unknown protein [Arabidopsis thaliana] (TAIR:AT1G13360.1); similar to unknown [Populus trichocarpa] (GB:ABK92948.1)
256433_at	1.22083	2.75337e-06	AT3G10985	SAG20 (WOUND-INDUCED PROTEIN 12)
258336_at	1.22079	6.95129e-07	AT3G16050	A37 (PYRIDOXINE BIOSYNTHESIS 1.2); protein heterodimerization
245738_at	1.21966	3.79782e-06	AT1G44130	nucellin protein, putative
263582_at	1.21933	7.58063e-08	AT2G17120	LYM2 (LYSM DOMAIN GPI-ANCHORED PROTEIN 2 PRECURSOR)
259560_at	1.21836	5.49212e-07	AT1G21270	WAK2 (wall-associated kinase 2); protein serine/threonine kinase
251884_at	1.21785	2.11814e-07	AT3G54150	embryo-abundant protein-related
262926_s_at	1.21747	2.00124e-05	AT1G65800;AT1G65790	[AT1G65800, ARK2 (Arabidopsis Receptor Kinase 2); kinase];[AT1G65790, ARK1 (A. THALIANA RECEPTOR KINASE I); kinase]
264246_at	1.2168	2.11566e-07	AT1G60140	ATTPS10 (TREHALOSE PHOSPHATE SYNTHASE); transferase, transferring glycosyl groups / trehalose-phosphatase
267080_at	1.21538	5.75977e-06	AT2G41190	amino acid transporter family protein
251426_at	1.21518	5.74808e-06	AT3G60180	uridylate kinase, putative / uridine monophosphate kinase, putative / UMP kinase, putative
254098_at	1.2141	1.45502e-06	AT4G25100	FSD1 (FE SUPEROXIDE DISMUTASE 1); iron superoxide dismutase
260897_at	1.21284	1.73573e-07	AT1G29330	ERD2 (ER lumen protein retaining receptor 2); receptor
255243_at	1.21204	1.33531e-05	AT4G05590	similar to unknown protein [Arabidopsis thaliana] (TAIR:AT4G22310.1); similar to unknown [Populus trichocarpa] (GB:ABK93494.1); contains InterPro domain Protein of unknown function UPF0041 (InterPro:IPR005336)
260581_at	1.21177	1.04271e-06	AT2G47190	MYB2 (myb domain protein 2); DNA binding / transcription factor
267470_at	1.21167	5.96483e-08	AT2G30490	ATC4H/C4H/CYP73A5 (CINNAMATE 4-HYDROXYLASE, CINNAMATE-4-HYDROXYLASE); trans-cinnamate 4-monooxygenase
266316_at	1.21116	2.05973e-06	AT2G27080	harpin-induced protein-related / HIN1-related / harpin-responsive protein-related
246841_at	1.21085	1.43125e-07	AT5G26700	germin-like protein, putative
245051_at	1.21048	2.05087e-07	AT2G23320	WRKY15 (WRKY DNA-binding protein 15); transcription factor
258164_at	1.21026	9.24281e-08	AT3G17910	SURF1 (SURFEIT 1)
260735_at	1.21023	8.20056e-07	AT1G17610	disease resistance protein-related
260592_at	1.20775	3.68982e-07	AT1G55850	ATCSLE1 (Cellulose synthase-like E1); cellulose synthase/ transferase, transferring glycosyl groups
265200_s_at	1.20723	4.99296e-07	AT2G36800;AT2G36790	[AT2G36800, DOGT1 (DON-GLUCOSYLTRANSFERASE); UDP-glycosyltransferase/ transferase, transferring glycosyl groups];[AT2G36790, UGT73C6 (UDP-GLUCOSYL TRANSFERASE 73C6); UDP-glucosyltransferase/ UDP-glycosyltransferase/ transferase, transferring glycosyl groups]
253228_at	1.20609	3.55096e-07	AT4G34630	similar to CM0216.450.nc [Lotus japonicus] (GB:BAF98581.1)
248193_at	1.20318	6.80717e-06	AT5G54080	HGO (HOMOGENTISATE 1,2-DIOXYGENASE); homogentisate 1,2-dioxygenase
255342_at	1.20294	2.00086e-07	AT4G04510	protein kinase family protein
248117_at	1.2028	1.31486e-06	AT5G55000	FIP2 (FH protein interacting protein 2); voltage-gated potassium channel
264883_s_at	1.20197	2.49031e-06	AT1G61250;AT1G11180	[AT1G61250, SC3 (SECRETORY CARRIER 3); transmembrane transporter];[AT1G11180, secretory carrier membrane protein (SCAMP) family protein]
245788_at	1.20088	8.4994e-06	AT1G32120	similar to unknown protein [Arabidopsis thaliana] (TAIR:AT4G16050.1); similar to unknown protein [Arabidopsis thaliana] (TAIR:AT1G51538.1); similar to unnamed protein product [Vitis vinifera] (GB:CAO49973.1); similar to hypothetical protein [Vitis vinifera] (GB:CAN68559.1); contains InterPro domain Protein of unknown function DUF716 (InterPro:IPR006904); contains InterPro domain Protein of unknow…
260259_at	1.20056	2.67319e-07	AT1G74300	esterase/lipase/thioesterase family protein
254318_at	1.20018	6.96731e-06	AT4G22530	embryo-abundant protein-related
256751_at	1.20017	5.934e-07	AT3G27170	CLC-B (chloride channel protein B); anion channel/ voltage-gated chloride channel
265999_at	1.19951	2.11601e-05	AT2G24100	similar to unknown protein [Arabidopsis thaliana] (TAIR:AT4G30780.1); similar to unnamed protein product [Vitis vinifera] (GB:CAO66612.1)
247279_at	1.19709	8.37842e-07	AT5G64310	AGP1 (ARABINOGALACTAN-PROTEIN 1)
263583_at	1.19496	5.07712e-07	AT2G17130	IDH2 (ISOCITRATE DEHYDROGENASE SUBUNIT 2); isocitrate dehydrogenase (NAD+)
247318_at	1.19279	1.37461e-07	AT5G63990	3'(2'),5'-bisphosphate nucleotidase, putative / inositol polyphosphate 1-phosphatase, putative
256100_at	1.19274	7.86804e-08	AT1G13750	calcineurin-like phosphoesterase family protein
255037_at	1.19268	1.79865e-07	AT4G09460	ATMYB6 (MYB DOMAIN PROTEIN 6); DNA binding / transcription factor
261294_at	1.19151	8.59323e-08	AT1G48430	dihydroxyacetone kinase family protein
250775_at	1.18976	8.00183e-07	AT5G05460	hydrolase, acting on glycosyl bonds
258609_at	1.18909	2.28584e-07	AT3G02910	Identical to UPF0131 protein At3g02910 [Arabidopsis Thaliana] (GB:Q9M8T3); similar to unknown protein [Arabidopsis thaliana] (TAIR:AT5G46720.1); similar to Os03g0854000 [Oryza sativa (japonica cultivar-group)] (GB:NP_001051934.1); similar to unknown [Picea sitchensis] (GB:ABK22133.1); contains InterPro domain Butirosin biosynthesis, BtrG-like (InterPro:IPR013024); contains InterPro domain Protein…
258173_at	1.18812	4.54994e-07	AT3G21630	CERK1 (CHITIN ELICITOR RECEPTOR KINASE 1); kinase/ receptor signaling protein/ transmembrane receptor protein kinase
253842_at	1.18756	7.29213e-06	AT4G27860	integral membrane family protein
262366_at	1.18736	9.39407e-08	AT1G72890	disease resistance protein (TIR-NBS class), putative
256922_at	1.18691	2.21079e-07	AT3G19010	oxidoreductase, 2OG-Fe(II) oxygenase family protein
265617_at	1.18567	3.44479e-06	AT2G25520	phosphate translocator-related
245253_at	1.18398	9.49207e-08	AT4G15440	HPL1 (HYDROPEROXIDE LYASE 1); heme binding / iron ion binding / monooxygenase
246230_at	1.18389	4.63877e-06	AT4G36710	scarecrow transcription factor family protein
267165_at	1.1838	8.43786e-08	AT2G37710	RLK (RECEPTOR LECTIN KINASE); kinase
254247_at	1.18198	4.24885e-06	AT4G23260	protein kinase
254153_at	1.18157	0.000292212	AT4G24450	ATGWD2/GWD3/PWD (PHOSPHOGLUCAN, WATER DIKINASE); ATP binding / kinase
265717_at	1.18155	9.41771e-08	AT2G03510	band 7 family protein
264998_at	1.18025	3.08068e-06	AT1G67330	similar to unknown protein [Arabidopsis thaliana] (TAIR:AT1G27930.1); similar to unknown [Populus trichocarpa] (GB:ABK93495.1); contains InterPro domain Protein of unknown function DUF579, plant (InterPro:IPR006514)
250811_at	1.17862	2.80955e-07	AT5G05110	cysteine protease inhibitor, putative / cystatin, putative
248879_at	1.17821	3.85795e-07	AT5G46180	delta-OAT (ornithine- delta-aminotransferase); ornithine-oxo-acid transaminase
254580_at	1.17751	1.43782e-05	AT4G19390	similar to unknown protein [Arabidopsis thaliana] (TAIR:AT5G13720.1); similar to unnamed protein product [Vitis vinifera] (GB:CAO63752.1); contains InterPro domain Uncharacterised conserved protein UCP022348 (InterPro:IPR016804); contains InterPro domain Protein of unknown function UPF0114 (InterPro:IPR005134)
[truncated: 302 more rows]

## Sheet: full_table_WT_T - WT_UT
ID	logFC	AveExpr	t	P.Value	adj.P.Val	B
[truncated: 22,810 more rows]
