# Supplementary material for: Ca2+/Calmodulin-Dependent AtSR1/CAMTA3 Plays Critical Roles in Balancing Plant Growth and Immunity
Source: Int J Mol Sci. 2018 Jun 14;19(6):1764. doi: 10.3390/ijms19061764 (PMC6032152; doi:10.3390/ijms19061764)
Supplement: Supplementary file 1 [file ijms-19-01764-s001.zip › IJMS S4 Sr1_UT - WT_UT.xlsx]

## Sheet: DEG FC>2 p-value<0.05
Array Element	logFC	P.Value	Locus Identifier	Annotation
267345_at	4.79705	1.00437e-13	AT2G44240	similar to unknown protein [Arabidopsis thaliana] (TAIR:AT2G44220.1); similar to unnamed protein product [Vitis vinifera] (GB:CAO67164.1); contains InterPro domain Protein of unknown function DUF239, plant (InterPro:IPR004314)
256012_at	4.47528	2.84934e-12	AT1G19250	FMO1 (FLAVIN-DEPENDENT MONOOXYGENASE 1); monooxygenase
248932_at	4.01924	4.55079e-13	AT5G46050	ATPTR3/PTR3 (PEPTIDE TRANSPORTER PROTEIN 3); transporter
265658_at	3.95801	1.93244e-12	AT2G13810	ALD1 (AGD2-LIKE DEFENSE RESPONSE PROTEIN1); transaminase
247949_at	3.94503	1.49152e-12	AT5G57220	CYP81F2 (cytochrome P450, family 81, subfamily F, polypeptide 2); oxygen binding
257061_at	3.9279	3.5934e-13	AT3G18250	contains domain PROKAR_LIPOPROTEIN (PS51257)
249983_at	3.84527	1.76905e-09	AT5G18470	curculin-like (mannose-binding) lectin family protein
255630_at	3.73633	3.78141e-11	AT4G00700	C2 domain-containing protein
250302_at	3.7221	3.56727e-12	AT5G11920	ATCWINV6 (6-&1-FRUCTAN EXOHYDROLASE); hydrolase, hydrolyzing O-glycosyl compounds / inulinase/ levanase
256647_at	3.70569	9.09332e-12	AT3G13610	oxidoreductase, 2OG-Fe(II) oxygenase family protein
258100_at	3.70301	2.40269e-11	AT3G23550	MATE efflux family protein
249890_at	3.60497	4.52058e-11	AT5G22570	WRKY38 (WRKY DNA-binding protein 38); transcription factor
266385_at	3.56212	7.70143e-13	AT2G14610	PR1 (PATHOGENESIS-RELATED GENE 1)
259841_at	3.53005	3.96536e-11	AT1G52200	similar to unknown protein [Arabidopsis thaliana] (TAIR:AT3G18470.1); similar to unnamed protein product [Vitis vinifera] (GB:CAO45876.1); contains InterPro domain Protein of unknown function Cys-rich (InterPro:IPR006461)
261763_at	3.5183	2.23656e-10	AT1G15520	ATPDR12/PDR12 (PLEIOTROPIC DRUG RESISTANCE 12); ATPase, coupled to transmembrane movement of substances
246368_at	3.50395	5.00396e-11	AT1G51890	leucine-rich repeat protein kinase, putative
260804_at	3.46736	2.29903e-11	AT1G78410	VQ motif-containing protein
262229_at	3.44976	4.10399e-12	AT1G68620	hydrolase
258203_at	3.41811	7.59166e-11	AT3G13950	similar to unknown protein [Arabidopsis thaliana] (TAIR:AT4G13266.1); similar to Ankyrin [Medicago truncatula] (GB:ABN08906.1)
246821_at	3.41313	7.42526e-11	AT5G26920	calmodulin binding
253181_at	3.41105	1.86091e-11	AT4G35180	LHT7 (LYS/HIS TRANSPORTER 7); amino acid transmembrane transporter
255479_at	3.39305	9.96582e-13	AT4G02380	SAG21 (SENESCENCE-ASSOCIATED GENE 21)
260116_at	3.38692	6.6314e-11	AT1G33960	AIG1 (AVRRPT2-INDUCED GENE 1); GTP binding
254215_at	3.36251	4.30008e-10	AT4G23700	ATCHX17 (CATION/H+ EXCHANGER 17); monovalent cation:proton antiporter
260225_at	3.32798	1.45884e-11	AT1G74590	ATGSTU10 (Arabidopsis thaliana Glutathione S-transferase (class tau) 10); glutathione transferase
258277_at	3.31905	2.18041e-12	AT3G26830	PAD3 (PHYTOALEXIN DEFICIENT 3); oxygen binding
261021_at	3.27758	1.14074e-11	AT1G26380	FAD-binding domain-containing protein
254231_at	3.25968	5.50275e-11	AT4G23810	WRKY53 (WRKY DNA-binding protein 53); DNA binding / protein binding / transcription activator/ transcription factor
252346_at	3.24139	6.6643e-10	AT3G48650	pseudogene, At14a-related protein, similar to At14a (GI:11994571 and GI:11994573) (Arabidopsis thaliana)
251054_at	3.23814	2.10853e-09	AT5G01540	lectin protein kinase, putative
260904_at	3.22961	2.96282e-11	AT1G02450	NIMIN-1/NIMIN1; protein binding
249417_at	3.20769	2.64223e-11	AT5G39670	calcium-binding EF hand family protein
245148_at	3.19696	1.18341e-11	AT2G45220	pectinesterase family protein
251895_at	3.18234	3.17603e-11	AT3G54420	ATEP3 (Arabidopsis thaliana chitinase class IV); chitinase
257365_x_at	3.178	7.099e-11	AT2G26020	PDF1.2b (plant defensin 1.2b)
251336_at	3.16692	6.68902e-12	AT3G61190	BAP1 (BON ASSOCIATION PROTEIN 1)
245038_at	3.15542	2.55426e-11	AT2G26560	PLP2 (PHOSPHOLIPASE A 2A); nutrient reservoir
252345_at	3.14947	5.46355e-10	AT3G48640	similar to unknown protein [Arabidopsis thaliana] (TAIR:AT5G66670.2); similar to unknown protein [Arabidopsis thaliana] (TAIR:AT5G66670.1)
246777_at	3.14407	1.88986e-11	AT5G27420	zinc finger (C3HC4-type RING finger) family protein
264434_at	3.11849	7.44306e-12	AT1G10340	ankyrin repeat family protein
247954_at	3.11334	1.30814e-09	AT5G56870	BGAL4 (beta-galactosidase 4); beta-galactosidase
253485_at	3.08765	1.45529e-11	AT4G31800	WRKY18 (WRKY DNA-binding protein 18); transcription factor
249481_at	3.06744	2.72093e-11	AT5G38900	DSBA oxidoreductase family protein
266761_at	3.06377	3.15872e-12	AT2G47130	short-chain dehydrogenase/reductase (SDR) family protein
256593_at	3.05423	9.74357e-11	AT3G28510	AAA-type ATPase family protein
249346_at	3.05364	4.44121e-12	AT5G40780	LHT1 (LYSINE HISTIDINE TRANSPORTER 1); amino acid transmembrane transporter
266070_at	3.04131	1.02075e-11	AT2G18660	EXLB3 (EXPANSIN-LIKE B3 PRECURSOR)
260015_at	3.04077	2.92089e-11	AT1G67980	CCoAMT (caffeoyl-CoA 3-O-methyltransferase); caffeoyl-CoA O-methyltransferase
262930_at	3.03741	4.18492e-09	AT1G65690	harpin-induced protein-related / HIN1-related / harpin-responsive protein-related
266993_at	3.03078	4.66132e-12	AT2G39210	nodulin family protein
245035_at	3.02956	2.31072e-10	AT2G26400	ARD/ATARD3 (ACIREDUCTONE DIOXYGENASE); acireductone dioxygenase [iron(II)-requiring]/ heteroglycan binding / metal ion binding
258947_at	3.02529	9.98473e-12	AT3G01830	calmodulin-related protein, putative
261648_at	3.02145	1.22642e-10	AT1G27730	STZ (SALT TOLERANCE ZINC FINGER); nucleic acid binding / transcription factor/ zinc ion binding
265067_at	3.01023	1.54197e-11	AT1G03850	glutaredoxin family protein
259272_at	3.00905	2.68039e-12	AT3G01290	band 7 family protein
267567_at	3.00273	5.52698e-12	AT2G30770	CYP71A13 (CYTOCHROME P450, FAMILY 71, SUBFAMILY A, POLYPEPTIDE 13); indoleacetaldoxime dehydratase/ oxygen binding
254385_s_at	2.99355	1.01187e-11	AT4G21830;AT4G21840	[AT4G21830, methionine sulfoxide reductase domain-containing protein / SeIR domain-containing protein];[AT4G21840, methionine sulfoxide reductase domain-containing protein / SelR domain-containing protein]
264400_at	2.99321	6.68336e-11	AT1G61800	GPT2 (glucose-6-phosphate/phosphate translocator 2); antiporter/ glucose-6-phosphate transmembrane transporter
254255_at	2.99159	2.00023e-09	AT4G23220	protein kinase family protein
254453_at	2.96254	1.26221e-10	AT4G21120	AAT1 (CATIONIC AMINO ACID TRANSPORTER 1); cationic amino acid transmembrane transporter
255753_at	2.95631	3.45923e-11	AT1G18570	MYB51 (MYB DOMAIN PROTEIN 51); DNA binding / transcription factor
253915_at	2.92642	9.65849e-12	AT4G27280	calcium-binding EF hand family protein
261892_at	2.91739	6.04004e-12	AT1G80840	WRKY40 (WRKY DNA-binding protein 40); transcription factor
266017_at	2.91534	1.65425e-11	AT2G18690	similar to unknown protein [Arabidopsis thaliana] (TAIR:AT2G18680.1); similar to hypothetical protein OsI_029427 [Oryza sativa (indica cultivar-group)] (GB:EAZ08195.1)
261005_at	2.91459	1.99085e-09	AT1G26420	FAD-binding domain-containing protein
252136_at	2.9095	7.28659e-11	AT3G50770	calmodulin-related protein, putative
249770_at	2.90869	4.67057e-09	AT5G24110	WRKY30 (WRKY DNA-binding protein 30); transcription factor
248794_at	2.90507	7.12312e-11	AT5G47220	ATERF-2/ATERF2/ERF2 (ETHYLENE RESPONSE FACTOR 2); DNA binding / transcription activator/ transcription factor
255912_at	2.90477	4.89743e-09	AT1G66960	lupeol synthase, putative / 2,3-oxidosqualene-triterpenoid cyclase, putative
246988_at	2.90387	2.00938e-09	AT5G67340	armadillo/beta-catenin repeat family protein / U-box domain-containing protein
246373_at	2.88679	2.13752e-11	AT1G51860	leucine-rich repeat protein kinase, putative
267436_at	2.88663	1.25811e-09	AT2G19190	FRK1 (FLG22-INDUCED RECEPTOR-LIKE KINASE 1); kinase
259502_at	2.88172	2.47689e-11	AT1G15670	kelch repeat-containing F-box family protein
254271_at	2.86275	4.39593e-11	AT4G23150	protein kinase family protein
267028_at	2.83741	3.81835e-11	AT2G38470	WRKY33 (WRKY DNA-binding protein 33); transcription factor
251419_at	2.82358	5.58282e-10	AT3G60470	similar to unknown protein [Arabidopsis thaliana] (TAIR:AT2G44930.1); similar to hypothetical protein [Vitis vinifera] (GB:CAN69719.1); contains InterPro domain Protein of unknown function DUF247, plant (InterPro:IPR004158)
258589_at	2.79986	8.14379e-09	AT3G04290	ATLTL1/LTL1 (LI-TOLERANT LIPASE 1); carboxylesterase
255340_at	2.78951	2.20301e-10	AT4G04490	protein kinase family protein
249454_at	2.78603	1.24106e-11	AT5G39520	similar to unknown protein [Arabidopsis thaliana] (TAIR:AT5G39530.1); similar to unnamed protein product [Vitis vinifera] (GB:CAO15021.1)
246858_at	2.78025	1.30925e-10	AT5G25930	leucine-rich repeat family protein / protein kinase family protein
255406_at	2.77599	8.37013e-11	AT4G03450	ankyrin repeat family protein
265260_at	2.77256	1.41303e-11	AT2G43000	ANAC042 (Arabidopsis NAC domain containing protein 42); transcription factor
262381_at	2.76679	3.29644e-09	AT1G72900	disease resistance protein (TIR-NBS class), putative
260881_at	2.74915	4.73274e-08	AT1G21550	calcium-binding protein, putative
257690_at	2.73876	4.84574e-10	AT3G12830	auxin-responsive family protein
254889_at	2.73041	8.96884e-10	AT4G11650	ATOSM34 (OSMOTIN 34)
251673_at	2.7283	1.63731e-11	AT3G57240	BG3 (BETA-1,3-GLUCANASE 3); hydrolase, hydrolyzing O-glycosyl compounds
252862_at	2.72667	5.67596e-10	AT4G39830	L-ascorbate oxidase, putative
252908_at	2.70864	1.04281e-10	AT4G39670	glycolipid binding / glycolipid transporter
250286_at	2.69652	2.54358e-11	AT5G13320	PBS3 (AVRPPHB SUSCEPTIBLE 3)
260046_at	2.69301	8.808e-10	AT1G73805	calmodulin binding
266071_at	2.69297	2.13476e-10	AT2G18680;AT2G18670	[AT2G18680, similar to unknown protein [Arabidopsis thaliana] (TAIR:AT2G18690.1); similar to hypothetical protein OsI_029427 [Oryza sativa (indica cultivar-group)] (GB:EAZ08195.1)];[AT2G18670, zinc finger (C3HC4-type RING finger) family protein]
254093_at	2.68723	3.57049e-11	AT4G25110	ATMC2 (METACASPASE 2); caspase
246927_s_at	2.66854	6.90312e-11	AT5G25260;AT5G25250	[AT5G25260, similar to unknown protein [Arabidopsis thaliana] (TAIR:AT5G25250.1); similar to unknown protein [Arabidopsis thaliana] (TAIR:AT5G64870.1); similar to unnamed protein product [Vitis vinifera] (GB:CAO44306.1); similar to hypothetical protein [Vitis vinifera] (GB:CAN77054.1); similar to 80C09_16 [Brassica rapa subsp. pekinensis] (GB:AAZ41827.1); contains domain PTHR13806:SF3 (PTHR13806:…
248322_at	2.65575	1.49534e-08	AT5G52760	heavy-metal-associated domain-containing protein
254832_at	2.65282	1.77318e-10	AT4G12490	protease inhibitor/seed storage/lipid transfer protein (LTP) family protein
264866_at	2.65037	1.46168e-09	AT1G24140	matrixin family protein
260560_at	2.64425	3.78694e-11	AT2G43590	chitinase, putative
260068_at	2.63188	1.5261e-08	AT1G73805	calmodulin binding
263783_at	2.62522	4.29328e-10	AT2G46400	WRKY46 (WRKY DNA-binding protein 46); transcription factor
246405_at	2.62086	3.54163e-11	AT1G57630	disease resistance protein (TIR class), putative
264223_s_at	2.61629	1.84915e-10	AT3G16030	CES101 (CALLUS EXPRESSION OF RBCS 101); carbohydrate binding / kinase
259443_at	2.61463	4.98409e-10	AT1G02360	chitinase, putative
246238_at	2.61008	1.43879e-09	AT4G36670	mannitol transporter, putative
263854_at	2.60909	2.04416e-09	AT2G04430	ATNUDT5 (Arabidopsis thaliana Nudix hydrolase homolog 5); hydrolase
255341_at	2.59321	1.46007e-10	AT4G04500	protein kinase family protein
264000_at	2.58652	1.03285e-10	AT2G22500	mitochondrial substrate carrier family protein
256933_at	2.57446	3.59771e-10	AT3G22600	protease inhibitor/seed storage/lipid transfer protein (LTP) family protein
247487_at	2.57445	6.34263e-11	AT5G62150	peptidoglycan-binding LysM domain-containing protein
248327_at	2.57081	1.57588e-10	AT5G52750	heavy-metal-associated domain-containing protein
254975_at	2.5667	7.66852e-09	AT4G10500	oxidoreductase, 2OG-Fe(II) oxygenase family protein
247314_at	2.55838	2.17284e-10	AT5G64000	SAL2; 3'(2'),5'-bisphosphate nucleotidase/ inositol or phosphatidylinositol phosphatase
259507_at	2.55068	2.82093e-10	AT1G43910	AAA-type ATPase family protein
266658_at	2.54602	2.12727e-10	AT2G25735	unknown protein
261020_at	2.54542	2.4233e-11	AT1G26390	FAD-binding domain-containing protein
251884_at	2.53946	1.05675e-10	AT3G54150	embryo-abundant protein-related
254252_at	2.53715	3.00413e-10	AT4G23310	receptor-like protein kinase, putative
263182_at	2.53562	8.87891e-07	AT1G05575	unknown protein
253414_at	2.53121	3.10637e-11	AT4G33050	EDA39 (embryo sac development arrest 39); calmodulin binding
252053_at	2.52764	1.00591e-10	AT3G52400	SYP122 (syntaxin 122); SNAP receptor
254500_at	2.52299	2.40965e-10	AT4G20110	vacuolar sorting receptor, putative
252131_at	2.52252	1.54221e-09	AT3G50930	AAA-type ATPase family protein
259559_at	2.52175	1.63819e-06	AT1G21240	WAK3 (WALL ASSOCIATED KINASE 3); kinase/ protein serine/threonine kinase
246133_at	2.51933	2.37733e-09	AT5G20960	AAO1 (ALDEHYDE OXIDASE 1)
246831_at	2.5168	3.60818e-11	AT5G26340	MSS1 (SUGAR TRANSPORT PROTEIN 13); carbohydrate transmembrane transporter/ hexose:hydrogen symporter/ high-affinity hydrogen:glucose symporter/ sugar:hydrogen ion symporter
257591_at	2.51541	3.5079e-08	AT3G24900	disease resistance family protein / LRR family protein
254660_at	2.51539	4.78252e-11	AT4G18250	receptor serine/threonine kinase, putative
264624_at	2.50615	8.15616e-11	AT1G08930	ERD6 (EARLY RESPONSE TO DEHYDRATION 6); carbohydrate transmembrane transporter/ sugar:hydrogen ion symporter
252068_at	2.48804	2.94975e-10	AT3G51440	strictosidine synthase family protein
247543_at	2.4833	9.36945e-11	AT5G61600	ethylene-responsive element-binding family protein
258787_at	2.47801	2.15177e-09	AT3G11840	U-box domain-containing protein
248164_at	2.47592	4.86321e-09	AT5G54490	PBP1 (PINOID-BINDING PROTEIN 1); calcium ion binding
262177_at	2.47561	8.37022e-11	AT1G74710	ICS1 (ISOCHORISMATE SYNTHASEI); isochorismate synthase
247071_at	2.47114	4.40567e-08	AT5G66640	LIM domain-containing protein-related
267178_at	2.46276	1.4788e-10	AT2G37750	unknown protein
252170_at	2.46208	1.26554e-10	AT3G50480	HR4 (HOMOLOG OF RPW8 4)
267288_at	2.45588	9.63673e-10	AT2G23680	stress-responsive protein, putative
260117_at	2.44386	4.91907e-09	AT1G33950	avirulence-responsive family protein / avirulence induced gene (AIG1) family protein
256337_at	2.4436	6.85559e-11	AT1G72060	serine-type endopeptidase inhibitor
260179_at	2.4359	9.65828e-10	AT1G70690	kinase-related
265189_at	2.42536	3.05407e-10	AT1G23840	similar to unknown protein [Arabidopsis thaliana] (TAIR:AT1G23830.1); similar to unnamed protein product [Vitis vinifera] (GB:CAO14801.1)
253776_at	2.42263	3.13059e-10	AT4G28390	AAC3 (ADP/ATP CARRIER 3); ATP:ADP antiporter/ binding
267230_at	2.42218	1.11277e-08	AT2G44080	ARL (ARGOS-LIKE)
250575_at	2.41968	4.65681e-08	AT5G08240	similar to unknown protein [Arabidopsis thaliana] (TAIR:AT5G23160.1)
260405_at	2.41882	2.1223e-09	AT1G69930	ATGSTU11 (Arabidopsis thaliana Glutathione S-transferase (class tau) 11); glutathione transferase
246302_at	2.40754	9.28557e-11	AT3G51860	CAX3 (cation exchanger 3); cation:cation antiporter
251970_at	2.40466	2.58729e-10	AT3G53150	UGT73D1 (UDP-GLUCOSYL TRANSFERASE 73D1); UDP-glycosyltransferase
266267_at	2.40411	7.06918e-11	AT2G29460	ATGSTU4 (GLUTATHIONE S-TRANSFERASE 22); glutathione transferase
252921_at	2.40094	1.67455e-10	AT4G39030	EDS5 (ENHANCED DISEASE SUSCEPTIBILITY 5); antiporter/ transporter
254869_at	2.39853	4.59351e-09	AT4G11890	protein kinase family protein
256883_at	2.39194	4.93919e-09	AT3G26440	similar to unknown protein [Arabidopsis thaliana] (TAIR:AT1G13000.2); similar to unknown protein [Arabidopsis thaliana] (TAIR:AT1G13000.1); similar to unnamed protein product [Vitis vinifera] (GB:CAO42517.1); contains InterPro domain Protein of unknown function DUF707 (InterPro:IPR007877)
256833_at	2.39147	1.21478e-09	AT3G22910	calcium-transporting ATPase, plasma membrane-type, putative / Ca(2+)-ATPase, putative (ACA13)
260919_at	2.3912	6.34666e-09	no_match	no_match
259479_at	2.38581	4.31223e-09	AT1G19020	similar to unknown protein [Arabidopsis thaliana] (TAIR:AT3G48180.1); similar to unnamed protein product [Vitis vinifera] (GB:CAO40966.1)
266167_at	2.38284	1.20877e-10	AT2G38860	YLS5 (yellow-leaf-specific gene 5)
245329_at	2.37529	6.22167e-11	AT4G14365	zinc finger (C3HC4-type RING finger) family protein / ankyrin repeat family protein
259850_at	2.36653	8.3071e-09	AT1G72240	similar to unknown protein [Arabidopsis thaliana] (TAIR:AT1G22470.1)
253046_at	2.36068	9.5912e-09	AT4G37370	CYP81D8 (cytochrome P450, family 81, subfamily D, polypeptide 8); oxygen binding
248971_at	2.35936	1.32024e-09	AT5G45000	transmembrane receptor
246370_at	2.35648	9.17986e-09	AT1G51920	unknown protein
259040_at	2.34209	2.01389e-10	AT3G09270	ATGSTU8 (Arabidopsis thaliana Glutathione S-transferase (class tau) 8); glutathione transferase
256169_at	2.32438	5.24244e-09	AT1G51800	leucine-rich repeat protein kinase, putative
260648_at	2.31973	5.48089e-10	AT1G08050	zinc finger (C3HC4-type RING finger) family protein
249581_at	2.31181	6.8401e-11	AT5G37600	ATGSR1 (Arabidopsis thaliana glutamine synthase clone R1); glutamate-ammonia ligase
252993_at	2.30944	2.8972e-10	AT4G38540	monooxygenase, putative (MO2)
256376_s_at	2.30527	1.89734e-06	AT1G66690;AT1G66700	[AT1G66690, S-adenosyl-L-methionine:carboxyl methyltransferase family protein];[AT1G66700, PXMT1; S-adenosylmethionine-dependent methyltransferase]
259211_at	2.30311	3.15713e-09	AT3G09020	alpha 1,4-glycosyltransferase family protein / glycosyltransferase sugar-binding DXD motif-containing protein
263852_at	2.30305	6.00085e-11	AT2G04450	ATNUDT6 (Arabidopsis thaliana Nudix hydrolase homolog 6); ADP-ribose diphosphatase/ NAD binding / hydrolase
248551_at	2.30078	5.61367e-11	AT5G50200	WR3 (WOUND-RESPONSIVE 3); nitrate transmembrane transporter
257623_at	2.29857	3.24961e-10	AT3G26210	CYP71B23 (cytochrome P450, family 71, subfamily B, polypeptide 23); oxygen binding
259550_at	2.29784	1.95569e-10	AT1G35230	AGP5 (ARABINOGALACTAN-PROTEIN 5)
262072_at	2.29482	1.43991e-10	AT1G59590	ZCF37
249580_at	2.2943	3.92111e-10	AT5G37740	C2 domain-containing protein
245711_at	2.28485	3.29855e-09	AT5G04340	C2H2 (ZINC FINGER OF ARABIDOPSIS THALIANA 6); nucleic acid binding / transcription factor/ zinc ion binding
254265_s_at	2.28221	1.00946e-10	AT4G23140;AT4G23160	[AT4G23140, CRK6 (CYSTEINE-RICH RLK 6); kinase];[AT4G23160, protein kinase family protein]
263379_at	2.27002	8.71059e-10	AT2G40140	CZF1/ZFAR1; transcription factor
262772_at	2.2675	2.80288e-10	AT1G13210	ACA.L (AUTOINHIBITED CA2+/ATPASE II); ATPase, coupled to transmembrane movement of ions, phosphorylative mechanism / calmodulin binding
263948_at	2.25773	2.4216e-08	AT2G35980	YLS9 (YELLOW-LEAF-SPECIFIC GENE 9)
261135_at	2.25367	5.1437e-10	AT1G19610	LCR78/PDF1.4 (Low-molecular-weight cysteine-rich 78)
266835_at	2.25298	1.92868e-10	AT2G29990	NDA2 (ALTERNATIVE NAD(P)H DEHYDROGENASE 2); NADH dehydrogenase
255599_at	2.25216	8.01879e-09	AT4G01010	ATCNGC13 (cyclic nucleotide gated channel 13); calmodulin binding / cyclic nucleotide binding / ion channel
256793_at	2.24907	7.40275e-10	AT3G22160	VQ motif-containing protein
264867_at	2.24902	1.5804e-09	AT1G24150	ATFH4/FH4 (FORMIN HOMOLOGUE 4); actin binding / protein binding
262082_s_at	2.24769	9.70756e-10	AT1G56140;AT1G56130;AT1G56120	[AT1G56140, leucine-rich repeat family protein / protein kinase family protein];[AT1G56130, leucine-rich repeat family protein / protein kinase family protein];[AT1G56120, leucine-rich repeat family protein / protein kinase family protein]
249264_s_at	2.24373	1.4471e-09	AT5G41750;AT5G41740	[AT5G41750, disease resistance protein (TIR-NBS-LRR class), putative];[AT5G41740, disease resistance protein (TIR-NBS-LRR class), putative]
259385_at	2.24212	2.27627e-10	AT1G13470	similar to unknown protein [Arabidopsis thaliana] (TAIR:AT1G13520.1); similar to unnamed protein product [Vitis vinifera] (GB:CAO42040.1); contains InterPro domain Protein of unknown function DUF1262 (InterPro:IPR010683)
248276_at	2.23372	3.51901e-10	AT5G53550	YSL3 (YELLOW STRIPE LIKE 3); oligopeptide transporter
257139_at	2.23288	6.02882e-10	AT3G28890	leucine-rich repeat family protein
245252_at	2.23117	2.49804e-09	AT4G17500	ATERF-1 (ETHYLENE RESPONSIVE ELEMENT BINDING FACTOR 1); DNA binding / transcription activator/ transcription factor
245932_at	2.22343	2.76104e-09	AT5G09290	3'(2'),5'-bisphosphate nucleotidase, putative / inositol polyphosphate 1-phosphatase, putative
251400_at	2.22318	9.8533e-11	AT3G60420	similar to unknown protein [Arabidopsis thaliana] (TAIR:AT3G60450.1); similar to unnamed protein product [Vitis vinifera] (GB:CAO70569.1); contains InterPro domain Phosphoglycerate mutase (InterPro:IPR013078); contains InterPro domain PRIB5 (InterPro:IPR012398)
252234_at	2.22147	1.12622e-10	AT3G49780	ATPSK4 (PHYTOSULFOKINE 4 PRECURSOR); growth factor
256252_at	2.21935	1.68135e-06	AT3G11340	UDP-glucoronosyl/UDP-glucosyl transferase family protein
253779_at	2.21449	7.0065e-10	AT4G28490	HAESA (RECEPTOR-LIKE PROTEIN KINASE 5); ATP binding / kinase/ protein serine/threonine kinase
261443_at	2.20229	9.57081e-09	AT1G28480	GRX480; thiol-disulfide exchange intermediate
252098_at	2.20039	1.03472e-07	AT3G51330	aspartyl protease family protein
259428_at	2.19605	5.98252e-10	AT1G01560	ATMPK11 (Arabidopsis thaliana MAP kinase 11); MAP kinase/ kinase
267083_at	2.19089	6.5186e-10	AT2G41100	TCH3 (TOUCH 3)
245200_at	2.19055	6.14339e-10	AT1G67850	similar to unknown protein [Arabidopsis thaliana] (TAIR:AT1G13000.2); similar to unknown protein [Arabidopsis thaliana] (TAIR:AT1G13000.1); similar to unnamed protein product [Vitis vinifera] (GB:CAO42517.1); contains InterPro domain Protein of unknown function DUF707 (InterPro:IPR007877)
248134_at	2.17223	2.385e-09	AT5G54860	integral membrane transporter family protein
245052_at	2.1697	4.04759e-10	AT2G26440	pectinesterase family protein
265161_at	2.16337	6.42722e-10	AT1G30900	vacuolar sorting receptor, putative
249397_at	2.16121	8.20336e-10	AT5G40230	nodulin-related
245401_at	2.16108	4.71723e-09	AT4G17670	senescence-associated protein-related
257540_at	2.16016	3.04762e-06	AT3G21520	similar to unknown protein [Arabidopsis thaliana] (TAIR:AT3G21550.1); similar to unnamed protein product [Vitis vinifera] (GB:CAO71058.1); contains InterPro domain Protein of unknown function DUF679 (InterPro:IPR007770)
267142_at	2.15849	5.60062e-10	AT2G38290	ATAMT2 (AMMONIUM TRANSPORTER 2); ammonium transmembrane transporter
262092_at	2.15462	4.66536e-10	AT1G56150	auxin-responsive family protein
248037_at	2.15112	5.30657e-09	AT5G55930	ATOPT1 (oligopeptide transporter 1); oligopeptide transporter
250062_at	2.15044	9.85897e-10	AT5G17760	AAA-type ATPase family protein
257206_at	2.14956	1.8841e-09	AT3G16530	legume lectin family protein
266292_at	2.14829	2.3754e-10	AT2G29350	SAG13 (Senescence-associated gene 13); oxidoreductase
246214_at	2.14654	1.09356e-09	AT4G36988;AT4G36990	[AT4G36988, CPuORF49 (Conserved peptide upstream open reading frame 49)];[AT4G36990, HSF4 (HEAT SHOCK FACTOR 4); DNA binding / transcription factor]
260568_at	2.14358	3.58408e-10	AT2G43570	chitinase, putative
263536_at	2.1407	5.75502e-09	AT2G25000	WRKY60 (WRKY DNA-BINDING PROTEIN 60); transcription factor
265597_at	2.13887	4.94708e-08	AT2G20142	transmembrane receptor
254387_at	2.13851	4.83245e-10	AT4G21850	methionine sulfoxide reductase domain-containing protein / SeIR domain-containing protein
263565_at	2.13064	5.10402e-09	AT2G15390	FUT4 (fucosyltransferase 4); fucosyltransferase/ transferase, transferring glycosyl groups
249928_at	2.12602	5.69289e-09	AT5G22250	CCR4-NOT transcription complex protein, putative
265853_at	2.126	3.3791e-09	AT2G42360	zinc finger (C3HC4-type RING finger) family protein
257939_at	2.12396	2.0859e-09	AT3G19930	STP4 (SUGAR TRANSPORTER 4); carbohydrate transmembrane transporter/ sugar:hydrogen ion symporter
257100_at	2.123	6.1154e-09	AT3G25010	disease resistance family protein
252572_at	2.11562	1.49597e-08	AT3G45290	MLO3 (MILDEW RESISTANCE LOCUS O 3); calmodulin binding
245393_at	2.10469	1.41441e-08	AT4G16260	glycosyl hydrolase family 17 protein
249188_at	2.09949	1.11948e-08	AT5G42830	transferase family protein
253173_at	2.09639	9.41156e-09	AT4G35110	similar to unknown protein [Arabidopsis thaliana] (TAIR:AT2G16900.1); contains InterPro domain Phospholipase-like, arabidopsis (InterPro:IPR007942)
255595_at	2.09575	5.81601e-08	AT4G01700	chitinase, putative
254229_at	2.09286	1.8531e-08	AT4G23610	similar to unknown protein [Arabidopsis thaliana] (TAIR:AT3G54200.1); similar to unnamed protein product [Vitis vinifera] (GB:CAO39657.1); similar to hypothetical protein [Vitis vinifera] (GB:CAN73280.1)
256756_at	2.09016	9.43967e-10	AT3G25610	haloacid dehalogenase-like hydrolase family protein
254524_at	2.09009	2.24977e-09	AT4G20000	VQ motif-containing protein
252060_at	2.08366	2.68301e-09	AT3G52430	PAD4 (PHYTOALEXIN DEFICIENT 4); triacylglycerol lipase
255064_at	2.07635	3.82215e-09	AT4G08950	phosphate-responsive protein, putative (EXO)
261242_at	2.07064	2.52405e-08	AT1G32960	ATSBT3.3; subtilase
252417_at	2.07027	4.26258e-08	AT3G47480	calcium-binding EF hand family protein
260101_at	2.06677	2.74165e-08	AT1G73260	trypsin and protease inhibitor family protein / Kunitz family protein
255543_at	2.06325	2.35328e-10	AT4G01870	tolB protein-related
267385_at	2.05766	1.67537e-08	AT2G44380	DC1 domain-containing protein
258941_at	2.05526	4.43012e-07	AT3G09940	ATMDAR3/MDHAR (MONODEHYDROASCORBATE REDUCTASE); monodehydroascorbate reductase (NADH)
251769_at	2.0528	1.88877e-09	AT3G55950	protein kinase family protein
256442_at	2.05123	7.04883e-09	AT3G10930	similar to unknown protein [Arabidopsis thaliana] (TAIR:AT5G05300.1)
265450_at	2.04686	1.35344e-09	AT2G46620	AAA-type ATPase family protein
254318_at	2.04684	3.64914e-08	AT4G22530	embryo-abundant protein-related
250994_at	2.04168	6.4621e-09	AT5G02490	heat shock cognate 70 kDa protein 2 (HSC70-2) (HSP70-2)
249719_at	2.03994	1.62745e-09	AT5G35735	auxin-responsive family protein
258921_at	2.03766	3.69616e-10	AT3G10500	ANAC053 (Arabidopsis NAC domain containing protein 53); transcription factor
246099_at	2.02707	3.30656e-10	AT5G20230	ATBCB (ARABIDOPSIS BLUE-COPPER-BINDING PROTEIN); copper ion binding
254833_s_at	2.02636	5.74659e-08	AT4G12290;AT4G12280	[AT4G12290, copper amine oxidase, putative];[AT4G12280, copper amine oxidase family protein]
248686_at	2.02255	5.57001e-09	AT5G48540	33 kDa secretory protein-related
256050_at	2.01911	5.88961e-10	AT1G07000	ATEXO70B2 (exocyst subunit EXO70 family protein B2); protein binding
264616_at	2.01832	6.38578e-09	AT2G17740	DC1 domain-containing protein
261450_s_at	2.00654	5.46346e-10	AT1G21110;AT1G21120	[AT1G21110, O-methyltransferase, putative];[AT1G21120, O-methyltransferase, putative]
253987_at	2.00492	3.05018e-09	AT4G26270	phosphofructokinase family protein
255116_at	2.00379	4.30897e-09	AT4G08850	leucine-rich repeat family protein / protein kinase family protein
263401_at	1.98839	8.09943e-09	AT2G04070	transporter
249974_at	1.9845	6.28032e-09	AT5G18780	F-box family protein
256431_s_at	1.98131	1.59938e-09	AT3G11010;AT5G27060	[AT3G11010, disease resistance family protein / LRR family protein];[AT5G27060, disease resistance family protein]
261934_at	1.98081	9.11049e-10	AT1G22400	ATUGT85A1/UGT85A1 (UDP-GLUCOSYL TRANSFERASE 85A1); UDP-glycosyltransferase/ glucuronosyltransferase/ transferase, transferring glycosyl groups / transferase, transferring hexosyl groups
260327_at	1.97816	2.67341e-08	AT1G63840	zinc finger (C3HC4-type RING finger) family protein
247655_at	1.97522	6.9934e-09	AT5G59820	RHL41 (RESPONSIVE TO HIGH LIGHT 41); nucleic acid binding / transcription factor/ zinc ion binding
254571_at	1.97228	3.56219e-10	AT4G19370	similar to unknown protein [Arabidopsis thaliana] (TAIR:AT1G31720.1); similar to unknown [Picea sitchensis] (GB:ABK21519.1); similar to Os02g0703300 [Oryza sativa (japonica cultivar-group)] (GB:NP_001047854.1); contains InterPro domain Protein of unknown function DUF1218 (InterPro:IPR009606)
249485_at	1.96602	1.24537e-09	AT5G39020	protein kinase family protein
256451_s_at	1.96513	5.54837e-10	AT1G75170	SEC14 cytosolic factor family protein / phosphoglyceride transfer family protein
257277_at	1.96456	1.50375e-08	AT3G14470	disease resistance protein (NBS-LRR class), putative
256366_at	1.96049	3.6577e-09	AT1G66880	serine/threonine protein kinase family protein
264746_at	1.96028	2.50434e-09	AT1G62300	WRKY6 (WRKY DNA-binding protein 6); transcription factor
265920_s_at	1.95306	6.48238e-08	AT2G15120;AT2G15220	[AT2G15120, pseudogene, disease-resistance family protein / fatty acid elongase-related, similar to fatty acid elongase 1 (FAE1) (Arabidopsis thaliana) GI:881615; similar to NtPRp27 (GI:5360263) (Nicotiana tabacum)similar to R 14 protein (GI:27764542) (Glycine max); contains Pfam profile PF04450: Plant Basic Secretory Protein; blastp match of 71% identity and 6.0e-20 P-value to GP|18674893|emb|CA…
245317_at	1.95069	5.68414e-09	AT4G15610	integral membrane family protein
254120_at	1.94733	8.09493e-10	AT4G24570	mitochondrial substrate carrier family protein
266247_at	1.94563	1.22115e-09	AT2G27660	DC1 domain-containing protein
250796_at	1.94229	1.20673e-08	AT5G05300	similar to unknown protein [Arabidopsis thaliana] (TAIR:AT3G10930.1)
248062_at	1.94175	6.47395e-10	AT5G55450	protease inhibitor/seed storage/lipid transfer protein (LTP) family protein
256170_at	1.93859	4.03183e-09	AT1G51790	kinase
249889_at	1.93467	3.28982e-09	AT5G22540	similar to unknown protein [Arabidopsis thaliana] (TAIR:AT5G22550.2); similar to unnamed protein product [Vitis vinifera] (GB:CAO15956.1); contains InterPro domain Protein of unknown function DUF247, plant (InterPro:IPR004158)
247284_at	1.92595	1.46755e-09	AT5G64410	ATOPT4 (oligopeptide transporter 4); oligopeptide transporter
246108_at	1.92512	1.92719e-07	AT5G28630	glycine-rich protein
248092_at	1.923	3.95692e-09	AT5G55170	SUM3 (SMALL UBIQUITIN-LIKE MODIFIER 3)
251745_at	1.92242	1.90909e-09	AT3G55980	zinc finger (CCCH-type) family protein
253377_at	1.91904	2.89488e-09	AT4G33300	ADR1-L1 (ADR1-LIKE 1); ATP binding / protein binding
265725_at	1.91837	2.4785e-08	AT2G32030	GCN5-related N-acetyltransferase (GNAT) family protein
254592_at	1.9165	1.02164e-09	AT4G18880	AT-HSFA4A (Arabidopsis thaliana heat shock transcription factor A4A); DNA binding / transcription factor
248330_at	1.91306	6.18251e-08	AT5G52810	ornithine cyclodeaminase/mu-crystallin family protein
252214_at	1.90797	1.91365e-08	AT3G50260	ATERF#011/CEJ1 (COOPERATIVELY REGULATED BY ETHYLENE AND JASMONATE 1); DNA binding / transcription factor
266231_at	1.90728	6.73609e-09	AT2G02220	ATPSKR1/PSKR1 (PHYTOSULFOKIN RECEPTOR 1); ATP binding / peptide receptor/ protein serine/threonine kinase
260005_at	1.90601	1.62641e-08	AT1G67920	similar to unknown protein [Arabidopsis thaliana] (TAIR:AT1G24600.1)
267546_at	1.9046	5.60987e-09	AT2G32680	disease resistance family protein
246098_at	1.90205	1.76779e-07	AT5G20400	oxidoreductase, 2OG-Fe(II) oxygenase family protein
262119_s_at	1.90089	3.62039e-09	AT1G02930;AT1G02920	[AT1G02930, ATGSTF6 (EARLY RESPONSIVE TO DEHYDRATION 11); glutathione transferase];[AT1G02920, ATGSTF7 (GLUTATHIONE S-TRANSFERASE 11); glutathione transferase]
252977_at	1.89985	3.06787e-09	AT4G38560	similar to pEARLI4 [Arabidopsis thaliana] (TAIR:AT2G20960.1); contains InterPro domain Phospholipase-like, arabidopsis (InterPro:IPR007942)
252383_at	1.89846	1.20409e-09	AT3G47780	ATATH6 (ABC2 homolog 6); ATPase, coupled to transmembrane movement of substances
250829_at	1.8959	8.52752e-09	AT5G04720	ADR1-L2 (ADR1-LIKE 2); ATP binding / nucleoside-triphosphatase/ nucleotide binding / protein binding
262542_at	1.89498	3.56386e-08	AT1G34180	ANAC016 (Arabidopsis NAC domain containing protein 16); transcription factor
253401_at	1.88893	5.75615e-10	AT4G32870	similar to unknown protein [Arabidopsis thaliana] (TAIR:AT2G25770.2); similar to unknown protein [Arabidopsis thaliana] (TAIR:AT2G25770.1); similar to unknown [Populus trichocarpa x Populus deltoides] (GB:ABK96434.1); contains domain SSF55961 (SSF55961)
252334_at	1.88582	1.80922e-08	AT3G48850	mitochondrial phosphate transporter, putative
254784_at	1.88415	6.477e-10	AT4G12720	AtNUDT7 (ARABIDOPSIS THALIANA NUDIX HYDROLASE HOMOLOG 7); hydrolase/ nucleoside-diphosphatase
258791_at	1.87971	1.01788e-09	AT3G04720	PR4 (PATHOGENESIS-RELATED 4)
261394_at	1.87347	4.15172e-09	AT1G79680	wall-associated kinase, putative
266596_at	1.87219	3.14221e-09	AT2G46150	similar to unknown protein [Arabidopsis thaliana] (TAIR:AT3G54200.1); similar to plant cell wall protein SlTFR88 [Lycopersicon esculentum] (GB:ABF39005.1); contains InterPro domain Harpin-induced 1 (InterPro:IPR010847)
247448_at	1.87143	5.64393e-08	AT5G62770	similar to unknown protein [Arabidopsis thaliana] (TAIR:AT3G27880.1); similar to hypothetical protein [Vitis vinifera] (GB:CAN65788.1); contains InterPro domain Protein of unknown function DUF1645 (InterPro:IPR012442)
260754_at	1.87004	1.3176e-08	AT1G49000	similar to unknown protein [Arabidopsis thaliana] (TAIR:AT3G18560.1); similar to hypothetical protein [Vitis vinifera] (GB:CAN78728.1); similar to unnamed protein product [Vitis vinifera] (GB:CAO68009.1)
265837_at	1.86835	2.58165e-09	AT2G14560	similar to unknown protein [Arabidopsis thaliana] (TAIR:AT1G33840.1); similar to unnamed protein product [Vitis vinifera] (GB:CAO48825.1); contains InterPro domain Protein of unknown function DUF567 (InterPro:IPR007612)
253268_s_at	1.86726	4.01374e-08	AT4G34131;AT4G34135	[AT4G34131, UGT73B3 (UDP-GLUCOSYL TRANSFERASE 73B3); UDP-glycosyltransferase/ abscisic acid glucosyltransferase/ transferase, transferring hexosyl groups];[AT4G34135, UGT73B2; UDP-glucosyltransferase/ UDP-glycosyltransferase/ flavonol 3-O-glucosyltransferase]
251176_at	1.86283	2.06004e-09	AT3G63380	calcium-transporting ATPase, plasma membrane-type, putative / Ca(2+)-ATPase, putative (ACA12)
259410_at	1.86246	1.1332e-08	AT1G13340	similar to unknown protein [Arabidopsis thaliana] (TAIR:AT1G34220.2); similar to unknown [Carica papaya] (GB:ABS01355.1); contains InterPro domain Protein of unknown function DUF292, eukaryotic (InterPro:IPR005061)
259992_at	1.85817	1.90037e-08	AT1G67970	AT-HSFA8 (Arabidopsis thaliana heat shock transcription factor A8); DNA binding / transcription factor
261339_at	1.85777	2.48891e-07	AT1G35710	leucine-rich repeat transmembrane protein kinase, putative
263183_at	1.85658	3.78205e-09	AT1G05570	CALS1 (CALLOSE SYNTHASE 1); transferase, transferring glycosyl groups
263443_at	1.85639	5.07759e-07	AT2G28630	beta-ketoacyl-CoA synthase family protein
264757_at	1.85628	3.23056e-08	AT1G61360	S-locus lectin protein kinase family protein
249096_at	1.85145	6.25525e-08	AT5G43910	pfkB-type carbohydrate kinase family protein
251790_at	1.84949	7.07879e-09	AT3G55470	C2 domain-containing protein
260243_at	1.84042	8.84714e-09	AT1G63720	similar to hydroxyproline-rich glycoprotein family protein [Arabidopsis thaliana] (TAIR:AT5G52430.1); similar to unknown [Thellungiella halophila] (GB:ABJ98061.1)
261526_at	1.83979	1.30574e-09	AT1G14370	APK2A (PROTEIN KINASE 2A); kinase
262607_at	1.83924	3.05952e-09	AT1G13990	similar to unnamed protein product [Vitis vinifera] (GB:CAO68469.1)
259213_at	1.83879	4.65643e-09	AT3G09010	protein kinase family protein
249550_at	1.83603	1.5669e-09	AT5G38210	serine/threonine protein kinase family protein
249052_at	1.83398	7.77718e-09	AT5G44420	PDF1.2 (Low-molecular-weight cysteine-rich 77)
261216_at	1.82689	2.60179e-06	AT1G33030	O-methyltransferase family 2 protein
267300_at	1.81631	1.77005e-08	AT2G30140	UDP-glucoronosyl/UDP-glucosyl transferase family protein
245076_at	1.81628	1.85e-08	AT2G23170	GH3.3; indole-3-acetic acid amido synthetase
258436_at	1.81367	1.72221e-09	AT3G16720	ATL2 (Arabidopsis T?xicos en Levadura 2); protein binding / zinc ion binding
247570_at	1.81109	1.92096e-08	AT5G61250	ATGUS1 (ARABIDOPSIS THALIANA GLUCURONIDASE 1); beta-glucuronidase
247925_at	1.81063	5.00666e-09	AT5G57560	TCH4 (TOUCH 4); hydrolase, acting on glycosyl bonds / xyloglucan:xyloglucosyl transferase
256877_at	1.80375	7.66341e-09	AT3G26470	similar to ADR1-L1 (ADR1-LIKE 1), ATP binding / protein binding [Arabidopsis thaliana] (TAIR:AT4G33300.2); similar to ADR1-L1 (ADR1-LIKE 1), ATP binding / protein binding [Arabidopsis thaliana] (TAIR:AT4G33300.1); similar to unnamed protein product [Vitis vinifera] (GB:CAO61278.1); contains InterPro domain Disease resistance, plant (InterPro:IPR014011)
255430_at	1.8031	1.31896e-09	AT4G03320	TIC20-IV (TRANSLOCON AT THE INNER ENVELOPE MEMBRANE OF CHLOROPLASTS 20-IV); P-P-bond-hydrolysis-driven protein transmembrane transporter
245662_at	1.80201	2.58679e-07	AT1G28190	similar to unknown protein [Arabidopsis thaliana] (TAIR:AT5G12340.1); similar to unknown [Picea sitchensis] (GB:ABK21062.1)
259979_at	1.79564	1.45825e-09	AT1G76600	similar to unknown protein [Arabidopsis thaliana] (TAIR:AT1G21010.1); similar to hypothetical protein [Vitis vinifera] (GB:CAN67638.1)
259852_at	1.79393	1.24533e-08	AT1G72280	AERO1 (ARABIDOPSIS ENDOPLASMIC RETICULUM OXIDOREDUCTINS 1); FAD binding / electron carrier/ oxidoreductase, acting on sulfur group of donors, disulfide as acceptor / protein binding
258158_at	1.79302	4.31595e-09	AT3G17790	ATACP5 (acid phosphatase 5); acid phosphatase/ protein serine/threonine phosphatase
259911_at	1.79195	1.24225e-09	AT1G72680	cinnamyl-alcohol dehydrogenase, putative
256596_at	1.78942	6.32632e-09	AT3G28540	AAA-type ATPase family protein
245755_at	1.78634	3.14526e-08	AT1G35210	similar to unknown protein [Arabidopsis thaliana] (TAIR:AT1G22470.1); similar to hypothetical protein [Vitis vinifera] (GB:CAN82663.1)
253754_at	1.78555	3.55185e-07	AT4G29020	glycine-rich protein
261027_at	1.78476	2.76876e-09	AT1G01340	ATCNGC10 (CYCLIC NUCLEOTIDE GATED CHANNEL 10); calmodulin binding / cyclic nucleotide binding / ion channel
267565_at	1.78248	7.39087e-08	AT2G30750	CYP71A12 (CYTOCHROME P450, FAMILY 71, SUBFAMILY A, POLYPEPTIDE 12); oxygen binding
248332_at	1.78216	3.58455e-09	AT5G52640	HSP81-1 (HEAT SHOCK PROTEIN 81-1); ATP binding / unfolded protein binding
256308_s_at	1.78082	8.00052e-07	AT1G30420;AT1G30410	[AT1G30420, ATMRP12 (Arabidopsis thaliana multidrug resistance-associated protein 12)];[AT1G30410, ATMRP13 (Arabidopsis thaliana multidrug resistance-associated protein 13)]
252373_at	1.78044	2.42108e-08	AT3G48090	EDS1 (ENHANCED DISEASE SUSCEPTIBILITY 1); signal transducer/ triacylglycerol lipase
256300_at	1.78029	1.13338e-09	AT1G69490	NAP (NAC-LIKE, ACTIVATED BY AP3/PI); transcription factor
258894_at	1.77427	3.73502e-07	AT3G05650	disease resistance family protein
246293_at	1.77199	2.28481e-09	AT3G56710	SIB1 (SIGMA FACTOR BINDING PROTEIN 1); binding
245051_at	1.77195	4.17318e-09	AT2G23320	WRKY15 (WRKY DNA-binding protein 15); transcription factor
252213_at	1.77075	2.57186e-08	AT3G50210	2-oxoacid-dependent oxidase, putative
256425_at	1.76662	2.69711e-09	AT1G33560	ADR1 (ACTIVATED DISEASE RESISTANCE 1)
248698_at	1.76519	4.20255e-09	AT5G48380	leucine-rich repeat family protein / protein kinase family protein
262408_at	1.75956	1.15128e-08	AT1G34750	protein phosphatase 2C, putative / PP2C, putative
258786_at	1.7586	2.13099e-09	AT3G11820	SYP121 (syntaxin 121); SNAP receptor
254707_at	1.75544	1.94497e-09	AT4G18010	IP5PII (INOSITOL POLYPHOSPHATE 5-PHOSPHATASE II); inositol-polyphosphate 5-phosphatase
265075_at	1.75366	1.77886e-09	AT1G55450	embryo-abundant protein-related
257377_at	1.75194	3.0707e-09	AT2G28890	PLL4 (POLTERGEIST LIKE 4); protein serine/threonine phosphatase
254253_at	1.75096	8.64215e-08	AT4G23320	protein kinase family protein
264107_s_at	1.74956	1.05575e-07	AT2G13790;AT2G13800	[AT2G13790, ATSERK4 (SOMATIC EMBRYOGENESIS RECEPTOR-LIKE KINASE 4); protein binding / protein kinase/ transmembrane receptor protein serine/threonine kinase];[AT2G13800, ATSERK5 (SOMATIC EMBRYOGENESIS RECEPTOR LIKE KINASE 5); ATP binding / protein kinase/ transmembrane receptor protein serine/threonine kinase]
261161_at	1.74954	5.81222e-09	AT1G34420	leucine-rich repeat family protein / protein kinase family protein
247493_at	1.74868	2.14415e-08	AT5G61900	BON1 (BONZAI1); calcium-dependent phospholipid binding
256787_at	1.74743	4.67159e-09	AT3G13790	ATBFRUCT1/ATCWINV1 (ARABIDOPSIS THALIANA CELL WALL INVERTASE 1); beta-fructofuranosidase/ hydrolase, hydrolyzing O-glycosyl compounds
249777_at	1.74729	1.50508e-09	AT5G24210	lipase class 3 family protein
245250_at	1.74083	1.73847e-08	AT4G17490	ATERF6 (ETHYLENE RESPONSIVE ELEMENT BINDING FACTOR 6); DNA binding / transcription factor
262832_s_at	1.739	3.03892e-09	AT1G14870;AT1G14880	[AT1G14870, Identical to Uncharacterized protein At1g14870 [Arabidopsis Thaliana] (GB:Q9LQU4); similar to unknown protein [Arabidopsis thaliana] (TAIR:AT5G35525.1); similar to unnamed protein product [Vitis vinifera] (GB:CAO42338.1); contains InterPro domain Aspartic acid and asparagine hydroxylation site (InterPro:IPR000152); contains InterPro domain Protein of unknown function Cys-rich (InterPr…
257805_at	1.73701	7.89617e-09	AT3G18830	ATPLT5 (POLYOL TRANSPORTER 5); D-ribose transmembrane transporter/ D-xylose transmembrane transporter/ carbohydrate transmembrane transporter/ galactose transmembrane transporter/ glucose transmembrane transporter/ glycerol transmembrane transporter/ hydr
247740_at	1.73698	4.54627e-07	AT5G58940	CRCK1 (CALMODULIN-BINDING RECEPTOR-LIKE CYTOPLASMIC KINASE 1); kinase
260146_at	1.73504	7.87522e-08	AT1G52770	phototropic-responsive NPH3 family protein
261718_at	1.73439	6.3479e-08	AT1G18390	protein kinase family protein
263584_at	1.73256	1.80054e-09	AT2G17040	ANAC036 (Arabidopsis NAC domain containing protein 36); transcription factor
248321_at	1.732	2.07334e-08	AT5G52740	heavy-metal-associated domain-containing protein
248889_at	1.72657	1.73495e-09	AT5G46230	similar to unknown protein [Arabidopsis thaliana] (TAIR:AT1G09310.1); similar to unnamed protein product [Vitis vinifera] (GB:CAO14438.1); contains InterPro domain Protein of unknown function DUF538 (InterPro:IPR007493)
252474_at	1.7253	3.83336e-08	AT3G46620	zinc finger (C3HC4-type RING finger) family protein
266101_at	1.72374	3.14398e-09	AT2G37940	similar to phosphatidic acid phosphatase-related / PAP2-related [Arabidopsis thaliana] (TAIR:AT3G54020.1); similar to unnamed protein product [Vitis vinifera] (GB:CAO15746.1); contains domain PTHR21290:SF1 (PTHR21290:SF1); contains domain PTHR21290 (PTHR21290)
260728_at	1.72264	3.00661e-08	AT1G48210	serine/threonine protein kinase, putative
254926_at	1.72174	5.39525e-07	AT4G11280	ACS6 (1-AMINOCYCLOPROPANE-1-CARBOXYLIC ACID (ACC) SYNTHASE 6)
251643_at	1.71378	1.30995e-09	AT3G57550	AGK2 (GUANYLATE KINASE-ENCODING GENE 1)
247086_at	1.7111	1.21627e-07	AT5G66320	zinc finger (GATA type) family protein
256755_at	1.71069	1.50332e-08	AT3G25600	calmodulin, putative
260772_at	1.71011	4.95798e-09	AT1G49050	aspartyl protease family protein
250400_at	1.70872	1.26036e-08	AT5G10740	protein phosphatase 2C-related / PP2C-related
249494_at	1.70645	4.687e-08	AT5G39050	transferase family protein
264635_at	1.70181	1.47345e-08	AT1G65500	similar to unknown protein [Arabidopsis thaliana] (TAIR:AT1G65486.1)
252133_at	1.6995	3.90308e-07	AT3G50900	similar to unknown protein [Arabidopsis thaliana] (TAIR:AT5G66490.1); similar to hypothetical protein [Thellungiella halophila] (GB:ABB45855.1)
262237_at	1.6983	5.74995e-09	AT1G48320	thioesterase family protein
255844_at	1.69822	1.78365e-07	AT2G33580	protein kinase family protein / peptidoglycan-binding LysM domain-containing protein
255596_at	1.69803	3.03797e-07	AT4G01720	WRKY47 (WRKY DNA-binding protein 47); transcription factor
252076_at	1.6974	2.25772e-09	AT3G51660	macrophage migration inhibitory factor family protein / MIF family protein
259937_s_at	1.6972	1.22341e-06	AT3G13080;AT1G71330	[AT3G13080, ATMRP3 (Arabidopsis thaliana multidrug resistance-associated protein 3)];[AT1G71330, ATNAP5 (Arabidopsis thaliana non-intrinsic ABC protein 5)]
246532_at	1.69605	8.29482e-09	AT5G15870	glycosyl hydrolase family 81 protein
251200_at	1.69426	8.25143e-09	AT3G63010	ATGID1B/GID1B (GA INSENSITIVE DWARF1B); hydrolase
253992_at	1.69321	2.54505e-07	AT4G26060	similar to unknown protein [Arabidopsis thaliana] (TAIR:AT5G57060.1); similar to unnamed protein product [Vitis vinifera] (GB:CAO65021.1); contains domain PTHR10052 (PTHR10052); contains domain PTHR10052:SF2 (PTHR10052:SF2)
266150_s_at	1.69173	1.07637e-07	AT2G12290;AT4G19700	[AT2G12290, similar to protein binding / zinc ion binding [Arabidopsis thaliana] (TAIR:AT4G19700.1); similar to unknown [Populus trichocarpa] (GB:ABK94891.1)];[AT4G19700, protein binding / zinc ion binding]
267624_at	1.69147	1.29446e-08	AT2G39660	BIK1 (BOTRYTIS-INDUCED KINASE1); kinase
253702_at	1.69138	2.45035e-08	AT4G29900	ACA10 (autoinhibited Ca2+ -ATPase 10); calcium-transporting ATPase/ calmodulin binding
252587_at	1.69091	6.98544e-09	AT3G45620	transducin family protein / WD-40 repeat family protein
261449_at	1.68977	4.38346e-09	AT1G21120	O-methyltransferase, putative
259534_at	1.67446	4.22167e-08	AT1G12290	disease resistance protein (CC-NBS-LRR class), putative
260401_at	1.67375	5.04884e-09	AT1G69840	band 7 family protein
259598_at	1.67288	1.9567e-09	AT1G27980	pyridoxal-dependent decarboxylase family protein
263800_at	1.6725	2.15261e-09	AT2G24600	ankyrin repeat family protein
249754_at	1.67248	2.66696e-09	AT5G24530	oxidoreductase, 2OG-Fe(II) oxygenase family protein
251705_at	1.67225	1.82947e-09	AT3G56400	WRKY70 (WRKY DNA-binding protein 70); transcription factor
245193_at	1.6716	2.22414e-08	AT1G67810	Fe-S metabolism associated domain-containing protein
245136_at	1.67113	8.36791e-09	AT2G45210	auxin-responsive protein-related
248833_at	1.66974	1.78877e-08	AT5G47120	ATBI-1 (ARABIDOPSIS BAX INHIBITOR 1)
252450_s_at	1.66963	1.54691e-08	AT3G47090;AT3G47580	[AT3G47090, leucine-rich repeat transmembrane protein kinase, putative];[AT3G47580, leucine-rich repeat transmembrane protein kinase, putative]
264362_at	1.66734	1.02629e-07	AT1G03290	similar to unknown protein [Arabidopsis thaliana] (TAIR:AT4G02880.1); similar to unnamed protein product [Vitis vinifera] (GB:CAO22500.1); contains InterPro domain UBA-like (InterPro:IPR009060)
248448_at	1.66734	8.67512e-07	AT5G51190	AP2 domain-containing transcription factor, putative
254291_at	1.6632	7.537e-09	AT4G23010	ATUTR2/UTR2 (UDP-GALACTOSE TRANSPORTER 2)
255319_at	1.6611	8.21288e-06	AT4G04220	disease resistance family protein
256526_at	1.65897	2.48616e-06	AT1G66090	disease resistance protein (TIR-NBS class), putative
266371_at	1.65865	6.00949e-09	AT2G41410	calmodulin, putative
267381_at	1.65453	6.32269e-09	AT2G26190	calmodulin-binding family protein
264663_at	1.64513	2.0633e-09	AT1G09970	leucine-rich repeat transmembrane protein kinase, putative
251633_at	1.64459	9.90984e-06	AT3G57460	catalytic/ metal ion binding / metalloendopeptidase/ zinc ion binding
260899_at	1.64405	4.00708e-09	AT1G21370	similar to unnamed protein product [Vitis vinifera] (GB:CAO60871.1)
252976_s_at	1.64105	1.1223e-07	AT4G38550	similar to unknown protein [Arabidopsis thaliana] (TAIR:AT2G20950.1); contains InterPro domain Phospholipase-like, arabidopsis (InterPro:IPR007942)
254723_at	1.64068	1.58445e-08	AT4G13510	AMT1;1 (AMMONIUM TRANSPORT 1); ammonium transmembrane transporter
259489_at	1.64064	2.40686e-08	AT1G15790	similar to protein binding / transcription cofactor [Arabidopsis thaliana] (TAIR:AT1G15780.1); similar to Os08g0564800 [Oryza sativa (japonica cultivar-group)] (GB:NP_001062533.1); similar to hypothetical protein OsJ_027171 [Oryza sativa (japonica cultivar-group)] (GB:EAZ43688.1); similar to CTV.22 [Poncirus trifoliata] (GB:AAN62354.1)
245866_s_at	1.64006	3.34523e-07	AT1G57990;AT1G57980	[AT1G57990, ATPUP18 (Arabidopsis thaliana purine permease 18); purine transmembrane transporter];[AT1G57980, purine permease-related]
252679_at	1.63499	1.60915e-06	AT3G44260	CCR4-NOT transcription complex protein, putative
262275_at	1.63419	2.07903e-06	AT1G68710	haloacid dehalogenase-like hydrolase family protein
267500_s_at	1.6322	9.72142e-07	AT2G45510;AT2G44890	[AT2G45510, CYP704A2 (cytochrome P450, family 704, subfamily A, polypeptide 2); oxygen binding];[AT2G44890, CYP704A1 (cytochrome P450, family 704, subfamily A, polypeptide 1); oxygen binding]
257382_at	1.6318	3.00805e-09	AT2G40750	WRKY54 (WRKY DNA-binding protein 54); transcription factor
246018_at	1.63091	2.58311e-08	AT5G10695	similar to unknown protein [Arabidopsis thaliana] (TAIR:AT5G57123.1); similar to unknown [Picea sitchensis] (GB:ABK22689.1)
263478_at	1.62793	1.44938e-08	AT2G31880	leucine-rich repeat transmembrane protein kinase, putative
250818_at	1.6278	3.55415e-09	AT5G04930	ALA1 (AMINOPHOSPHOLIPID ATPASE1); ATPase, coupled to transmembrane movement of ions, phosphorylative mechanism
261485_at	1.62726	6.19559e-09	AT1G14360	ATUTR3/UTR3 (UDP-GALACTOSE TRANSPORTER 3); pyrimidine nucleotide sugar transmembrane transporter
246993_at	1.62528	3.32711e-09	AT5G67450	AZF1 (ARABIDOPSIS ZINC-FINGER PROTEIN 1); nucleic acid binding / transcription factor/ zinc ion binding
253993_at	1.62474	2.5382e-09	AT4G26070	MEK1 (mitogen-activated protein kinase kinase 1); MAP kinase kinase/ kinase
262910_at	1.62231	3.04497e-08	AT1G59710	similar to unknown protein [Arabidopsis thaliana] (TAIR:AT1G27100.1); similar to unknown [Populus trichocarpa] (GB:ABK94560.1); contains InterPro domain Protein of unknown function DUF569 (InterPro:IPR007679); contains InterPro domain Actin-crosslinking proteins (InterPro:IPR008999)
266342_at	1.61771	2.67375e-09	AT2G01540	C2 domain-containing protein
249221_at	1.61548	3.82635e-08	AT5G42440	protein kinase family protein
260239_at	1.61148	7.19377e-08	AT1G74360	leucine-rich repeat transmembrane protein kinase, putative
260706_at	1.61143	2.1698e-07	AT1G32350	AOX1D (ALTERNATIVE OXIDASE 1D); alternative oxidase
261167_at	1.60619	5.78079e-08	AT1G04980	ATPDIL2-2 (PDI-LIKE 2-2); thiol-disulfide exchange intermediate
251248_at	1.60609	3.46341e-06	AT3G62150	PGP21 (P-GLYCOPROTEIN 21); ATPase, coupled to transmembrane movement of substances
257432_at	1.60499	3.50473e-08	AT2G21850	protein binding / zinc ion binding
267165_at	1.60484	3.70526e-09	AT2G37710	RLK (RECEPTOR LECTIN KINASE); kinase
258650_at	1.60469	9.07958e-09	AT3G09830	protein kinase, putative
260345_at	1.60383	4.79335e-08	AT1G69270	RPK1 (RECEPTOR-LIKE PROTEIN KINASE 1); kinase
264951_at	1.60082	1.71554e-08	AT1G76970	VHS domain-containing protein / GAT domain-containing protein
262529_at	1.60078	2.22079e-07	AT1G17250	leucine-rich repeat family protein
254242_at	1.6001	3.46801e-06	AT4G23200	protein kinase family protein
252448_at	1.59862	4.83458e-07	AT3G47050	glycosyl hydrolase family 3 protein
264506_at	1.59853	3.08306e-08	AT1G09560	GLP5 (GERMIN-LIKE PROTEIN 5); manganese ion binding / metal ion binding / nutrient reservoir
247604_at	1.59649	6.81954e-09	AT5G60950	COBL5 (COBRA-LIKE PROTEIN 5 PRECURSOR)
254416_at	1.59567	6.62324e-09	AT4G21380	ARK3 (Arabidopsis Receptor Kinase 3); kinase
267412_at	1.59317	7.02723e-07	AT2G34940	vacuolar sorting receptor, putative
257185_at	1.59104	5.94761e-08	AT3G13100	ATMRP7 (Arabidopsis thaliana multidrug resistance-associated protein 7)
251107_at	1.5875	8.7534e-09	AT5G01610	Identical to Uncharacterized protein At5g01610 [Arabidopsis Thaliana] (GB:Q9M015;GB:Q0WT00;GB:Q84VV4); similar to unknown protein [Arabidopsis thaliana] (TAIR:AT3G08890.1); similar to unknown protein [Arabidopsis thaliana] (TAIR:AT3G08890.2); similar to hypothetical protein [Vitis vinifera] (GB:CAN63135.1); contains InterPro domain Protein of unknown function DUF538 (InterPro:IPR007493)
258809_at	1.58742	3.50098e-09	AT3G04070	ANAC047 (Arabidopsis NAC domain containing protein 47); transcription factor
260735_at	1.58232	5.62339e-08	AT1G17610	disease resistance protein-related
253063_at	1.57883	2.24122e-07	AT4G37640	ACA2 (CALCIUM ATPASE 2); calmodulin binding
254262_at	1.57798	3.24426e-09	AT4G23470	hydroxyproline-rich glycoprotein family protein
250775_at	1.57752	4.75277e-08	AT5G05460	hydrolase, acting on glycosyl bonds
245266_at	1.57728	3.6158e-09	AT4G17070	peptidyl-prolyl cis-trans isomerase
257612_at	1.57452	8.4732e-09	AT3G26600	armadillo/beta-catenin repeat family protein
247554_at	1.57431	2.4011e-08	AT5G61010	ATEXO70E2 (EXOCYST SUBUNIT EXO70 FAMILY PROTEIN E2); protein binding
248821_at	1.57187	1.68607e-08	AT5G47070	protein kinase, putative
253099_s_at	1.5706	3.24296e-09	AT4G37530;AT4G37520	[AT4G37530, peroxidase, putative];[AT4G37520, peroxidase 50 (PER50) (P50) (PRXR2)]
262085_at	1.56983	6.98061e-07	AT1G56060	similar to unknown protein [Arabidopsis thaliana] (TAIR:AT2G32190.1); similar to unnamed protein product [Vitis vinifera] (GB:CAO68639.1); contains domain PD188784 (PD188784)
266464_at	1.56864	1.23657e-06	AT2G47800	ATMRP4 (Arabidopsis thaliana multidrug resistance-associated protein 4)
261032_at	1.56862	3.18208e-06	AT1G17430	hydrolase, alpha/beta fold family protein
249988_at	1.56109	6.88615e-09	AT5G18310	similar to unknown protein [Arabidopsis thaliana] (TAIR:AT5G48500.1); similar to unnamed protein product [Vitis vinifera] (GB:CAO38794.1)
252515_at	1.56105	3.0779e-08	AT3G46230	ATHSP17.4 (Arabidopsis thaliana heat shock protein 17.4)
246327_at	1.55941	2.15284e-08	AT1G16670	protein kinase family protein
265893_at	1.55729	9.58913e-08	AT2G15040	pseudogene, disease resistance protein-related, low similarity to disease resistance protein Cf-2.1 (Lycopersicon pimpinellifolium) GI:1184075; contains Pfam profile PF00560: Leucine Rich Repeat; blastp match of 38% identity and 4.4e-96 P-value to GP|1184075|gb|AAC15779.1||U42444 Cf-2.1 {Lycopersicon pimpinellifolium}
262324_at	1.55442	6.95238e-09	AT1G64170	ATCHX16 (CATION/H+ EXCHANGER 16); monovalent cation:proton antiporter
248970_at	1.55277	4.72273e-09	AT5G45380	sodium:solute symporter family protein
259065_at	1.54923	4.58015e-07	AT3G07520	ATGLR1.4 (Arabidopsis thaliana glutamate receptor 1.4)
266782_at	1.54765	1.91764e-06	AT2G29120	ATGLR2.7 (Arabidopsis thaliana glutamate receptor 2.7)
260211_at	1.54557	5.37711e-07	AT1G74440	similar to unknown protein [Arabidopsis thaliana] (TAIR:AT1G18720.1); similar to unknown [Populus trichocarpa] (GB:ABK94463.1); similar to hypothetical protein [Vitis vinifera] (GB:CAN69808.1); contains InterPro domain Protein of unknown function DUF962 (InterPro:IPR009305)
257216_at	1.5448	8.36547e-09	AT3G14990	4-methyl-5(b-hydroxyethyl)-thiazole monophosphate biosynthesis protein, putative
245197_at	1.54225	2.52529e-08	AT1G67800	copine-related
256547_at	1.53955	1.5702e-06	AT3G14840	leucine-rich repeat family protein / protein kinase family protein
259191_at	1.53721	6.45576e-08	AT3G01720	similar to unknown protein [Arabidopsis thaliana] (TAIR:AT5G13500.3); similar to unknown protein [Arabidopsis thaliana] (TAIR:AT5G13500.2); similar to unknown protein [Arabidopsis thaliana] (TAIR:AT5G13500.1); similar to unnamed protein product [Vitis vinifera] (GB:CAO14632.1); similar to predicted protein [Physcomitrella patens subsp. patens] (GB:EDQ59308.1); similar to predicted protein [Physco…
261240_at	1.53678	3.71432e-08	AT1G32940	ATSBT3.5; subtilase
248060_at	1.53667	7.76681e-07	AT5G55560	protein kinase family protein
258682_at	1.5343	2.18572e-07	AT3G08720	ATPK19 (ARABIDOPSIS THALIANA PROTEIN KINASE 19); kinase
251475_at	1.53223	5.70049e-09	AT3G59660	C2 domain-containing protein / GRAM domain-containing protein
264592_at	1.53137	2.44316e-08	AT2G17720	oxidoreductase, 2OG-Fe(II) oxygenase family protein
264923_s_at	1.52998	3.07792e-06	AT1G65970;AT1G60740	[AT1G65970, TPX2 (THIOREDOXIN-DEPENDENT PEROXIDASE 2); antioxidant];[AT1G60740, peroxiredoxin type 2, putative]
251406_at	1.52986	8.46356e-08	AT3G60260	phagocytosis and cell motility protein ELMO1-related
257763_s_at	1.52968	1.0555e-08	AT3G23120;AT3G23110	[AT3G23120, leucine-rich repeat family protein];[AT3G23110, disease resistance family protein]
246749_at	1.52954	1.40187e-06	AT5G27830	similar to hypothetical protein [Vitis vinifera] (GB:CAN74239.1); contains InterPro domain Folate receptor (InterPro:IPR004269)
246600_at	1.52811	1.92626e-08	AT5G14930	SAG101 (SENESCENCE-ASSOCIATED GENE 101); triacylglycerol lipase
266182_at	1.52369	3.95553e-08	AT2G02370	similar to unknown protein [Arabidopsis thaliana] (TAIR:AT1G12450.1); similar to unnamed protein product [Vitis vinifera] (GB:CAO22255.1); contains InterPro domain SNARE associated Golgi protein (InterPro:IPR015414)
255923_at	1.52128	6.77035e-08	AT1G22180	SEC14 cytosolic factor family protein / phosphoglyceride transfer family protein
245976_at	1.51721	2.25387e-07	AT5G13080	WRKY75 (WRKY DNA-BINDING PROTEIN 75); transcription factor
254673_at	1.5149	2.69439e-06	AT4G18430	AtRABA1e (Arabidopsis Rab GTPase homolog A1e); GTP binding
257473_at	1.51361	3.95436e-08	AT1G33840	similar to unknown protein [Arabidopsis thaliana] (TAIR:AT5G01750.2); similar to unnamed protein product [Vitis vinifera] (GB:CAO48825.1); contains InterPro domain Protein of unknown function DUF567 (InterPro:IPR007612)
251096_at	1.51301	1.48777e-07	AT5G01550	lectin protein kinase, putative
246755_at	1.51264	3.32217e-06	AT5G27920	F-box family protein
255967_at	1.51028	1.47556e-07	AT1G22280	protein phosphatase 2C, putative / PP2C, putative
251422_at	1.50796	2.196e-08	AT3G60540	sec61beta family protein
265723_at	1.50777	1.63537e-06	AT2G32140	transmembrane receptor
257700_at	1.50507	6.39392e-09	AT3G12740	LEM3 (ligand-effect modulator 3) family protein / CDC50 family protein
257466_at	1.50313	2.3786e-08	AT1G62840	similar to unknown protein [Arabidopsis thaliana] (TAIR:AT1G12320.1); similar to unnamed protein product [Vitis vinifera] (GB:CAO24498.1); contains InterPro domain Protein of unknown function DUF1442 (InterPro:IPR009902)
258275_at	1.50213	2.00283e-08	AT3G15760	similar to unknown protein [Arabidopsis thaliana] (TAIR:AT1G52565.1); similar to unnamed protein product [Vitis vinifera] (GB:CAO62742.1)
257122_at	1.50038	2.77819e-08	AT3G20250	APUM5 (ARABIDOPSIS PUMILIO 5); RNA binding
256911_at	1.50003	2.31813e-08	AT3G24090	transaminase
264648_at	1.49805	3.31632e-07	AT1G09080	BIP3; ATP binding
258107_at	1.4964	1.02925e-07	AT3G23560	ALF5 (ABERRANT LATERAL ROOT FORMATION 5); antiporter/ transporter
264767_at	1.49554	1.67847e-06	AT1G61380	S-locus protein kinase, putative
248381_at	1.48885	1.01763e-08	AT5G51830	pfkB-type carbohydrate kinase family protein
267483_at	1.48769	6.45713e-08	AT2G02810	ATUTR1/UTR1 (UDP-GALACTOSE TRANSPORTER 1); UDP-galactose transmembrane transporter/ UDP-glucose transmembrane transporter/ pyrimidine nucleotide sugar transmembrane transporter
264355_at	1.48767	8.1885e-08	AT1G03210	phenazine biosynthesis PhzC/PhzF family protein
249237_at	1.48715	3.10531e-08	AT5G42050	similar to unknown protein [Arabidopsis thaliana] (TAIR:AT3G27090.1); similar to unknown [Populus trichocarpa] (GB:ABK95892.1); contains InterPro domain Kelch related (InterPro:IPR013089); contains InterPro domain Development and cell death (InterPro:IPR013989)
248192_at	1.48329	1.67405e-07	AT5G54140	ILL3 (IAA-amino acid hydrolase ILR1-like 3); metallopeptidase
252549_at	1.48311	6.77208e-09	AT3G45860	receptor-like protein kinase, putative
255742_at	1.48167	4.05664e-07	AT1G25560	AP2 domain-containing transcription factor, putative
250776_at	1.48154	2.47159e-08	AT5G05320	monooxygenase, putative (MO3)
257745_at	1.4813	8.81728e-09	AT3G29240	similar to unknown protein [Arabidopsis thaliana] (TAIR:AT1G33780.1); similar to hypothetical protein OsI_032014 [Oryza sativa (indica cultivar-group)] (GB:EAY78055.1); similar to Os10g0330400 [Oryza sativa (japonica cultivar-group)] (GB:NP_001064365.1); contains InterPro domain Protein of unknown function DUF179 (InterPro:IPR003774)
256183_at	1.48095	2.28979e-08	AT1G51660	ATMKK4 (MITOGEN-ACTIVATED PROTEIN KINASE KINASE 4); MAP kinase kinase/ kinase
265276_at	1.47726	2.22609e-08	AT2G28400	similar to unknown protein [Arabidopsis thaliana] (TAIR:AT5G60680.1); similar to unnamed protein product [Vitis vinifera] (GB:CAO21845.1); contains InterPro domain Protein of unknown function DUF584 (InterPro:IPR007608)
246524_at	1.4735	4.35703e-07	AT5G15860	ATPCME (PRENYLCYSTEINE METHYLESTERASE); prenylcysteine methylesterase
253332_at	1.47347	1.01141e-06	AT4G33420	peroxidase, putative
264851_at	1.47303	1.67395e-06	AT2G17290	CPK6 (CALCIUM-DEPENDENT PROTEIN KINASE 6); calmodulin-dependent protein kinase/ kinase
253911_at	1.47106	1.44621e-08	AT4G27300	S-locus protein kinase, putative
259312_at	1.46814	2.22967e-08	AT3G05200	ATL6 (Arabidopsis T?xicos en Levadura 6); protein binding / zinc ion binding
252981_at	1.46665	2.71755e-07	AT4G38260	similar to unknown protein [Arabidopsis thaliana] (TAIR:AT1G20740.1); similar to unnamed protein product [Vitis vinifera] (GB:CAO47527.1); contains InterPro domain Protein of unknown function DUF833 (InterPro:IPR008551)
254197_at	1.45944	4.16773e-08	AT4G24040	ATTRE1/TRE1 (TREHALASE 1); alpha,alpha-trehalase/ trehalase
265868_at	1.45803	7.34196e-09	AT2G01650	PUX2 (PLANT UBX DOMAIN-CONTAINING PROTEIN 2); nucleic acid binding / zinc ion binding
245611_at	1.45732	2.31145e-08	AT4G14390	ankyrin repeat family protein
248298_at	1.45686	3.53933e-08	AT5G53110	similar to zinc finger (C3HC4-type RING finger) family protein [Arabidopsis thaliana] (TAIR:AT2G46495.1); similar to hypothetical protein [Vitis vinifera] (GB:CAN79324.1)
263404_s_at	1.45657	5.11255e-08	AT2G04090;AT2G04100	[AT2G04090, MATE efflux family protein];[AT2G04100, MATE efflux family protein]
252403_at	1.45453	3.41792e-08	AT3G48080	lipase class 3 family protein / disease resistance protein-related
245566_at	1.45399	4.85464e-08	AT4G14610	pseudogene, disease resistance protein (CC-NBS-LRR class), putative, domain signature CC-NBS-LRR exists, suggestive of a disease resistance protein.; blastp match of 45% identity and 2.2e-162 P-value to GP|24461866|gb|AAN62353.1|AF506028_20|AF506028 NBS-LRR type disease resistance protein {Poncirus trifoliata}
247685_at	1.45231	7.43629e-07	AT5G59680	leucine-rich repeat protein kinase, putative
267246_at	1.44669	9.58503e-09	AT2G30250	WRKY25 (WRKY DNA-binding protein 25); transcription factor
263216_s_at	1.44662	1.72913e-06	AT1G30720;AT1G30730	[AT1G30720, FAD-binding domain-containing protein];[AT1G30730, FAD-binding domain-containing protein]
259403_at	1.4465	1.09828e-08	AT1G17745	PGDH (3-PHOSPHOGLYCERATE DEHYDROGENASE); phosphoglycerate dehydrogenase
252437_at	1.44568	5.83283e-08	AT3G47380	invertase/pectin methylesterase inhibitor family protein
245788_at	1.44258	1.48964e-06	AT1G32120	similar to unknown protein [Arabidopsis thaliana] (TAIR:AT4G16050.1); similar to unknown protein [Arabidopsis thaliana] (TAIR:AT1G51538.1); similar to unnamed protein product [Vitis vinifera] (GB:CAO49973.1); similar to hypothetical protein [Vitis vinifera] (GB:CAN68559.1); contains InterPro domain Protein of unknown function DUF716 (InterPro:IPR006904); contains InterPro domain Protein of unknow…
255259_at	1.44234	6.31714e-08	AT4G05020	NDB2 (NAD(P)H DEHYDROGENASE B2); disulfide oxidoreductase
267293_at	1.44094	6.92979e-07	AT2G23810	TET8 (TETRASPANIN8)
249835_s_at	1.44064	3.97819e-08	AT5G23490;AT5G23510	[AT5G23490, similar to unknown protein [Arabidopsis thaliana] (TAIR:AT5G08440.1); similar to unnamed protein product [Vitis vinifera] (GB:CAO67077.1)];[AT5G23510, similar to unknown protein [Arabidopsis thaliana] (TAIR:AT5G23490.1); similar to unnamed protein product [Vitis vinifera] (GB:CAO67077.1)]
262899_at	1.44049	5.72027e-08	AT1G59870	PDR8/PEN3 (PLEIOTROPIC DRUG RESISTANCE8); ATPase, coupled to transmembrane movement of substances / cadmium ion transmembrane transporter
261986_s_at	1.43812	8.08749e-07	AT1G33730;AT1G33720	[AT1G33730, CYP76C5 (cytochrome P450, family 76, subfamily C, polypeptide 5); oxygen binding];[AT1G33720, CYP76C6 (cytochrome P450, family 76, subfamily C, polypeptide 6); oxygen binding]
255941_at	1.43712	1.0104e-07	AT1G20350	ATTIM17-1 (Arabidopsis thaliana translocase inner membrane subunit 17-1); P-P-bond-hydrolysis-driven protein transmembrane transporter
267592_at	1.43691	2.86291e-07	AT2G39710	aspartyl protease family protein
258984_at	1.43566	4.98505e-08	AT3G08970	DNAJ heat shock N-terminal domain-containing protein
266581_at	1.43541	7.05688e-07	AT2G46140	late embryogenesis abundant protein, putative / LEA protein, putative
266746_s_at	1.43245	5.65329e-08	AT2G02930;AT4G02520	[AT2G02930, ATGSTF3 (GLUTATHIONE S-TRANSFERASE 16); glutathione transferase];[AT4G02520, ATGSTF2 (Arabidopsis thaliana Glutathione S-transferase (class phi) 2); glutathione transferase]
261692_at	1.4317	3.32698e-08	AT1G08450	CRT3 (CALRETICULIN 3); calcium ion binding
255148_at	1.43046	3.9062e-08	AT4G08470	MAPKKK10 (Mitogen-activated protein kinase kinase kinase 10); kinase
249806_at	1.43003	3.78383e-07	AT5G23850	similar to unknown protein [Arabidopsis thaliana] (TAIR:AT3G48980.1); similar to unnamed protein product [Vitis vinifera] (GB:CAO17250.1); contains InterPro domain Protein of unknown function DUF821, CAP10-like (InterPro:IPR008539); contains InterPro domain Lipopolysaccharide-modifying protein (InterPro:IPR006598)
254409_at	1.43001	1.80182e-08	AT4G21400	protein kinase family protein
265028_at	1.42977	1.72614e-07	AT1G24530	transducin family protein / WD-40 repeat family protein
261973_at	1.42825	3.50671e-06	AT1G64610	WD-40 repeat family protein
256256_at	1.42805	7.25716e-08	AT3G11230	yippee family protein
258752_at	1.4276	2.2419e-07	AT3G09520	ATEXO70H4 (exocyst subunit EXO70 family protein H4); protein binding
252421_at	1.42731	2.08309e-07	AT3G47540	chitinase, putative
262455_at	1.42647	8.68764e-08	AT1G11310	MLO2 (MILDEW RESISTANCE LOCUS O 2); calmodulin binding
250054_at	1.42233	9.71481e-08	AT5G17860	CAX7 (CALCIUM EXCHANGER 7); calcium:sodium antiporter/ cation:cation antiporter
252387_at	1.42164	1.05699e-05	AT3G47800	aldose 1-epimerase family protein
247602_at	1.41811	9.27835e-07	AT5G60900	RLK1 (RECEPTOR-LIKE PROTEIN KINASE 1); carbohydrate binding / kinase
254211_at	1.41422	2.31024e-07	AT4G23570	SGT1A (Suppressor of G2 (Two) 1A); protein binding
258207_at	1.41326	3.50933e-08	AT3G14050	RSH2 (RELA-SPOT HOMOLOG); catalytic
254266_at	1.4124	1.48715e-07	AT4G23130	CRK5 (CYSTEINE-RICH RLK5); kinase
245034_at	1.41158	8.77364e-08	AT2G26390	serpin, putative / serine protease inhibitor, putative
264148_at	1.40958	1.18051e-07	AT1G02220	ANAC003 (Arabidopsis NAC domain containing protein 3); transcription factor
264901_at	1.40862	2.45106e-06	AT1G23090	AST91 (SULFATE TRANSPORTER 91); sulfate transmembrane transporter
266156_at	1.40639	5.49526e-06	AT2G28110	FRA8 (FRAGILE FIBER8); transferase
247594_at	1.40395	2.37042e-07	AT5G60800	heavy-metal-associated domain-containing protein
255590_at	1.40308	3.74775e-08	AT4G01610	cathepsin B-like cysteine protease, putative
248410_at	1.40297	3.04754e-08	AT5G51570	band 7 family protein
264832_at	1.40193	8.18086e-07	AT1G03660	similar to ankyrin repeat family protein [Arabidopsis thaliana] (TAIR:AT1G03670.1); similar to unnamed protein product [Vitis vinifera] (GB:CAO23951.1); contains domain ANK REPEAT-CONTAINING (PTHR18958:SF80); contains domain ANKYRIN REPEAT-CONTAINING (PTHR18958)
248981_at	1.40047	5.56436e-08	AT5G45110	NPR3 (NPR1-LIKE PROTEIN 3); protein binding
262703_at	1.3993	2.52998e-07	AT1G16510	auxin-responsive family protein
258792_at	1.39905	4.47769e-08	AT3G04640	glycine-rich protein
257624_at	1.39862	1.15347e-06	AT3G26220	CYP71B3 (cytochrome P450, family 71, subfamily B, polypeptide 3); oxygen binding
264774_at	1.3972	7.32943e-07	AT1G22890	unknown protein
249552_s_at	1.39652	2.32747e-07	AT5G38250;AT5G38240	[AT5G38250, serine/threonine protein kinase, putative];[AT5G38240, serine/threonine protein kinase, putative]
249021_at	1.39541	2.74133e-08	AT5G44820	similar to unknown protein [Arabidopsis thaliana] (TAIR:AT4G19970.1); similar to unnamed protein product [Vitis vinifera] (GB:CAO46707.1); contains domain PTHR10483:SF6 (PTHR10483:SF6); contains domain PTHR10483 (PTHR10483)
256664_at	1.39498	3.67766e-07	AT3G12040	DNA-3-methyladenine glycosylase (MAG)
245738_at	1.39306	1.05655e-06	AT1G44130	nucellin protein, putative
258913_at	1.39129	2.10786e-07	AT3G06450	anion exchange family protein
259495_at	1.3898	2.92935e-07	AT1G15890	disease resistance protein (CC-NBS-LRR class), putative
255508_at	1.38822	9.81829e-07	AT4G02220	zinc finger (MYND type) family protein / programmed cell death 2 C-terminal domain-containing protein
250604_at	1.38784	2.85531e-08	AT5G07830	ATGUS2 (ARABIDOPSIS THALIANA GLUCURONIDASE 2); beta-glucuronidase
258563_at	1.3862	7.01222e-08	AT3G05970	LACS6 (LONG-CHAIN ACYL-COA SYNTHETASE 6)
256129_at	1.38617	3.54348e-08	AT1G18210	calcium-binding protein, putative
254948_at	1.38123	5.15261e-08	AT4G11000	ankyrin repeat family protein
249078_at	1.38048	2.3748e-08	AT5G44070	CAD1 (CADMIUM SENSITIVE 1)
259925_at	1.3791	3.57004e-08	AT1G75040	PR5 (PATHOGENESIS-RELATED GENE 5)
253908_at	1.37764	6.62687e-08	AT4G27260	GH3.5/WES1; indole-3-acetic acid amido synthetase
245731_at	1.37602	8.87421e-08	AT1G73500	ATMKK9 (Arabidopsis thaliana MAP kinase kinase 9); kinase
249940_at	1.37199	1.30534e-07	AT5G22380	ANAC090 (Arabidopsis NAC domain containing protein 90); transcription factor
260362_at	1.3715	3.32119e-08	AT1G70530	protein kinase family protein
248787_at	1.37013	1.6358e-06	AT5G47420	similar to unknown protein [Arabidopsis thaliana] (TAIR:AT4G17420.1); similar to hypothetical protein 31.t00054 [Brassica oleracea] (GB:ABD65092.1); contains InterPro domain Protein of unknown function DUF124 (InterPro:IPR002838); contains InterPro domain Tryptophan RNA-binding attenuator protein-like (InterPro:IPR016031)
247440_at	1.36811	2.43928e-07	AT5G62680	proton-dependent oligopeptide transport (POT) family protein
250983_at	1.36647	2.27118e-06	AT5G02780	In2-1 protein, putative
253257_at	1.36445	4.64741e-05	AT4G34390	XLG2 (EXTRA-LARGE GTP-BINDING PROTEIN 2); signal transducer
246909_at	1.3601	3.1171e-06	AT5G25770	similar to unnamed protein product [Vitis vinifera] (GB:CAO44054.1); contains domain PTHR10992 (PTHR10992); contains domain SSF53474 (SSF53474); contains domain G3DSA:3.40.50.1820 (G3DSA:3.40.50.1820)
251640_at	1.35747	2.58675e-08	AT3G57450	similar to unnamed protein product [Vitis vinifera] (GB:CAO40798.1)
247140_at	1.35714	3.85379e-07	AT5G66250	kinectin-related
261481_at	1.35612	2.48522e-08	AT1G14260	zinc finger (C3HC4-type RING finger) family protein
266983_at	1.35593	2.70602e-06	AT2G39400	hydrolase, alpha/beta fold family protein
256426_at	1.35538	5.64e-07	AT1G33420	PHD finger family protein
259561_at	1.35265	3.87704e-07	AT1G21250	WAK1 (CELL WALL-ASSOCIATED KINASE); kinase
266137_at	1.35044	7.83109e-08	AT2G45010	similar to unknown protein [Arabidopsis thaliana] (TAIR:AT5G51400.1); similar to unnamed protein product [Vitis vinifera] (GB:CAO42706.1); contains InterPro domain Protein of unknown function Cys-rich (InterPro:IPR006461)
265713_at	1.34705	7.43603e-08	AT2G03530	UPS2 (UREIDE PERMEASE 2)
251370_at	1.34656	6.34007e-08	AT3G60450	similar to unknown protein [Arabidopsis thaliana] (TAIR:AT3G60440.1); similar to unnamed protein product [Vitis vinifera] (GB:CAO70569.1); contains InterPro domain Phosphoglycerate mutase (InterPro:IPR013078); contains InterPro domain PRIB5 (InterPro:IPR012398)
251954_at	1.34453	5.82478e-08	AT3G53668;AT3G53670	[AT3G53668, CPuORF51 (Conserved peptide upstream open reading frame 51)];[AT3G53670, similar to unknown protein [Arabidopsis thaliana] (TAIR:AT2G37480.1); similar to hypothetical protein [Vitis vinifera] (GB:CAN77855.1)]
246682_at	1.34414	6.78978e-08	AT5G33290	XGD1 (XYLOGALACTURONAN DEFICIENT 1); catalytic
250644_at	1.34399	2.24673e-05	AT5G06750	protein phosphatase 2C family protein / PP2C family protein
258982_at	1.34356	7.97148e-07	AT3G08870	lectin protein kinase, putative
260943_at	1.34277	1.92222e-08	AT1G45145	ATTRX5 (thioredoxin H-type 5); thiol-disulfide exchange intermediate
260974_at	1.34188	6.89054e-05	AT1G53440	leucine-rich repeat family protein / protein kinase family protein
256981_at	1.33615	9.39432e-08	AT3G13380	BRL3 (BRI1-LIKE 3); protein binding / protein kinase
259058_at	1.33541	5.44628e-08	AT3G03470	CYP89A9 (cytochrome P450, family 87, subfamily A, polypeptide 9); oxygen binding
253506_at	1.33459	5.04719e-07	AT4G31980	similar to unknown protein [Arabidopsis thaliana] (TAIR:AT5G11290.1); similar to unnamed protein product [Vitis vinifera] (GB:CAO46056.1); similar to hypothetical protein [Vitis vinifera] (GB:CAN68458.1); contains InterPro domain Protein of unknown function DUF862, eukaryotic (InterPro:IPR008580); contains InterPro domain Protein of unknown function DUF247, plant (InterPro:IPR004158)
260037_at	1.33404	1.0228e-07	AT1G68840	RAV2 (REGULATOR OF THE ATPASE OF THE VACUOLAR MEMBRANE); DNA binding / transcription factor
251612_at	1.33177	9.34279e-07	AT3G57950	similar to unknown protein [Arabidopsis thaliana] (TAIR:AT2G42180.1); similar to hypothetical protein [Vitis vinifera] (GB:CAN83225.1); similar to unnamed protein product [Vitis vinifera] (GB:CAO23380.1)
246422_at	1.32968	1.77264e-07	AT5G17060	ATARFB1B; GTP binding
251182_at	1.32794	3.46539e-08	AT3G62600	DNAJ heat shock family protein
249055_at	1.32761	8.87269e-08	AT5G44460	calcium-binding protein, putative
266181_at	1.32715	9.6475e-08	AT2G02390	ATGSTZ1 (GLUTATHIONE S-TRANSFERASE 18); glutathione transferase
252602_at	1.3237	1.66695e-07	AT3G45040	phosphatidate cytidylyltransferase family protein
253950_at	1.32187	1.0755e-07	AT4G26910	2-oxoacid dehydrogenase family protein
261413_at	1.32086	2.42088e-07	AT1G07630	PLL5 (POL-like 5); protein serine/threonine phosphatase
262711_at	1.31646	2.39858e-06	AT1G16500	similar to unknown protein [Arabidopsis thaliana] (TAIR:AT1G79160.1); similar to unnamed protein product [Vitis vinifera] (GB:CAO47911.1)
253665_at	1.31561	4.70026e-08	AT4G30230	unknown protein
252939_at	1.31499	1.28241e-07	AT4G39230	isoflavone reductase, putative
253044_at	1.31338	3.42449e-05	AT4G37290	similar to unknown protein [Arabidopsis thaliana] (TAIR:AT2G23270.1); similar to hypothetical protein [Vitis vinifera] (GB:CAN62855.1)
257535_at	1.31306	2.13163e-06	AT3G09490	chloroplast lumen common family protein
260110_at	1.31117	1.37784e-07	AT1G63350	disease resistance protein (CC-NBS-LRR class), putative
265993_at	1.30974	9.47824e-06	AT2G24160	pseudogene, leucine rich repeat protein family, contains leucine rich-repeat domains Pfam:PF00560, INTERPRO:IPR001611; contains some similarity to Cf-4 (Lycopersicon hirsutum) gi|2808683|emb|CAA05268; blastp match of 37% identity and 8.4e-98 P-value to GP|2808683|emb|CAA05268.1||AJ002235 Cf-4 {Lycopersicon hirsutum}
263411_at	1.30526	1.17371e-05	AT2G28710	zinc finger (C2H2 type) family protein
264772_at	1.30519	7.88483e-06	AT1G22930	T-complex protein 11
260301_at	1.30354	3.09413e-07	AT1G80290	glycosyltransferase family protein 47
258606_at	1.30232	5.02286e-07	AT3G02840	immediate-early fungal elicitor family protein
247137_at	1.29961	4.40814e-06	AT5G66210	CPK28 (calcium-dependent protein kinase 28); calmodulin-dependent protein kinase
265132_at	1.29953	2.60702e-07	AT1G23830	similar to unknown protein [Arabidopsis thaliana] (TAIR:AT1G23840.1); similar to unnamed protein product [Vitis vinifera] (GB:CAO14801.1)
247571_at	1.29901	4.27256e-07	AT5G61210	SNAP33 (synaptosomal-associated protein 33); SNAP receptor
258201_at	1.2987	2.24462e-06	AT3G13910	similar to unknown protein [Arabidopsis thaliana] (TAIR:AT2G19460.1); similar to unknown [Populus trichocarpa] (GB:ABK95751.1)
253687_at	1.29812	5.47998e-08	AT4G29520	similar to unnamed protein product [Vitis vinifera] (GB:CAO65389.1); contains InterPro domain Saposin B (InterPro:IPR008139)
262671_at	1.29747	6.08136e-07	AT1G76040	CPK29 (calcium-dependent protein kinase 29); calmodulin-dependent protein kinase/ kinase
261650_at	1.29369	9.19996e-07	AT1G27770	ACA1 (autoinhibited Ca2+ -ATPase 1); calcium-transporting ATPase/ calmodulin binding
267490_at	1.29326	4.05242e-08	AT2G19130	S-locus lectin protein kinase family protein
266781_at	1.29286	9.63495e-07	AT2G28940	protein kinase family protein
261711_at	1.2919	9.78752e-08	AT1G32700	zinc-binding family protein
253358_at	1.28936	4.28984e-08	AT4G32940	GAMMA-VPE (Vacuolar processing enzyme gamma); cysteine-type endopeptidase
254063_at	1.28689	7.61915e-07	AT4G25390	protein kinase family protein
253075_at	1.286	1.13991e-06	AT4G36150	disease resistance protein (TIR-NBS-LRR class), putative
248169_at	1.28565	9.20877e-08	AT5G54610	ANK (ANKYRIN); protein binding
264524_at	1.2842	2.74008e-07	AT1G10070	ATBCAT-2; branched-chain-amino-acid transaminase/ catalytic
245528_at	1.28375	2.12955e-07	AT4G15530	PPDK (PYRUVATE ORTHOPHOSPHATE DIKINASE); kinase/ pyruvate, phosphate dikinase
250445_at	1.28338	7.24465e-08	AT5G10760	aspartyl protease family protein
254432_at	1.28126	2.87948e-05	AT4G20830	FAD-binding domain-containing protein
251232_at	1.28096	4.72813e-05	AT3G62780	C2 domain-containing protein
264299_s_at	1.27928	4.36776e-08	AT1G78850;AT1G78860	[AT1G78850, curculin-like (mannose-binding) lectin family protein];[AT1G78860, curculin-like (mannose-binding) lectin family protein]
257844_at	1.27672	4.14983e-07	AT3G28480	oxidoreductase, 2OG-Fe(II) oxygenase family protein
262223_at	1.27507	1.24209e-07	AT1G74680	exostosin family protein
251634_at	1.27437	7.83481e-07	AT3G57480	zinc finger (C2H2 type, AN1-like) family protein
248766_at	1.27353	3.99597e-08	AT5G47580	similar to unknown protein [Arabidopsis thaliana] (TAIR:AT4G17250.1); similar to hypothetical protein [Vitis vinifera] (GB:CAN71257.1); similar to hypothetical protein 40.t00008 [Brassica oleracea] (GB:ABD65133.1); similar to unnamed protein product [Vitis vinifera] (GB:CAO16486.1)
259599_at	1.2727	9.5723e-08	AT1G28110	SCPL45; serine carboxypeptidase
249001_at	1.27229	8.45099e-06	AT5G44990	similar to unknown protein [Arabidopsis thaliana] (TAIR:AT4G19880.1); similar to Intracellular chloride channel [Medicago truncatula] (GB:ABC75353.2); contains InterPro domain Thioredoxin-like fold (InterPro:IPR012336); contains InterPro domain Glutathione S-transferase, C-terminal-like (InterPro:IPR010987); contains InterPro domain Glutathione S-transferase, predicted (InterPro:IPR016639)
253103_at	1.2709	2.09805e-06	AT4G36110	auxin-responsive protein, putative
247444_at	1.27089	3.50022e-08	AT5G62630	HIPL2 (HIPL2 PROTEIN PRECURSOR); catalytic
248083_at	1.26864	1.32292e-06	no_match	no_match
254741_s_at	1.26682	1.14766e-07	AT4G13920;AT4G13900	[AT4G13920, disease resistance family protein / LRR family protein];[AT4G13900, pseudogene, similar to NL0D, contains leucine rich-repeat domains Pfam:PF00560, INTERPRO:IPR001611; similar to Cf-4A protein (Lycopersicon esculentum) gi|3097197|emb|CAA73187; blastp match of 33% identity and 2.9e-93 P-value to GP|4235641|gb|AAD13301.1||AF119040 NL0D {Lycopersicon esculentum}]
254040_at	1.2662	1.30509e-07	AT4G25900	aldose 1-epimerase family protein
254521_at	1.2633	1.07622e-07	AT5G44820	similar to unknown protein [Arabidopsis thaliana] (TAIR:AT4G19970.1); similar to unnamed protein product [Vitis vinifera] (GB:CAO46707.1); contains domain PTHR10483:SF6 (PTHR10483:SF6); contains domain PTHR10483 (PTHR10483)
267461_at	1.26096	9.59026e-07	AT2G33830	dormancy/auxin associated family protein
264458_at	1.26034	5.06375e-07	AT1G10410	similar to CW14 [Arabidopsis thaliana] (TAIR:AT1G59650.1); similar to expressed protein [Oryza sativa (japonica cultivar-group)] (GB:ABF98316.1); contains InterPro domain Protein of unknown function DUF1336 (InterPro:IPR009769)
261456_at	1.25796	2.58875e-07	AT1G21050	similar to unknown protein [Arabidopsis thaliana] (TAIR:AT1G76610.1); similar to hypothetical protein [Vitis vinifera] (GB:CAN67637.1); contains InterPro domain Protein of unknown function DUF617, plant (InterPro:IPR006460)
250435_at	1.25517	3.94855e-08	AT5G10380	zinc finger (C3HC4-type RING finger) family protein
251840_at	1.25507	7.05575e-08	AT3G54960	ATPDIL1-3 (PDI-LIKE 1-3); thiol-disulfide exchange intermediate
260531_at	1.25457	1.86559e-05	AT2G47240	long-chain-fatty-acid--CoA ligase family protein / long-chain acyl-CoA synthetase family protein
247753_at	1.25422	1.28651e-06	AT5G59070	glycosyl transferase family 1 protein
257950_at	1.25394	4.65452e-06	AT3G21780	UGT71B6 (UDP-GLUCOSYL TRANSFERASE 71B6); UDP-glycosyltransferase/ abscisic acid glucosyltransferase/ transferase, transferring glycosyl groups
251625_at	1.25088	3.00935e-07	AT3G57260	BGL2 (PATHOGENESIS-RELATED PROTEIN 2); glucan 1,3-beta-glucosidase/ hydrolase, hydrolyzing O-glycosyl compounds
255677_at	1.25084	1.45515e-06	AT4G00500	lipase class 3 family protein / calmodulin-binding heat-shock protein-related
263583_at	1.2506	3.2336e-07	AT2G17130	IDH2 (ISOCITRATE DEHYDROGENASE SUBUNIT 2); isocitrate dehydrogenase (NAD+)
252527_at	1.25016	1.39107e-06	AT3G46440	UXS5 (UDP-Xyl synthase 5); catalytic
250999_at	1.2497	1.31913e-07	AT5G02630	similar to unknown protein [Arabidopsis thaliana] (TAIR:AT5G18520.1); similar to unknown protein [Arabidopsis thaliana] (TAIR:AT3G09570.1); similar to unnamed protein product [Vitis vinifera] (GB:CAO18079.1); contains InterPro domain Transmembrane receptor, eukaryota; (InterPro:IPR009637)
245840_at	1.24953	5.95527e-06	AT1G58420	similar to unknown protein [Arabidopsis thaliana] (TAIR:AT1G10140.1); contains InterPro domain Uncharacterised conserved protein UCP031279 (InterPro:IPR016972)
264574_at	1.24849	2.86944e-07	AT1G05300	ZIP5 (ZINC TRANSPORTER 5 PRECURSOR); cation transmembrane transporter
259472_at	1.24697	1.90673e-07	AT1G18910	protein binding / zinc ion binding
255953_at	1.24695	4.37919e-08	AT1G22070	TGA3 (TGA1a-related gene 3); DNA binding / calmodulin binding / transcription factor
254249_at	1.2453	2.51796e-07	AT4G23280	protein kinase, putative
258140_at	1.24269	2.76922e-08	AT3G24503	ALDH2C4 (REDUCED EPIDERMAL FLUORESCENCE1); 3-chloroallyl aldehyde dehydrogenase/ aldehyde dehydrogenase (NAD)
250625_at	1.24098	8.52837e-08	AT5G07340	calnexin, putative
247529_at	1.23989	5.89874e-07	AT5G61520	hexose transporter, putative
255524_at	1.23707	4.98573e-07	AT4G02330	ATPMEPCRB; pectinesterase
251282_at	1.23632	6.55027e-08	AT3G61630	CRF6 (CYTOKININ RESPONSE FACTOR 6); DNA binding / transcription factor
257751_at	1.23541	6.36653e-07	AT3G18690	MKS1 (MAP KINASE SUBSTRATE 1)
260614_at	1.23518	4.61986e-07	AT1G53390	ATPase, coupled to transmembrane movement of substances
247429_at	1.23508	3.31265e-05	AT5G62620	galactosyltransferase family protein
253874_at	1.23501	7.9622e-07	AT4G27450	similar to unknown protein [Arabidopsis thaliana] (TAIR:AT3G15450.1); similar to unnamed protein product [Vitis vinifera] (GB:CAO39242.1); contains domain G3DSA:3.60.20.10 (G3DSA:3.60.20.10); contains domain SSF56235 (SSF56235)
265872_at	1.23485	6.16865e-07	AT2G01670	ATNUDT17 (Arabidopsis thaliana Nudix hydrolase homolog 17); hydrolase
248615_at	1.23028	1.15041e-06	AT5G49570	ATPNG1 (ARABIDOPSIS THALIANA PEPTIDE-N-GLYCANASE 1); catalytic/ peptide-N4-(N-acetyl-beta-glucosaminyl)asparagine amidase
264351_at	1.23012	7.75932e-07	AT1G03370	C2 domain-containing protein / GRAM domain-containing protein
252155_at	1.22993	7.09731e-07	AT3G50920	phosphatidic acid phosphatase-related / PAP2-related
246943_at	1.22904	1.07642e-07	AT5G25440	protein kinase family protein
251786_at	1.22806	2.40265e-06	AT3G55270	MKP1; MAP kinase tyrosine/serine/threonine phosphatase
263847_at	1.22789	2.31905e-07	AT2G36970	UDP-glucoronosyl/UDP-glucosyl transferase family protein
262667_at	1.22561	1.92029e-06	AT1G62810	copper amine oxidase, putative
264883_s_at	1.22503	2.07493e-06	AT1G61250;AT1G11180	[AT1G61250, SC3 (SECRETORY CARRIER 3); transmembrane transporter];[AT1G11180, secretory carrier membrane protein (SCAMP) family protein]
247293_at	1.22269	8.51686e-08	AT5G64510	similar to unnamed protein product [Vitis vinifera] (GB:CAO49799.1)
263162_at	1.22223	1.39473e-06	AT1G54150	zinc finger (C3HC4-type RING finger) family protein
251649_at	1.22035	1.27688e-07	AT3G57330	ACA11 (AUTOINHIBITED CA2+-ATPASE 11); calcium-transporting ATPase/ calmodulin binding
245181_at	1.21836	5.01203e-06	AT5G12420	similar to unknown protein [Arabidopsis thaliana] (TAIR:AT5G16350.1); similar to unnamed protein product [Vitis vinifera] (GB:CAO48523.1); contains InterPro domain Protein of unknown function UPF0089 (InterPro:IPR004255); contains InterPro domain Protein of unknown function DUF1298 (InterPro:IPR009721)
262118_at	1.2181	2.03987e-07	AT1G02850	glycosyl hydrolase family 1 protein
248896_at	1.21545	2.3947e-06	AT5G46350	WRKY8 (WRKY DNA-binding protein 8); transcription factor
250930_at	1.21476	7.72292e-07	AT5G03160	DNAJ heat shock N-terminal domain-containing protein
254289_at	1.21471	3.33842e-07	AT4G22980	similar to catalytic/ pyridoxal phosphate binding [Arabidopsis thaliana] (TAIR:AT5G51920.1); similar to unnamed protein product [Vitis vinifera] (GB:CAO63651.1); contains domain PTHR14237 (PTHR14237)
263582_at	1.21422	7.90987e-08	AT2G17120	LYM2 (LYSM DOMAIN GPI-ANCHORED PROTEIN 2 PRECURSOR)
247351_at	1.21234	9.68113e-08	AT5G63790	ANAC102 (Arabidopsis NAC domain containing protein 102); transcription factor
250301_at	1.21185	1.07917e-07	AT5G11970	similar to unknown protein [Arabidopsis thaliana] (TAIR:AT2G19460.1); similar to unnamed protein product [Vitis vinifera] (GB:CAO45667.1)
257315_at	1.21158	1.20584e-06	AT3G30775	ERD5 (EARLY RESPONSIVE TO DEHYDRATION 5); proline dehydrogenase
262096_at	1.21063	6.23341e-08	AT1G56010	NAC1 (Arabidopsis NAC domain containing protein 21, Arabidopsis NAC domain containing protein 22); transcription factor
253789_at	1.20969	1.85268e-07	AT4G28570	alcohol oxidase-related
251039_at	1.20895	2.59578e-06	AT5G02020	similar to unknown protein [Arabidopsis thaliana] (TAIR:AT3G55646.1); similar to unknown protein [Arabidopsis thaliana] (TAIR:AT5G59080.1); similar to unnamed protein product [Vitis vinifera] (GB:CAO15731.1)
252117_at	1.20808	5.49835e-08	AT3G51430	YLS2 (yellow-leaf-specific gene 2); strictosidine synthase
248132_at	1.20531	4.40427e-06	AT5G54840	GTP-binding family protein
267496_at	1.20403	1.16239e-06	AT2G30550	lipase class 3 family protein
249896_at	1.20311	5.21676e-05	AT5G22530	similar to unknown protein [Arabidopsis thaliana] (TAIR:AT5G22520.1)
252940_at	1.20233	4.98087e-05	AT4G39270	leucine-rich repeat transmembrane protein kinase, putative
245694_at	1.20176	1.65128e-07	AT5G04170	calcium-binding EF hand family protein
245340_at	1.19957	1.74617e-05	AT4G14420	lesion inducing protein-related
266780_at	1.19931	3.92406e-07	AT2G29110	ATGLR2.8 (Arabidopsis thaliana glutamate receptor 2.8)
260477_at	1.19922	3.54082e-07	AT1G11050	protein kinase family protein
253696_at	1.19829	1.79279e-07	AT4G29740	CKX4 (CYTOKININ OXIDASE 4); cytokinin dehydrogenase
257657_at	1.19743	3.1097e-07	AT3G13235	ubiquitin family protein
254256_at	1.19643	3.84322e-07	AT4G23180	CRK10 (CYSTEINE-RICH RLK10); kinase
254694_at	1.19568	1.79454e-05	no_match	no_match
258173_at	1.19537	4.28416e-07	AT3G21630	CERK1 (CHITIN ELICITOR RECEPTOR KINASE 1); kinase/ receptor signaling protein/ transmembrane receptor protein kinase
257295_at	1.19433	5.93588e-06	AT3G17420	GPK1 (Glyoxysomal protein kinase 1); kinase
250655_at	1.193	2.62048e-07	AT5G06960	OBF5 (OCS-ELEMENT BINDING FACTOR 5); DNA binding / transcription factor
248901_at	1.19221	2.05494e-06	AT5G46410	NLI interacting factor (NIF) family protein
255039_at	1.19152	2.72386e-07	AT4G09570	CPK4 (calcium-dependent protein kinase 4); calmodulin-dependent protein kinase/ kinase
265356_at	1.18912	5.21566e-07	AT2G16595	similar to translocon-associated protein alpha (TRAP alpha) family protein [Arabidopsis thaliana] (TAIR:AT2G21160.1); similar to hypothetical protein [Vitis vinifera] (GB:CAN77171.1); contains domain PTHR12924 (PTHR12924)
254851_at	1.18877	1.16574e-05	AT4G12010	disease resistance protein (TIR-NBS-LRR class), putative
249197_at	1.18825	2.60138e-06	AT5G42380	CML37/CML39; calcium ion binding
261434_at	1.1878	3.81687e-07	AT1G07650	leucine-rich repeat transmembrane protein kinase, putative
247338_at	1.18615	1.11462e-06	AT5G63680	pyruvate kinase, putative
264627_at	1.1856	4.5454e-07	AT1G65520	enoyl-CoA hydratase/isomerase family protein
265424_at	1.18377	1.13497e-07	AT2G20780	mannitol transporter, putative
251739_at	1.18316	5.37767e-08	AT3G56170	CAN (CA-2+ DEPENDENT NUCLEASE); nuclease
247318_at	1.18249	1.4998e-07	AT5G63990	3'(2'),5'-bisphosphate nucleotidase, putative / inositol polyphosphate 1-phosphatase, putative
264382_at	1.1813	1.72495e-07	AT2G25110	SDF2 (STROMAL CELL-DERIVED FACTOR 2-LIKE PROTEIN PRECURSOR)
251930_at	1.18108	3.17834e-06	AT3G53780	rhomboid family protein
260314_at	1.17906	5.97163e-07	AT1G63830	proline-rich family protein
246004_at	1.17898	1.26087e-06	AT5G20630	GLP3 (GERMIN-LIKE PROTEIN 3); manganese ion binding / metal ion binding / nutrient reservoir
254384_at	1.17824	1.91643e-07	AT4G21870	26.5 kDa class P-related heat shock protein (HSP26.5-P)
260551_at	1.1774	2.05735e-07	AT2G43510	ATTI1 (ARABIDOPSIS THALIANA TRYPSIN INHIBITOR PROTEIN 1)
246145_at	1.17738	1.69901e-06	AT5G19880	peroxidase, putative
255739_at	1.17733	2.54225e-06	AT1G25580	ANAC008 (Arabidopsis NAC domain containing protein 8); transcription factor
264894_at	1.1749	1.92536e-07	AT1G23040	hydroxyproline-rich glycoprotein family protein
263776_s_at	1.17417	1.45169e-06	AT2G46430;AT2G46440	[AT2G46430, ATCNGC3 (CYCLIC NUCLEOTIDE GATED CHANNEL 3); calmodulin binding / cyclic nucleotide binding / ion channel];[AT2G46440, ATCNGC11 (cyclic nucleotide gated channel 11); calmodulin binding / cyclic nucleotide binding / ion channel]
250918_at	1.17262	5.05073e-07	AT5G03610	GDSL-motif lipase/hydrolase family protein
246631_at	1.17235	3.0608e-07	AT1G50740	similar to unknown protein [Arabidopsis thaliana] (TAIR:AT3G20510.1); similar to unnamed protein product [Vitis vinifera] (GB:CAO38976.1); contains InterPro domain Protein of unknown function UPF0136, Transmembrane; (InterPro:IPR005349)
254346_at	1.17209	3.7029e-07	AT4G21980	APG8A (autophagy 8A)
254857_at	1.17161	1.10008e-05	AT4G12120	SEC1B; protein transporter
250480_at	1.1699	1.40249e-05	AT5G10290	leucine-rich repeat family protein / protein kinase family protein
246272_at	1.16881	4.91607e-07	AT4G37150	esterase, putative
262731_at	1.16859	2.96288e-07	AT1G16420	ATMC8 (METACASPASE 8); caspase
260783_at	1.1678	2.34639e-07	AT1G06160	ethylene-responsive factor, putative
247864_s_at	1.1673	1.86935e-07	AT1G25155;AT5G57890;AT1G25083;AT1G24909;AT1G25220;AT1G24807	[AT1G25155, anthranilate synthase beta subunit, putative];[AT5G57890, anthranilate synthase beta subunit, putative];[AT1G25083, anthranilate synthase beta subunit, putative];[AT1G24909, anthranilate synthase beta subunit, putative];[AT1G25220, ASB1 (ANTHRANILATE SYNTHASE BETA SUBUNIT 1); anthranilate synthase];[AT1G24807, anthranilate synthase beta subunit, putative]
253161_at	1.16685	1.29118e-05	AT4G35770	SEN1 (DARK INDUCIBLE 1)
266184_s_at	1.16665	7.52739e-06	AT3G54700;AT2G38940	[AT3G54700, carbohydrate transmembrane transporter/ phosphate transmembrane transporter/ sugar:hydrogen ion symporter];[AT2G38940, ATPT2 (PHOSPHATE TRANSPORTER 2); carbohydrate transmembrane transporter/ phosphate transmembrane transporter/ sugar:hydrogen ion symporter]
257088_at	1.16636	3.22211e-06	AT3G20510	similar to unknown protein [Arabidopsis thaliana] (TAIR:AT1G50740.1); similar to unnamed protein product [Vitis vinifera] (GB:CAO38976.1); contains InterPro domain Protein of unknown function UPF0136, Transmembrane; (InterPro:IPR005349)
263539_at	1.16458	2.77106e-06	AT2G24850	TAT3 (TYROSINE AMINOTRANSFERASE 3); transaminase
259629_at	1.16403	5.95007e-05	AT1G56510	disease resistance protein (TIR-NBS-LRR class), putative
251071_at	1.16315	1.43702e-07	AT5G01950	ATP binding / kinase/ protein serine/threonine kinase
251621_at	1.16301	1.72512e-07	AT3G57700	protein kinase, putative
264645_at	1.16158	2.89311e-06	AT1G08940	phosphoglycerate/bisphosphoglycerate mutase family protein
251429_at	1.16062	8.38101e-07	AT3G60190	ADL4/ADLP2/DRP1E/EDR3 (DYNAMIN-LIKE PROTEIN 4); GTP binding / GTPase
254243_at	1.16059	3.55426e-06	AT4G23210	CRK13/HIG1; kinase
266473_at	1.16001	4.25322e-06	AT2G31110	similar to unknown protein [Arabidopsis thaliana] (TAIR:AT2G42570.1); similar to unnamed protein product [Vitis vinifera] (GB:CAO69853.1); contains InterPro domain Protein of unknown function DUF231, plant (InterPro:IPR004253)
254922_at	1.15765	1.01437e-06	AT4G11370	RHA1A (RING-H2 finger A1A); protein binding / zinc ion binding
259560_at	1.15754	9.08224e-07	AT1G21270	WAK2 (wall-associated kinase 2); protein serine/threonine kinase
250419_at	1.15666	3.52138e-07	AT5G11250	disease resistance protein (TIR-NBS-LRR class), putative
251847_at	1.15623	6.19364e-08	AT3G54640	TSA1 (TRYPTOPHAN SYNTHASE ALPHA CHAIN); tryptophan synthase
250398_at	1.15554	4.33138e-07	AT5G11000	similar to unknown protein [Arabidopsis thaliana] (TAIR:AT2G25200.1); similar to hypothetical protein [Vitis vinifera] (GB:CAN69699.1); contains InterPro domain Protein of unknown function DUF868, plant (InterPro:IPR008586)
262656_at	1.15466	5.75899e-07	AT1G14200	zinc finger (C3HC4-type RING finger) family protein
251342_at	1.15363	2.21123e-07	AT3G60690	auxin-responsive family protein
250289_at	1.15278	1.45761e-07	AT5G13190	similar to unknown [Populus trichocarpa] (GB:ABK93196.1); contains InterPro domain LPS-induced tumor necrosis factor alpha factor (InterPro:IPR006629)
258351_at	1.15159	1.16089e-06	AT3G17700	CNBT1 (CYCLIC NUCLEOTIDE-BINDING TRANSPORTER 1); calmodulin binding / cyclic nucleotide binding / ion channel
250477_at	1.15128	0.000115251	AT5G10190	transporter-related
262508_at	1.14973	2.83554e-06	AT1G11300	carbohydrate binding / kinase
251037_at	1.14906	6.01843e-07	AT5G02100	UNE18 (unfertilized embryo sac 18); oxysterol binding
255733_at	1.14832	1.96853e-07	AT1G25400	similar to unknown protein [Arabidopsis thaliana] (TAIR:AT1G68440.1); similar to unnamed protein product [Vitis vinifera] (GB:CAO42150.1)
254423_at	1.14732	2.32261e-06	AT4G21610	LOL2 (LSD ONE LIKE 2); transcription factor
246055_at	1.14719	1.20498e-07	AT5G08380	ATAGAL1 (ARABIDOPSIS THALIANA ALPHA-GALACTOSIDASE 1); alpha-galactosidase
262775_at	1.14681	7.47657e-07	AT1G13000	similar to unknown protein [Arabidopsis thaliana] (TAIR:AT3G26440.2); similar to unknown protein [Arabidopsis thaliana] (TAIR:AT3G26440.1); similar to unnamed protein product [Vitis vinifera] (GB:CAO14680.1); contains InterPro domain Protein of unknown function DUF707 (InterPro:IPR007877)
247558_at	1.14618	1.57607e-06	AT5G61060	HDA05 (HISTONE DEACETYLASE5); histone deacetylase
250990_at	1.14574	9.28844e-08	AT5G02290	NAK; kinase
265717_at	1.14566	1.28562e-07	AT2G03510	band 7 family protein
250595_at	1.14504	2.11297e-05	AT5G07770	formin homology 2 domain-containing protein / FH2 domain-containing protein
259219_at	1.14348	1.02e-07	AT3G03560	similar to unknown protein [Arabidopsis thaliana] (TAIR:AT5G23490.1); similar to Os03g0707300 [Oryza sativa (japonica cultivar-group)] (GB:NP_001051031.1); similar to expressed protein [Oryza sativa (japonica cultivar-group)] (GB:ABF98471.1)
265358_at	1.14238	2.06532e-07	AT2G16710	hesB-like domain-containing protein
255037_at	1.14223	2.7709e-07	AT4G09460	ATMYB6 (MYB DOMAIN PROTEIN 6); DNA binding / transcription factor
266221_at	1.14201	1.53005e-06	AT2G28760	UXS6; catalytic
253562_at	1.14145	7.65593e-07	AT4G31130	similar to hypothetical protein [Vitis vinifera] (GB:CAN64246.1); contains InterPro domain Protein of unknown function DUF1218 (InterPro:IPR009606)
264533_s_at	1.13966	2.44475e-06	AT1G55730;AT1G55720	[AT1G55730, ATCAX5 (calcium exchanger 5); cation:cation antiporter];[AT1G55720, ATCAX6 (calcium exchanger 6); cation:cation antiporter]
259749_at	1.13884	4.25557e-06	AT1G71100	RSW10 (RADIAL SWELLING 10); ribose-5-phosphate isomerase
251624_at	1.13757	1.86224e-07	AT3G57280	similar to unknown protein [Arabidopsis thaliana] (TAIR:AT3G20510.1); similar to unnamed protein product [Vitis vinifera] (GB:CAO23643.1); contains InterPro domain Protein of unknown function UPF0136, Transmembrane; (InterPro:IPR005349)
265446_at	1.13707	1.05365e-07	AT2G37110	similar to unknown protein [Arabidopsis thaliana] (TAIR:AT2G40935.1); similar to unknown [Populus trichocarpa] (GB:ABK96163.1); contains InterPro domain Protein of unknown function Cys-rich (InterPro:IPR006461)
254573_at	1.13694	1.01603e-05	AT4G19420	pectinacetylesterase family protein
260601_at	1.13597	9.58049e-08	AT1G55910	ZIP11 (ZINC TRANSPORTER 11 PRECURSOR); cation transmembrane transporter/ metal ion transmembrane transporter
257955_at	1.13526	3.24293e-05	AT3G21810	zinc finger (CCCH-type) family protein
245956_s_at	1.13508	3.7939e-05	AT5G42020;AT5G28540	[AT5G42020, BIP (LUMINAL BINDING PROTEIN); ATP binding];[AT5G28540, BIP1; ATP binding]
245484_at	1.13381	1.42968e-06	AT4G16210	enoyl-CoA hydratase/isomerase family protein
265136_at	1.1329	3.21371e-07	AT1G51270	structural molecule
258852_at	1.1324	2.74249e-06	AT3G06300	AT-P4H-2 (A. THALIANA P4H ISOFORM 2); oxidoreductase, acting on paired donors, with incorporation or reduction of molecular oxygen, 2-oxoglutarate as one donor, and incorporation of one atom each of oxygen into both donors / procollagen-proline 4-dioxygen
256799_at	1.13126	3.37656e-07	AT3G18560	similar to unknown protein [Arabidopsis thaliana] (TAIR:AT1G49000.1); similar to unnamed protein product [Vitis vinifera] (GB:CAO68009.1)
246143_at	1.12954	9.27904e-07	AT5G19980	integral membrane family protein
261938_at	1.12836	9.38745e-07	AT1G22510	zinc finger (C3HC4-type RING finger) family protein
267189_at	1.12827	5.11308e-06	AT2G44180	MAP2A (METHIONINE AMINOPEPTIDASE 2A); methionyl aminopeptidase
248263_at	1.12743	1.45325e-06	AT5G53370	ATPMEPCRF; pectinesterase
261269_at	1.127	3.85684e-07	AT1G26690	emp24/gp25L/p24 family protein
260884_at	1.12661	9.50612e-06	AT1G29240	similar to unknown protein [Arabidopsis thaliana] (TAIR:AT2G34170.1); similar to unnamed protein product [Vitis vinifera] (GB:CAO48048.1); contains InterPro domain Protein of unknown function DUF688 (InterPro:IPR007789)
245686_at	1.1259	5.82621e-07	AT5G22060	ATJ2 (Arabidopsis thaliana DnaJ homologue 2)
248944_at	1.124	7.17719e-07	AT5G45500	similar to unknown protein [Arabidopsis thaliana] (TAIR:AT5G45520.1); similar to unnamed protein product [Vitis vinifera] (GB:CAO43141.1); similar to Os01g0799000 [Oryza sativa (japonica cultivar-group)] (GB:NP_001044526.1); contains domain SSF52047 (SSF52047); contains domain G3DSA:3.80.10.10 (G3DSA:3.80.10.10)
259745_at	1.12294	3.3326e-07	AT1G71190	SAG18 (SENESCENCE ASSOCIATED GENE 18)
245567_at	1.12252	1.39655e-06	AT4G14630	GLP9 (GERMIN-LIKE PROTEIN 9); manganese ion binding / metal ion binding / nutrient reservoir
254594_at	1.12243	4.23072e-07	AT4G18930	cyclic phosphodiesterase
267034_at	1.12232	3.30802e-06	AT2G38310	similar to unknown protein [Arabidopsis thaliana] (TAIR:AT5G05440.1); similar to unnamed protein product [Vitis vinifera] (GB:CAO48777.1); contains InterPro domain Bet v I allergen; (InterPro:IPR000916); contains InterPro domain Streptomyces cyclase/dehydrase (InterPro:IPR005031)
260153_at	1.1182	8.04523e-07	AT1G52760	esterase/lipase/thioesterase family protein
253273_at	1.11814	1.41185e-07	AT4G34180	cyclase family protein
256522_at	1.11581	1.51064e-07	AT1G66160	U-box domain-containing protein
258249_s_at	1.11569	9.79682e-06	AT3G15830;AT3G15820	[AT3G15830, phosphatidic acid phosphatase-related / PAP2-related];[AT3G15820, phosphatidic acid phosphatase-related / PAP2-related]
246150_at	1.11448	4.00913e-07	AT5G19930	integral membrane family protein
248562_at	1.11403	4.60307e-05	AT5G49680	cell expansion protein, putative
254847_at	1.11356	1.66122e-06	AT4G11850	PLDGAMMA1 (maternal effect embryo arrest 54); phospholipase D
264958_at	1.11313	5.90892e-07	AT1G76960	unknown protein
265659_at	1.11294	3.64558e-07	AT2G25440	leucine-rich repeat family protein
245561_at	1.11233	7.35015e-06	AT4G15500	UGT84A4; UDP-glycosyltransferase/ sinapate 1-glucosyltransferase/ transferase, transferring glycosyl groups / transferase, transferring hexosyl groups
258063_at	1.1116	2.58213e-07	AT3G14620	CYP72A8 (cytochrome P450, family 72, subfamily A, polypeptide 8); oxygen binding
249625_at	1.10944	6.10307e-07	AT5G37480	similar to unnamed protein product [Vitis vinifera] (GB:CAO39828.1)
259071_at	1.10792	2.76968e-07	AT3G11650	NHL2 (NDR1/HIN1-like 2)
251789_at	1.10454	2.66694e-05	AT3G55450	protein kinase, putative
259928_at	1.10449	6.75132e-06	AT1G34380	5'-3' exonuclease family protein
245365_at	1.10335	7.2851e-06	AT4G17720	RNA recognition motif (RRM)-containing protein
260472_at	1.10252	0.00047236	AT1G10990	unknown protein
256922_at	1.10238	4.6103e-07	AT3G19010	oxidoreductase, 2OG-Fe(II) oxygenase family protein
267357_at	1.10182	2.38842e-07	AT2G40000	similar to unknown protein [Arabidopsis thaliana] (TAIR:AT3G55840.1); similar to unnamed protein product [Vitis vinifera] (GB:CAO41329.1); contains InterPro domain Hs1pro-1, C-terminal (InterPro:IPR009743); contains InterPro domain Hs1pro-1, N-terminal (InterPro:IPR009869)
248945_at	1.10035	2.04174e-06	AT5G45510	leucine-rich repeat family protein
254166_at	1.10015	2.29049e-05	AT4G24190	SHD (SHEPHERD); ATP binding
258577_at	1.09954	2.79827e-06	AT3G04220	disease resistance protein (TIR-NBS-LRR class), putative
256433_at	1.0984	7.46973e-06	AT3G10985	SAG20 (WOUND-INDUCED PROTEIN 12)
267623_at	1.09705	1.01334e-06	AT2G39650	similar to unknown protein [Arabidopsis thaliana] (TAIR:AT4G14620.1); similar to unnamed protein product [Vitis vinifera] (GB:CAO69213.1); contains InterPro domain Protein of unknown function DUF506, plant (InterPro:IPR006502)
254241_at	1.09585	3.06739e-05	AT4G23190	CRK11 (CYSTEINE-RICH RLK11); kinase
249377_at	1.09533	6.03451e-06	AT5G40690	similar to unknown protein [Arabidopsis thaliana] (TAIR:AT2G41730.1); similar to unnamed protein product [Vitis vinifera] (GB:CAO14635.1)
250028_at	1.0953	0.000328918	AT5G18130	similar to unknown protein [Arabidopsis thaliana] (TAIR:AT3G03870.2); similar to unknown [Medicago truncatula] (GB:ABK28852.1)
253630_at	1.09307	1.6071e-06	AT4G30490	AFG1-like ATPase family protein
266238_at	1.09306	2.465e-07	AT2G29400	TOPP1 (TYPE ONE PROTEIN PHOSPHATASE 1); protein serine/threonine phosphatase
252861_at	1.09258	5.75287e-07	AT4G39820	binding
253609_at	1.09016	1.82303e-07	AT4G30190	AHA2 (Arabidopsis H(+)-ATPase 2); ATPase
267103_at	1.08954	1.31788e-05	AT2G41490	GPT (UDP-GLCNAC%3ADOLICHOL+PHOSPHATE+GLCNAC-1-P+TRANSFERASE); UDP-N-acetylglucosamine-dolichyl-phosphate N-acetylglucosaminephosphotransferase
256245_at	1.08877	2.93082e-05	AT3G12580	HSP70 (heat shock protein 70); ATP binding
258614_at	1.08735	2.33569e-07	AT3G02770	dimethylmenaquinone methyltransferase family protein
253636_at	1.087	3.1369e-05	AT4G30500	similar to unknown protein [Arabidopsis thaliana] (TAIR:AT2G23940.1); similar to unnamed protein product [Vitis vinifera] (GB:CAO22157.1); contains InterPro domain Protein of unknown function DUF788 (InterPro:IPR008506)
245642_at	1.08598	3.99275e-07	AT1G25275	similar to unnamed protein product [Vitis vinifera] (GB:CAO43403.1)
253747_at	1.08589	2.95101e-07	AT4G29050	lectin protein kinase family protein
247848_at	1.08494	1.16881e-06	AT5G58120	disease resistance protein (TIR-NBS-LRR class), putative
264834_at	1.08439	9.0859e-07	AT1G03730	similar to unknown protein [Arabidopsis thaliana] (TAIR:AT4G03600.1); similar to unnamed protein product [Vitis vinifera] (GB:CAO69749.1); similar to hypothetical protein [Vitis vinifera] (GB:CAN70485.1)
247545_at	1.08383	2.28672e-07	AT5G61530	small G protein family protein / RhoGAP family protein
254549_at	1.08363	3.9848e-07	AT4G19880	similar to unknown protein [Arabidopsis thaliana] (TAIR:AT5G45020.1); similar to Intracellular chloride channel [Medicago truncatula] (GB:ABC75353.2); contains InterPro domain Thioredoxin-like fold (InterPro:IPR012336); contains InterPro domain Glutathione S-transferase, C-terminal-like (InterPro:IPR010987); contains InterPro domain Glutathione S-transferase, C-terminal (InterPro:IPR004046); cont…
253147_at	1.08285	4.7783e-06	AT4G35600	CONNEXIN 32; kinase
259757_at	1.08168	3.17755e-05	AT1G77510	ATPDIL1-2 (PDI-LIKE 1-2); protein disulfide isomerase
257101_at	1.07855	0.000375134	AT3G25020	disease resistance family protein
255627_at	1.07826	6.32353e-07	AT4G00955	similar to protein kinase family protein [Arabidopsis thaliana] (TAIR:AT2G23450.2); similar to protein kinase family protein [Arabidopsis thaliana] (TAIR:AT2G23450.1); similar to unnamed protein product [Vitis vinifera] (GB:CAO41616.1); contains InterPro domain EGF (InterPro:IPR006210)
263076_at	1.07738	5.62149e-06	AT2G17520	IRE1A (Yeast endoribonuclease/protein kinase IRE1-like gene); kinase
248162_at	1.07296	1.20928e-07	AT5G54500	FQR1 (FLAVODOXIN-LIKE QUINONE REDUCTASE 1)
253334_at	1.07223	2.18135e-07	AT4G33360	terpene cyclase/mutase-related
255904_at	1.07223	3.59449e-07	AT1G17860	trypsin and protease inhibitor family protein / Kunitz family protein
267134_at	1.0714	8.57131e-07	AT2G23450	protein kinase family protein
246529_at	1.0707	8.45051e-06	AT5G15730	serine/threonine protein kinase, putative
261013_at	1.07045	7.40063e-06	AT1G26440	ATUPS5 (ARABIDOPSIS THALIANA UREIDE PERMEASE 5)
247618_at	1.06811	3.06243e-05	AT5G60280	lectin protein kinase family protein
267393_at	1.06787	8.34641e-06	AT2G44500	similar to unknown protein [Arabidopsis thaliana] (TAIR:AT3G07900.1); similar to unnamed protein product [Vitis vinifera] (GB:CAO15104.1); contains InterPro domain Protein of unknown function DUF246, plant (InterPro:IPR004348)
247393_at	1.0672	3.95474e-05	AT5G63130	octicosapeptide/Phox/Bem1p (PB1) domain-containing protein
254300_at	1.06708	5.63682e-06	AT4G22780	ACR7 (ACT Domain Repeat 7)
256013_at	1.06519	1.45676e-06	AT1G19270	ubiquitin interaction motif-containing protein / LIM domain-containing protein
264936_at	1.06437	1.40201e-06	AT1G61140	EDA16 (embryo sac development arrest 16); ATP binding / DNA binding / helicase/ protein binding / zinc ion binding
246305_at	1.06328	6.77387e-06	AT3G51890	protein binding / protein transporter/ structural molecule
252310_at	1.06181	5.32234e-07	AT3G49350	RAB GTPase activator
248895_at	1.06044	4.22063e-06	AT5G46330	FLS2 (FLAGELLIN-SENSITIVE 2); ATP binding / kinase/ protein binding / protein serine/threonine kinase/ transmembrane receptor protein serine/threonine kinase
263202_at	1.05974	1.69807e-06	AT1G05630	5PTASE13/AT5PTASE13; inositol or phosphatidylinositol phosphatase
267023_at	1.05948	1.88472e-07	AT2G34250	protein transport protein sec61, putative
246870_at	1.0585	3.37718e-07	AT5G26030	FC1 (FERROCHELATASE 1); ferrochelatase
250100_at	1.0581	3.52199e-06	AT5G16570	GLN1;4 (Glutamine synthetase 1;4); glutamate-ammonia ligase
261378_at	1.05761	1.76635e-05	AT1G18890	ATCDPK1; calmodulin-dependent protein kinase/ kinase/ protein kinase
263105_at	1.05569	1.2129e-06	AT2G05320	beta-1,2-N-acetylglucosaminyltransferase II
252827_at	1.05545	4.79481e-07	AT4G39950	CYP79B2 (cytochrome P450, family 79, subfamily B, polypeptide 2); oxygen binding
262161_at	1.05511	1.21186e-05	AT1G52600	signal peptidase, putative
258336_at	1.05373	2.89456e-06	AT3G16050	A37 (PYRIDOXINE BIOSYNTHESIS 1.2); protein heterodimerization
258209_at	1.05305	0.00033591	AT3G14060	similar to unknown protein [Arabidopsis thaliana] (TAIR:AT1G54120.1); similar to unnamed protein product [Vitis vinifera] (GB:CAO45609.1)
266168_at	1.05276	4.92169e-07	AT2G38870	protease inhibitor, putative
264927_at	1.05272	1.5142e-05	AT1G60490	ATVPS34 (Arabidopsis thaliana vacuolar protein sorting 34); 1-phosphatidylinositol-3-kinase
260656_at	1.05195	3.10882e-06	AT1G19380	similar to unknown protein [Arabidopsis thaliana] (TAIR:AT5G65650.1); similar to unknown [Vitis pseudoreticulata] (GB:ABC69762.1); similar to unnamed protein product [Vitis vinifera] (GB:CAO61173.1); contains InterPro domain Protein of unknown function DUF1195 (InterPro:IPR010608)
253167_at	1.05169	1.59323e-06	AT4G35310	CPK5 (CALMODULIN-DOMAIN PROTEIN KINASE 5); calmodulin-dependent protein kinase/ kinase
250267_at	1.05093	4.34323e-05	AT5G12930	similar to unnamed protein product [Vitis vinifera] (GB:CAO21945.1); similar to hypothetical protein [Vitis vinifera] (GB:CAN80883.1)
264580_at	1.04944	1.63849e-05	AT1G05340	similar to unknown protein [Arabidopsis thaliana] (TAIR:AT2G32210.1)
261470_at	1.04924	2.37824e-05	AT1G28370	ATERF11/ERF11 (ERF domain protein 11); DNA binding / transcription factor/ transcription repressor
265269_at	1.04905	8.05605e-07	AT2G42950	similar to unknown protein [Arabidopsis thaliana] (TAIR:AT1G29820.1); similar to unknown protein [Arabidopsis thaliana] (TAIR:AT1G29820.2); similar to unnamed protein product [Vitis vinifera] (GB:CAO66903.1)
258002_at	1.04807	9.43105e-07	AT3G28930	AIG2 (AVRRPT2-INDUCED GENE 2)
264178_at	1.04695	2.13326e-06	AT1G02170	LOL3 (LSD ONE LIKE 3); caspase/ cysteine-type endopeptidase
255856_at	1.04657	1.96797e-07	AT1G66940	protein kinase-related
248700_at	1.04637	4.70411e-07	AT5G48400	ATGLR1.2 (Arabidopsis thaliana glutamate receptor 1.2)
256046_at	1.04564	1.07837e-06	no_match	no_match
260900_s_at	1.04503	2.01513e-07	AT1G21400;AT5G34780	[AT1G21400, 2-oxoisovalerate dehydrogenase, putative / 3-methyl-2-oxobutanoate dehydrogenase, putative / branched-chain alpha-keto acid dehydrogenase E1 alpha subunit, putative];[AT5G34780, dehydrogenase E1 component family protein]
262456_at	1.04408	1.35838e-06	AT1G11260	STP1 (SUGAR TRANSPORTER 1); carbohydrate transmembrane transporter/ sugar:hydrogen ion symporter
245599_at	1.04347	3.53458e-06	AT4G14220	zinc finger (C3HC4-type RING finger) family protein
263807_at	1.04319	1.02911e-06	AT2G04400	indole-3-glycerol phosphate synthase (IGPS)
263096_at	1.0427	4.50117e-06	AT2G16060	AHB1 (ARABIDOPSIS HEMOGLOBIN 1)
251862_at	1.04265	3.86868e-06	AT3G54850	armadillo/beta-catenin repeat family protein / U-box domain-containing family protein
245247_at	1.04054	3.07329e-05	AT4G17230	SCL13 (SCARECROW-LIKE 13); transcription factor
248942_at	1.04003	0.000109414	AT5G45480	similar to unknown protein [Arabidopsis thaliana] (TAIR:AT5G45470.1); similar to unknown protein [Arabidopsis thaliana] (TAIR:AT5G45530.1); similar to unknown protein [Arabidopsis thaliana] (TAIR:AT5G45540.1); similar to unnamed protein product [Vitis vinifera] (GB:CAO39193.1); contains InterPro domain Protein of unknown function DUF594 (InterPro:IPR007658)
253277_at	1.03974	3.21619e-06	AT4G34230	CAD5 (CINNAMYL ALCOHOL DEHYDROGENASE 5); cinnamyl-alcohol dehydrogenase
257846_at	1.03914	3.89614e-07	AT3G12910	transcription factor
265852_at	1.03832	4.86493e-07	AT2G42350	zinc finger (C3HC4-type RING finger) family protein
257888_at	1.03789	1.63295e-05	AT3G16990	TENA/THI-4 family protein
254858_at	1.03599	2.83425e-07	AT4G12070	protein binding
258282_at	1.03551	0.000159112	AT3G26910	hydroxyproline-rich glycoprotein family protein
250941_at	1.03422	2.69238e-07	AT5G03320	protein kinase, putative
260274_at	1.03414	1.09517e-06	AT1G80460	NHO1 (NONHOST RESISTANCE TO P. S. PHASEOLICOLA 1); carbohydrate kinase
249467_at	1.03308	3.58347e-05	AT5G39610	ANAC092/ATNAC2/ATNAC6 (Arabidopsis NAC domain containing protein 92); protein heterodimerization/ protein homodimerization/ transcription factor
266709_at	1.03291	1.68749e-05	AT2G03120	signal peptide peptidase family protein
246082_at	1.03044	1.08352e-06	AT5G20480	EFR (EF-TU RECEPTOR); ATP binding / kinase/ protein serine/threonine kinase
254010_at	1.02889	2.2081e-06	AT4G26240	similar to unnamed protein product [Vitis vinifera] (GB:CAO65405.1); contains InterPro domain MFS general substrate transporter (InterPro:IPR016196)
250738_at	1.02851	8.85751e-07	AT5G05730	ASA1 (ANTHRANILATE SYNTHASE ALPHA SUBUNIT 1); anthranilate synthase
252126_at	1.02688	1.15473e-06	AT3G50950	disease resistance protein (CC-NBS-LRR class), putative
254532_at	1.02491	2.47976e-07	AT4G19660	NPR4 (NPR1-LIKE PROTEIN 4); protein binding
263704_at	1.02452	1.60239e-06	AT1G31130	similar to unknown protein [Arabidopsis thaliana] (TAIR:AT5G44860.1); similar to unnamed protein product [Vitis vinifera] (GB:CAO41960.1)
265771_at	1.02412	2.15717e-06	AT2G48030	endonuclease/exonuclease/phosphatase family protein
247275_at	1.02394	5.43445e-07	AT5G64370	BETA-UP (BETA-UREIDOPROPIONASE); beta-ureidopropionase
249233_at	1.02336	8.77187e-07	AT5G42150	electron carrier/ protein disulfide oxidoreductase
259137_at	1.02295	1.83314e-06	AT3G10300	calcium-binding EF hand family protein
264968_at	1.02214	2.26971e-07	AT1G67360	rubber elongation factor (REF) family protein
264841_at	1.02213	3.53669e-05	AT1G03740	protein kinase family protein
257708_at	1.02195	2.22465e-06	AT3G13330	binding
252186_at	1.02168	2.7124e-06	AT3G50810	integral membrane protein, putative
257444_at	1.02156	2.01966e-05	AT2G12550	ubiquitin-associated (UBA)/TS-N domain-containing protein
264619_at	1.02145	3.92665e-06	AT2G17760	aspartyl protease family protein
251242_at	1.02087	2.3554e-06	AT3G61860	ATRSP31 (ARGININE/SERINE-RICH SPLICING FACTOR 31); RNA binding
255477_at	1.02008	3.15526e-06	AT4G02370	similar to unknown protein [Arabidopsis thaliana] (TAIR:AT1G02816.1); similar to unnamed protein product [Vitis vinifera] (GB:CAO40037.1); similar to hypothetical protein [Vitis vinifera] (GB:CAN69598.1); contains InterPro domain Protein of unknown function DUF538 (InterPro:IPR007493)
265135_at	1.0187	7.62456e-05	AT1G51270	structural molecule
254624_at	1.01843	3.10073e-06	AT4G18580	unknown protein
246789_at	1.01834	4.65606e-06	AT5G27600	LACS7 (LONG-CHAIN ACYL-COA SYNTHETASE 7)
245905_at	1.01817	4.9911e-05	AT5G11090	serine-rich protein-related
259553_x_at	1.01808	7.78995e-06	AT1G21310	ATEXT3 (EXTENSIN 3); structural constituent of cell wall
260665_at	1.0175	2.55591e-05	AT1G19360	similar to RRA2 (REDUCED RESIDUAL ARABINOSE 2) [Arabidopsis thaliana] (TAIR:AT1G75110.1); similar to unnamed protein product [Vitis vinifera] (GB:CAO61198.1); contains InterPro domain Reticulon; (InterPro:IPR003388)
264543_at	1.01722	2.66154e-05	AT1G55780	heavy-metal-associated domain-containing protein
260635_at	1.01712	4.50633e-05	AT1G62422	similar to unknown protein [Arabidopsis thaliana] (TAIR:AT1G12020.1); similar to unknown [Brassica rapa] (GB:ABL97977.1)
265343_at	1.01708	1.52449e-05	AT2G22570	ATNIC1/NIC1/NIC2 (A. THALIANA NICOTINAMIDASE 1); catalytic/ nicotinamidase
251386_at	1.01551	5.77898e-06	AT3G60800	zinc finger (DHHC type) family protein
247426_at	1.01477	5.55529e-07	AT5G62570	calmodulin-binding protein
251479_at	1.01472	3.74409e-06	AT3G59700	ATHLECRK (ARABIDOPSIS THALIANA LECTIN-RECEPTOR KINASE); kinase
245293_at	1.01462	0.000281419	AT4G16660	heat shock protein 70, putative / HSP70, putative
253866_at	1.01455	9.02914e-07	AT4G27480	glycosyltransferase family 14 protein / core-2/I-branching enzyme family protein
253321_at	1.01428	5.03859e-07	AT4G33910	oxidoreductase, 2OG-Fe(II) oxygenase family protein
254174_at	1.01318	3.50359e-05	AT4G24120	YSL1 (YELLOW STRIPE LIKE 1); oligopeptide transporter
260303_at	1.0129	6.24794e-07	AT1G70520	protein kinase family protein
250676_at	1.01253	3.10257e-07	AT5G06320	NHL3 (NDR1/HIN1-like 3)
266166_at	1.01215	7.68864e-06	AT2G28080	glycosyltransferase family protein
262932_at	1.01197	1.64113e-06	AT1G65820	microsomal glutathione s-transferase, putative
264893_at	1.01182	2.2842e-06	AT1G23140	C2 domain-containing protein
259320_at	1.0113	7.59889e-07	AT3G01080	WRKY58 (WRKY DNA-binding protein 58); transcription factor
252483_at	1.0111	6.05791e-07	AT3G46600	scarecrow transcription factor family protein
257038_at	1.01096	2.89691e-05	AT3G19260	LAG1 HOMOLOG 2 (LONGEVITY ASSURANCE GENE1 HOMOLOG 2)
245098_at	1.00996	1.32594e-06	AT2G40940	ERS1 (ETHYLENE RESPONSE SENSOR 1); receptor
258434_at	1.00975	8.97228e-07	AT3G16770	ATEBP/ERF72/RAP2.3 (RELATED TO AP2 3); DNA binding / protein binding / transcription activator/ transcription factor
262926_s_at	1.00744	0.000104884	AT1G65800;AT1G65790	[AT1G65800, ARK2 (Arabidopsis Receptor Kinase 2); kinase];[AT1G65790, ARK1 (A. THALIANA RECEPTOR KINASE I); kinase]
259910_at	1.00743	1.73902e-05	AT1G72700	haloacid dehalogenase-like hydrolase family protein
261402_at	1.00704	2.68504e-05	AT1G79670	RFO1 (RESISTANCE TO FUSARIUM OXYSPORUM 1); kinase
259439_at	1.00644	1.93417e-05	AT1G01480	ACS2 (1-Amino-cyclopropane-1-carboxylate synthase 2)
260170_at	1.00567	8.36939e-05	AT1G71890	ATSUC5/SUC5 (SUCROSE-PROTON SYMPORTER 5); carbohydrate transmembrane transporter/ sucrose:hydrogen symporter/ sugar:hydrogen ion symporter
252681_at	1.00467	3.18081e-06	AT3G44350	ANAC061 (Arabidopsis NAC domain containing protein 61); transcription factor
258942_at	1.00423	1.26668e-06	AT3G09960	calcineurin-like phosphoesterase family protein
262870_at	1.00363	1.5457e-05	AT1G64710	alcohol dehydrogenase, putative
254245_at	1.00165	5.47909e-06	AT4G23240	protein kinase family protein
255681_at	1.00036	4.33017e-06	AT4G00550	DGD2 (digalactosyldiacylglycerol synthase 2); digalactosyldiacylglycerol synthase / transferase, transferring glycosyl groups
259764_at	1.00027	1.31361e-06	AT1G64280	NPR1 (NONEXPRESSER OF PR GENES 1); protein binding
258537_at	1.00019	0.00033696	AT3G04210	disease resistance protein (TIR-NBS class), putative
259198_at	1.00015	1.1224e-05	AT3G03610	phagocytosis and cell motility protein ELMO1-related
256746_at	-1.0004	1.06756e-05	AT3G29320	glucan phosphorylase, putative
251243_at	-1.001	4.72863e-06	AT3G61870	similar to unknown [Populus trichocarpa] (GB:ABK95718.1)
247313_at	-1.00154	2.97276e-07	AT5G63980	SAL1 (FIERY1); 3'(2'),5'-bisphosphate nucleotidase/ inositol or phosphatidylinositol phosphatase
258958_at	-1.00199	0.000437719	AT3G01390	VMA10 (VACUOLAR MEMBRANE ATPASE 10)
245924_at	-1.00281	6.61693e-06	AT5G28750	thylakoid assembly protein, putative
255436_at	-1.00356	1.4727e-06	AT4G03150	similar to unnamed protein product [Vitis vinifera] (GB:CAO22424.1)
262809_at	-1.00413	0.000167697	AT1G11720	ATSS3 (STARCH SYNTHASE 3); starch synthase/ transferase, transferring glycosyl groups
254982_at	-1.00421	5.05282e-05	AT4G10470	similar to unknown protein [Arabidopsis thaliana] (TAIR:AT1G33050.2)
253855_at	-1.00501	1.22365e-05	AT4G28050	TET7 (TETRASPANIN7)
253493_at	-1.00569	2.28608e-05	AT4G31820	ENP (ENHANCER OF PINOID); signal transducer
261607_at	-1.00679	2.89522e-06	AT1G49660	ATCXE5 (ARABIDOPSIS THALIANA CARBOXYESTERASE 5); carboxylesterase
255298_at	-1.00806	8.39644e-07	AT4G04840	methionine sulfoxide reductase domain-containing protein / SeIR domain-containing protein
253073_at	-1.00895	5.79352e-06	AT4G37410	CYP81F4 (cytochrome P450, family 81, subfamily F, polypeptide 4); oxygen binding
254609_at	-1.00895	9.85084e-06	AT4G18970	GDSL-motif lipase/hydrolase family protein
250189_at	-1.01072	2.30319e-06	AT5G14410	unknown protein
267078_at	-1.01099	4.16935e-05	AT2G40960	nucleic acid binding
259373_at	-1.0114	6.02839e-06	AT1G69160	unknown protein
246097_at	-1.01184	3.22663e-06	AT5G20270	HHP1 (HEPTAHELICAL TRANSMEMBRANE PROTEIN1)
245383_at	-1.01272	7.87628e-07	AT4G17810	nucleic acid binding / transcription factor/ zinc ion binding
245304_at	-1.01289	1.72485e-06	AT4G15630	integral membrane family protein
255692_at	-1.0133	9.14748e-07	AT4G00400	GPAT8 (GLYCEROL-3-PHOSPHATE ACYLTRANSFERASE 8); acyltransferase/ glycerol-3-phosphate O-acyltransferase
252411_at	-1.01351	7.16153e-06	AT3G47430	PEX11B
260308_at	-1.01486	1.53367e-06	AT1G70610	ATTAP1 (Arabidopsis thaliana transporter associated with antigen processing protein 1); ATPase, coupled to transmembrane movement of substances
259476_at	-1.01579	5.85313e-07	AT1G19000	myb family transcription factor
258222_at	-1.0172	5.00155e-07	AT3G15680	zinc finger (Ran-binding) family protein
260982_at	-1.01817	6.77591e-06	AT1G53520	chalcone-flavanone isomerase-related
245980_at	-1.0186	5.30269e-07	AT5G13140	similar to unknown protein [Arabidopsis thaliana] (TAIR:AT3G26960.1); similar to unknown [Euphorbia pulcherrima] (GB:ABO43960.1); contains InterPro domain Pollen Ole e 1 allergen and extensin (InterPro:IPR006041)
247095_at	-1.0209	6.5029e-07	AT5G66400	RAB18 (RESPONSIVE TO ABA 18)
258003_at	-1.02286	5.69108e-05	AT3G29030	ATEXPA5 (ARABIDOPSIS THALIANA EXPANSIN A5)
257876_at	-1.02368	1.66492e-05	AT3G17130	invertase/pectin methylesterase inhibitor family protein
266172_at	-1.02457	1.00049e-06	AT2G39010	PIP2;6/PIP2E (plasma membrane intrinsic protein 2;6); water channel
257510_at	-1.02489	4.40586e-06	AT1G55360	similar to unknown protein [Arabidopsis thaliana] (TAIR:AT5G56530.1); similar to unknown protein [Arabidopsis thaliana] (TAIR:AT3G13510.1); similar to unnamed protein product [Vitis vinifera] (GB:CAO22094.1); similar to unknown [Populus trichocarpa] (GB:ABK93966.1); similar to hypothetical protein [Vitis vinifera] (GB:CAN72570.1); contains InterPro domain Protein of unknown function DUF239, plant…
251855_at	-1.02549	2.11906e-06	AT3G54690	sugar isomerase (SIS) domain-containing protein / CBS domain-containing protein
244984_at	-1.02549	4.68392e-07	ATCG00800	encodes a chloroplast ribosomal protein S3, a constituent of the small subunit of the ribosomal complex
246417_at	-1.02567	2.56011e-05	AT5G16990	NADP-dependent oxidoreductase, putative
254508_at	-1.02598	1.18562e-06	AT4G20170	similar to unknown protein [Arabidopsis thaliana] (TAIR:AT5G44670.1); similar to Os06g0328800 [Oryza sativa (japonica cultivar-group)] (GB:NP_001057533.1); similar to Os02g0712500 [Oryza sativa (japonica cultivar-group)] (GB:NP_001047907.1); similar to unknown protein [Oryza sativa (japonica cultivar-group)] (GB:BAD72474.1); contains InterPro domain Protein of unknown function DUF23 (InterPro:IPR…
262230_at	-1.02627	1.66936e-05	AT1G68560	ATXYL1/XYL1 (ALPHA-XYLOSIDASE 1); alpha-N-arabinofuranosidase/ hydrolase, hydrolyzing O-glycosyl compounds / xylan 1,4-beta-xylosidase
263840_at	-1.02668	1.58533e-06	AT2G36885	similar to unnamed protein product [Vitis vinifera] (GB:CAO63025.1)
267538_at	-1.02705	5.28389e-07	AT2G41870	remorin family protein
248285_at	-1.02855	3.64528e-06	AT5G52960	similar to unnamed protein product [Vitis vinifera] (GB:CAO69341.1)
244985_at	-1.02982	1.90943e-06	ATCG00810	encodes a chloroplast ribosomal protein L22, a constituent of the large subunit of the ribosomal complex
253394_at	-1.03083	3.15597e-06	AT4G32770	VTE1 (VITAMIN E DEFICIENT 1)
252317_at	-1.03207	2.37121e-06	AT3G48720	transferase family protein
257300_at	-1.03262	2.34361e-05	AT3G28080	nodulin MtN21 family protein
258025_at	-1.03315	1.6996e-05	AT3G19480	D-3-phosphoglycerate dehydrogenase, putative / 3-PGDH, putative
250645_at	-1.03323	6.79699e-06	AT5G06700	similar to unknown protein [Arabidopsis thaliana] (TAIR:AT3G12060.1); similar to unnamed protein product [Vitis vinifera] (GB:CAO23412.1); contains InterPro domain Protein of unknown function DUF231, plant (InterPro:IPR004253)
261049_at	-1.03345	5.20481e-07	AT1G01430	similar to unknown protein [Arabidopsis thaliana] (TAIR:AT4G01080.1); similar to unknown protein Cr17 [Brassica napus] (GB:AAX51387.1); contains InterPro domain Protein of unknown function DUF231, plant (InterPro:IPR004253)
253425_at	-1.03348	0.00029418	AT4G32190	centromeric protein-related
258291_at	-1.03411	0.00048888	AT3G23310	protein kinase, putative
261407_at	-1.03417	9.52495e-07	AT1G18810	phytochrome kinase substrate-related
249774_at	-1.03554	2.47613e-07	AT5G24150	SQP1 (Squalene monooxygenase 1)
266802_at	-1.037	8.50832e-07	AT2G22900	galactosyl transferase GMA12/MNN10 family protein
254328_at	-1.03725	2.04298e-07	AT4G22570	APT3 (ADENINE PHOSPHORIBOSYL TRANSFERASE 3); adenine phosphoribosyltransferase
255127_at	-1.03783	5.79397e-06	AT4G08300	nodulin MtN21 family protein
250305_at	-1.03793	1.36968e-06	AT5G12150	pleckstrin homology (PH) domain-containing protein / RhoGAP domain-containing protein
245357_at	-1.0382	2.57918e-05	AT4G17560	ribosomal protein L19 family protein
250006_at	-1.03896	1.42104e-05	AT5G18660	DVR (PALE-GREEN AND CHLOROPHYLL B REDUCED 2); 3,8-divinyl protochlorophyllide a 8-vinyl reductase
267262_at	-1.03973	5.76997e-06	AT2G22990	SNG1 (SINAPOYLGLUCOSE 1); serine carboxypeptidase
255660_at	-1.04004	4.20553e-05	AT4G00755	F-box family protein
260769_at	-1.0408	8.88476e-07	AT1G49010	myb family transcription factor
253362_s_at	-1.04273	3.07562e-07	AT4G33110;AT4G33120	[AT4G33110, coclaurine N-methyltransferase, putative];[AT4G33120, coclaurine N-methyltransferase, putative]
248191_at	-1.04531	1.84175e-06	AT5G54130	calcium-binding EF hand family protein
267057_at	-1.04565	2.8743e-07	AT2G32500	similar to unknown protein [Arabidopsis thaliana] (TAIR:AT2G31670.1); similar to unnamed protein product [Vitis vinifera] (GB:CAO63710.1); contains InterPro domain Dimeric alpha-beta barrel (InterPro:IPR011008); contains InterPro domain Stress responsive alpha-beta barrel (InterPro:IPR013097)
246275_at	-1.04786	1.39566e-06	AT4G36540	BEE2 (BR ENHANCED EXPRESSION 2); DNA binding / transcription factor
245078_at	-1.04927	3.7134e-06	AT2G23340	AP2 domain-containing transcription factor, putative
261881_at	-1.04971	5.96254e-07	AT1G80760	NIP6;1 (NOD26-like intrinsic protein 6;1); water channel
251713_at	-1.05155	1.41565e-06	AT3G56080	dehydration-responsive protein-related
252606_at	-1.05164	8.96611e-06	AT3G45010	SCPL48 (serine carboxypeptidase-like 48); serine carboxypeptidase
259784_at	-1.05235	5.99842e-07	AT1G29450	auxin-responsive protein, putative
261480_at	-1.05469	8.22177e-07	AT1G14280	PKS2 (PHYTOCHROME KINASE SUBSTRATE 2)
252391_at	-1.05521	5.95243e-07	AT3G47860	apolipoprotein D-related
249090_at	-1.05525	2.2166e-06	AT5G43745	phosphotransferase-related
259431_at	-1.0561	2.23013e-07	AT1G01620	PIP1C (PLASMA MEMBRANE INTRINSIC PROTEIN 1;3); water channel
245088_at	-1.05654	0.000345226	AT2G39850	subtilase
248975_at	-1.05658	3.06345e-07	AT5G45040	cytochrome c6 (ATC6)
256655_at	-1.05693	2.72105e-05	AT3G18890	binding / catalytic/ coenzyme binding
249025_at	-1.05823	4.40873e-05	AT5G44720	molybdenum cofactor sulfurase family protein
263142_at	-1.06201	1.3838e-07	AT1G65230	similar to hypothetical protein [Vitis vinifera] (GB:CAN76393.1)
266673_at	-1.06283	1.1529e-06	AT2G29630	thiamine biosynthesis family protein / thiC family protein
259358_at	-1.06306	2.30721e-05	AT1G13250	GATL3 (Galacturonosyltransferase-like 3); polygalacturonate 4-alpha-galacturonosyltransferase/ transferase, transferring glycosyl groups / transferase, transferring hexosyl groups
250475_at	-1.06498	1.17367e-06	AT5G10180	AST68 (Sulfate transporter 2.1)
253943_at	-1.06649	6.62342e-06	AT4G27030	small conjugating protein ligase
253096_at	-1.06649	2.82677e-06	AT4G37330	CYP81D4 (cytochrome P450, family 81, subfamily D, polypeptide 4); oxygen binding
254915_s_at	-1.06666	2.75338e-06	AT4G11320;AT4G11310	[AT4G11320, cysteine proteinase, putative];[AT4G11310, cysteine proteinase, putative]
260983_at	-1.0668	3.74729e-06	AT1G53560	similar to unknown protein [Arabidopsis thaliana] (TAIR:AT1G17080.1); similar to unknown [Populus trichocarpa] (GB:ABK95219.1); contains domain PTHR10052 (PTHR10052); contains domain PTHR10052:SF2 (PTHR10052:SF2)
259793_at	-1.0673	2.41542e-06	AT1G64380	AP2 domain-containing transcription factor, putative
257651_at	-1.06747	8.03227e-06	AT3G16850	glycoside hydrolase family 28 protein / polygalacturonase (pectinase) family protein
264920_at	-1.07045	2.41337e-06	AT1G60550	naphthoate synthase, putative / dihydroxynaphthoic acid synthetase, putative / DHNA synthetase, putative
255579_at	-1.07195	1.7534e-05	AT4G01460	basic helix-loop-helix (bHLH) family protein
249818_at	-1.07295	6.25437e-07	AT5G23860	TUB8 (tubulin beta-8)
267038_at	-1.07364	1.03121e-05	AT2G38480	integral membrane protein, putative
251196_at	-1.07464	3.06813e-06	AT3G62950	glutaredoxin family protein
246036_at	-1.07731	1.1652e-06	AT5G08370	ATAGAL2 (ARABIDOPSIS THALIANA ALPHA-GALACTOSIDASE 2); alpha-galactosidase
256873_at	-1.07827	7.93918e-07	AT3G26310	CYP71B35 (cytochrome P450, family 71, subfamily B, polypeptide 35); oxygen binding
257204_at	-1.07847	2.72483e-07	AT3G23805	RALFL24 (RALF-LIKE 24)
256892_at	-1.07995	2.52887e-06	AT3G19000	oxidoreductase, 2OG-Fe(II) oxygenase family protein
250968_at	-1.08025	8.30984e-07	AT5G02890	transferase family protein
245399_at	-1.08288	2.21663e-06	AT4G17340	DELTA-TIP2/TIP2;2 (tonoplast intrinsic protein 2;2); water channel
250079_at	-1.08401	8.2966e-07	AT5G16650	DNAJ heat shock N-terminal domain-containing protein
253428_at	-1.08407	1.00605e-05	AT4G32410	CESA1 (CELLULOSE SYNTHASE 1); transferase, transferring glycosyl groups
267505_at	-1.0841	3.67618e-07	AT2G45560	CYP76C1 (cytochrome P450, family 76, subfamily C, polypeptide 1); heme binding / iron ion binding / monooxygenase
256725_at	-1.08421	2.078e-07	AT2G34070	similar to unknown protein [Arabidopsis thaliana] (TAIR:AT1G29050.1); similar to unnamed protein product [Vitis vinifera] (GB:CAO48076.1); contains InterPro domain Protein of unknown function DUF231, plant (InterPro:IPR004253)
253876_at	-1.08476	1.4114e-05	AT4G27430	CIP7 (COP1-INTERACTING PROTEIN 7)
250293_s_at	-1.08702	3.49491e-05	AT5G13370;AT5G13360	[AT5G13370, auxin-responsive GH3 family protein];[AT5G13360, auxin-responsive GH3 family protein]
266357_at	-1.08836	1.65454e-06	AT2G32290	BAM6/BMY5 (BETA-AMYLASE 6); beta-amylase
249325_at	-1.08958	5.09095e-07	AT5G40850	UPM1 (UROPHORPHYRIN METHYLASE 1); uroporphyrin-III C-methyltransferase
262039_at	-1.09026	2.21036e-06	AT1G80050	APT2 (ADENINE PHOSPHORIBOSYL TRANSFERASE 2); adenine phosphoribosyltransferase
254024_at	-1.09287	8.58252e-07	AT4G25780	pathogenesis-related protein, putative
251402_at	-1.09326	1.71992e-05	AT3G60290	oxidoreductase, acting on paired donors, with incorporation or reduction of molecular oxygen, 2-oxoglutarate as one donor, and incorporation of one atom each of oxygen into both donors
259658_at	-1.09357	2.56779e-06	AT1G55370	carbohydrate binding / catalytic
246476_at	-1.09364	0.00656757	AT5G16730	similar to unknown protein [Arabidopsis thaliana] (TAIR:AT3G02930.1); similar to unnamed protein product [Vitis vinifera] (GB:CAO62148.1); contains InterPro domain Spectrin repeat (InterPro:IPR002017)
262700_at	-1.09473	1.13936e-07	AT1G76020	similar to unknown protein [Arabidopsis thaliana] (TAIR:AT1G20225.1); similar to unknown [Solanum tuberosum] (GB:ABB55396.1); contains InterPro domain Thioredoxin-like fold (InterPro:IPR012336); contains InterPro domain Thioredoxin fold (InterPro:IPR012335)
257051_at	-1.09576	3.96771e-07	AT3G15270	SPL5 (SQUAMOSA PROMOTER BINDING PROTEIN-LIKE 5); DNA binding / transcription factor
267637_at	-1.09632	1.51972e-06	AT2G42190	similar to unknown protein [Arabidopsis thaliana] (TAIR:AT3G57930.1); similar to unknown protein [Arabidopsis thaliana] (TAIR:AT3G57930.2); similar to hypothetical protein [Vitis vinifera] (GB:CAN83221.1); similar to hypothetical protein [Vitis vinifera] (GB:CAN73155.1); contains InterPro domain HMG-I and HMG-Y, DNA-binding (InterPro:IPR000637)
263595_at	-1.09634	2.94732e-07	AT2G01890	PAP8 (PURPLE ACID PHOSPHATASE PRECURSOR); acid phosphatase/ protein serine/threonine phosphatase
246021_at	-1.09653	2.43987e-07	AT5G21100	L-ascorbate oxidase, putative
261661_at	-1.09807	3.09561e-07	AT1G18360	hydrolase, alpha/beta fold family protein
258350_at	-1.0981	8.67672e-07	AT3G17510	CIPK1 (CBL-INTERACTING PROTEIN KINASE 1); kinase
267344_at	-1.09924	1.15624e-05	AT2G44230	similar to unknown protein [Arabidopsis thaliana] (TAIR:AT2G44260.1); similar to unknown protein [Arabidopsis thaliana] (TAIR:AT2G44260.2); similar to Protein of unknown function DUF946, plant [Medicago truncatula] (GB:ABN08108.1); contains InterPro domain Protein of unknown function DUF946, plant (InterPro:IPR009291)
250317_at	-1.09934	9.09934e-07	AT5G12250	TUB6 (BETA-6 TUBULIN)
263709_at	-1.09947	7.30137e-07	AT1G09310	similar to unknown protein [Arabidopsis thaliana] (TAIR:AT1G56580.1); similar to unknown [Populus trichocarpa] (GB:ABK94207.1); contains InterPro domain Protein of unknown function DUF538 (InterPro:IPR007493)
259738_at	-1.09952	4.02185e-06	AT1G64355	similar to unnamed protein product [Vitis vinifera] (GB:CAO65822.1)
251961_at	-1.09981	4.96874e-05	AT3G53620	ATPPA4 (ARABIDOPSIS THALIANA PYROPHOSPHORYLASE 4); inorganic diphosphatase/ pyrophosphatase
258421_at	-1.10173	1.89151e-05	AT3G16690	nodulin MtN3 family protein
251150_at	-1.10328	3.27662e-06	AT3G63120	CYCP1;1 (cyclin p1;1); cyclin-dependent protein kinase
253050_at	-1.10463	2.42475e-06	AT4G37450	AGP18 (Arabinogalactan protein 18)
259132_at	-1.10517	4.08896e-07	AT3G02250	similar to unknown protein [Arabidopsis thaliana] (TAIR:AT5G15740.1); similar to hypothetical protein [Cleome spinosa] (GB:ABD96934.1); similar to unnamed protein product [Vitis vinifera] (GB:CAO49221.1); similar to hypothetical protein [Cleome spinosa] (GB:ABD96844.1); contains InterPro domain Protein of unknown function DUF246, plant (InterPro:IPR004348)
258040_at	-1.10536	0.000120659	AT3G21190	similar to unknown protein [Arabidopsis thaliana] (TAIR:AT1G51630.1); similar to unknown [Populus trichocarpa] (GB:ABK93128.1); contains InterPro domain Protein of unknown function DUF246, plant (InterPro:IPR004348)
257855_at	-1.10598	4.762e-07	AT3G13040	myb family transcription factor
245346_at	-1.10808	0.000188067	AT4G17090	CT-BMY (BETA-AMYLASE 3, BETA-AMYLASE 8); beta-amylase
248759_at	-1.11006	0.000168149	AT5G47610	zinc finger (C3HC4-type RING finger) family protein
248094_at	-1.11133	1.96097e-05	AT5G55220	trigger factor type chaperone family protein
262612_at	-1.11206	4.41426e-07	AT1G14150	oxygen evolving enhancer 3 (PsbQ) family protein
255527_at	-1.1136	0.000201442	AT4G02360	similar to unknown protein [Arabidopsis thaliana] (TAIR:AT1G02813.1); similar to unnamed protein product [Vitis vinifera] (GB:CAO40037.1); contains InterPro domain Protein of unknown function DUF538 (InterPro:IPR007493)
263883_at	-1.11372	6.43843e-07	AT2G21830	DC1 domain-containing protein
266118_at	-1.11554	4.266e-06	AT2G02130	LCR68/PDF2.3 (Low-molecular-weight cysteine-rich 68); protease inhibitor
251741_at	-1.11573	1.45711e-05	AT3G56040	similar to hypothetical protein OsJ_018104 [Oryza sativa (japonica cultivar-group)] (GB:EAZ34621.1); similar to hypothetical protein [Vitis vinifera] (GB:CAN60362.1); similar to unnamed protein product [Vitis vinifera] (GB:CAO41406.1); contains domain Nucleotide-diphospho-sugar transferases (SSF53448); contains domain no description (G3DSA:3.90.550.10)
258357_at	-1.11663	5.974e-07	AT3G14350	SRF7 (STRUBBELIG-RECEPTOR FAMILY 7); ATP binding / protein serine/threonine kinase
258432_at	-1.11751	8.80723e-07	AT3G16570	RALFL23 (RALF-LIKE 23)
248085_at	-1.12046	4.12351e-06	AT5G55480	glycerophosphoryl diester phosphodiesterase family protein
246516_at	-1.12207	1.56136e-06	AT5G15740	similar to unknown protein [Arabidopsis thaliana] (TAIR:AT3G02250.1); similar to hypothetical protein [Cleome spinosa] (GB:ABD96934.1); similar to unnamed protein product [Vitis vinifera] (GB:CAO49221.1); similar to hypothetical protein [Cleome spinosa] (GB:ABD96844.1); contains InterPro domain Protein of unknown function DUF246, plant (InterPro:IPR004348)
254785_at	-1.12341	5.18328e-07	AT4G12730	FLA2
258119_at	-1.12405	1.9402e-06	AT3G14720	ATMPK19 (Arabidopsis thaliana MAP kinase 19); MAP kinase
246601_at	-1.12655	1.32102e-05	AT1G31710	copper amine oxidase, putative
257066_at	-1.12682	9.042e-07	AT3G18280	protease inhibitor/seed storage/lipid transfer protein (LTP) family protein
255818_at	-1.129	6.42305e-07	AT2G33570	similar to unknown protein [Arabidopsis thaliana] (TAIR:AT5G44670.1); similar to unnamed protein product [Vitis vinifera] (GB:CAO66312.1); similar to hypothetical protein [Vitis vinifera] (GB:CAN76802.1); contains InterPro domain Protein of unknown function DUF23 (InterPro:IPR008166)
252001_at	-1.13	8.58467e-07	AT3G52750	FTSZ2-2 (FtsZ2-2); structural molecule
261942_at	-1.13001	5.49556e-07	AT1G22590	AGL87; transcription factor
265715_s_at	-1.13027	0.000320486	AT1G13860;AT2G03480	[AT1G13860, dehydration-responsive protein-related];[AT2G03480, dehydration-responsive protein-related]
250337_at	-1.13037	2.87689e-06	AT5G11790	Ndr family protein
264799_at	-1.13189	4.17155e-05	AT1G08550	NPQ1 (NON-PHOTOCHEMICAL QUENCHING 1)
260431_at	-1.1322	2.98064e-07	AT1G68190	zinc finger (B-box type) family protein
261713_at	-1.13292	2.68896e-07	AT1G32640	ATMYC2 (JASMONATE INSENSITIVE 1); DNA binding / transcription factor
249978_at	-1.13378	1.90386e-06	AT5G18850	similar to hypothetical protein [Vitis vinifera] (GB:CAN63854.1)
249425_at	-1.13504	1.34525e-07	AT5G39790	5'-AMP-activated protein kinase beta-1 subunit-related
247884_at	-1.13611	2.17237e-06	AT5G57800	CER3/FLP1/WAX2/YRE (ECERIFERUM 3); catalytic
265884_at	-1.13677	6.87182e-07	AT2G42320	nucleolar protein gar2-related
252618_at	-1.14015	1.21051e-06	AT3G45140	LOX2 (LIPOXYGENASE 2)
246159_at	-1.14062	1.02312e-06	AT5G20935	similar to unnamed protein product [Vitis vinifera] (GB:CAO67410.1)
251353_at	-1.14104	2.48541e-07	AT3G61080	fructosamine kinase family protein
250505_at	-1.14181	2.15332e-06	AT5G09870	CESA5 (CELLULOSE SYNTHASE 5); transferase, transferring glycosyl groups
263758_s_at	-1.14266	2.91851e-07	AT2G21260;AT2G21250	[AT2G21260, mannose 6-phosphate reductase (NADPH-dependent), putative];[AT2G21250, mannose 6-phosphate reductase (NADPH-dependent), putative]
263674_at	-1.14293	2.6682e-07	AT2G04790	similar to unnamed protein product [Vitis vinifera] (GB:CAO23994.1)
247964_at	-1.14377	6.48243e-08	AT5G56600	PFN3/PRF3 (PROFILIN 3); actin binding
259981_at	-1.14492	4.21549e-07	AT1G76450	oxygen-evolving complex-related
249932_at	-1.14506	3.73475e-07	AT5G22390	similar to unnamed protein product [Vitis vinifera] (GB:CAO48728.1)
251791_at	-1.14556	1.64698e-07	AT3G55500	ATEXPA16 (ARABIDOPSIS THALIANA EXPANSIN A16)
265480_at	-1.14676	6.43054e-07	AT2G15970	COR413-PM1 (cold regulated 413 plasma membrane 1)
254293_at	-1.14733	1.10252e-05	AT4G23060	IQD22 (IQ-domain 22); calmodulin binding
244986_at	-1.1486	2.20967e-05	ATCG00820	Encodes a 6.8-kDa protein of the small ribosomal subunit.
248246_at	-1.14934	4.31737e-06	AT5G53200	TRY (TRIPTYCHON); DNA binding / transcription factor
264014_at	-1.1522	1.28634e-07	AT2G21210	auxin-responsive protein, putative
247186_at	-1.15436	7.33754e-06	AT5G65470	similar to unknown protein [Arabidopsis thaliana] (TAIR:AT4G24530.1); similar to unnamed protein product [Vitis vinifera] (GB:CAO61608.1); similar to unknown [Populus trichocarpa] (GB:ABK95421.1); similar to hypothetical protein [Vitis vinifera] (GB:CAN78778.1); contains InterPro domain Protein of unknown function DUF246, plant (InterPro:IPR004348)
253302_at	-1.15482	1.64162e-06	AT4G33660	unknown protein
256275_at	-1.1607	5.75224e-08	AT3G12110	ACT11 (ACTIN-11); structural constituent of cytoskeleton
251068_at	-1.162	1.92878e-07	AT5G01920	STN8 (state transition 8); kinase
247030_at	-1.16202	3.00039e-06	AT5G67210	nucleic acid binding / pancreatic ribonuclease
263048_s_at	-1.16212	1.01838e-07	AT4G13500;AT2G05310	[AT4G13500, similar to unknown protein [Arabidopsis thaliana] (TAIR:AT2G05310.1); similar to unnamed protein product [Vitis vinifera] (GB:CAO41162.1)];[AT2G05310, similar to unknown protein [Arabidopsis thaliana] (TAIR:AT4G13500.1); similar to unnamed protein product [Vitis vinifera] (GB:CAO41162.1)]
263137_at	-1.16408	2.25435e-07	AT1G78660	ATGGH1; gamma-glutamyl hydrolase
267040_at	-1.16481	1.82587e-05	AT2G34300	dehydration-responsive protein-related
254791_at	-1.16681	1.17749e-07	AT4G12910	SCPL20 (serine carboxypeptidase-like 20); serine carboxypeptidase
250569_at	-1.16708	8.03664e-07	AT5G08130	BIM1 (BES1-interacting Myc-like protein 1); DNA binding / transcription factor
253650_at	-1.16975	2.37663e-06	AT4G30020	subtilase family protein
247216_at	-1.17159	1.59849e-07	AT5G64860	DPE1 (DISPROPORTIONATING ENZYME); 4-alpha-glucanotransferase
256676_at	-1.17688	2.09037e-05	AT3G52180	ATPTPKIS1/DSP4/SEX4 (STARCH-EXCESS 4); polysaccharide binding / protein tyrosine/serine/threonine phosphatase
250233_at	-1.17741	3.91358e-06	AT5G13460	IQD11 (IQ-domain 11); calmodulin binding
259308_at	-1.18036	3.85658e-06	AT3G05180	GDSL-motif lipase/hydrolase family protein
260441_at	-1.18105	2.13292e-05	AT1G68260	thioesterase family protein
246340_s_at	-1.1817	1.88898e-07	AT3G44860;AT3G44870	[AT3G44860, FAMT (FARNESOIC ACID CARBOXYL-O-METHYLTRANSFERASE); S-adenosylmethionine-dependent methyltransferase/ farnesoic acid O-methyltransferase];[AT3G44870, S-adenosyl-L-methionine:carboxyl methyltransferase family protein]
248839_at	-1.18175	1.27959e-05	AT5G46690	BHLH071 (BETA HLH PROTEIN 71); DNA binding / transcription factor
250268_s_at	-1.18218	2.00334e-07	AT5G12950;AT5G12960	[AT5G12950, catalytic];[AT5G12960, catalytic]
250304_at	-1.18316	1.37358e-07	AT5G12110	elongation factor 1B alpha-subunit 1 (eEF1Balpha1)
262376_at	-1.18462	3.26147e-07	AT1G72970	HTH (HOTHEAD); aldehyde-lyase
245657_at	-1.18478	5.70814e-06	AT1G56720	protein kinase family protein
250102_at	-1.18645	0.000116384	AT5G16590	leucine-rich repeat transmembrane protein kinase, putative
250261_at	-1.18742	8.30513e-07	AT5G13400	proton-dependent oligopeptide transport (POT) family protein
248921_at	-1.18791	1.61696e-07	AT5G45950	GDSL-motif lipase/hydrolase family protein
261191_at	-1.18821	1.23327e-07	AT1G32900	starch synthase, putative
265443_at	-1.18866	6.96548e-07	AT2G20750	ATEXPB1 (ARABIDOPSIS THALIANA EXPANSIN B1)
255773_at	-1.18911	1.35775e-07	AT1G18590	sulfotransferase family protein
259790_s_at	-1.18922	3.03699e-07	AT1G29430;AT5G27780	[AT1G29430, auxin-responsive family protein];[AT5G27780, auxin-responsive family protein]
255662_at	-1.18946	5.9529e-06	AT4G00400	GPAT8 (GLYCEROL-3-PHOSPHATE ACYLTRANSFERASE 8); acyltransferase/ glycerol-3-phosphate O-acyltransferase
260969_at	-1.19187	2.40053e-07	AT1G12240	ATBETAFRUCT4/VAC-INV (VACUOLAR INVERTASE); beta-fructofuranosidase/ hydrolase, hydrolyzing O-glycosyl compounds
251996_at	-1.19248	1.85378e-07	AT3G52840	BGAL2 (beta-galactosidase 2); beta-galactosidase
262684_s_at	-1.19365	7.46399e-08	AT1G76030;AT1G20260	[AT1G76030, (VACUOLAR ATP SYNTHASE SUBUNIT B1); hydrogen ion transporting ATP synthase, rotational mechanism];[AT1G20260, (VACUOLAR ATP SYNTHASE SUBUNIT B3); hydrogen ion transmembrane transporter/ hydrogen ion transporting ATP synthase, rotational mechanism / hydrogen ion transporting ATPase, rotational mechanism]
245501_at	-1.19421	6.35329e-06	AT4G15620	integral membrane family protein
253635_at	-1.1946	4.3576e-05	AT4G30620	similar to unknown protein [Arabidopsis thaliana] (TAIR:AT2G24020.1); similar to unknown [Picea sitchensis] (GB:ABK26000.1); similar to Os02g0180200 [Oryza sativa (japonica cultivar-group)] (GB:NP_001046090.1); contains InterPro domain Conserved hypothetical protein CHP00103 (InterPro:IPR004401)
252971_at	-1.19564	1.37153e-07	AT4G38770	PRP4 (PROLINE-RICH PROTEIN 4)
247278_at	-1.19728	5.1107e-07	AT5G64380	fructose-1,6-bisphosphatase family protein
266682_at	-1.19731	1.3131e-07	AT2G19780	leucine-rich repeat family protein / extensin family protein
255779_at	-1.19801	2.38411e-07	AT1G18650	glycosyl hydrolase family protein 17
247347_at	-1.19845	4.53981e-07	AT5G63780	SHA1 (SHOOT APICAL MERISTEM ARREST 1); protein binding / zinc ion binding
245747_at	-1.19931	3.32864e-06	AT1G51100	similar to unnamed protein product [Vitis vinifera] (GB:CAO39038.1)
258901_at	-1.19988	4.82814e-08	AT3G05640	protein phosphatase 2C, putative / PP2C, putative
259015_at	-1.19997	7.35455e-07	AT3G07350	similar to unknown protein [Arabidopsis thaliana] (TAIR:AT3G25240.1); similar to unnamed protein product [Vitis vinifera] (GB:CAO38687.1); contains InterPro domain Protein of unknown function DUF506, plant (InterPro:IPR006502)
261059_at	-1.20078	1.36653e-06	AT1G01250	AP2 domain-containing transcription factor, putative
249797_at	-1.20209	5.08198e-08	AT5G23750	remorin family protein
252562_s_at	-1.20536	5.64262e-05	AT3G46320;AT3G45930	[AT3G46320, histone H4];[AT3G45930, histone H4]
257964_at	-1.2054	0.000120579	AT3G19850	phototropic-responsive NPH3 family protein
248028_at	-1.20799	3.04405e-07	AT5G55620	similar to unknown protein [Arabidopsis thaliana] (TAIR:AT3G09950.1); similar to unnamed protein product [Vitis vinifera] (GB:CAO39940.1)
258189_at	-1.21043	2.54595e-07	AT3G17860	JAI3/JAZ3/TIFY6B (JASMONATE-ZIM-DOMAIN PROTEIN 3)
245891_at	-1.21045	1.00476e-07	AT5G09220	AAP2 (AMINO ACID PERMEASE 2); amino acid transmembrane transporter
247100_at	-1.21062	1.87052e-06	AT5G66520	pentatricopeptide (PPR) repeat-containing protein
258736_at	-1.21109	0.000115584	AT3G05900	neurofilament protein-related
249469_at	-1.21118	1.36132e-07	AT5G39320	UDP-glucose 6-dehydrogenase, putative
254563_at	-1.21173	1.43588e-06	AT4G19120	ERD3 (EARLY-RESPONSIVE TO DEHYDRATION 3)
245743_at	-1.2129	7.28372e-08	AT1G51080	similar to unnamed protein product [Vitis vinifera] (GB:CAO41687.1)
263688_at	-1.21447	1.35549e-06	AT1G26920	similar to unknown protein [Arabidopsis thaliana] (TAIR:AT1G69760.1); similar to unnamed protein product [Vitis vinifera] (GB:CAO48418.1)
262175_at	-1.21469	1.37129e-07	AT1G74880	NDH-O (NAD(P)H:PLASTOQUINONE DEHYDROGENASE COMPLEX SUBUNIT O)
259331_at	-1.21652	3.31827e-05	AT3G03840	auxin-responsive protein, putative
247439_at	-1.21852	2.75729e-06	AT5G62670	AHA11 (ARABIDOPSIS H(+)-ATPASE 11); ATPase
247452_at	-1.21958	2.35182e-07	AT5G62430	CDF1 (CYCLING DOF FACTOR 1); DNA binding / protein binding / transcription factor
255829_at	-1.21968	5.36758e-06	AT2G40540	KT2 (POTASSIUM TRANSPORTER 2); potassium ion transmembrane transporter
264978_at	-1.22034	2.23969e-07	AT1G27120	galactosyltransferase family protein
257173_at	-1.22077	3.6802e-07	AT3G23810	SAHH2 (S-ADENOSYL-L-HOMOCYSTEINE (SAH) HYDROLASE 2); adenosylhomocysteinase
263796_at	-1.22348	3.6138e-07	AT2G24540	AFR (ATTENUATED FAR-RED RESPONSE)
245730_at	-1.22528	1.21362e-06	AT1G73470	similar to unnamed protein product [Vitis vinifera] (GB:CAO68549.1)
261016_at	-1.2257	5.64097e-08	AT1G26560	glycosyl hydrolase family 1 protein
253875_at	-1.22834	3.6925e-08	AT4G27520	plastocyanin-like domain-containing protein
258181_at	-1.22847	3.12388e-07	AT3G21670	nitrate transporter (NTP3)
261500_at	-1.22849	7.15977e-06	AT1G28400	similar to unknown protein [Arabidopsis thaliana] (TAIR:AT2G33850.1); similar to unknown [Brassica napus] (GB:AAC06020.1)
262162_at	-1.23019	1.92325e-06	AT1G78020	senescence-associated protein-related
260491_at	-1.23028	1.26824e-07	AT1G51440	lipase class 3 family protein
252983_at	-1.23165	6.55474e-07	AT4G37980	ELI3-1 (ELICITOR-ACTIVATED GENE 3); binding / catalytic/ oxidoreductase/ zinc ion binding
247552_at	-1.23353	7.76895e-08	AT5G60920	COB (COBRA)
263954_at	-1.23574	7.22336e-08	AT2G35840	sucrose-phosphatase 1 (SPP1)
267645_at	-1.23616	2.59012e-06	AT2G32860	glycosyl hydrolase family 1 protein
262598_at	-1.23624	1.85371e-06	AT1G15260	similar to unknown protein [Arabidopsis thaliana] (TAIR:AT3G16070.1)
254545_at	-1.23776	4.11822e-06	AT4G19830	immunophilin / FKBP-type peptidyl-prolyl cis-trans isomerase family protein
251155_at	-1.23784	1.66612e-07	AT3G63160	unknown protein
245876_at	-1.24191	1.49267e-06	AT1G26230	chaperonin, putative
253581_at	-1.24386	3.18908e-05	AT4G30660	hydrophobic protein, putative / low temperature and salt responsive protein, putative
251142_at	-1.24513	6.43821e-07	AT5G01015	similar to unknown protein [Arabidopsis thaliana] (TAIR:AT1G65295.1); similar to hypothetical protein [Vitis vinifera] (GB:CAN82885.1); similar to unnamed protein product [Vitis vinifera] (GB:CAO45347.1)
253424_at	-1.24947	4.5441e-05	AT4G32330	similar to unknown protein [Arabidopsis thaliana] (TAIR:AT2G25480.1); similar to unknown [Populus trichocarpa] (GB:ABK95344.1); contains InterPro domain Targeting for Xklp2 (InterPro:IPR009675)
249214_at	-1.24979	1.47518e-06	AT5G42720	glycosyl hydrolase family 17 protein
265339_at	-1.25065	5.45521e-07	AT2G18230	ATPPA2 (ARABIDOPSIS THALIANA PYROPHOSPHORYLASE 2); inorganic diphosphatase/ pyrophosphatase
260041_at	-1.25073	2.80897e-06	AT1G68780	leucine-rich repeat family protein
250937_at	-1.25085	3.49526e-06	AT5G03230	similar to unknown protein [Arabidopsis thaliana] (TAIR:AT5G60680.1); similar to unnamed protein product [Vitis vinifera] (GB:CAO21845.1); contains InterPro domain Protein of unknown function DUF584 (InterPro:IPR007608)
246310_at	-1.2512	3.57498e-07	AT3G51895	SULTR3;1 (SULFATE TRANSPORTER 1); sulfate transmembrane transporter
261230_at	-1.25166	1.40319e-06	AT1G20010	TUB5 (tubulin beta-5 chain)
246434_at	-1.25273	2.49555e-07	AT5G17520	RCP1 (ROOT CAP 1)
259348_at	-1.25351	5.83022e-07	AT3G03770	leucine-rich repeat transmembrane protein kinase, putative
265724_at	-1.25365	7.53625e-08	AT2G32100	ATOFP16/OFP16 (Arabidopsis thaliana ovate family protein 16)
260549_at	-1.25416	1.4662e-07	AT2G43535	trypsin inhibitor, putative
248467_at	-1.25507	4.00457e-06	AT5G50800	nodulin MtN3 family protein
250881_at	-1.25737	4.60669e-06	AT5G04080	similar to unknown protein [Oryza sativa (japonica cultivar-group)] (GB:BAD87214.1)
259760_at	-1.25828	1.21898e-06	AT1G77580	myosin heavy chain-related
262181_at	-1.2617	5.00351e-06	AT1G78060	glycosyl hydrolase family 3 protein
258263_at	-1.26351	3.65767e-08	AT3G15780	unknown protein
263184_at	-1.26359	3.06491e-07	AT1G05560	UGT1 (UDP-glucosyl transferase 75B1); UDP-glycosyltransferase/ transferase, transferring glycosyl groups
257714_at	-1.26517	3.11255e-06	AT3G27360	histone H3
261492_at	-1.26883	4.6708e-07	AT1G14290	acid phosphatase, putative
260221_at	-1.27157	5.29691e-07	AT1G74670	gibberellin-responsive protein, putative
253966_at	-1.27414	3.62847e-07	AT4G26520	fructose-bisphosphate aldolase, cytoplasmic
253090_at	-1.27574	3.10752e-07	AT4G36360	BGAL3 (beta-galactosidase 3); beta-galactosidase
264041_at	-1.27668	4.19348e-07	AT2G03710	SEP4 (SEPALLATA4); DNA binding / transcription factor
258497_at	-1.27815	4.03273e-07	AT3G02380	COL2 (CONSTANS-LIKE 2); transcription factor/ zinc ion binding
247597_at	-1.27864	7.87589e-07	AT5G60860	AtRABA1f (Arabidopsis Rab GTPase homolog A1f); GTP binding
246403_at	-1.27989	1.87245e-06	AT1G57590	carboxylesterase
256753_at	-1.28014	2.9719e-06	AT3G27160	GHS1 (GLUCOSE HYPERSENSITIVE 1); structural constituent of ribosome
267158_at	-1.28075	1.87705e-06	AT2G37640	ATEXPA3 (ARABIDOPSIS THALIANA EXPANSIN A3)
259801_at	-1.28177	2.5774e-06	AT1G72230	plastocyanin-like domain-containing protein
267175_s_at	-1.28243	2.45298e-07	AT2G37620;AT3G53750	[AT2G37620, ACT1 (ACTIN 1); structural constituent of cytoskeleton];[AT3G53750, ACT3 (ACTIN 3); structural constituent of cytoskeleton]
257974_at	-1.28378	1.5091e-07	AT3G20820	leucine-rich repeat family protein
265244_at	-1.28461	2.94672e-08	AT2G43018;AT2G43020	[AT2G43018, CPuORF17 (Conserved peptide upstream open reading frame 17)];[AT2G43020, ATPAO2 (POLYAMINE OXIDASE 2); amine oxidase]
258977_s_at	-1.28472	2.79155e-08	AT3G02020;AT5G14060	[AT3G02020, aspartate kinase, lysine-sensitive, putative];[AT5G14060, CARAB-AK-LYS (Lysine-sensitive aspartate kinase); amino acid binding / aspartate kinase]
251665_at	-1.28677	1.13333e-07	AT3G57040	ARR9 (RESPONSE REACTOR 4); transcription regulator
264247_at	-1.29151	2.1087e-07	AT1G60160	potassium transporter family protein
257272_at	-1.29213	7.41526e-08	AT3G28130	nodulin MtN21 family protein
248793_at	-1.29282	1.88411e-07	AT5G47240	ATNUDT8 (Arabidopsis thaliana Nudix hydrolase homolog 8); hydrolase
248393_at	-1.29458	6.55448e-08	AT5G52060	ATBAG1 (ARABIDOPSIS THALIANA BCL-2-ASSOCIATED ATHANOGENE 1); protein binding
266087_at	-1.29991	2.11145e-08	AT2G37790	aldo/keto reductase family protein
254125_at	-1.29993	1.35847e-06	AT4G24670	alliinase family protein
251230_at	-1.30351	8.54636e-07	no_match	no_match
254218_at	-1.30377	3.58711e-06	AT4G23740	leucine-rich repeat transmembrane protein kinase, putative
267356_at	-1.304	5.30077e-07	AT2G39930	ATISA1/ISA1 (ISOAMYLASE 1); alpha-amylase/ isoamylase
254041_at	-1.30881	5.28008e-08	AT4G25830	integral membrane family protein
255825_at	-1.30923	8.02265e-08	AT2G40475	unknown protein
245749_at	-1.31434	7.2676e-06	AT1G51090	heavy-metal-associated domain-containing protein
247716_at	-1.31436	1.18234e-07	AT5G59350	similar to unnamed protein product [Vitis vinifera] (GB:CAO21684.1)
247185_at	-1.31604	4.83835e-07	AT5G65460	kinesin motor protein-related
252534_at	-1.31844	4.77717e-08	AT3G46130	MYB111 (myb domain protein 111); DNA binding / transcription factor
250255_at	-1.3185	3.71004e-07	AT5G13730	SIG4 (SIGMA FACTOR 4); DNA binding / DNA-directed RNA polymerase/ transcription factor
251395_at	-1.32145	5.99376e-07	AT2G45470	FLA8 (Arabinogalactan protein 8)
250561_at	-1.32275	2.07605e-07	AT5G08030	glycerophosphoryl diester phosphodiesterase family protein
264987_at	-1.32383	1.67265e-07	AT1G27030	similar to unknown protein [Arabidopsis thaliana] (TAIR:AT1G27020.1); similar to unknown protein [Oryza sativa (japonica cultivar-group)] (GB:AAN05517.1); similar to Os10g0463800 [Oryza sativa (japonica cultivar-group)] (GB:NP_001064789.1)
245524_at	-1.32653	2.667e-08	AT4G15920	nodulin MtN3 family protein
260548_at	-1.32746	3.33238e-07	AT2G43360	BIO2 (BIOTIN AUXOTROPH 2); biotin synthase
261266_at	-1.32829	4.54336e-07	AT1G26770	ATEXPA10 (ARABIDOPSIS THALIANA EXPANSIN A10)
248074_at	-1.33036	7.1703e-07	AT5G55730	FLA1
266702_at	-1.33238	4.15337e-06	AT2G19860	ATHXK2 (HEXOKINASE 2); ATP binding / hexokinase
256527_at	-1.33291	2.56631e-08	AT1G66100	thionin, putative
267569_at	-1.33527	9.42958e-06	AT2G30790	PSBP-2 (photosystem II subunit P-2); calcium ion binding
261522_at	-1.33654	3.45516e-07	AT1G71710	inositol polyphosphate 5-phosphatase, putative
254794_at	-1.33772	6.19353e-07	AT4G12970	similar to unnamed protein product [Vitis vinifera] (GB:CAO17947.1)
251084_at	-1.33807	1.92859e-07	AT5G01520	zinc finger (C3HC4-type RING finger) family protein
253879_s_at	-1.33848	8.90676e-08	AT4G27560;AT4G27570	[AT4G27560, glycosyltransferase family protein];[AT4G27570, glycosyltransferase family protein]
262980_at	-1.3402	7.55601e-08	AT1G75680	ATGH9B7 (ARABIDOPSIS THALIANA GLYCOSYL HYDROLASE 9B7); hydrolase, hydrolyzing O-glycosyl compounds
253692_at	-1.3421	2.89155e-06	AT4G29720	ATPAO5 (POLYAMINE OXIDASE 5); amine oxidase
258264_at	-1.3427	2.90039e-06	AT3G15790	MBD11 (methyl-CpG-binding domain 11); DNA binding
245629_at	-1.34405	8.90992e-08	AT1G56580	similar to unknown protein [Arabidopsis thaliana] (TAIR:AT1G09310.1); similar to unknown [Populus trichocarpa] (GB:ABK94967.1); contains InterPro domain Protein of unknown function DUF538 (InterPro:IPR007493)
247486_at	-1.34424	1.28213e-07	AT5G62140	similar to unknown [Populus trichocarpa] (GB:ABK94834.1)
246746_at	-1.34548	9.2689e-08	AT5G27820	ribosomal protein L18 family protein
258750_at	-1.35254	2.46194e-08	AT3G05910	pectinacetylesterase, putative
263918_at	-1.35605	2.52903e-07	AT2G36590	ProT3 (PROLINE TRANSPORTER 3); amino acid transmembrane transporter
257875_at	-1.35794	2.1784e-07	AT3G17120	similar to unknown protein [Arabidopsis thaliana] (TAIR:AT4G01960.1); similar to hypothetical protein MtrDRAFT_AC173289g6v1 [Medicago truncatula] (GB:ABN09095.1)
250936_at	-1.35986	4.82641e-07	AT5G03120	similar to hypothetical protein [Vitis vinifera] (GB:CAN68657.1)
247814_at	-1.35987	4.54961e-08	AT5G58310	hydrolase, alpha/beta fold family protein
256145_at	-1.3605	4.77869e-08	AT1G48750	protease inhibitor/seed storage/lipid transfer protein (LTP) family protein
255284_at	-1.36132	1.39059e-06	AT4G04610	APR1 (PAPS REDUCTASE HOMOLOG 19)
245734_at	-1.36147	1.80876e-08	AT1G73480	hydrolase, alpha/beta fold family protein
253220_s_at	-1.3648	3.06122e-07	AT4G34930;AT4G34920	[AT4G34930, 1-phosphatidylinositol phosphodiesterase-related];[AT4G34920, 1-phosphatidylinositol phosphodiesterase-related]
249472_at	-1.36541	3.31552e-08	AT5G39210	CRR7 (CHLORORESPIRATORY REDUCTION 7)
249134_at	-1.36789	8.50535e-08	AT5G43150	similar to unnamed protein product [Vitis vinifera] (GB:CAO61459.1)
246540_at	-1.37315	8.54824e-08	AT5G15600	SP1L4 (SPIRAL1-LIKE4)
259842_at	-1.37763	1.09881e-08	AT1G73602;AT1G73600	[AT1G73602, CPuORF32 (Conserved peptide upstream open reading frame 32)];[AT1G73600, phosphoethanolamine N-methyltransferase]
266899_at	-1.37893	2.03802e-07	AT2G34620	mitochondrial transcription termination factor-related / mTERF-related
253411_at	-1.38032	1.96082e-06	AT4G32980	ATH1 (ARABIDOPSIS THALIANA HOMEOBOX GENE 1); transcription factor
247943_at	-1.38072	3.10742e-07	AT5G57170	macrophage migration inhibitory factor family protein / MIF family protein
250662_at	-1.38109	3.98301e-08	AT5G07010	sulfotransferase family protein
251227_at	-1.38271	6.89313e-08	AT3G62700	ATMRP10 (Arabidopsis thaliana multidrug resistance-associated protein 10)
259787_at	-1.38569	2.73192e-07	AT1G29460	auxin-responsive protein, putative
260360_at	-1.38612	1.3355e-06	AT1G69370	CM3 (CHORISMATE MUTASE 3); chorismate mutase
248968_at	-1.38956	1.35834e-07	AT5G45280	pectinacetylesterase, putative
255088_at	-1.39088	1.10341e-07	AT4G09350	DNAJ heat shock N-terminal domain-containing protein
247903_at	-1.39459	4.43057e-07	AT5G57340	similar to hypothetical protein MtrDRAFT_AC155282g59v2 [Medicago truncatula] (GB:ABN08100.1)
253697_at	-1.39502	2.22083e-07	AT4G29700	type I phosphodiesterase/nucleotide pyrophosphatase family protein
261247_at	-1.39528	2.07448e-07	AT1G20070	unknown protein
259516_at	-1.39836	8.02003e-08	AT1G20450	ERD10/LTI45 (EARLY RESPONSIVE TO DEHYDRATION 10)
256671_at	-1.39918	2.27586e-07	AT3G52290	IQD3 (IQ-domain 3); calmodulin binding
265704_at	-1.39931	1.31353e-06	AT2G03420	similar to expressed protein [Oryza sativa (japonica cultivar-group)] (GB:ABF94594.1); similar to hypothetical protein OsI_010237 [Oryza sativa (indica cultivar-group)] (GB:EAY89004.1)
253203_at	-1.40405	2.42606e-08	AT4G34710	ADC2 (ARGININE DECARBOXYLASE 2)
251676_at	-1.406	1.53942e-07	AT3G57320	similar to hypothetical protein [Vitis vinifera] (GB:CAN80638.1)
253172_at	-1.40712	5.05541e-07	AT4G35060	heavy-metal-associated domain-containing protein / copper chaperone (CCH)-related
266285_at	-1.40784	1.44257e-07	AT2G29180	similar to 80C09_19 [Brassica rapa subsp. pekinensis] (GB:AAZ41830.1)
246986_at	-1.41096	3.97291e-08	AT5G67280	RLK (RECEPTOR-LIKE KINASE); ATP binding / kinase/ protein serine/threonine kinase
252863_at	-1.4117	1.07584e-07	AT4G39800	MI-1-P SYNTHASE (Myo-inositol-1-phosphate synthase); inositol-3-phosphate synthase
256096_at	-1.41388	2.62787e-08	AT1G13650	similar to 18S pre-ribosomal assembly protein gar2-related [Arabidopsis thaliana] (TAIR:AT2G03810.4); similar to 18S pre-ribosomal assembly protein gar2-related [Arabidopsis thaliana] (TAIR:AT2G03810.2); similar to 18S pre-ribosomal assembly protein gar2-related [Arabidopsis thaliana] (TAIR:AT2G03810.3); similar to hypothetical protein Tc00.1047053503999.40 [Trypanosoma cruzi strain CL Brener] (G…
254122_at	-1.41645	4.05088e-06	AT4G24510	CER2 (ECERIFERUM 2); transferase
245254_at	-1.41694	4.23507e-08	AT4G14680	APS3 (ATP sulfurylase 2); sulfate adenylyltransferase (ATP)
246701_at	-1.41952	1.06098e-06	AT5G28020	ATCYSD2 (Arabidopsis thaliana cysteine synthase D2); cysteine synthase
264954_at	-1.41983	1.1394e-06	AT1G77060	mutase family protein
263656_at	-1.42391	4.20247e-08	AT1G04240	SHY2 (SHORT HYPOCOTYL 2); transcription factor
259081_at	-1.42483	5.70306e-07	AT3G05030	NHX2 (sodium proton exchanger 2); sodium:hydrogen antiporter
259541_at	-1.4268	7.59652e-08	AT1G20650	protein kinase
254746_at	-1.42805	1.92097e-07	AT4G12980	auxin-responsive protein, putative
248186_at	-1.42847	1.17318e-07	AT5G53880	similar to unknown [Populus trichocarpa] (GB:ABK92577.1)
263287_at	-1.43016	1.9406e-08	AT2G36145	similar to unnamed protein product [Vitis vinifera] (GB:CAO15876.1); similar to hypothetical protein [Vitis vinifera] (GB:CAN74693.1)
264931_at	-1.4302	8.80472e-07	AT1G60590	polygalacturonase, putative / pectinase, putative
265111_at	-1.43074	1.77544e-07	AT1G62510	protease inhibitor/seed storage/lipid transfer protein (LTP) family protein
258055_at	-1.43098	8.7398e-08	AT3G16250	ferredoxin-related
267127_at	-1.43122	3.04611e-07	AT2G23610	esterase, putative
263829_at	-1.4324	1.1253e-07	AT2G40435	transcription regulator
251174_at	-1.43559	1.18428e-07	AT3G63200	PLA IIIB/PLP9 (Patatin-like protein 9); nutrient reservoir
247037_at	-1.43696	1.22996e-08	AT5G67070	RALFL34 (RALF-LIKE 34)
247074_at	-1.43822	3.15116e-08	AT5G66590	allergen V5/Tpx-1-related family protein
260141_at	-1.43898	3.82186e-08	AT1G66350	RGL1 (RGA-LIKE 1); transcription factor
264340_at	-1.43966	9.38621e-08	AT1G70280	NHL repeat-containing protein
267187_s_at	-1.43968	1.50728e-08	AT3G59970;AT2G44160	[AT3G59970, MTHFR1 (METHYLENETETRAHYDROFOLATE REDUCTASE 1); methylenetetrahydrofolate reductase (NADPH)];[AT2G44160, MTHFR2 (METHYLENETETRAHYDROFOLATE REDUCTASE 2); methylenetetrahydrofolate reductase (NADPH)]
248625_at	-1.44064	2.59534e-08	AT5G48880	KAT5/PKT1/PKT2 (PEROXISOMAL 3-KETO-ACYL-COA THIOLASE 1, PEROXISOMAL 3-KETO-ACYL-COA THIOLASE 2); acetyl-CoA C-acyltransferase
265615_at	-1.44329	2.40655e-06	AT2G25450	2-oxoglutarate-dependent dioxygenase, putative
261638_at	-1.44366	4.56548e-07	AT1G49975	similar to hypothetical protein [Vitis vinifera] (GB:CAN66219.1)
257506_at	-1.44845	4.07278e-08	AT1G29440	auxin-responsive family protein
259382_s_at	-1.44966	7.47683e-07	AT3G16430;AT3G16420	[AT3G16430, jacalin lectin family protein];[AT3G16420, PBP1 (PYK10-BINDING PROTEIN 1)]
267116_at	-1.4509	6.93146e-08	AT2G32560	F-box family protein
267612_at	-1.45392	3.91213e-08	AT2G26690	nitrate transporter (NTP2)
251677_at	-1.45404	9.85297e-07	AT3G56980	BHLH039/ORG3 (OBP3-RESPONSIVE GENE 3); DNA binding / transcription factor
251775_s_at	-1.45453	1.01829e-06	AT2G39800;AT3G55610	[AT2G39800, P5CS1 (DELTA1-PYRROLINE-5-CARBOXYLATE SYNTHASE 1)];[AT3G55610, P5CS2 (DELTA 1-PYRROLINE-5-CARBOXYLATE SYNTHASE 2); catalytic/ glutamate 5-kinase/ glutamate-5-semialdehyde dehydrogenase/ oxidoreductase]
253049_at	-1.45705	2.02946e-08	AT4G37300	MEE59 (maternal effect embryo arrest 59)
252280_at	-1.46213	1.0324e-07	AT3G49260	IQD21 (IQ-DOMAIN 21, IQ-domain 21); calmodulin binding
259955_s_at	-1.4727	9.83536e-09	AT1G75080;AT1G19350	[AT1G75080, BZR1 (BRASSINAZOLE-RESISTANT 1); transcription regulator];[AT1G19350, BES1 (BRI1-EMS-SUPPRESSOR 1); transcription regulator]
263477_at	-1.47384	7.56319e-09	AT2G31790	UDP-glucoronosyl/UDP-glucosyl transferase family protein
264078_at	-1.4801	1.51364e-07	AT2G28470	BGAL8 (BETA-GALACTOSIDASE 8); beta-galactosidase
248681_at	-1.48098	2.11017e-07	AT5G48900	pectate lyase family protein
264372_at	-1.48169	3.06627e-08	AT1G11840	ATGLX1 (GLYOXALASE I HOMOLOG); lactoylglutathione lyase
262304_at	-1.48494	6.26432e-08	AT1G70890	MLP43 (MLP-LIKE PROTEIN 43)
244960_at	-1.48816	3.31304e-06	ATCG01020	encodes a chloroplast ribosomal protein L32, a constituent of the large subunit of the ribosomal complex
252740_at	-1.491	2.37692e-07	AT3G43270	pectinesterase family protein
264270_at	-1.4956	1.32042e-07	no_match	no_match
245196_at	-1.49735	2.03108e-08	AT1G67750	pectate lyase family protein
263597_at	-1.5029	3.38262e-05	AT2G01870	similar to unnamed protein product [Vitis vinifera] (GB:CAO21902.1)
254835_s_at	-1.50489	4.89079e-08	AT4G12320;AT4G12310	[AT4G12320, CYP706A6 (cytochrome P450, family 706, subfamily A, polypeptide 6); oxygen binding];[AT4G12310, CYP706A5 (cytochrome P450, family 706, subfamily A, polypeptide 5); oxygen binding]
245348_at	-1.50843	2.86764e-07	AT4G17770	ATTPS5 (Arabidopsis thaliana trehalose phosphatase/synthase 5); transferase, transferring glycosyl groups / trehalose-phosphatase
253440_at	-1.52085	1.17663e-05	AT4G32570	TIFY8
245285_s_at	-1.53015	1.36237e-08	AT4G14030;AT4G14040	[AT4G14030, selenium-binding protein, putative];[AT4G14040, EDA38 (embryo sac development arrest 38); selenium binding]
261309_at	-1.5313	3.93539e-08	AT1G48598;AT1G48600	[AT1G48598, CPuORF31 (Conserved peptide upstream open reading frame 31)];[AT1G48600, phosphoethanolamine N-methyltransferase 2, putative (NMT2)]
265530_at	-1.53171	1.08645e-08	AT2G06050	OPR3 (OPDA-REDUCTASE 3); 12-oxophytodienoate reductase
247175_at	-1.53868	3.24964e-08	AT5G65280	GCL1 (GCR2-LIKE 1); catalytic
256417_s_at	-1.53969	4.43325e-09	AT3G11170;AT5G05580	[AT3G11170, FAD7 (FATTY ACID DESATURASE 7); omega-3 fatty acid desaturase];[AT5G05580, FAD8 (FATTY ACID DESATURASE 8); omega-3 fatty acid desaturase]
249059_at	-1.54044	1.65117e-08	AT5G44530	subtilase family protein
253815_at	-1.54647	2.04888e-07	AT4G28250	ATEXPB3 (ARABIDOPSIS THALIANA EXPANSIN B3)
255438_at	-1.55218	7.18778e-08	AT4G03070	AOP1 (2-oxoglutarate?dependent dioxygenase 1.1); oxidoreductase, acting on paired donors, with incorporation or reduction of molecular oxygen, 2-oxoglutarate as one donor, and incorporation of one atom each of oxygen into both donors
248075_at	-1.5532	2.33537e-07	AT5G55740	CRR21 (CHLORORESPIRATORY REDUCTION 21)
263664_at	-1.55848	1.93694e-07	AT1G04250	AXR3 (AUXIN RESISTANT 3); transcription factor
261410_at	-1.5633	7.13098e-09	AT1G07610	MT1C (metallothionein 1C)
250099_at	-1.56733	1.74594e-06	AT5G17300	myb family transcription factor
245397_at	-1.57087	7.18967e-09	AT4G14560	IAA1 (INDOLE-3-ACETIC ACID INDUCIBLE); transcription factor
247210_at	-1.57689	8.61087e-09	AT5G65020	ANNAT2 (ANNEXIN ARABIDOPSIS 2); calcium ion binding / calcium-dependent phospholipid binding
254305_at	-1.5841	1.29389e-08	AT4G22200	AKT2 (Arabidopsis K+ transporter 2); cyclic nucleotide binding / inward rectifier potassium channel
253165_at	-1.58436	2.72637e-08	AT4G35320	similar to unknown protein [Arabidopsis thaliana] (TAIR:AT2G17300.1); similar to hypothetical protein [Vitis vinifera] (GB:CAN78386.1)
263942_at	-1.59345	3.2652e-08	AT2G35860	FLA16 (FASCICLIN-LIKE ARABINOGALACTAN PROTEIN 16 PRECURSOR)
248337_at	-1.59585	1.22504e-07	AT5G52310	COR78 (COLD REGULATED 78)
249410_at	-1.59658	9.91246e-08	AT5G40380	protein kinase family protein
252412_at	-1.59786	3.57345e-08	AT3G47295	unknown protein
245748_at	-1.59986	2.44998e-09	AT1G51140	basic helix-loop-helix (bHLH) family protein
262113_at	-1.60102	3.87599e-09	AT1G02820	late embryogenesis abundant 3 family protein / LEA3 family protein
252102_at	-1.6011	4.29432e-07	AT3G50970	LTI30 (LOW TEMPERATURE-INDUCED 30)
258038_at	-1.60649	5.91126e-09	AT3G21260	GLTP3 (GLYCOLIPID TRANSFER PROTEIN 3); glycolipid binding / glycolipid transporter
250155_at	-1.60702	9.91184e-09	AT5G15160	bHLH family protein
266326_at	-1.60877	2.46925e-09	AT2G46650	B5 #1 (cytochrome b5 family protein #1); heme binding / transition metal ion binding
266279_at	-1.60925	6.24283e-08	AT2G29290	tropinone reductase, putative / tropine dehydrogenase, putative
259366_at	-1.61262	3.90871e-07	AT1G13280	AOC4 (ALLENE OXIDE CYCLASE 4)
254250_at	-1.61318	3.4905e-09	AT4G23290	protein kinase family protein
258719_at	-1.61471	5.5855e-08	AT3G09540	pectate lyase family protein
247055_at	-1.61917	1.06729e-07	AT5G66740	similar to unknown protein [Arabidopsis thaliana] (TAIR:AT1G75160.1); similar to hypothetical protein [Vitis vinifera] (GB:CAN74294.1); similar to unnamed protein product [Vitis vinifera] (GB:CAO22871.1); contains InterPro domain Protein of unknown function DUF620 (InterPro:IPR006873)
254683_at	-1.6215	3.90069e-08	AT4G13800	permease-related
254789_at	-1.62677	2.64743e-07	AT4G12880	plastocyanin-like domain-containing protein
258735_at	-1.62884	3.23341e-08	AT3G05880	RCI2A (RARE-COLD-INDUCIBLE 2A)
258956_at	-1.63826	4.65922e-07	AT3G01440	oxygen evolving enhancer 3 (PsbQ) family protein
259789_at	-1.64379	4.07369e-09	AT1G29395	COR414-TM1 (cold regulated 414 thylakoid membrane 1)
252168_at	-1.64621	4.15647e-09	AT3G50440	hydrolase
256438_s_at	-1.65089	7.09014e-08	AT2G40205;AT3G08520;AT3G11120;AT3G56020	[AT2G40205, 60S ribosomal protein L41 (RPL41C)];[AT3G08520, 60S ribosomal protein L41 (RPL41D)];[AT3G11120, 60S ribosomal protein L41 (RPL41E)];[AT3G56020, 60S ribosomal protein L41 (RPL41G)]
256673_at	-1.65117	8.25314e-09	AT3G52370	FLA15 (FASCICLIN-LIKE ARABINOGALACTAN PROTEIN 15 PRECURSOR)
263431_at	-1.65176	5.25708e-09	AT2G22170	lipid-associated family protein
261084_at	-1.65512	7.00174e-09	AT1G07440	tropinone reductase, putative / tropine dehydrogenase, putative
246231_at	-1.65797	3.10719e-07	AT4G37080	similar to unknown protein [Arabidopsis thaliana] (TAIR:AT5G42690.2); similar to hypothetical protein [Populus tremula] (GB:CAM84232.1); contains InterPro domain Protein of unknown function DUF547 (InterPro:IPR006869)
266905_at	-1.66216	2.10075e-07	AT2G34560	katanin, putative
256324_at	-1.66299	1.07417e-08	AT1G66760	MATE efflux family protein
250598_at	-1.66663	1.43297e-07	AT5G07690	MYB29 (myb domain protein 29); DNA binding / transcription factor
256880_at	-1.6671	4.0764e-09	AT3G26450	major latex protein-related / MLP-related
266743_at	-1.66888	1.399e-07	AT2G02990	RNS1 (RIBONUCLEASE 1); endoribonuclease
263433_at	-1.67079	3.79711e-09	AT2G22240	inositol-3-phosphate synthase isozyme 2 / myo-inositol-1-phosphate synthase 2 / MI-1-P synthase 2 / IPS 2
252482_at	-1.68207	2.20491e-08	AT3G46670	UDP-glucoronosyl/UDP-glucosyl transferase family protein
262164_at	-1.68714	1.31843e-08	AT1G78070	WD-40 repeat family protein
262883_at	-1.69002	8.11932e-09	AT1G64780	ATAMT1;2 (AMMONIUM TRANSPORTER 1;2); ammonium transmembrane transporter
260385_at	-1.69115	2.22695e-07	AT1G74090	sulfotransferase family protein
247040_at	-1.69175	2.66874e-09	AT5G67150	transferase family protein
266277_at	-1.69321	2.72626e-07	AT2G29310	tropinone reductase, putative / tropine dehydrogenase, putative
264250_at	-1.69527	1.15844e-08	AT1G78680	ATGGH2 (GAMMA-GLUTAMYL HYDROLASE 2); gamma-glutamyl hydrolase
259327_at	-1.70609	1.02898e-07	AT3G16460	jacalin lectin family protein
256751_at	-1.71049	1.66219e-08	AT3G27170	CLC-B (chloride channel protein B); anion channel/ voltage-gated chloride channel
256304_at	-1.71435	5.58232e-09	AT1G69523	UbiE/COQ5 methyltransferase family protein
255302_at	-1.72186	3.76346e-08	AT4G04830	methionine sulfoxide reductase domain-containing protein / SeIR domain-containing protein
255028_at	-1.72578	1.12534e-08	AT4G09890	similar to unknown protein [Arabidopsis thaliana] (TAIR:AT2G47480.1); similar to unknown [Populus trichocarpa] (GB:ABK92947.1)
253627_at	-1.72894	1.86476e-08	AT4G30650	hydrophobic protein, putative / low temperature and salt responsive protein, putative
254225_at	-1.73638	1.26012e-09	AT4G23670	major latex protein-related / MLP-related
252612_at	-1.73676	2.31713e-09	AT3G45160	contains domain PROKAR_LIPOPROTEIN (PS51257)
247549_at	-1.7483	2.66528e-07	AT5G61420	MYB28 (MYB DOMAIN PROTEIN 28); DNA binding / transcription factor
253533_at	-1.75115	9.39991e-10	AT4G31590	ATCSLC05 (Cellulose synthase-like C5); transferase, transferring glycosyl groups
250960_at	-1.75123	2.01874e-07	AT5G02940	similar to phosphotransferase-related [Arabidopsis thaliana] (TAIR:AT5G43745.1); similar to unnamed protein product [Vitis vinifera] (GB:CAO71282.1); similar to hypothetical protein OsI_009890 [Oryza sativa (indica cultivar-group)] (GB:EAY88657.1); similar to Unknown protein [Oryza sativa (japonica cultivar-group)] (GB:AAN06856.1); contains InterPro domain Protein of unknown function DUF1012 (Int…
262646_at	-1.76381	1.55088e-09	AT1G62800	ASP4 (ASPARTATE AMINOTRANSFERASE 4); catalytic/ pyridoxal phosphate binding / transaminase/ transferase, transferring nitrogenous groups
248461_s_at	-1.76523	1.04777e-08	AT2G47510;AT5G50950	[AT2G47510, FUM1 (FUMARASE 1); fumarate hydratase];[AT5G50950, fumarate hydratase, putative / fumarase, putative]
255488_at	-1.77126	1.20577e-08	AT4G02630	protein kinase family protein
263120_at	-1.77926	1.51433e-08	AT1G78490	CYP708A3 (cytochrome P450, family 708, subfamily A, polypeptide 3); oxygen binding
262312_at	-1.79727	1.79018e-07	AT1G70830	MLP28 (MLP-LIKE PROTEIN 28)
254687_at	-1.80767	9.46733e-10	AT4G13770	CYP83A1 (CYTOCHROME P450 83A1); oxygen binding
259736_at	-1.8301	8.34448e-09	AT1G64390	ATGH9C2 (ARABIDOPSIS THALIANA GLYCOSYL HYDROLASE 9C2); hydrolase, hydrolyzing O-glycosyl compounds
263031_at	-1.83123	1.18616e-08	AT1G24070	ATCSLA10 (Cellulose synthase-like A10); transferase, transferring glycosyl groups
257641_s_at	-1.8343	1.37962e-09	AT3G25760;AT3G25770	[AT3G25760, AOC1 (ALLENE OXIDE CYCLASE 1)];[AT3G25770, AOC2 (ALLENE OXIDE CYCLASE 2)]
252984_at	-1.84123	3.57905e-09	AT4G37990	ELI3-2 (ELICITOR-ACTIVATED GENE 3)
267265_at	-1.84668	6.09277e-08	AT2G22980	SCPL13; serine carboxypeptidase
247760_at	-1.86535	1.58695e-07	AT5G59130	subtilase family protein
266415_at	-1.86913	1.21606e-08	AT2G38530	LTP2 (LIPID TRANSFER PROTEIN 2); lipid binding
261804_at	-1.87202	7.70586e-09	AT1G30530	UDP-glucoronosyl/UDP-glucosyl transferase family protein
259660_at	-1.87411	4.25152e-09	AT1G55260	lipid binding
252011_at	-1.8743	9.66069e-09	AT3G52720	carbonic anhydrase family protein
258470_at	-1.87536	5.17236e-09	AT3G06035	Identical to Uncharacterized GPI-anchored protein At3g06035 precursor [Arabidopsis Thaliana] (GB:Q84MC0;GB:Q8H7F7;GB:Q8L9J0); similar to unknown protein [Arabidopsis thaliana] (TAIR:AT5G19250.1); similar to unknown [Populus trichocarpa] (GB:ABK94712.1)
252950_at	-1.88121	1.18803e-08	AT4G38690	1-phosphatidylinositol phosphodiesterase-related
250327_at	-1.88366	6.73692e-10	AT5G12050	similar to unnamed protein product [Vitis vinifera] (GB:CAO45643.1)
262637_at	-1.88628	3.43514e-07	AT1G06640	2-oxoglutarate-dependent dioxygenase, putative
264300_at	-1.88907	1.00134e-09	AT1G78670	ATGGH3 (GAMMA-GLUTAMYL HYDROLASE 3); gamma-glutamyl hydrolase
249645_at	-1.89367	6.89019e-09	AT5G36910	THI2.2 (THIONIN 2.2); toxin receptor binding
265699_at	-1.89763	5.8052e-09	AT2G03550	hydrolase
250892_at	-1.9014	4.58131e-07	AT5G03760	ATCSLA09 (RESISTANT TO AGROBACTERIUM TRANSFORMATION 4); transferase, transferring glycosyl groups
258322_at	-1.90768	1.43682e-08	AT3G22740	HMT3 (Homocysteine S-methyltransferase 3); homocysteine S-methyltransferase
263174_at	-1.927	3.05201e-09	AT1G54040	ESP (EPITHIOSPECIFIER PROTEIN)
259286_at	-1.93442	4.15125e-08	AT3G11480	BSMT1; S-adenosylmethionine-dependent methyltransferase
252563_at	-1.9357	3.27318e-07	AT3G45970	ATEXLA1 (ARABIDOPSIS THALIANA EXPANSIN-LIKE A1)
262830_at	-1.93754	4.94444e-09	AT1G14700	ATPAP3/PAP3 (purple acid phosphatase 3); acid phosphatase/ protein serine/threonine phosphatase
251028_at	-1.94356	3.78715e-08	AT5G02230	haloacid dehalogenase-like hydrolase family protein
258409_at	-1.94453	3.16509e-09	AT3G17640	leucine-rich repeat family protein
260081_at	-1.95176	3.93013e-08	AT1G78170	similar to unknown protein [Arabidopsis thaliana] (TAIR:AT1G22250.1); similar to unnamed protein product [Vitis vinifera] (GB:CAO61724.1)
248353_at	-1.96186	6.08449e-08	AT5G52320	CYP96A4 (cytochrome P450, family 96, subfamily A, polypeptide 4); oxygen binding
264147_at	-1.96384	5.05636e-08	AT1G02205	CER1 (ECERIFERUM 1)
257793_at	-1.96644	9.94422e-09	AT3G26960	similar to unknown protein [Arabidopsis thaliana] (TAIR:AT5G41050.1); similar to unnamed protein product [Vitis vinifera] (GB:CAO49052.1)
252363_at	-1.97823	1.74665e-08	AT3G48460	GDSL-motif lipase/hydrolase family protein
263495_at	-1.98329	4.59954e-09	AT2G42530	COR15B
253040_at	-1.99018	5.40086e-10	AT4G37800	xyloglucan:xyloglucosyl transferase, putative / xyloglucan endotransglycosylase, putative / endo-xyloglucan transferase, putative
263951_at	-1.99099	2.46619e-09	AT2G35960	NHL12 (NDR1/HIN1-like 12)
259773_at	-2.00342	8.00399e-07	AT1G29500	auxin-responsive protein, putative
250633_at	-2.00891	3.93655e-09	AT5G07460	PMSR2 (PEPTIDEMETHIONINE SULFOXIDE REDUCTASE 2); peptide-methionine-(S)-S-oxide reductase
263696_at	-2.01421	7.18674e-09	AT1G31230	AK-HSDH/AK-HSDH I (ASPARTATE KINASE-HOMOSERINE DEHYDROGENASE I); aspartate kinase/ homoserine dehydrogenase
254163_s_at	-2.02292	1.43592e-09	AT4G24340;AT4G24350	[AT4G24340, phosphorylase family protein];[AT4G24350, phosphorylase family protein]
263150_at	-2.02903	1.07294e-09	AT1G54050	17.4 kDa class III heat shock protein (HSP17.4-CIII)
264252_at	-2.04376	1.9284e-09	AT1G09180	ATSAR1/ATSARA1A (ARABIDOPSIS THALIANA SECRETION-ASSOCIATED RAS SUPER FAMILY 1); GTP binding
254862_at	-2.04736	1.42512e-08	AT4G12030	bile acid:sodium symporter family protein
264436_at	-2.05098	1.03778e-09	AT1G10370	ATGSTU17/ERD9/GST30/GST30B (EARLY-RESPONSIVE TO DEHYDRATION 9); glutathione transferase
247252_at	-2.05956	1.07493e-08	AT5G64770	similar to 80C09_10 [Brassica rapa subsp. pekinensis] (GB:AAZ41821.1)
252123_at	-2.06065	6.1191e-10	AT3G51240	F3H (TRANSPARENT TESTA 6); naringenin 3-dioxygenase
261684_at	-2.07166	1.2656e-09	AT1G47400	similar to unknown protein [Arabidopsis thaliana] (TAIR:AT1G47395.1)
249866_at	-2.07811	7.51676e-09	AT5G23010	MAM1 (2-isopropylmalate synthase 3); 2-isopropylmalate synthase
256441_at	-2.07849	1.2743e-09	AT3G10940	protein phosphatase-related
245771_at	-2.08717	1.29369e-09	no_match	no_match
266299_at	-2.08757	4.3329e-10	AT2G29450	ATGSTU5 (Arabidopsis thaliana Glutathione S-transferase (class tau) 5); glutathione transferase
266996_at	-2.0886	6.01018e-09	AT2G34490	CYP710A2 (cytochrome P450, family 710, subfamily A, polypeptide 2); C-22 sterol desaturase/ oxygen binding
247600_at	-2.09212	1.28338e-09	AT5G60890	ATMYB34/ATR1/MYB34 (ALTERED TRYPTOPHAN REGULATION, MYB DOMAIN PROTEIN 34); DNA binding / kinase/ transcription activator/ transcription factor
247162_at	-2.10523	2.01418e-10	AT5G65730	xyloglucan:xyloglucosyl transferase, putative / xyloglucan endotransglycosylase, putative / endo-xyloglucan transferase, putative
250793_at	-2.11838	3.05375e-10	AT5G05600	oxidoreductase, 2OG-Fe(II) oxygenase family protein
258498_at	-2.12351	4.60596e-10	AT3G02480	ABA-responsive protein-related
267425_at	-2.12872	1.52962e-10	AT2G34810	FAD-binding domain-containing protein
251058_at	-2.13134	2.77222e-09	AT5G01790	unknown protein
263841_at	-2.14454	3.78452e-08	AT2G36870	xyloglucan:xyloglucosyl transferase, putative / xyloglucan endotransglycosylase, putative / endo-xyloglucan transferase, putative
260745_at	-2.1486	1.59581e-10	AT1G78370	ATGSTU20 (Arabidopsis thaliana Glutathione S-transferase (class tau) 20); glutathione transferase
261150_at	-2.15771	2.21563e-09	AT1G19640	JMT (JASMONIC ACID CARBOXYL METHYLTRANSFERASE); jasmonate O-methyltransferase
255795_at	-2.16654	1.92899e-10	AT2G33380	RD20 (RESPONSIVE TO DESSICATION 20); calcium ion binding
255786_at	-2.17075	2.10332e-10	AT1G19670	ATCLH1 (CORONATINE-INDUCED PROTEIN 1)
251438_s_at	-2.17716	7.88037e-08	AT3G59930;AT5G33355	[AT3G59930, Encodes a defensin-like (DEFL) family protein.];[AT5G33355, Encodes a defensin-like (DEFL) family protein.]
260205_at	-2.18477	2.15109e-09	AT1G70700	JAZ9/TIFY7 (JASMONATE-ZIM-DOMAIN PROTEIN 9)
266419_at	-2.20168	7.92919e-10	AT2G38760	ANNAT3 (ANNEXIN ARABIDOPSIS 3); calcium ion binding / calcium-dependent phospholipid binding
255450_at	-2.20829	1.96676e-10	AT4G02850	phenazine biosynthesis PhzC/PhzF family protein
254150_at	-2.23342	5.17626e-09	AT4G24350	phosphorylase family protein
260541_at	-2.24495	3.34211e-09	AT2G43530	trypsin inhibitor, putative
250764_at	-2.24611	1.24274e-07	AT5G05960	protease inhibitor/seed storage/lipid transfer protein (LTP) family protein
263457_at	-2.24753	9.38551e-07	AT2G22300	ethylene-responsive calmodulin-binding protein, putative (SR1)
245244_at	-2.25188	6.5646e-11	AT1G44350	ILL6 (IAA-leucine resistant (ILR)-like gene 6); metallopeptidase
249208_at	-2.26866	2.77585e-10	AT5G42650	AOS (ALLENE OXIDE SYNTHASE); hydro-lyase/ oxygen binding
247109_at	-2.29969	7.91782e-08	AT5G65870	ATPSK5 (PHYTOSULFOKINE 5 PRECURSOR); growth factor
245253_at	-2.30179	9.53501e-11	AT4G15440	HPL1 (HYDROPEROXIDE LYASE 1); heme binding / iron ion binding / monooxygenase
263706_s_at	-2.31036	9.55002e-10	AT1G31180;AT5G14200	[AT1G31180, 3-isopropylmalate dehydrogenase, chloroplast, putative];[AT5G14200, 3-isopropylmalate dehydrogenase, chloroplast, putative]
267595_at	-2.31407	6.16555e-09	AT2G32990	ATGH9B8 (ARABIDOPSIS THALIANA GLYCOSYL HYDROLASE 9B8); hydrolase, hydrolyzing O-glycosyl compounds
255065_s_at	-2.32084	2.28128e-10	AT4G08870;AT4G08900	[AT4G08870, arginase, putative];[AT4G08900, arginase]
259783_at	-2.32567	1.0106e-08	AT1G29510	SAUR68 (SMALL AUXIN UPREGULATED 68)
262259_s_at	-2.34107	1.28825e-08	AT1G53870;AT1G53890	[AT1G53870, similar to unknown protein [Arabidopsis thaliana] (TAIR:AT1G53890.1); similar to hypothetical protein [Vitis vinifera] (GB:CAN62133.1); contains InterPro domain Protein of unknown function DUF567 (InterPro:IPR007612)];[AT1G53890, similar to unknown protein [Arabidopsis thaliana] (TAIR:AT1G53870.1); similar to hypothetical protein [Vitis vinifera] (GB:CAN62133.1); contains InterPro dom…
265118_at	-2.34599	7.79527e-10	AT1G62660	beta-fructosidase (BFRUCT3) / beta-fructofuranosidase / invertase, vacuolar
267411_at	-2.3869	7.7161e-09	AT2G34930	disease resistance family protein
252911_at	-2.38806	3.11577e-09	AT4G39510	CYP96A12 (cytochrome P450, family 96, subfamily A, polypeptide 12); oxygen binding
259381_s_at	-2.39248	5.56395e-10	AT3G16410;AT3G16390;AT3G16400	[AT3G16410, jacalin lectin family protein];[AT3G16390, jacalin lectin family protein];[AT3G16400, ATMLP-470 (MYROSINASE-BINDING PROTEIN-LIKE PROTEIN-470)]
258851_at	-2.42772	7.0791e-10	AT3G03190	ATGSTF11 (GLUTATHIONE S-TRANSFERASE F11); glutathione transferase
257021_at	-2.43053	7.96982e-09	AT3G19710	BCAT4 (BRANCHED-CHAIN AMINOTRANSFERASE4); catalytic/ methionine-oxo-acid transaminase
263320_at	-2.44582	1.62458e-10	AT2G47180	ATGOLS1 (ARABIDOPSIS THALIANA GALACTINOL SYNTHASE 1); transferase, transferring hexosyl groups
265665_at	-2.44991	1.70482e-09	AT2G27420	cysteine proteinase, putative
260902_at	-2.4548	6.76321e-11	AT1G21440	mutase family protein
262354_at	-2.49674	5.34154e-11	AT1G64200	VHA-E3 (VACUOLAR H+-ATPASE SUBUNIT E ISOFORM 3); hydrogen ion transporting ATPase, rotational mechanism
254098_at	-2.50049	9.41514e-10	AT4G25100	FSD1 (FE SUPEROXIDE DISMUTASE 1); iron superoxide dismutase
261913_at	-2.55362	4.02655e-09	AT1G65860	flavin-containing monooxygenase family protein / FMO family protein
266395_at	-2.56857	5.49811e-10	AT2G43100	aconitase C-terminal domain-containing protein
251524_at	-2.58027	3.02345e-11	AT3G58990	aconitase C-terminal domain-containing protein
253946_at	-2.58391	7.33767e-10	AT4G26790	GDSL-motif lipase/hydrolase family protein
265121_at	-2.59244	5.75274e-10	AT1G62560	flavin-containing monooxygenase family protein / FMO family protein
252368_at	-2.61093	1.95438e-10	AT3G48520	CYP94B3 (cytochrome P450, family 94, subfamily B, polypeptide 3); oxygen binding
250669_at	-2.62352	3.44957e-11	AT5G06870	PGIP2 (POLYGALACTURONASE INHIBITING PROTEIN 2); protein binding
246481_s_at	-2.63835	1.4754e-10	AT5G15960;AT5G15970	[AT5G15960, KIN1];[AT5G15970, KIN2 (COLD-RESPONSIVE 6.6)]
262232_at	-2.63974	1.30748e-09	AT1G68600	similar to unknown protein [Arabidopsis thaliana] (TAIR:AT1G25480.1); similar to unknown protein [Arabidopsis thaliana] (TAIR:AT2G17470.1); similar to unnamed protein product [Vitis vinifera] (GB:CAO42118.1); contains InterPro domain Protein of unknown function UPF0005 (InterPro:IPR006214)
256021_at	-2.7129	1.3397e-11	AT1G58270	ZW9
245628_at	-2.71566	7.66611e-10	AT1G56650	PAP1 (PRODUCTION OF ANTHOCYANIN PIGMENT 1); DNA binding / transcription factor
266142_at	-2.77253	1.27242e-11	AT2G39030	GCN5-related N-acetyltransferase (GNAT) family protein
249383_at	-2.78886	3.60703e-11	AT5G39860	PRE1 (PACLOBUTRAZOL RESISTANCE1); DNA binding / transcription factor
267256_s_at	-2.80213	1.84645e-11	AT2G23000;AT2G23010	[AT2G23000, SCPL10 (serine carboxypeptidase-like 10); serine carboxypeptidase];[AT2G23010, SCPL9; serine carboxypeptidase]
251770_at	-2.80424	1.46536e-11	AT3G55970	oxidoreductase, 2OG-Fe(II) oxygenase family protein
261826_at	-2.81089	6.14792e-12	AT1G11580	ATPMEPCRA; pectinesterase
261149_s_at	-2.84813	1.69341e-10	AT1G19570;AT1G19550	[AT1G19570, DHAR1 (DEHYDROASCORBATE REDUCTASE); glutathione dehydrogenase (ascorbate)];[AT1G19550, dehydroascorbate reductase, putative]
250832_at	-2.86922	5.27656e-11	AT5G04950	nicotianamine synthase, putative
264146_at	-2.90561	9.42148e-11	AT1G02205	CER1 (ECERIFERUM 1)
248336_at	-2.91433	4.40533e-08	AT5G52420	similar to unknown protein [Arabidopsis thaliana] (TAIR:AT5G23920.1); similar to unnamed protein product [Vitis vinifera] (GB:CAO49441.1)
265305_at	-2.93103	5.73285e-12	AT2G20340	tyrosine decarboxylase, putative
267147_at	-2.96769	3.77817e-11	AT2G38240	oxidoreductase, 2OG-Fe(II) oxygenase family protein
262717_s_at	-2.97485	6.58374e-09	AT1G16410;AT1G16400	[AT1G16410, CYP79F1 (SUPERSHOOT 1)];[AT1G16400, CYP79F2 (cytochrome P450, family 79, subfamily F, polypeptide 2); oxygen binding]
255437_at	-3.01583	6.42192e-10	AT4G03060	AOP2 (ALKENYL HYDROXALKYL PRODUCING 2); oxidoreductase, acting on paired donors, with incorporation or reduction of molecular oxygen, 2-oxoglutarate as one donor, and incorporation of one atom each of oxygen into both donors
256601_s_at	-3.08395	3.01675e-08	AT3G28290;AT3G28300	[AT3G28290, AT14A];[AT3G28300, AT14A]
259383_at	-3.1238	3.49361e-10	AT3G16470	JR1 (Jacalin lectin family protein)
259878_at	-3.17348	2.14714e-11	AT1G76790	O-methyltransferase family 2 protein
266418_at	-3.36821	2.93944e-10	AT2G38750	ANNAT4 (ANNEXIN ARABIDOPSIS 4); calcium ion binding / calcium-dependent phospholipid binding
254773_at	-3.43742	4.66759e-11	AT4G13410	ATCSLA15 (Cellulose synthase-like A15); transferase, transferring glycosyl groups
249071_at	-3.47307	9.98162e-12	AT5G44050	MATE efflux family protein
256577_at	-3.4788	5.05602e-11	AT3G28220	meprin and TRAF homology domain-containing protein / MATH domain-containing protein
256461_s_at	-3.50715	2.75062e-11	AT1G36280;AT4G18440	[AT1G36280, adenylosuccinate lyase, putative / adenylosuccinase, putative];[AT4G18440, adenylosuccinate lyase, putative / adenylosuccinase, putative]
259609_at	-3.58526	5.47928e-12	AT1G52410	TSA1 (TSK-ASSOCIATING PROTEIN 1); calcium ion binding / protein binding
249817_at	-3.72492	1.4147e-12	AT5G23820	MD-2-related lipid recognition domain-containing protein / ML domain-containing protein
245465_at	-3.77733	4.21145e-11	AT4G16590	ATCSLA01 (Cellulose synthase-like A1); glucosyltransferase/ transferase, transferring glycosyl groups
266989_at	-3.88868	6.10342e-12	AT2G39330	jacalin lectin family protein
256603_at	-3.93181	5.932e-12	AT3G28270	Identical to UPF0496 protein At3g28270 [Arabidopsis Thaliana] (GB:Q9LHD9;GB:Q8H7D0;GB:Q8H7E9;GB:Q944H3); similar to AT14A [Arabidopsis thaliana] (TAIR:AT3G28290.1); similar to AT14A [Arabidopsis thaliana] (TAIR:AT3G28300.1); similar to unnamed protein product [Vitis vinifera] (GB:CAO22906.1); contains InterPro domain Protein of unknown function DUF677 (InterPro:IPR007749)
260547_at	-3.96529	6.18445e-13	AT2G43550	trypsin inhibitor, putative
255604_at	-4.03032	2.9013e-12	AT4G01080	similar to unknown protein [Arabidopsis thaliana] (TAIR:AT1G01430.1); similar to unknown protein Cr17 [Brassica napus] (GB:AAX51387.1); contains InterPro domain Protein of unknown function DUF231, plant (InterPro:IPR004253)
249732_at	-4.14079	2.69323e-13	AT5G24420	glucosamine/galactosamine-6-phosphate isomerase-related
245275_at	-4.21688	9.17997e-14	AT4G15210	ATBETA-AMY (BETA-AMYLASE); beta-amylase
265058_s_at	-4.22916	7.04976e-13	AT1G52030;AT1G52040	[AT1G52030, MBP2 (MYROSINASE-BINDING PROTEIN 2)];[AT1G52040, MBP1 (MYROSINASE-BINDING PROTEIN 1)]
263497_at	-4.25351	4.28705e-13	AT2G42540	COR15A (COLD-REGULATED 15A)
265053_at	-4.29598	1.30962e-12	AT1G52000	jacalin lectin family protein
262226_at	-4.40684	3.0868e-13	AT1G53885;AT1G53903	[AT1G53885, senescence-associated protein-related];[AT1G53903, similar to senescence-associated protein-related [Arabidopsis thaliana] (TAIR:AT1G53885.1); similar to Protein of unknown function DUF581 [Medicago truncatula] (GB:ABO84791.1); contains InterPro domain Protein of unknown function DUF581 (InterPro:IPR007650)]
247718_at	-4.70155	3.10545e-14	AT5G59310	LTP4 (LIPID TRANSFER PROTEIN 4); lipid binding
262661_s_at	-4.70762	3.82309e-14	AT1G14230;AT1G14250	[AT1G14230, nucleoside phosphatase family protein / GDA1/CD39 family protein];[AT1G14250, nucleoside phosphatase family protein / GDA1/CD39 family protein]
247717_at	-4.90241	8.40449e-12	AT5G59320	LTP3 (LIPID TRANSFER PROTEIN 3); lipid binding
259640_at	-5.03318	4.95133e-13	AT1G52400	BGL1 (BETA-GLUCOSIDASE HOMOLOG 1); hydrolase, hydrolyzing O-glycosyl compounds
252607_at	-5.19841	4.47978e-13	AT3G44990	XTR8 (xyloglucan:xyloglucosyl transferase 8); hydrolase, acting on glycosyl bonds
254232_at	-5.37229	8.54329e-13	AT4G23600	CORI3 (CORONATINE INDUCED 1, JASMONIC ACID RESPONSIVE 2); transaminase
245422_at	-5.37442	5.79513e-13	AT4G17470	palmitoyl protein thioesterase family protein
245928_s_at	-7.9909	9.40339e-16	AT5G24770;AT5G24780	[AT5G24770, VSP2 (VEGETATIVE STORAGE PROTEIN 2); acid phosphatase];[AT5G24780, VSP1 (VEGETATIVE STORAGE PROTEIN 1); acid phosphatase]

## Sheet: down-regulated
Array Element	logFC	P.Value	Locus Identifier	Annotation
245928_s_at	-7.9909	9.40339e-16	AT5G24770;AT5G24780	[AT5G24770, VSP2 (VEGETATIVE STORAGE PROTEIN 2); acid phosphatase];[AT5G24780, VSP1 (VEGETATIVE STORAGE PROTEIN 1); acid phosphatase]
245422_at	-5.37442	5.79513e-13	AT4G17470	palmitoyl protein thioesterase family protein
254232_at	-5.37229	8.54329e-13	AT4G23600	CORI3 (CORONATINE INDUCED 1, JASMONIC ACID RESPONSIVE 2); transaminase
252607_at	-5.19841	4.47978e-13	AT3G44990	XTR8 (xyloglucan:xyloglucosyl transferase 8); hydrolase, acting on glycosyl bonds
259640_at	-5.03318	4.95133e-13	AT1G52400	BGL1 (BETA-GLUCOSIDASE HOMOLOG 1); hydrolase, hydrolyzing O-glycosyl compounds
247717_at	-4.90241	8.40449e-12	AT5G59320	LTP3 (LIPID TRANSFER PROTEIN 3); lipid binding
262661_s_at	-4.70762	3.82309e-14	AT1G14230;AT1G14250	[AT1G14230, nucleoside phosphatase family protein / GDA1/CD39 family protein];[AT1G14250, nucleoside phosphatase family protein / GDA1/CD39 family protein]
247718_at	-4.70155	3.10545e-14	AT5G59310	LTP4 (LIPID TRANSFER PROTEIN 4); lipid binding
262226_at	-4.40684	3.0868e-13	AT1G53885;AT1G53903	[AT1G53885, senescence-associated protein-related];[AT1G53903, similar to senescence-associated protein-related [Arabidopsis thaliana] (TAIR:AT1G53885.1); similar to Protein of unknown function DUF581 [Medicago truncatula] (GB:ABO84791.1); contains InterPro domain Protein of unknown function DUF581 (InterPro:IPR007650)]
265053_at	-4.29598	1.30962e-12	AT1G52000	jacalin lectin family protein
263497_at	-4.25351	4.28705e-13	AT2G42540	COR15A (COLD-REGULATED 15A)
265058_s_at	-4.22916	7.04976e-13	AT1G52030;AT1G52040	[AT1G52030, MBP2 (MYROSINASE-BINDING PROTEIN 2)];[AT1G52040, MBP1 (MYROSINASE-BINDING PROTEIN 1)]
245275_at	-4.21688	9.17997e-14	AT4G15210	ATBETA-AMY (BETA-AMYLASE); beta-amylase
249732_at	-4.14079	2.69323e-13	AT5G24420	glucosamine/galactosamine-6-phosphate isomerase-related
255604_at	-4.03032	2.9013e-12	AT4G01080	similar to unknown protein [Arabidopsis thaliana] (TAIR:AT1G01430.1); similar to unknown protein Cr17 [Brassica napus] (GB:AAX51387.1); contains InterPro domain Protein of unknown function DUF231, plant (InterPro:IPR004253)
260547_at	-3.96529	6.18445e-13	AT2G43550	trypsin inhibitor, putative
256603_at	-3.93181	5.932e-12	AT3G28270	Identical to UPF0496 protein At3g28270 [Arabidopsis Thaliana] (GB:Q9LHD9;GB:Q8H7D0;GB:Q8H7E9;GB:Q944H3); similar to AT14A [Arabidopsis thaliana] (TAIR:AT3G28290.1); similar to AT14A [Arabidopsis thaliana] (TAIR:AT3G28300.1); similar to unnamed protein product [Vitis vinifera] (GB:CAO22906.1); contains InterPro domain Protein of unknown function DUF677 (InterPro:IPR007749)
266989_at	-3.88868	6.10342e-12	AT2G39330	jacalin lectin family protein
245465_at	-3.77733	4.21145e-11	AT4G16590	ATCSLA01 (Cellulose synthase-like A1); glucosyltransferase/ transferase, transferring glycosyl groups
249817_at	-3.72492	1.4147e-12	AT5G23820	MD-2-related lipid recognition domain-containing protein / ML domain-containing protein
259609_at	-3.58526	5.47928e-12	AT1G52410	TSA1 (TSK-ASSOCIATING PROTEIN 1); calcium ion binding / protein binding
256461_s_at	-3.50715	2.75062e-11	AT1G36280;AT4G18440	[AT1G36280, adenylosuccinate lyase, putative / adenylosuccinase, putative];[AT4G18440, adenylosuccinate lyase, putative / adenylosuccinase, putative]
256577_at	-3.4788	5.05602e-11	AT3G28220	meprin and TRAF homology domain-containing protein / MATH domain-containing protein
249071_at	-3.47307	9.98162e-12	AT5G44050	MATE efflux family protein
254773_at	-3.43742	4.66759e-11	AT4G13410	ATCSLA15 (Cellulose synthase-like A15); transferase, transferring glycosyl groups
266418_at	-3.36821	2.93944e-10	AT2G38750	ANNAT4 (ANNEXIN ARABIDOPSIS 4); calcium ion binding / calcium-dependent phospholipid binding
259878_at	-3.17348	2.14714e-11	AT1G76790	O-methyltransferase family 2 protein
259383_at	-3.1238	3.49361e-10	AT3G16470	JR1 (Jacalin lectin family protein)
256601_s_at	-3.08395	3.01675e-08	AT3G28290;AT3G28300	[AT3G28290, AT14A];[AT3G28300, AT14A]
255437_at	-3.01583	6.42192e-10	AT4G03060	AOP2 (ALKENYL HYDROXALKYL PRODUCING 2); oxidoreductase, acting on paired donors, with incorporation or reduction of molecular oxygen, 2-oxoglutarate as one donor, and incorporation of one atom each of oxygen into both donors
262717_s_at	-2.97485	6.58374e-09	AT1G16410;AT1G16400	[AT1G16410, CYP79F1 (SUPERSHOOT 1)];[AT1G16400, CYP79F2 (cytochrome P450, family 79, subfamily F, polypeptide 2); oxygen binding]
267147_at	-2.96769	3.77817e-11	AT2G38240	oxidoreductase, 2OG-Fe(II) oxygenase family protein
265305_at	-2.93103	5.73285e-12	AT2G20340	tyrosine decarboxylase, putative
248336_at	-2.91433	4.40533e-08	AT5G52420	similar to unknown protein [Arabidopsis thaliana] (TAIR:AT5G23920.1); similar to unnamed protein product [Vitis vinifera] (GB:CAO49441.1)
264146_at	-2.90561	9.42148e-11	AT1G02205	CER1 (ECERIFERUM 1)
250832_at	-2.86922	5.27656e-11	AT5G04950	nicotianamine synthase, putative
261149_s_at	-2.84813	1.69341e-10	AT1G19570;AT1G19550	[AT1G19570, DHAR1 (DEHYDROASCORBATE REDUCTASE); glutathione dehydrogenase (ascorbate)];[AT1G19550, dehydroascorbate reductase, putative]
261826_at	-2.81089	6.14792e-12	AT1G11580	ATPMEPCRA; pectinesterase
251770_at	-2.80424	1.46536e-11	AT3G55970	oxidoreductase, 2OG-Fe(II) oxygenase family protein
267256_s_at	-2.80213	1.84645e-11	AT2G23000;AT2G23010	[AT2G23000, SCPL10 (serine carboxypeptidase-like 10); serine carboxypeptidase];[AT2G23010, SCPL9; serine carboxypeptidase]
249383_at	-2.78886	3.60703e-11	AT5G39860	PRE1 (PACLOBUTRAZOL RESISTANCE1); DNA binding / transcription factor
266142_at	-2.77253	1.27242e-11	AT2G39030	GCN5-related N-acetyltransferase (GNAT) family protein
245628_at	-2.71566	7.66611e-10	AT1G56650	PAP1 (PRODUCTION OF ANTHOCYANIN PIGMENT 1); DNA binding / transcription factor
256021_at	-2.7129	1.3397e-11	AT1G58270	ZW9
262232_at	-2.63974	1.30748e-09	AT1G68600	similar to unknown protein [Arabidopsis thaliana] (TAIR:AT1G25480.1); similar to unknown protein [Arabidopsis thaliana] (TAIR:AT2G17470.1); similar to unnamed protein product [Vitis vinifera] (GB:CAO42118.1); contains InterPro domain Protein of unknown function UPF0005 (InterPro:IPR006214)
246481_s_at	-2.63835	1.4754e-10	AT5G15960;AT5G15970	[AT5G15960, KIN1];[AT5G15970, KIN2 (COLD-RESPONSIVE 6.6)]
250669_at	-2.62352	3.44957e-11	AT5G06870	PGIP2 (POLYGALACTURONASE INHIBITING PROTEIN 2); protein binding
252368_at	-2.61093	1.95438e-10	AT3G48520	CYP94B3 (cytochrome P450, family 94, subfamily B, polypeptide 3); oxygen binding
265121_at	-2.59244	5.75274e-10	AT1G62560	flavin-containing monooxygenase family protein / FMO family protein
253946_at	-2.58391	7.33767e-10	AT4G26790	GDSL-motif lipase/hydrolase family protein
251524_at	-2.58027	3.02345e-11	AT3G58990	aconitase C-terminal domain-containing protein
266395_at	-2.56857	5.49811e-10	AT2G43100	aconitase C-terminal domain-containing protein
261913_at	-2.55362	4.02655e-09	AT1G65860	flavin-containing monooxygenase family protein / FMO family protein
254098_at	-2.50049	9.41514e-10	AT4G25100	FSD1 (FE SUPEROXIDE DISMUTASE 1); iron superoxide dismutase
262354_at	-2.49674	5.34154e-11	AT1G64200	VHA-E3 (VACUOLAR H+-ATPASE SUBUNIT E ISOFORM 3); hydrogen ion transporting ATPase, rotational mechanism
260902_at	-2.4548	6.76321e-11	AT1G21440	mutase family protein
265665_at	-2.44991	1.70482e-09	AT2G27420	cysteine proteinase, putative
263320_at	-2.44582	1.62458e-10	AT2G47180	ATGOLS1 (ARABIDOPSIS THALIANA GALACTINOL SYNTHASE 1); transferase, transferring hexosyl groups
257021_at	-2.43053	7.96982e-09	AT3G19710	BCAT4 (BRANCHED-CHAIN AMINOTRANSFERASE4); catalytic/ methionine-oxo-acid transaminase
258851_at	-2.42772	7.0791e-10	AT3G03190	ATGSTF11 (GLUTATHIONE S-TRANSFERASE F11); glutathione transferase
259381_s_at	-2.39248	5.56395e-10	AT3G16410;AT3G16390;AT3G16400	[AT3G16410, jacalin lectin family protein];[AT3G16390, jacalin lectin family protein];[AT3G16400, ATMLP-470 (MYROSINASE-BINDING PROTEIN-LIKE PROTEIN-470)]
252911_at	-2.38806	3.11577e-09	AT4G39510	CYP96A12 (cytochrome P450, family 96, subfamily A, polypeptide 12); oxygen binding
267411_at	-2.3869	7.7161e-09	AT2G34930	disease resistance family protein
265118_at	-2.34599	7.79527e-10	AT1G62660	beta-fructosidase (BFRUCT3) / beta-fructofuranosidase / invertase, vacuolar
262259_s_at	-2.34107	1.28825e-08	AT1G53870;AT1G53890	[AT1G53870, similar to unknown protein [Arabidopsis thaliana] (TAIR:AT1G53890.1); similar to hypothetical protein [Vitis vinifera] (GB:CAN62133.1); contains InterPro domain Protein of unknown function DUF567 (InterPro:IPR007612)];[AT1G53890, similar to unknown protein [Arabidopsis thaliana] (TAIR:AT1G53870.1); similar to hypothetical protein [Vitis vinifera] (GB:CAN62133.1); contains InterPro dom…
259783_at	-2.32567	1.0106e-08	AT1G29510	SAUR68 (SMALL AUXIN UPREGULATED 68)
255065_s_at	-2.32084	2.28128e-10	AT4G08870;AT4G08900	[AT4G08870, arginase, putative];[AT4G08900, arginase]
267595_at	-2.31407	6.16555e-09	AT2G32990	ATGH9B8 (ARABIDOPSIS THALIANA GLYCOSYL HYDROLASE 9B8); hydrolase, hydrolyzing O-glycosyl compounds
263706_s_at	-2.31036	9.55002e-10	AT1G31180;AT5G14200	[AT1G31180, 3-isopropylmalate dehydrogenase, chloroplast, putative];[AT5G14200, 3-isopropylmalate dehydrogenase, chloroplast, putative]
245253_at	-2.30179	9.53501e-11	AT4G15440	HPL1 (HYDROPEROXIDE LYASE 1); heme binding / iron ion binding / monooxygenase
247109_at	-2.29969	7.91782e-08	AT5G65870	ATPSK5 (PHYTOSULFOKINE 5 PRECURSOR); growth factor
249208_at	-2.26866	2.77585e-10	AT5G42650	AOS (ALLENE OXIDE SYNTHASE); hydro-lyase/ oxygen binding
245244_at	-2.25188	6.5646e-11	AT1G44350	ILL6 (IAA-leucine resistant (ILR)-like gene 6); metallopeptidase
263457_at	-2.24753	9.38551e-07	AT2G22300	ethylene-responsive calmodulin-binding protein, putative (SR1)
250764_at	-2.24611	1.24274e-07	AT5G05960	protease inhibitor/seed storage/lipid transfer protein (LTP) family protein
260541_at	-2.24495	3.34211e-09	AT2G43530	trypsin inhibitor, putative
254150_at	-2.23342	5.17626e-09	AT4G24350	phosphorylase family protein
255450_at	-2.20829	1.96676e-10	AT4G02850	phenazine biosynthesis PhzC/PhzF family protein
266419_at	-2.20168	7.92919e-10	AT2G38760	ANNAT3 (ANNEXIN ARABIDOPSIS 3); calcium ion binding / calcium-dependent phospholipid binding
260205_at	-2.18477	2.15109e-09	AT1G70700	JAZ9/TIFY7 (JASMONATE-ZIM-DOMAIN PROTEIN 9)
251438_s_at	-2.17716	7.88037e-08	AT3G59930;AT5G33355	[AT3G59930, Encodes a defensin-like (DEFL) family protein.];[AT5G33355, Encodes a defensin-like (DEFL) family protein.]
255786_at	-2.17075	2.10332e-10	AT1G19670	ATCLH1 (CORONATINE-INDUCED PROTEIN 1)
255795_at	-2.16654	1.92899e-10	AT2G33380	RD20 (RESPONSIVE TO DESSICATION 20); calcium ion binding
261150_at	-2.15771	2.21563e-09	AT1G19640	JMT (JASMONIC ACID CARBOXYL METHYLTRANSFERASE); jasmonate O-methyltransferase
260745_at	-2.1486	1.59581e-10	AT1G78370	ATGSTU20 (Arabidopsis thaliana Glutathione S-transferase (class tau) 20); glutathione transferase
263841_at	-2.14454	3.78452e-08	AT2G36870	xyloglucan:xyloglucosyl transferase, putative / xyloglucan endotransglycosylase, putative / endo-xyloglucan transferase, putative
251058_at	-2.13134	2.77222e-09	AT5G01790	unknown protein
267425_at	-2.12872	1.52962e-10	AT2G34810	FAD-binding domain-containing protein
258498_at	-2.12351	4.60596e-10	AT3G02480	ABA-responsive protein-related
250793_at	-2.11838	3.05375e-10	AT5G05600	oxidoreductase, 2OG-Fe(II) oxygenase family protein
247162_at	-2.10523	2.01418e-10	AT5G65730	xyloglucan:xyloglucosyl transferase, putative / xyloglucan endotransglycosylase, putative / endo-xyloglucan transferase, putative
247600_at	-2.09212	1.28338e-09	AT5G60890	ATMYB34/ATR1/MYB34 (ALTERED TRYPTOPHAN REGULATION, MYB DOMAIN PROTEIN 34); DNA binding / kinase/ transcription activator/ transcription factor
266996_at	-2.0886	6.01018e-09	AT2G34490	CYP710A2 (cytochrome P450, family 710, subfamily A, polypeptide 2); C-22 sterol desaturase/ oxygen binding
266299_at	-2.08757	4.3329e-10	AT2G29450	ATGSTU5 (Arabidopsis thaliana Glutathione S-transferase (class tau) 5); glutathione transferase
245771_at	-2.08717	1.29369e-09	no_match	no_match
256441_at	-2.07849	1.2743e-09	AT3G10940	protein phosphatase-related
249866_at	-2.07811	7.51676e-09	AT5G23010	MAM1 (2-isopropylmalate synthase 3); 2-isopropylmalate synthase
261684_at	-2.07166	1.2656e-09	AT1G47400	similar to unknown protein [Arabidopsis thaliana] (TAIR:AT1G47395.1)
252123_at	-2.06065	6.1191e-10	AT3G51240	F3H (TRANSPARENT TESTA 6); naringenin 3-dioxygenase
247252_at	-2.05956	1.07493e-08	AT5G64770	similar to 80C09_10 [Brassica rapa subsp. pekinensis] (GB:AAZ41821.1)
264436_at	-2.05098	1.03778e-09	AT1G10370	ATGSTU17/ERD9/GST30/GST30B (EARLY-RESPONSIVE TO DEHYDRATION 9); glutathione transferase
254862_at	-2.04736	1.42512e-08	AT4G12030	bile acid:sodium symporter family protein
264252_at	-2.04376	1.9284e-09	AT1G09180	ATSAR1/ATSARA1A (ARABIDOPSIS THALIANA SECRETION-ASSOCIATED RAS SUPER FAMILY 1); GTP binding
263150_at	-2.02903	1.07294e-09	AT1G54050	17.4 kDa class III heat shock protein (HSP17.4-CIII)
254163_s_at	-2.02292	1.43592e-09	AT4G24340;AT4G24350	[AT4G24340, phosphorylase family protein];[AT4G24350, phosphorylase family protein]
263696_at	-2.01421	7.18674e-09	AT1G31230	AK-HSDH/AK-HSDH I (ASPARTATE KINASE-HOMOSERINE DEHYDROGENASE I); aspartate kinase/ homoserine dehydrogenase
250633_at	-2.00891	3.93655e-09	AT5G07460	PMSR2 (PEPTIDEMETHIONINE SULFOXIDE REDUCTASE 2); peptide-methionine-(S)-S-oxide reductase
259773_at	-2.00342	8.00399e-07	AT1G29500	auxin-responsive protein, putative
263951_at	-1.99099	2.46619e-09	AT2G35960	NHL12 (NDR1/HIN1-like 12)
253040_at	-1.99018	5.40086e-10	AT4G37800	xyloglucan:xyloglucosyl transferase, putative / xyloglucan endotransglycosylase, putative / endo-xyloglucan transferase, putative
263495_at	-1.98329	4.59954e-09	AT2G42530	COR15B
252363_at	-1.97823	1.74665e-08	AT3G48460	GDSL-motif lipase/hydrolase family protein
257793_at	-1.96644	9.94422e-09	AT3G26960	similar to unknown protein [Arabidopsis thaliana] (TAIR:AT5G41050.1); similar to unnamed protein product [Vitis vinifera] (GB:CAO49052.1)
264147_at	-1.96384	5.05636e-08	AT1G02205	CER1 (ECERIFERUM 1)
248353_at	-1.96186	6.08449e-08	AT5G52320	CYP96A4 (cytochrome P450, family 96, subfamily A, polypeptide 4); oxygen binding
260081_at	-1.95176	3.93013e-08	AT1G78170	similar to unknown protein [Arabidopsis thaliana] (TAIR:AT1G22250.1); similar to unnamed protein product [Vitis vinifera] (GB:CAO61724.1)
258409_at	-1.94453	3.16509e-09	AT3G17640	leucine-rich repeat family protein
251028_at	-1.94356	3.78715e-08	AT5G02230	haloacid dehalogenase-like hydrolase family protein
262830_at	-1.93754	4.94444e-09	AT1G14700	ATPAP3/PAP3 (purple acid phosphatase 3); acid phosphatase/ protein serine/threonine phosphatase
252563_at	-1.9357	3.27318e-07	AT3G45970	ATEXLA1 (ARABIDOPSIS THALIANA EXPANSIN-LIKE A1)
259286_at	-1.93442	4.15125e-08	AT3G11480	BSMT1; S-adenosylmethionine-dependent methyltransferase
263174_at	-1.927	3.05201e-09	AT1G54040	ESP (EPITHIOSPECIFIER PROTEIN)
258322_at	-1.90768	1.43682e-08	AT3G22740	HMT3 (Homocysteine S-methyltransferase 3); homocysteine S-methyltransferase
250892_at	-1.9014	4.58131e-07	AT5G03760	ATCSLA09 (RESISTANT TO AGROBACTERIUM TRANSFORMATION 4); transferase, transferring glycosyl groups
265699_at	-1.89763	5.8052e-09	AT2G03550	hydrolase
249645_at	-1.89367	6.89019e-09	AT5G36910	THI2.2 (THIONIN 2.2); toxin receptor binding
264300_at	-1.88907	1.00134e-09	AT1G78670	ATGGH3 (GAMMA-GLUTAMYL HYDROLASE 3); gamma-glutamyl hydrolase
262637_at	-1.88628	3.43514e-07	AT1G06640	2-oxoglutarate-dependent dioxygenase, putative
250327_at	-1.88366	6.73692e-10	AT5G12050	similar to unnamed protein product [Vitis vinifera] (GB:CAO45643.1)
252950_at	-1.88121	1.18803e-08	AT4G38690	1-phosphatidylinositol phosphodiesterase-related
258470_at	-1.87536	5.17236e-09	AT3G06035	Identical to Uncharacterized GPI-anchored protein At3g06035 precursor [Arabidopsis Thaliana] (GB:Q84MC0;GB:Q8H7F7;GB:Q8L9J0); similar to unknown protein [Arabidopsis thaliana] (TAIR:AT5G19250.1); similar to unknown [Populus trichocarpa] (GB:ABK94712.1)
252011_at	-1.8743	9.66069e-09	AT3G52720	carbonic anhydrase family protein
259660_at	-1.87411	4.25152e-09	AT1G55260	lipid binding
261804_at	-1.87202	7.70586e-09	AT1G30530	UDP-glucoronosyl/UDP-glucosyl transferase family protein
266415_at	-1.86913	1.21606e-08	AT2G38530	LTP2 (LIPID TRANSFER PROTEIN 2); lipid binding
247760_at	-1.86535	1.58695e-07	AT5G59130	subtilase family protein
267265_at	-1.84668	6.09277e-08	AT2G22980	SCPL13; serine carboxypeptidase
252984_at	-1.84123	3.57905e-09	AT4G37990	ELI3-2 (ELICITOR-ACTIVATED GENE 3)
257641_s_at	-1.8343	1.37962e-09	AT3G25760;AT3G25770	[AT3G25760, AOC1 (ALLENE OXIDE CYCLASE 1)];[AT3G25770, AOC2 (ALLENE OXIDE CYCLASE 2)]
263031_at	-1.83123	1.18616e-08	AT1G24070	ATCSLA10 (Cellulose synthase-like A10); transferase, transferring glycosyl groups
259736_at	-1.8301	8.34448e-09	AT1G64390	ATGH9C2 (ARABIDOPSIS THALIANA GLYCOSYL HYDROLASE 9C2); hydrolase, hydrolyzing O-glycosyl compounds
254687_at	-1.80767	9.46733e-10	AT4G13770	CYP83A1 (CYTOCHROME P450 83A1); oxygen binding
262312_at	-1.79727	1.79018e-07	AT1G70830	MLP28 (MLP-LIKE PROTEIN 28)
263120_at	-1.77926	1.51433e-08	AT1G78490	CYP708A3 (cytochrome P450, family 708, subfamily A, polypeptide 3); oxygen binding
255488_at	-1.77126	1.20577e-08	AT4G02630	protein kinase family protein
248461_s_at	-1.76523	1.04777e-08	AT2G47510;AT5G50950	[AT2G47510, FUM1 (FUMARASE 1); fumarate hydratase];[AT5G50950, fumarate hydratase, putative / fumarase, putative]
262646_at	-1.76381	1.55088e-09	AT1G62800	ASP4 (ASPARTATE AMINOTRANSFERASE 4); catalytic/ pyridoxal phosphate binding / transaminase/ transferase, transferring nitrogenous groups
250960_at	-1.75123	2.01874e-07	AT5G02940	similar to phosphotransferase-related [Arabidopsis thaliana] (TAIR:AT5G43745.1); similar to unnamed protein product [Vitis vinifera] (GB:CAO71282.1); similar to hypothetical protein OsI_009890 [Oryza sativa (indica cultivar-group)] (GB:EAY88657.1); similar to Unknown protein [Oryza sativa (japonica cultivar-group)] (GB:AAN06856.1); contains InterPro domain Protein of unknown function DUF1012 (Int…
253533_at	-1.75115	9.39991e-10	AT4G31590	ATCSLC05 (Cellulose synthase-like C5); transferase, transferring glycosyl groups
247549_at	-1.7483	2.66528e-07	AT5G61420	MYB28 (MYB DOMAIN PROTEIN 28); DNA binding / transcription factor
252612_at	-1.73676	2.31713e-09	AT3G45160	contains domain PROKAR_LIPOPROTEIN (PS51257)
254225_at	-1.73638	1.26012e-09	AT4G23670	major latex protein-related / MLP-related
253627_at	-1.72894	1.86476e-08	AT4G30650	hydrophobic protein, putative / low temperature and salt responsive protein, putative
255028_at	-1.72578	1.12534e-08	AT4G09890	similar to unknown protein [Arabidopsis thaliana] (TAIR:AT2G47480.1); similar to unknown [Populus trichocarpa] (GB:ABK92947.1)
255302_at	-1.72186	3.76346e-08	AT4G04830	methionine sulfoxide reductase domain-containing protein / SeIR domain-containing protein
256304_at	-1.71435	5.58232e-09	AT1G69523	UbiE/COQ5 methyltransferase family protein
256751_at	-1.71049	1.66219e-08	AT3G27170	CLC-B (chloride channel protein B); anion channel/ voltage-gated chloride channel
259327_at	-1.70609	1.02898e-07	AT3G16460	jacalin lectin family protein
264250_at	-1.69527	1.15844e-08	AT1G78680	ATGGH2 (GAMMA-GLUTAMYL HYDROLASE 2); gamma-glutamyl hydrolase
266277_at	-1.69321	2.72626e-07	AT2G29310	tropinone reductase, putative / tropine dehydrogenase, putative
247040_at	-1.69175	2.66874e-09	AT5G67150	transferase family protein
260385_at	-1.69115	2.22695e-07	AT1G74090	sulfotransferase family protein
262883_at	-1.69002	8.11932e-09	AT1G64780	ATAMT1;2 (AMMONIUM TRANSPORTER 1;2); ammonium transmembrane transporter
262164_at	-1.68714	1.31843e-08	AT1G78070	WD-40 repeat family protein
252482_at	-1.68207	2.20491e-08	AT3G46670	UDP-glucoronosyl/UDP-glucosyl transferase family protein
263433_at	-1.67079	3.79711e-09	AT2G22240	inositol-3-phosphate synthase isozyme 2 / myo-inositol-1-phosphate synthase 2 / MI-1-P synthase 2 / IPS 2
266743_at	-1.66888	1.399e-07	AT2G02990	RNS1 (RIBONUCLEASE 1); endoribonuclease
256880_at	-1.6671	4.0764e-09	AT3G26450	major latex protein-related / MLP-related
250598_at	-1.66663	1.43297e-07	AT5G07690	MYB29 (myb domain protein 29); DNA binding / transcription factor
256324_at	-1.66299	1.07417e-08	AT1G66760	MATE efflux family protein
266905_at	-1.66216	2.10075e-07	AT2G34560	katanin, putative
246231_at	-1.65797	3.10719e-07	AT4G37080	similar to unknown protein [Arabidopsis thaliana] (TAIR:AT5G42690.2); similar to hypothetical protein [Populus tremula] (GB:CAM84232.1); contains InterPro domain Protein of unknown function DUF547 (InterPro:IPR006869)
261084_at	-1.65512	7.00174e-09	AT1G07440	tropinone reductase, putative / tropine dehydrogenase, putative
263431_at	-1.65176	5.25708e-09	AT2G22170	lipid-associated family protein
256673_at	-1.65117	8.25314e-09	AT3G52370	FLA15 (FASCICLIN-LIKE ARABINOGALACTAN PROTEIN 15 PRECURSOR)
256438_s_at	-1.65089	7.09014e-08	AT2G40205;AT3G08520;AT3G11120;AT3G56020	[AT2G40205, 60S ribosomal protein L41 (RPL41C)];[AT3G08520, 60S ribosomal protein L41 (RPL41D)];[AT3G11120, 60S ribosomal protein L41 (RPL41E)];[AT3G56020, 60S ribosomal protein L41 (RPL41G)]
252168_at	-1.64621	4.15647e-09	AT3G50440	hydrolase
259789_at	-1.64379	4.07369e-09	AT1G29395	COR414-TM1 (cold regulated 414 thylakoid membrane 1)
258956_at	-1.63826	4.65922e-07	AT3G01440	oxygen evolving enhancer 3 (PsbQ) family protein
258735_at	-1.62884	3.23341e-08	AT3G05880	RCI2A (RARE-COLD-INDUCIBLE 2A)
254789_at	-1.62677	2.64743e-07	AT4G12880	plastocyanin-like domain-containing protein
254683_at	-1.6215	3.90069e-08	AT4G13800	permease-related
247055_at	-1.61917	1.06729e-07	AT5G66740	similar to unknown protein [Arabidopsis thaliana] (TAIR:AT1G75160.1); similar to hypothetical protein [Vitis vinifera] (GB:CAN74294.1); similar to unnamed protein product [Vitis vinifera] (GB:CAO22871.1); contains InterPro domain Protein of unknown function DUF620 (InterPro:IPR006873)
258719_at	-1.61471	5.5855e-08	AT3G09540	pectate lyase family protein
254250_at	-1.61318	3.4905e-09	AT4G23290	protein kinase family protein
259366_at	-1.61262	3.90871e-07	AT1G13280	AOC4 (ALLENE OXIDE CYCLASE 4)
266279_at	-1.60925	6.24283e-08	AT2G29290	tropinone reductase, putative / tropine dehydrogenase, putative
266326_at	-1.60877	2.46925e-09	AT2G46650	B5 #1 (cytochrome b5 family protein #1); heme binding / transition metal ion binding
250155_at	-1.60702	9.91184e-09	AT5G15160	bHLH family protein
258038_at	-1.60649	5.91126e-09	AT3G21260	GLTP3 (GLYCOLIPID TRANSFER PROTEIN 3); glycolipid binding / glycolipid transporter
252102_at	-1.6011	4.29432e-07	AT3G50970	LTI30 (LOW TEMPERATURE-INDUCED 30)
262113_at	-1.60102	3.87599e-09	AT1G02820	late embryogenesis abundant 3 family protein / LEA3 family protein
245748_at	-1.59986	2.44998e-09	AT1G51140	basic helix-loop-helix (bHLH) family protein
252412_at	-1.59786	3.57345e-08	AT3G47295	unknown protein
249410_at	-1.59658	9.91246e-08	AT5G40380	protein kinase family protein
248337_at	-1.59585	1.22504e-07	AT5G52310	COR78 (COLD REGULATED 78)
263942_at	-1.59345	3.2652e-08	AT2G35860	FLA16 (FASCICLIN-LIKE ARABINOGALACTAN PROTEIN 16 PRECURSOR)
253165_at	-1.58436	2.72637e-08	AT4G35320	similar to unknown protein [Arabidopsis thaliana] (TAIR:AT2G17300.1); similar to hypothetical protein [Vitis vinifera] (GB:CAN78386.1)
254305_at	-1.5841	1.29389e-08	AT4G22200	AKT2 (Arabidopsis K+ transporter 2); cyclic nucleotide binding / inward rectifier potassium channel
247210_at	-1.57689	8.61087e-09	AT5G65020	ANNAT2 (ANNEXIN ARABIDOPSIS 2); calcium ion binding / calcium-dependent phospholipid binding
245397_at	-1.57087	7.18967e-09	AT4G14560	IAA1 (INDOLE-3-ACETIC ACID INDUCIBLE); transcription factor
250099_at	-1.56733	1.74594e-06	AT5G17300	myb family transcription factor
261410_at	-1.5633	7.13098e-09	AT1G07610	MT1C (metallothionein 1C)
263664_at	-1.55848	1.93694e-07	AT1G04250	AXR3 (AUXIN RESISTANT 3); transcription factor
248075_at	-1.5532	2.33537e-07	AT5G55740	CRR21 (CHLORORESPIRATORY REDUCTION 21)
255438_at	-1.55218	7.18778e-08	AT4G03070	AOP1 (2-oxoglutarate?dependent dioxygenase 1.1); oxidoreductase, acting on paired donors, with incorporation or reduction of molecular oxygen, 2-oxoglutarate as one donor, and incorporation of one atom each of oxygen into both donors
253815_at	-1.54647	2.04888e-07	AT4G28250	ATEXPB3 (ARABIDOPSIS THALIANA EXPANSIN B3)
249059_at	-1.54044	1.65117e-08	AT5G44530	subtilase family protein
256417_s_at	-1.53969	4.43325e-09	AT3G11170;AT5G05580	[AT3G11170, FAD7 (FATTY ACID DESATURASE 7); omega-3 fatty acid desaturase];[AT5G05580, FAD8 (FATTY ACID DESATURASE 8); omega-3 fatty acid desaturase]
247175_at	-1.53868	3.24964e-08	AT5G65280	GCL1 (GCR2-LIKE 1); catalytic
265530_at	-1.53171	1.08645e-08	AT2G06050	OPR3 (OPDA-REDUCTASE 3); 12-oxophytodienoate reductase
261309_at	-1.5313	3.93539e-08	AT1G48598;AT1G48600	[AT1G48598, CPuORF31 (Conserved peptide upstream open reading frame 31)];[AT1G48600, phosphoethanolamine N-methyltransferase 2, putative (NMT2)]
245285_s_at	-1.53015	1.36237e-08	AT4G14030;AT4G14040	[AT4G14030, selenium-binding protein, putative];[AT4G14040, EDA38 (embryo sac development arrest 38); selenium binding]
253440_at	-1.52085	1.17663e-05	AT4G32570	TIFY8
245348_at	-1.50843	2.86764e-07	AT4G17770	ATTPS5 (Arabidopsis thaliana trehalose phosphatase/synthase 5); transferase, transferring glycosyl groups / trehalose-phosphatase
254835_s_at	-1.50489	4.89079e-08	AT4G12320;AT4G12310	[AT4G12320, CYP706A6 (cytochrome P450, family 706, subfamily A, polypeptide 6); oxygen binding];[AT4G12310, CYP706A5 (cytochrome P450, family 706, subfamily A, polypeptide 5); oxygen binding]
263597_at	-1.5029	3.38262e-05	AT2G01870	similar to unnamed protein product [Vitis vinifera] (GB:CAO21902.1)
245196_at	-1.49735	2.03108e-08	AT1G67750	pectate lyase family protein
264270_at	-1.4956	1.32042e-07	no_match	no_match
252740_at	-1.491	2.37692e-07	AT3G43270	pectinesterase family protein
244960_at	-1.48816	3.31304e-06	ATCG01020	encodes a chloroplast ribosomal protein L32, a constituent of the large subunit of the ribosomal complex
262304_at	-1.48494	6.26432e-08	AT1G70890	MLP43 (MLP-LIKE PROTEIN 43)
264372_at	-1.48169	3.06627e-08	AT1G11840	ATGLX1 (GLYOXALASE I HOMOLOG); lactoylglutathione lyase
248681_at	-1.48098	2.11017e-07	AT5G48900	pectate lyase family protein
264078_at	-1.4801	1.51364e-07	AT2G28470	BGAL8 (BETA-GALACTOSIDASE 8); beta-galactosidase
263477_at	-1.47384	7.56319e-09	AT2G31790	UDP-glucoronosyl/UDP-glucosyl transferase family protein
259955_s_at	-1.4727	9.83536e-09	AT1G75080;AT1G19350	[AT1G75080, BZR1 (BRASSINAZOLE-RESISTANT 1); transcription regulator];[AT1G19350, BES1 (BRI1-EMS-SUPPRESSOR 1); transcription regulator]
252280_at	-1.46213	1.0324e-07	AT3G49260	IQD21 (IQ-DOMAIN 21, IQ-domain 21); calmodulin binding
253049_at	-1.45705	2.02946e-08	AT4G37300	MEE59 (maternal effect embryo arrest 59)
251775_s_at	-1.45453	1.01829e-06	AT2G39800;AT3G55610	[AT2G39800, P5CS1 (DELTA1-PYRROLINE-5-CARBOXYLATE SYNTHASE 1)];[AT3G55610, P5CS2 (DELTA 1-PYRROLINE-5-CARBOXYLATE SYNTHASE 2); catalytic/ glutamate 5-kinase/ glutamate-5-semialdehyde dehydrogenase/ oxidoreductase]
251677_at	-1.45404	9.85297e-07	AT3G56980	BHLH039/ORG3 (OBP3-RESPONSIVE GENE 3); DNA binding / transcription factor
267612_at	-1.45392	3.91213e-08	AT2G26690	nitrate transporter (NTP2)
267116_at	-1.4509	6.93146e-08	AT2G32560	F-box family protein
259382_s_at	-1.44966	7.47683e-07	AT3G16430;AT3G16420	[AT3G16430, jacalin lectin family protein];[AT3G16420, PBP1 (PYK10-BINDING PROTEIN 1)]
257506_at	-1.44845	4.07278e-08	AT1G29440	auxin-responsive family protein
261638_at	-1.44366	4.56548e-07	AT1G49975	similar to hypothetical protein [Vitis vinifera] (GB:CAN66219.1)
265615_at	-1.44329	2.40655e-06	AT2G25450	2-oxoglutarate-dependent dioxygenase, putative
248625_at	-1.44064	2.59534e-08	AT5G48880	KAT5/PKT1/PKT2 (PEROXISOMAL 3-KETO-ACYL-COA THIOLASE 1, PEROXISOMAL 3-KETO-ACYL-COA THIOLASE 2); acetyl-CoA C-acyltransferase
267187_s_at	-1.43968	1.50728e-08	AT3G59970;AT2G44160	[AT3G59970, MTHFR1 (METHYLENETETRAHYDROFOLATE REDUCTASE 1); methylenetetrahydrofolate reductase (NADPH)];[AT2G44160, MTHFR2 (METHYLENETETRAHYDROFOLATE REDUCTASE 2); methylenetetrahydrofolate reductase (NADPH)]
264340_at	-1.43966	9.38621e-08	AT1G70280	NHL repeat-containing protein
260141_at	-1.43898	3.82186e-08	AT1G66350	RGL1 (RGA-LIKE 1); transcription factor
247074_at	-1.43822	3.15116e-08	AT5G66590	allergen V5/Tpx-1-related family protein
247037_at	-1.43696	1.22996e-08	AT5G67070	RALFL34 (RALF-LIKE 34)
251174_at	-1.43559	1.18428e-07	AT3G63200	PLA IIIB/PLP9 (Patatin-like protein 9); nutrient reservoir
263829_at	-1.4324	1.1253e-07	AT2G40435	transcription regulator
267127_at	-1.43122	3.04611e-07	AT2G23610	esterase, putative
258055_at	-1.43098	8.7398e-08	AT3G16250	ferredoxin-related
265111_at	-1.43074	1.77544e-07	AT1G62510	protease inhibitor/seed storage/lipid transfer protein (LTP) family protein
264931_at	-1.4302	8.80472e-07	AT1G60590	polygalacturonase, putative / pectinase, putative
263287_at	-1.43016	1.9406e-08	AT2G36145	similar to unnamed protein product [Vitis vinifera] (GB:CAO15876.1); similar to hypothetical protein [Vitis vinifera] (GB:CAN74693.1)
248186_at	-1.42847	1.17318e-07	AT5G53880	similar to unknown [Populus trichocarpa] (GB:ABK92577.1)
254746_at	-1.42805	1.92097e-07	AT4G12980	auxin-responsive protein, putative
259541_at	-1.4268	7.59652e-08	AT1G20650	protein kinase
259081_at	-1.42483	5.70306e-07	AT3G05030	NHX2 (sodium proton exchanger 2); sodium:hydrogen antiporter
263656_at	-1.42391	4.20247e-08	AT1G04240	SHY2 (SHORT HYPOCOTYL 2); transcription factor
264954_at	-1.41983	1.1394e-06	AT1G77060	mutase family protein
246701_at	-1.41952	1.06098e-06	AT5G28020	ATCYSD2 (Arabidopsis thaliana cysteine synthase D2); cysteine synthase
245254_at	-1.41694	4.23507e-08	AT4G14680	APS3 (ATP sulfurylase 2); sulfate adenylyltransferase (ATP)
254122_at	-1.41645	4.05088e-06	AT4G24510	CER2 (ECERIFERUM 2); transferase
256096_at	-1.41388	2.62787e-08	AT1G13650	similar to 18S pre-ribosomal assembly protein gar2-related [Arabidopsis thaliana] (TAIR:AT2G03810.4); similar to 18S pre-ribosomal assembly protein gar2-related [Arabidopsis thaliana] (TAIR:AT2G03810.2); similar to 18S pre-ribosomal assembly protein gar2-related [Arabidopsis thaliana] (TAIR:AT2G03810.3); similar to hypothetical protein Tc00.1047053503999.40 [Trypanosoma cruzi strain CL Brener] (G…
252863_at	-1.4117	1.07584e-07	AT4G39800	MI-1-P SYNTHASE (Myo-inositol-1-phosphate synthase); inositol-3-phosphate synthase
246986_at	-1.41096	3.97291e-08	AT5G67280	RLK (RECEPTOR-LIKE KINASE); ATP binding / kinase/ protein serine/threonine kinase
266285_at	-1.40784	1.44257e-07	AT2G29180	similar to 80C09_19 [Brassica rapa subsp. pekinensis] (GB:AAZ41830.1)
253172_at	-1.40712	5.05541e-07	AT4G35060	heavy-metal-associated domain-containing protein / copper chaperone (CCH)-related
251676_at	-1.406	1.53942e-07	AT3G57320	similar to hypothetical protein [Vitis vinifera] (GB:CAN80638.1)
253203_at	-1.40405	2.42606e-08	AT4G34710	ADC2 (ARGININE DECARBOXYLASE 2)
265704_at	-1.39931	1.31353e-06	AT2G03420	similar to expressed protein [Oryza sativa (japonica cultivar-group)] (GB:ABF94594.1); similar to hypothetical protein OsI_010237 [Oryza sativa (indica cultivar-group)] (GB:EAY89004.1)
256671_at	-1.39918	2.27586e-07	AT3G52290	IQD3 (IQ-domain 3); calmodulin binding
259516_at	-1.39836	8.02003e-08	AT1G20450	ERD10/LTI45 (EARLY RESPONSIVE TO DEHYDRATION 10)
261247_at	-1.39528	2.07448e-07	AT1G20070	unknown protein
253697_at	-1.39502	2.22083e-07	AT4G29700	type I phosphodiesterase/nucleotide pyrophosphatase family protein
247903_at	-1.39459	4.43057e-07	AT5G57340	similar to hypothetical protein MtrDRAFT_AC155282g59v2 [Medicago truncatula] (GB:ABN08100.1)
255088_at	-1.39088	1.10341e-07	AT4G09350	DNAJ heat shock N-terminal domain-containing protein
248968_at	-1.38956	1.35834e-07	AT5G45280	pectinacetylesterase, putative
260360_at	-1.38612	1.3355e-06	AT1G69370	CM3 (CHORISMATE MUTASE 3); chorismate mutase
259787_at	-1.38569	2.73192e-07	AT1G29460	auxin-responsive protein, putative
251227_at	-1.38271	6.89313e-08	AT3G62700	ATMRP10 (Arabidopsis thaliana multidrug resistance-associated protein 10)
250662_at	-1.38109	3.98301e-08	AT5G07010	sulfotransferase family protein
247943_at	-1.38072	3.10742e-07	AT5G57170	macrophage migration inhibitory factor family protein / MIF family protein
253411_at	-1.38032	1.96082e-06	AT4G32980	ATH1 (ARABIDOPSIS THALIANA HOMEOBOX GENE 1); transcription factor
266899_at	-1.37893	2.03802e-07	AT2G34620	mitochondrial transcription termination factor-related / mTERF-related
259842_at	-1.37763	1.09881e-08	AT1G73602;AT1G73600	[AT1G73602, CPuORF32 (Conserved peptide upstream open reading frame 32)];[AT1G73600, phosphoethanolamine N-methyltransferase]
246540_at	-1.37315	8.54824e-08	AT5G15600	SP1L4 (SPIRAL1-LIKE4)
249134_at	-1.36789	8.50535e-08	AT5G43150	similar to unnamed protein product [Vitis vinifera] (GB:CAO61459.1)
249472_at	-1.36541	3.31552e-08	AT5G39210	CRR7 (CHLORORESPIRATORY REDUCTION 7)
253220_s_at	-1.3648	3.06122e-07	AT4G34930;AT4G34920	[AT4G34930, 1-phosphatidylinositol phosphodiesterase-related];[AT4G34920, 1-phosphatidylinositol phosphodiesterase-related]
245734_at	-1.36147	1.80876e-08	AT1G73480	hydrolase, alpha/beta fold family protein
255284_at	-1.36132	1.39059e-06	AT4G04610	APR1 (PAPS REDUCTASE HOMOLOG 19)
256145_at	-1.3605	4.77869e-08	AT1G48750	protease inhibitor/seed storage/lipid transfer protein (LTP) family protein
247814_at	-1.35987	4.54961e-08	AT5G58310	hydrolase, alpha/beta fold family protein
250936_at	-1.35986	4.82641e-07	AT5G03120	similar to hypothetical protein [Vitis vinifera] (GB:CAN68657.1)
257875_at	-1.35794	2.1784e-07	AT3G17120	similar to unknown protein [Arabidopsis thaliana] (TAIR:AT4G01960.1); similar to hypothetical protein MtrDRAFT_AC173289g6v1 [Medicago truncatula] (GB:ABN09095.1)
263918_at	-1.35605	2.52903e-07	AT2G36590	ProT3 (PROLINE TRANSPORTER 3); amino acid transmembrane transporter
258750_at	-1.35254	2.46194e-08	AT3G05910	pectinacetylesterase, putative
246746_at	-1.34548	9.2689e-08	AT5G27820	ribosomal protein L18 family protein
247486_at	-1.34424	1.28213e-07	AT5G62140	similar to unknown [Populus trichocarpa] (GB:ABK94834.1)
245629_at	-1.34405	8.90992e-08	AT1G56580	similar to unknown protein [Arabidopsis thaliana] (TAIR:AT1G09310.1); similar to unknown [Populus trichocarpa] (GB:ABK94967.1); contains InterPro domain Protein of unknown function DUF538 (InterPro:IPR007493)
258264_at	-1.3427	2.90039e-06	AT3G15790	MBD11 (methyl-CpG-binding domain 11); DNA binding
253692_at	-1.3421	2.89155e-06	AT4G29720	ATPAO5 (POLYAMINE OXIDASE 5); amine oxidase
262980_at	-1.3402	7.55601e-08	AT1G75680	ATGH9B7 (ARABIDOPSIS THALIANA GLYCOSYL HYDROLASE 9B7); hydrolase, hydrolyzing O-glycosyl compounds
253879_s_at	-1.33848	8.90676e-08	AT4G27560;AT4G27570	[AT4G27560, glycosyltransferase family protein];[AT4G27570, glycosyltransferase family protein]
251084_at	-1.33807	1.92859e-07	AT5G01520	zinc finger (C3HC4-type RING finger) family protein
254794_at	-1.33772	6.19353e-07	AT4G12970	similar to unnamed protein product [Vitis vinifera] (GB:CAO17947.1)
261522_at	-1.33654	3.45516e-07	AT1G71710	inositol polyphosphate 5-phosphatase, putative
267569_at	-1.33527	9.42958e-06	AT2G30790	PSBP-2 (photosystem II subunit P-2); calcium ion binding
256527_at	-1.33291	2.56631e-08	AT1G66100	thionin, putative
266702_at	-1.33238	4.15337e-06	AT2G19860	ATHXK2 (HEXOKINASE 2); ATP binding / hexokinase
248074_at	-1.33036	7.1703e-07	AT5G55730	FLA1
261266_at	-1.32829	4.54336e-07	AT1G26770	ATEXPA10 (ARABIDOPSIS THALIANA EXPANSIN A10)
260548_at	-1.32746	3.33238e-07	AT2G43360	BIO2 (BIOTIN AUXOTROPH 2); biotin synthase
245524_at	-1.32653	2.667e-08	AT4G15920	nodulin MtN3 family protein
264987_at	-1.32383	1.67265e-07	AT1G27030	similar to unknown protein [Arabidopsis thaliana] (TAIR:AT1G27020.1); similar to unknown protein [Oryza sativa (japonica cultivar-group)] (GB:AAN05517.1); similar to Os10g0463800 [Oryza sativa (japonica cultivar-group)] (GB:NP_001064789.1)
250561_at	-1.32275	2.07605e-07	AT5G08030	glycerophosphoryl diester phosphodiesterase family protein
251395_at	-1.32145	5.99376e-07	AT2G45470	FLA8 (Arabinogalactan protein 8)
250255_at	-1.3185	3.71004e-07	AT5G13730	SIG4 (SIGMA FACTOR 4); DNA binding / DNA-directed RNA polymerase/ transcription factor
252534_at	-1.31844	4.77717e-08	AT3G46130	MYB111 (myb domain protein 111); DNA binding / transcription factor
247185_at	-1.31604	4.83835e-07	AT5G65460	kinesin motor protein-related
247716_at	-1.31436	1.18234e-07	AT5G59350	similar to unnamed protein product [Vitis vinifera] (GB:CAO21684.1)
245749_at	-1.31434	7.2676e-06	AT1G51090	heavy-metal-associated domain-containing protein
255825_at	-1.30923	8.02265e-08	AT2G40475	unknown protein
254041_at	-1.30881	5.28008e-08	AT4G25830	integral membrane family protein
267356_at	-1.304	5.30077e-07	AT2G39930	ATISA1/ISA1 (ISOAMYLASE 1); alpha-amylase/ isoamylase
254218_at	-1.30377	3.58711e-06	AT4G23740	leucine-rich repeat transmembrane protein kinase, putative
251230_at	-1.30351	8.54636e-07	no_match	no_match
254125_at	-1.29993	1.35847e-06	AT4G24670	alliinase family protein
266087_at	-1.29991	2.11145e-08	AT2G37790	aldo/keto reductase family protein
248393_at	-1.29458	6.55448e-08	AT5G52060	ATBAG1 (ARABIDOPSIS THALIANA BCL-2-ASSOCIATED ATHANOGENE 1); protein binding
248793_at	-1.29282	1.88411e-07	AT5G47240	ATNUDT8 (Arabidopsis thaliana Nudix hydrolase homolog 8); hydrolase
257272_at	-1.29213	7.41526e-08	AT3G28130	nodulin MtN21 family protein
264247_at	-1.29151	2.1087e-07	AT1G60160	potassium transporter family protein
251665_at	-1.28677	1.13333e-07	AT3G57040	ARR9 (RESPONSE REACTOR 4); transcription regulator
258977_s_at	-1.28472	2.79155e-08	AT3G02020;AT5G14060	[AT3G02020, aspartate kinase, lysine-sensitive, putative];[AT5G14060, CARAB-AK-LYS (Lysine-sensitive aspartate kinase); amino acid binding / aspartate kinase]
265244_at	-1.28461	2.94672e-08	AT2G43018;AT2G43020	[AT2G43018, CPuORF17 (Conserved peptide upstream open reading frame 17)];[AT2G43020, ATPAO2 (POLYAMINE OXIDASE 2); amine oxidase]
257974_at	-1.28378	1.5091e-07	AT3G20820	leucine-rich repeat family protein
267175_s_at	-1.28243	2.45298e-07	AT2G37620;AT3G53750	[AT2G37620, ACT1 (ACTIN 1); structural constituent of cytoskeleton];[AT3G53750, ACT3 (ACTIN 3); structural constituent of cytoskeleton]
259801_at	-1.28177	2.5774e-06	AT1G72230	plastocyanin-like domain-containing protein
267158_at	-1.28075	1.87705e-06	AT2G37640	ATEXPA3 (ARABIDOPSIS THALIANA EXPANSIN A3)
256753_at	-1.28014	2.9719e-06	AT3G27160	GHS1 (GLUCOSE HYPERSENSITIVE 1); structural constituent of ribosome
246403_at	-1.27989	1.87245e-06	AT1G57590	carboxylesterase
247597_at	-1.27864	7.87589e-07	AT5G60860	AtRABA1f (Arabidopsis Rab GTPase homolog A1f); GTP binding
258497_at	-1.27815	4.03273e-07	AT3G02380	COL2 (CONSTANS-LIKE 2); transcription factor/ zinc ion binding
264041_at	-1.27668	4.19348e-07	AT2G03710	SEP4 (SEPALLATA4); DNA binding / transcription factor
253090_at	-1.27574	3.10752e-07	AT4G36360	BGAL3 (beta-galactosidase 3); beta-galactosidase
253966_at	-1.27414	3.62847e-07	AT4G26520	fructose-bisphosphate aldolase, cytoplasmic
260221_at	-1.27157	5.29691e-07	AT1G74670	gibberellin-responsive protein, putative
261492_at	-1.26883	4.6708e-07	AT1G14290	acid phosphatase, putative
257714_at	-1.26517	3.11255e-06	AT3G27360	histone H3
263184_at	-1.26359	3.06491e-07	AT1G05560	UGT1 (UDP-glucosyl transferase 75B1); UDP-glycosyltransferase/ transferase, transferring glycosyl groups
258263_at	-1.26351	3.65767e-08	AT3G15780	unknown protein
262181_at	-1.2617	5.00351e-06	AT1G78060	glycosyl hydrolase family 3 protein
259760_at	-1.25828	1.21898e-06	AT1G77580	myosin heavy chain-related
250881_at	-1.25737	4.60669e-06	AT5G04080	similar to unknown protein [Oryza sativa (japonica cultivar-group)] (GB:BAD87214.1)
248467_at	-1.25507	4.00457e-06	AT5G50800	nodulin MtN3 family protein
260549_at	-1.25416	1.4662e-07	AT2G43535	trypsin inhibitor, putative
265724_at	-1.25365	7.53625e-08	AT2G32100	ATOFP16/OFP16 (Arabidopsis thaliana ovate family protein 16)
259348_at	-1.25351	5.83022e-07	AT3G03770	leucine-rich repeat transmembrane protein kinase, putative
246434_at	-1.25273	2.49555e-07	AT5G17520	RCP1 (ROOT CAP 1)
261230_at	-1.25166	1.40319e-06	AT1G20010	TUB5 (tubulin beta-5 chain)
246310_at	-1.2512	3.57498e-07	AT3G51895	SULTR3;1 (SULFATE TRANSPORTER 1); sulfate transmembrane transporter
250937_at	-1.25085	3.49526e-06	AT5G03230	similar to unknown protein [Arabidopsis thaliana] (TAIR:AT5G60680.1); similar to unnamed protein product [Vitis vinifera] (GB:CAO21845.1); contains InterPro domain Protein of unknown function DUF584 (InterPro:IPR007608)
260041_at	-1.25073	2.80897e-06	AT1G68780	leucine-rich repeat family protein
265339_at	-1.25065	5.45521e-07	AT2G18230	ATPPA2 (ARABIDOPSIS THALIANA PYROPHOSPHORYLASE 2); inorganic diphosphatase/ pyrophosphatase
249214_at	-1.24979	1.47518e-06	AT5G42720	glycosyl hydrolase family 17 protein
253424_at	-1.24947	4.5441e-05	AT4G32330	similar to unknown protein [Arabidopsis thaliana] (TAIR:AT2G25480.1); similar to unknown [Populus trichocarpa] (GB:ABK95344.1); contains InterPro domain Targeting for Xklp2 (InterPro:IPR009675)
251142_at	-1.24513	6.43821e-07	AT5G01015	similar to unknown protein [Arabidopsis thaliana] (TAIR:AT1G65295.1); similar to hypothetical protein [Vitis vinifera] (GB:CAN82885.1); similar to unnamed protein product [Vitis vinifera] (GB:CAO45347.1)
253581_at	-1.24386	3.18908e-05	AT4G30660	hydrophobic protein, putative / low temperature and salt responsive protein, putative
245876_at	-1.24191	1.49267e-06	AT1G26230	chaperonin, putative
251155_at	-1.23784	1.66612e-07	AT3G63160	unknown protein
254545_at	-1.23776	4.11822e-06	AT4G19830	immunophilin / FKBP-type peptidyl-prolyl cis-trans isomerase family protein
262598_at	-1.23624	1.85371e-06	AT1G15260	similar to unknown protein [Arabidopsis thaliana] (TAIR:AT3G16070.1)
267645_at	-1.23616	2.59012e-06	AT2G32860	glycosyl hydrolase family 1 protein
263954_at	-1.23574	7.22336e-08	AT2G35840	sucrose-phosphatase 1 (SPP1)
247552_at	-1.23353	7.76895e-08	AT5G60920	COB (COBRA)
252983_at	-1.23165	6.55474e-07	AT4G37980	ELI3-1 (ELICITOR-ACTIVATED GENE 3); binding / catalytic/ oxidoreductase/ zinc ion binding
260491_at	-1.23028	1.26824e-07	AT1G51440	lipase class 3 family protein
262162_at	-1.23019	1.92325e-06	AT1G78020	senescence-associated protein-related
261500_at	-1.22849	7.15977e-06	AT1G28400	similar to unknown protein [Arabidopsis thaliana] (TAIR:AT2G33850.1); similar to unknown [Brassica napus] (GB:AAC06020.1)
258181_at	-1.22847	3.12388e-07	AT3G21670	nitrate transporter (NTP3)
253875_at	-1.22834	3.6925e-08	AT4G27520	plastocyanin-like domain-containing protein
261016_at	-1.2257	5.64097e-08	AT1G26560	glycosyl hydrolase family 1 protein
245730_at	-1.22528	1.21362e-06	AT1G73470	similar to unnamed protein product [Vitis vinifera] (GB:CAO68549.1)
263796_at	-1.22348	3.6138e-07	AT2G24540	AFR (ATTENUATED FAR-RED RESPONSE)
257173_at	-1.22077	3.6802e-07	AT3G23810	SAHH2 (S-ADENOSYL-L-HOMOCYSTEINE (SAH) HYDROLASE 2); adenosylhomocysteinase
264978_at	-1.22034	2.23969e-07	AT1G27120	galactosyltransferase family protein
255829_at	-1.21968	5.36758e-06	AT2G40540	KT2 (POTASSIUM TRANSPORTER 2); potassium ion transmembrane transporter
247452_at	-1.21958	2.35182e-07	AT5G62430	CDF1 (CYCLING DOF FACTOR 1); DNA binding / protein binding / transcription factor
247439_at	-1.21852	2.75729e-06	AT5G62670	AHA11 (ARABIDOPSIS H(+)-ATPASE 11); ATPase
259331_at	-1.21652	3.31827e-05	AT3G03840	auxin-responsive protein, putative
262175_at	-1.21469	1.37129e-07	AT1G74880	NDH-O (NAD(P)H:PLASTOQUINONE DEHYDROGENASE COMPLEX SUBUNIT O)
263688_at	-1.21447	1.35549e-06	AT1G26920	similar to unknown protein [Arabidopsis thaliana] (TAIR:AT1G69760.1); similar to unnamed protein product [Vitis vinifera] (GB:CAO48418.1)
245743_at	-1.2129	7.28372e-08	AT1G51080	similar to unnamed protein product [Vitis vinifera] (GB:CAO41687.1)
254563_at	-1.21173	1.43588e-06	AT4G19120	ERD3 (EARLY-RESPONSIVE TO DEHYDRATION 3)
249469_at	-1.21118	1.36132e-07	AT5G39320	UDP-glucose 6-dehydrogenase, putative
258736_at	-1.21109	0.000115584	AT3G05900	neurofilament protein-related
247100_at	-1.21062	1.87052e-06	AT5G66520	pentatricopeptide (PPR) repeat-containing protein
245891_at	-1.21045	1.00476e-07	AT5G09220	AAP2 (AMINO ACID PERMEASE 2); amino acid transmembrane transporter
258189_at	-1.21043	2.54595e-07	AT3G17860	JAI3/JAZ3/TIFY6B (JASMONATE-ZIM-DOMAIN PROTEIN 3)
248028_at	-1.20799	3.04405e-07	AT5G55620	similar to unknown protein [Arabidopsis thaliana] (TAIR:AT3G09950.1); similar to unnamed protein product [Vitis vinifera] (GB:CAO39940.1)
257964_at	-1.2054	0.000120579	AT3G19850	phototropic-responsive NPH3 family protein
252562_s_at	-1.20536	5.64262e-05	AT3G46320;AT3G45930	[AT3G46320, histone H4];[AT3G45930, histone H4]
249797_at	-1.20209	5.08198e-08	AT5G23750	remorin family protein
261059_at	-1.20078	1.36653e-06	AT1G01250	AP2 domain-containing transcription factor, putative
259015_at	-1.19997	7.35455e-07	AT3G07350	similar to unknown protein [Arabidopsis thaliana] (TAIR:AT3G25240.1); similar to unnamed protein product [Vitis vinifera] (GB:CAO38687.1); contains InterPro domain Protein of unknown function DUF506, plant (InterPro:IPR006502)
258901_at	-1.19988	4.82814e-08	AT3G05640	protein phosphatase 2C, putative / PP2C, putative
245747_at	-1.19931	3.32864e-06	AT1G51100	similar to unnamed protein product [Vitis vinifera] (GB:CAO39038.1)
247347_at	-1.19845	4.53981e-07	AT5G63780	SHA1 (SHOOT APICAL MERISTEM ARREST 1); protein binding / zinc ion binding
255779_at	-1.19801	2.38411e-07	AT1G18650	glycosyl hydrolase family protein 17
266682_at	-1.19731	1.3131e-07	AT2G19780	leucine-rich repeat family protein / extensin family protein
247278_at	-1.19728	5.1107e-07	AT5G64380	fructose-1,6-bisphosphatase family protein
252971_at	-1.19564	1.37153e-07	AT4G38770	PRP4 (PROLINE-RICH PROTEIN 4)
253635_at	-1.1946	4.3576e-05	AT4G30620	similar to unknown protein [Arabidopsis thaliana] (TAIR:AT2G24020.1); similar to unknown [Picea sitchensis] (GB:ABK26000.1); similar to Os02g0180200 [Oryza sativa (japonica cultivar-group)] (GB:NP_001046090.1); contains InterPro domain Conserved hypothetical protein CHP00103 (InterPro:IPR004401)
245501_at	-1.19421	6.35329e-06	AT4G15620	integral membrane family protein
262684_s_at	-1.19365	7.46399e-08	AT1G76030;AT1G20260	[AT1G76030, (VACUOLAR ATP SYNTHASE SUBUNIT B1); hydrogen ion transporting ATP synthase, rotational mechanism];[AT1G20260, (VACUOLAR ATP SYNTHASE SUBUNIT B3); hydrogen ion transmembrane transporter/ hydrogen ion transporting ATP synthase, rotational mechanism / hydrogen ion transporting ATPase, rotational mechanism]
251996_at	-1.19248	1.85378e-07	AT3G52840	BGAL2 (beta-galactosidase 2); beta-galactosidase
260969_at	-1.19187	2.40053e-07	AT1G12240	ATBETAFRUCT4/VAC-INV (VACUOLAR INVERTASE); beta-fructofuranosidase/ hydrolase, hydrolyzing O-glycosyl compounds
255662_at	-1.18946	5.9529e-06	AT4G00400	GPAT8 (GLYCEROL-3-PHOSPHATE ACYLTRANSFERASE 8); acyltransferase/ glycerol-3-phosphate O-acyltransferase
259790_s_at	-1.18922	3.03699e-07	AT1G29430;AT5G27780	[AT1G29430, auxin-responsive family protein];[AT5G27780, auxin-responsive family protein]
255773_at	-1.18911	1.35775e-07	AT1G18590	sulfotransferase family protein
265443_at	-1.18866	6.96548e-07	AT2G20750	ATEXPB1 (ARABIDOPSIS THALIANA EXPANSIN B1)
261191_at	-1.18821	1.23327e-07	AT1G32900	starch synthase, putative
248921_at	-1.18791	1.61696e-07	AT5G45950	GDSL-motif lipase/hydrolase family protein
250261_at	-1.18742	8.30513e-07	AT5G13400	proton-dependent oligopeptide transport (POT) family protein
250102_at	-1.18645	0.000116384	AT5G16590	leucine-rich repeat transmembrane protein kinase, putative
245657_at	-1.18478	5.70814e-06	AT1G56720	protein kinase family protein
262376_at	-1.18462	3.26147e-07	AT1G72970	HTH (HOTHEAD); aldehyde-lyase
250304_at	-1.18316	1.37358e-07	AT5G12110	elongation factor 1B alpha-subunit 1 (eEF1Balpha1)
250268_s_at	-1.18218	2.00334e-07	AT5G12950;AT5G12960	[AT5G12950, catalytic];[AT5G12960, catalytic]
248839_at	-1.18175	1.27959e-05	AT5G46690	BHLH071 (BETA HLH PROTEIN 71); DNA binding / transcription factor
246340_s_at	-1.1817	1.88898e-07	AT3G44860;AT3G44870	[AT3G44860, FAMT (FARNESOIC ACID CARBOXYL-O-METHYLTRANSFERASE); S-adenosylmethionine-dependent methyltransferase/ farnesoic acid O-methyltransferase];[AT3G44870, S-adenosyl-L-methionine:carboxyl methyltransferase family protein]
260441_at	-1.18105	2.13292e-05	AT1G68260	thioesterase family protein
259308_at	-1.18036	3.85658e-06	AT3G05180	GDSL-motif lipase/hydrolase family protein
250233_at	-1.17741	3.91358e-06	AT5G13460	IQD11 (IQ-domain 11); calmodulin binding
256676_at	-1.17688	2.09037e-05	AT3G52180	ATPTPKIS1/DSP4/SEX4 (STARCH-EXCESS 4); polysaccharide binding / protein tyrosine/serine/threonine phosphatase
247216_at	-1.17159	1.59849e-07	AT5G64860	DPE1 (DISPROPORTIONATING ENZYME); 4-alpha-glucanotransferase
253650_at	-1.16975	2.37663e-06	AT4G30020	subtilase family protein
250569_at	-1.16708	8.03664e-07	AT5G08130	BIM1 (BES1-interacting Myc-like protein 1); DNA binding / transcription factor
254791_at	-1.16681	1.17749e-07	AT4G12910	SCPL20 (serine carboxypeptidase-like 20); serine carboxypeptidase
267040_at	-1.16481	1.82587e-05	AT2G34300	dehydration-responsive protein-related
263137_at	-1.16408	2.25435e-07	AT1G78660	ATGGH1; gamma-glutamyl hydrolase
263048_s_at	-1.16212	1.01838e-07	AT4G13500;AT2G05310	[AT4G13500, similar to unknown protein [Arabidopsis thaliana] (TAIR:AT2G05310.1); similar to unnamed protein product [Vitis vinifera] (GB:CAO41162.1)];[AT2G05310, similar to unknown protein [Arabidopsis thaliana] (TAIR:AT4G13500.1); similar to unnamed protein product [Vitis vinifera] (GB:CAO41162.1)]
247030_at	-1.16202	3.00039e-06	AT5G67210	nucleic acid binding / pancreatic ribonuclease
251068_at	-1.162	1.92878e-07	AT5G01920	STN8 (state transition 8); kinase
256275_at	-1.1607	5.75224e-08	AT3G12110	ACT11 (ACTIN-11); structural constituent of cytoskeleton
253302_at	-1.15482	1.64162e-06	AT4G33660	unknown protein
247186_at	-1.15436	7.33754e-06	AT5G65470	similar to unknown protein [Arabidopsis thaliana] (TAIR:AT4G24530.1); similar to unnamed protein product [Vitis vinifera] (GB:CAO61608.1); similar to unknown [Populus trichocarpa] (GB:ABK95421.1); similar to hypothetical protein [Vitis vinifera] (GB:CAN78778.1); contains InterPro domain Protein of unknown function DUF246, plant (InterPro:IPR004348)
264014_at	-1.1522	1.28634e-07	AT2G21210	auxin-responsive protein, putative
248246_at	-1.14934	4.31737e-06	AT5G53200	TRY (TRIPTYCHON); DNA binding / transcription factor
244986_at	-1.1486	2.20967e-05	ATCG00820	Encodes a 6.8-kDa protein of the small ribosomal subunit.
254293_at	-1.14733	1.10252e-05	AT4G23060	IQD22 (IQ-domain 22); calmodulin binding
265480_at	-1.14676	6.43054e-07	AT2G15970	COR413-PM1 (cold regulated 413 plasma membrane 1)
251791_at	-1.14556	1.64698e-07	AT3G55500	ATEXPA16 (ARABIDOPSIS THALIANA EXPANSIN A16)
249932_at	-1.14506	3.73475e-07	AT5G22390	similar to unnamed protein product [Vitis vinifera] (GB:CAO48728.1)
259981_at	-1.14492	4.21549e-07	AT1G76450	oxygen-evolving complex-related
247964_at	-1.14377	6.48243e-08	AT5G56600	PFN3/PRF3 (PROFILIN 3); actin binding
263674_at	-1.14293	2.6682e-07	AT2G04790	similar to unnamed protein product [Vitis vinifera] (GB:CAO23994.1)
263758_s_at	-1.14266	2.91851e-07	AT2G21260;AT2G21250	[AT2G21260, mannose 6-phosphate reductase (NADPH-dependent), putative];[AT2G21250, mannose 6-phosphate reductase (NADPH-dependent), putative]
250505_at	-1.14181	2.15332e-06	AT5G09870	CESA5 (CELLULOSE SYNTHASE 5); transferase, transferring glycosyl groups
251353_at	-1.14104	2.48541e-07	AT3G61080	fructosamine kinase family protein
246159_at	-1.14062	1.02312e-06	AT5G20935	similar to unnamed protein product [Vitis vinifera] (GB:CAO67410.1)
252618_at	-1.14015	1.21051e-06	AT3G45140	LOX2 (LIPOXYGENASE 2)
265884_at	-1.13677	6.87182e-07	AT2G42320	nucleolar protein gar2-related
247884_at	-1.13611	2.17237e-06	AT5G57800	CER3/FLP1/WAX2/YRE (ECERIFERUM 3); catalytic
249425_at	-1.13504	1.34525e-07	AT5G39790	5'-AMP-activated protein kinase beta-1 subunit-related
249978_at	-1.13378	1.90386e-06	AT5G18850	similar to hypothetical protein [Vitis vinifera] (GB:CAN63854.1)
261713_at	-1.13292	2.68896e-07	AT1G32640	ATMYC2 (JASMONATE INSENSITIVE 1); DNA binding / transcription factor
260431_at	-1.1322	2.98064e-07	AT1G68190	zinc finger (B-box type) family protein
264799_at	-1.13189	4.17155e-05	AT1G08550	NPQ1 (NON-PHOTOCHEMICAL QUENCHING 1)
250337_at	-1.13037	2.87689e-06	AT5G11790	Ndr family protein
265715_s_at	-1.13027	0.000320486	AT1G13860;AT2G03480	[AT1G13860, dehydration-responsive protein-related];[AT2G03480, dehydration-responsive protein-related]
261942_at	-1.13001	5.49556e-07	AT1G22590	AGL87; transcription factor
252001_at	-1.13	8.58467e-07	AT3G52750	FTSZ2-2 (FtsZ2-2); structural molecule
255818_at	-1.129	6.42305e-07	AT2G33570	similar to unknown protein [Arabidopsis thaliana] (TAIR:AT5G44670.1); similar to unnamed protein product [Vitis vinifera] (GB:CAO66312.1); similar to hypothetical protein [Vitis vinifera] (GB:CAN76802.1); contains InterPro domain Protein of unknown function DUF23 (InterPro:IPR008166)
257066_at	-1.12682	9.042e-07	AT3G18280	protease inhibitor/seed storage/lipid transfer protein (LTP) family protein
246601_at	-1.12655	1.32102e-05	AT1G31710	copper amine oxidase, putative
258119_at	-1.12405	1.9402e-06	AT3G14720	ATMPK19 (Arabidopsis thaliana MAP kinase 19); MAP kinase
254785_at	-1.12341	5.18328e-07	AT4G12730	FLA2
246516_at	-1.12207	1.56136e-06	AT5G15740	similar to unknown protein [Arabidopsis thaliana] (TAIR:AT3G02250.1); similar to hypothetical protein [Cleome spinosa] (GB:ABD96934.1); similar to unnamed protein product [Vitis vinifera] (GB:CAO49221.1); similar to hypothetical protein [Cleome spinosa] (GB:ABD96844.1); contains InterPro domain Protein of unknown function DUF246, plant (InterPro:IPR004348)
248085_at	-1.12046	4.12351e-06	AT5G55480	glycerophosphoryl diester phosphodiesterase family protein
258432_at	-1.11751	8.80723e-07	AT3G16570	RALFL23 (RALF-LIKE 23)
258357_at	-1.11663	5.974e-07	AT3G14350	SRF7 (STRUBBELIG-RECEPTOR FAMILY 7); ATP binding / protein serine/threonine kinase
251741_at	-1.11573	1.45711e-05	AT3G56040	similar to hypothetical protein OsJ_018104 [Oryza sativa (japonica cultivar-group)] (GB:EAZ34621.1); similar to hypothetical protein [Vitis vinifera] (GB:CAN60362.1); similar to unnamed protein product [Vitis vinifera] (GB:CAO41406.1); contains domain Nucleotide-diphospho-sugar transferases (SSF53448); contains domain no description (G3DSA:3.90.550.10)
266118_at	-1.11554	4.266e-06	AT2G02130	LCR68/PDF2.3 (Low-molecular-weight cysteine-rich 68); protease inhibitor
263883_at	-1.11372	6.43843e-07	AT2G21830	DC1 domain-containing protein
255527_at	-1.1136	0.000201442	AT4G02360	similar to unknown protein [Arabidopsis thaliana] (TAIR:AT1G02813.1); similar to unnamed protein product [Vitis vinifera] (GB:CAO40037.1); contains InterPro domain Protein of unknown function DUF538 (InterPro:IPR007493)
262612_at	-1.11206	4.41426e-07	AT1G14150	oxygen evolving enhancer 3 (PsbQ) family protein
248094_at	-1.11133	1.96097e-05	AT5G55220	trigger factor type chaperone family protein
248759_at	-1.11006	0.000168149	AT5G47610	zinc finger (C3HC4-type RING finger) family protein
245346_at	-1.10808	0.000188067	AT4G17090	CT-BMY (BETA-AMYLASE 3, BETA-AMYLASE 8); beta-amylase
257855_at	-1.10598	4.762e-07	AT3G13040	myb family transcription factor
258040_at	-1.10536	0.000120659	AT3G21190	similar to unknown protein [Arabidopsis thaliana] (TAIR:AT1G51630.1); similar to unknown [Populus trichocarpa] (GB:ABK93128.1); contains InterPro domain Protein of unknown function DUF246, plant (InterPro:IPR004348)
259132_at	-1.10517	4.08896e-07	AT3G02250	similar to unknown protein [Arabidopsis thaliana] (TAIR:AT5G15740.1); similar to hypothetical protein [Cleome spinosa] (GB:ABD96934.1); similar to unnamed protein product [Vitis vinifera] (GB:CAO49221.1); similar to hypothetical protein [Cleome spinosa] (GB:ABD96844.1); contains InterPro domain Protein of unknown function DUF246, plant (InterPro:IPR004348)
253050_at	-1.10463	2.42475e-06	AT4G37450	AGP18 (Arabinogalactan protein 18)
251150_at	-1.10328	3.27662e-06	AT3G63120	CYCP1;1 (cyclin p1;1); cyclin-dependent protein kinase
258421_at	-1.10173	1.89151e-05	AT3G16690	nodulin MtN3 family protein
251961_at	-1.09981	4.96874e-05	AT3G53620	ATPPA4 (ARABIDOPSIS THALIANA PYROPHOSPHORYLASE 4); inorganic diphosphatase/ pyrophosphatase
259738_at	-1.09952	4.02185e-06	AT1G64355	similar to unnamed protein product [Vitis vinifera] (GB:CAO65822.1)
263709_at	-1.09947	7.30137e-07	AT1G09310	similar to unknown protein [Arabidopsis thaliana] (TAIR:AT1G56580.1); similar to unknown [Populus trichocarpa] (GB:ABK94207.1); contains InterPro domain Protein of unknown function DUF538 (InterPro:IPR007493)
250317_at	-1.09934	9.09934e-07	AT5G12250	TUB6 (BETA-6 TUBULIN)
267344_at	-1.09924	1.15624e-05	AT2G44230	similar to unknown protein [Arabidopsis thaliana] (TAIR:AT2G44260.1); similar to unknown protein [Arabidopsis thaliana] (TAIR:AT2G44260.2); similar to Protein of unknown function DUF946, plant [Medicago truncatula] (GB:ABN08108.1); contains InterPro domain Protein of unknown function DUF946, plant (InterPro:IPR009291)
258350_at	-1.0981	8.67672e-07	AT3G17510	CIPK1 (CBL-INTERACTING PROTEIN KINASE 1); kinase
261661_at	-1.09807	3.09561e-07	AT1G18360	hydrolase, alpha/beta fold family protein
246021_at	-1.09653	2.43987e-07	AT5G21100	L-ascorbate oxidase, putative
263595_at	-1.09634	2.94732e-07	AT2G01890	PAP8 (PURPLE ACID PHOSPHATASE PRECURSOR); acid phosphatase/ protein serine/threonine phosphatase
267637_at	-1.09632	1.51972e-06	AT2G42190	similar to unknown protein [Arabidopsis thaliana] (TAIR:AT3G57930.1); similar to unknown protein [Arabidopsis thaliana] (TAIR:AT3G57930.2); similar to hypothetical protein [Vitis vinifera] (GB:CAN83221.1); similar to hypothetical protein [Vitis vinifera] (GB:CAN73155.1); contains InterPro domain HMG-I and HMG-Y, DNA-binding (InterPro:IPR000637)
257051_at	-1.09576	3.96771e-07	AT3G15270	SPL5 (SQUAMOSA PROMOTER BINDING PROTEIN-LIKE 5); DNA binding / transcription factor
262700_at	-1.09473	1.13936e-07	AT1G76020	similar to unknown protein [Arabidopsis thaliana] (TAIR:AT1G20225.1); similar to unknown [Solanum tuberosum] (GB:ABB55396.1); contains InterPro domain Thioredoxin-like fold (InterPro:IPR012336); contains InterPro domain Thioredoxin fold (InterPro:IPR012335)
246476_at	-1.09364	0.00656757	AT5G16730	similar to unknown protein [Arabidopsis thaliana] (TAIR:AT3G02930.1); similar to unnamed protein product [Vitis vinifera] (GB:CAO62148.1); contains InterPro domain Spectrin repeat (InterPro:IPR002017)
259658_at	-1.09357	2.56779e-06	AT1G55370	carbohydrate binding / catalytic
251402_at	-1.09326	1.71992e-05	AT3G60290	oxidoreductase, acting on paired donors, with incorporation or reduction of molecular oxygen, 2-oxoglutarate as one donor, and incorporation of one atom each of oxygen into both donors
254024_at	-1.09287	8.58252e-07	AT4G25780	pathogenesis-related protein, putative
262039_at	-1.09026	2.21036e-06	AT1G80050	APT2 (ADENINE PHOSPHORIBOSYL TRANSFERASE 2); adenine phosphoribosyltransferase
249325_at	-1.08958	5.09095e-07	AT5G40850	UPM1 (UROPHORPHYRIN METHYLASE 1); uroporphyrin-III C-methyltransferase
266357_at	-1.08836	1.65454e-06	AT2G32290	BAM6/BMY5 (BETA-AMYLASE 6); beta-amylase
250293_s_at	-1.08702	3.49491e-05	AT5G13370;AT5G13360	[AT5G13370, auxin-responsive GH3 family protein];[AT5G13360, auxin-responsive GH3 family protein]
253876_at	-1.08476	1.4114e-05	AT4G27430	CIP7 (COP1-INTERACTING PROTEIN 7)
256725_at	-1.08421	2.078e-07	AT2G34070	similar to unknown protein [Arabidopsis thaliana] (TAIR:AT1G29050.1); similar to unnamed protein product [Vitis vinifera] (GB:CAO48076.1); contains InterPro domain Protein of unknown function DUF231, plant (InterPro:IPR004253)
267505_at	-1.0841	3.67618e-07	AT2G45560	CYP76C1 (cytochrome P450, family 76, subfamily C, polypeptide 1); heme binding / iron ion binding / monooxygenase
253428_at	-1.08407	1.00605e-05	AT4G32410	CESA1 (CELLULOSE SYNTHASE 1); transferase, transferring glycosyl groups
250079_at	-1.08401	8.2966e-07	AT5G16650	DNAJ heat shock N-terminal domain-containing protein
245399_at	-1.08288	2.21663e-06	AT4G17340	DELTA-TIP2/TIP2;2 (tonoplast intrinsic protein 2;2); water channel
250968_at	-1.08025	8.30984e-07	AT5G02890	transferase family protein
256892_at	-1.07995	2.52887e-06	AT3G19000	oxidoreductase, 2OG-Fe(II) oxygenase family protein
257204_at	-1.07847	2.72483e-07	AT3G23805	RALFL24 (RALF-LIKE 24)
256873_at	-1.07827	7.93918e-07	AT3G26310	CYP71B35 (cytochrome P450, family 71, subfamily B, polypeptide 35); oxygen binding
246036_at	-1.07731	1.1652e-06	AT5G08370	ATAGAL2 (ARABIDOPSIS THALIANA ALPHA-GALACTOSIDASE 2); alpha-galactosidase
251196_at	-1.07464	3.06813e-06	AT3G62950	glutaredoxin family protein
267038_at	-1.07364	1.03121e-05	AT2G38480	integral membrane protein, putative
249818_at	-1.07295	6.25437e-07	AT5G23860	TUB8 (tubulin beta-8)
255579_at	-1.07195	1.7534e-05	AT4G01460	basic helix-loop-helix (bHLH) family protein
264920_at	-1.07045	2.41337e-06	AT1G60550	naphthoate synthase, putative / dihydroxynaphthoic acid synthetase, putative / DHNA synthetase, putative
257651_at	-1.06747	8.03227e-06	AT3G16850	glycoside hydrolase family 28 protein / polygalacturonase (pectinase) family protein
259793_at	-1.0673	2.41542e-06	AT1G64380	AP2 domain-containing transcription factor, putative
260983_at	-1.0668	3.74729e-06	AT1G53560	similar to unknown protein [Arabidopsis thaliana] (TAIR:AT1G17080.1); similar to unknown [Populus trichocarpa] (GB:ABK95219.1); contains domain PTHR10052 (PTHR10052); contains domain PTHR10052:SF2 (PTHR10052:SF2)
254915_s_at	-1.06666	2.75338e-06	AT4G11320;AT4G11310	[AT4G11320, cysteine proteinase, putative];[AT4G11310, cysteine proteinase, putative]
253096_at	-1.06649	2.82677e-06	AT4G37330	CYP81D4 (cytochrome P450, family 81, subfamily D, polypeptide 4); oxygen binding
253943_at	-1.06649	6.62342e-06	AT4G27030	small conjugating protein ligase
250475_at	-1.06498	1.17367e-06	AT5G10180	AST68 (Sulfate transporter 2.1)
259358_at	-1.06306	2.30721e-05	AT1G13250	GATL3 (Galacturonosyltransferase-like 3); polygalacturonate 4-alpha-galacturonosyltransferase/ transferase, transferring glycosyl groups / transferase, transferring hexosyl groups
266673_at	-1.06283	1.1529e-06	AT2G29630	thiamine biosynthesis family protein / thiC family protein
263142_at	-1.06201	1.3838e-07	AT1G65230	similar to hypothetical protein [Vitis vinifera] (GB:CAN76393.1)
249025_at	-1.05823	4.40873e-05	AT5G44720	molybdenum cofactor sulfurase family protein
256655_at	-1.05693	2.72105e-05	AT3G18890	binding / catalytic/ coenzyme binding
248975_at	-1.05658	3.06345e-07	AT5G45040	cytochrome c6 (ATC6)
245088_at	-1.05654	0.000345226	AT2G39850	subtilase
259431_at	-1.0561	2.23013e-07	AT1G01620	PIP1C (PLASMA MEMBRANE INTRINSIC PROTEIN 1;3); water channel
249090_at	-1.05525	2.2166e-06	AT5G43745	phosphotransferase-related
252391_at	-1.05521	5.95243e-07	AT3G47860	apolipoprotein D-related
261480_at	-1.05469	8.22177e-07	AT1G14280	PKS2 (PHYTOCHROME KINASE SUBSTRATE 2)
259784_at	-1.05235	5.99842e-07	AT1G29450	auxin-responsive protein, putative
252606_at	-1.05164	8.96611e-06	AT3G45010	SCPL48 (serine carboxypeptidase-like 48); serine carboxypeptidase
251713_at	-1.05155	1.41565e-06	AT3G56080	dehydration-responsive protein-related
261881_at	-1.04971	5.96254e-07	AT1G80760	NIP6;1 (NOD26-like intrinsic protein 6;1); water channel
245078_at	-1.04927	3.7134e-06	AT2G23340	AP2 domain-containing transcription factor, putative
246275_at	-1.04786	1.39566e-06	AT4G36540	BEE2 (BR ENHANCED EXPRESSION 2); DNA binding / transcription factor
267057_at	-1.04565	2.8743e-07	AT2G32500	similar to unknown protein [Arabidopsis thaliana] (TAIR:AT2G31670.1); similar to unnamed protein product [Vitis vinifera] (GB:CAO63710.1); contains InterPro domain Dimeric alpha-beta barrel (InterPro:IPR011008); contains InterPro domain Stress responsive alpha-beta barrel (InterPro:IPR013097)
248191_at	-1.04531	1.84175e-06	AT5G54130	calcium-binding EF hand family protein
253362_s_at	-1.04273	3.07562e-07	AT4G33110;AT4G33120	[AT4G33110, coclaurine N-methyltransferase, putative];[AT4G33120, coclaurine N-methyltransferase, putative]
260769_at	-1.0408	8.88476e-07	AT1G49010	myb family transcription factor
255660_at	-1.04004	4.20553e-05	AT4G00755	F-box family protein
267262_at	-1.03973	5.76997e-06	AT2G22990	SNG1 (SINAPOYLGLUCOSE 1); serine carboxypeptidase
250006_at	-1.03896	1.42104e-05	AT5G18660	DVR (PALE-GREEN AND CHLOROPHYLL B REDUCED 2); 3,8-divinyl protochlorophyllide a 8-vinyl reductase
245357_at	-1.0382	2.57918e-05	AT4G17560	ribosomal protein L19 family protein
250305_at	-1.03793	1.36968e-06	AT5G12150	pleckstrin homology (PH) domain-containing protein / RhoGAP domain-containing protein
255127_at	-1.03783	5.79397e-06	AT4G08300	nodulin MtN21 family protein
254328_at	-1.03725	2.04298e-07	AT4G22570	APT3 (ADENINE PHOSPHORIBOSYL TRANSFERASE 3); adenine phosphoribosyltransferase
266802_at	-1.037	8.50832e-07	AT2G22900	galactosyl transferase GMA12/MNN10 family protein
249774_at	-1.03554	2.47613e-07	AT5G24150	SQP1 (Squalene monooxygenase 1)
261407_at	-1.03417	9.52495e-07	AT1G18810	phytochrome kinase substrate-related
258291_at	-1.03411	0.00048888	AT3G23310	protein kinase, putative
253425_at	-1.03348	0.00029418	AT4G32190	centromeric protein-related
261049_at	-1.03345	5.20481e-07	AT1G01430	similar to unknown protein [Arabidopsis thaliana] (TAIR:AT4G01080.1); similar to unknown protein Cr17 [Brassica napus] (GB:AAX51387.1); contains InterPro domain Protein of unknown function DUF231, plant (InterPro:IPR004253)
250645_at	-1.03323	6.79699e-06	AT5G06700	similar to unknown protein [Arabidopsis thaliana] (TAIR:AT3G12060.1); similar to unnamed protein product [Vitis vinifera] (GB:CAO23412.1); contains InterPro domain Protein of unknown function DUF231, plant (InterPro:IPR004253)
258025_at	-1.03315	1.6996e-05	AT3G19480	D-3-phosphoglycerate dehydrogenase, putative / 3-PGDH, putative
257300_at	-1.03262	2.34361e-05	AT3G28080	nodulin MtN21 family protein
252317_at	-1.03207	2.37121e-06	AT3G48720	transferase family protein
253394_at	-1.03083	3.15597e-06	AT4G32770	VTE1 (VITAMIN E DEFICIENT 1)
244985_at	-1.02982	1.90943e-06	ATCG00810	encodes a chloroplast ribosomal protein L22, a constituent of the large subunit of the ribosomal complex
248285_at	-1.02855	3.64528e-06	AT5G52960	similar to unnamed protein product [Vitis vinifera] (GB:CAO69341.1)
267538_at	-1.02705	5.28389e-07	AT2G41870	remorin family protein
263840_at	-1.02668	1.58533e-06	AT2G36885	similar to unnamed protein product [Vitis vinifera] (GB:CAO63025.1)
262230_at	-1.02627	1.66936e-05	AT1G68560	ATXYL1/XYL1 (ALPHA-XYLOSIDASE 1); alpha-N-arabinofuranosidase/ hydrolase, hydrolyzing O-glycosyl compounds / xylan 1,4-beta-xylosidase
254508_at	-1.02598	1.18562e-06	AT4G20170	similar to unknown protein [Arabidopsis thaliana] (TAIR:AT5G44670.1); similar to Os06g0328800 [Oryza sativa (japonica cultivar-group)] (GB:NP_001057533.1); similar to Os02g0712500 [Oryza sativa (japonica cultivar-group)] (GB:NP_001047907.1); similar to unknown protein [Oryza sativa (japonica cultivar-group)] (GB:BAD72474.1); contains InterPro domain Protein of unknown function DUF23 (InterPro:IPR…
246417_at	-1.02567	2.56011e-05	AT5G16990	NADP-dependent oxidoreductase, putative
244984_at	-1.02549	4.68392e-07	ATCG00800	encodes a chloroplast ribosomal protein S3, a constituent of the small subunit of the ribosomal complex
251855_at	-1.02549	2.11906e-06	AT3G54690	sugar isomerase (SIS) domain-containing protein / CBS domain-containing protein
257510_at	-1.02489	4.40586e-06	AT1G55360	similar to unknown protein [Arabidopsis thaliana] (TAIR:AT5G56530.1); similar to unknown protein [Arabidopsis thaliana] (TAIR:AT3G13510.1); similar to unnamed protein product [Vitis vinifera] (GB:CAO22094.1); similar to unknown [Populus trichocarpa] (GB:ABK93966.1); similar to hypothetical protein [Vitis vinifera] (GB:CAN72570.1); contains InterPro domain Protein of unknown function DUF239, plant…
266172_at	-1.02457	1.00049e-06	AT2G39010	PIP2;6/PIP2E (plasma membrane intrinsic protein 2;6); water channel
257876_at	-1.02368	1.66492e-05	AT3G17130	invertase/pectin methylesterase inhibitor family protein
258003_at	-1.02286	5.69108e-05	AT3G29030	ATEXPA5 (ARABIDOPSIS THALIANA EXPANSIN A5)
247095_at	-1.0209	6.5029e-07	AT5G66400	RAB18 (RESPONSIVE TO ABA 18)
245980_at	-1.0186	5.30269e-07	AT5G13140	similar to unknown protein [Arabidopsis thaliana] (TAIR:AT3G26960.1); similar to unknown [Euphorbia pulcherrima] (GB:ABO43960.1); contains InterPro domain Pollen Ole e 1 allergen and extensin (InterPro:IPR006041)
260982_at	-1.01817	6.77591e-06	AT1G53520	chalcone-flavanone isomerase-related
258222_at	-1.0172	5.00155e-07	AT3G15680	zinc finger (Ran-binding) family protein
259476_at	-1.01579	5.85313e-07	AT1G19000	myb family transcription factor
260308_at	-1.01486	1.53367e-06	AT1G70610	ATTAP1 (Arabidopsis thaliana transporter associated with antigen processing protein 1); ATPase, coupled to transmembrane movement of substances
252411_at	-1.01351	7.16153e-06	AT3G47430	PEX11B
255692_at	-1.0133	9.14748e-07	AT4G00400	GPAT8 (GLYCEROL-3-PHOSPHATE ACYLTRANSFERASE 8); acyltransferase/ glycerol-3-phosphate O-acyltransferase
245304_at	-1.01289	1.72485e-06	AT4G15630	integral membrane family protein
245383_at	-1.01272	7.87628e-07	AT4G17810	nucleic acid binding / transcription factor/ zinc ion binding
246097_at	-1.01184	3.22663e-06	AT5G20270	HHP1 (HEPTAHELICAL TRANSMEMBRANE PROTEIN1)
259373_at	-1.0114	6.02839e-06	AT1G69160	unknown protein
267078_at	-1.01099	4.16935e-05	AT2G40960	nucleic acid binding
250189_at	-1.01072	2.30319e-06	AT5G14410	unknown protein
254609_at	-1.00895	9.85084e-06	AT4G18970	GDSL-motif lipase/hydrolase family protein
253073_at	-1.00895	5.79352e-06	AT4G37410	CYP81F4 (cytochrome P450, family 81, subfamily F, polypeptide 4); oxygen binding
255298_at	-1.00806	8.39644e-07	AT4G04840	methionine sulfoxide reductase domain-containing protein / SeIR domain-containing protein
261607_at	-1.00679	2.89522e-06	AT1G49660	ATCXE5 (ARABIDOPSIS THALIANA CARBOXYESTERASE 5); carboxylesterase
253493_at	-1.00569	2.28608e-05	AT4G31820	ENP (ENHANCER OF PINOID); signal transducer
253855_at	-1.00501	1.22365e-05	AT4G28050	TET7 (TETRASPANIN7)
254982_at	-1.00421	5.05282e-05	AT4G10470	similar to unknown protein [Arabidopsis thaliana] (TAIR:AT1G33050.2)
262809_at	-1.00413	0.000167697	AT1G11720	ATSS3 (STARCH SYNTHASE 3); starch synthase/ transferase, transferring glycosyl groups
255436_at	-1.00356	1.4727e-06	AT4G03150	similar to unnamed protein product [Vitis vinifera] (GB:CAO22424.1)
245924_at	-1.00281	6.61693e-06	AT5G28750	thylakoid assembly protein, putative
258958_at	-1.00199	0.000437719	AT3G01390	VMA10 (VACUOLAR MEMBRANE ATPASE 10)
247313_at	-1.00154	2.97276e-07	AT5G63980	SAL1 (FIERY1); 3'(2'),5'-bisphosphate nucleotidase/ inositol or phosphatidylinositol phosphatase
251243_at	-1.001	4.72863e-06	AT3G61870	similar to unknown [Populus trichocarpa] (GB:ABK95718.1)
256746_at	-1.0004	1.06756e-05	AT3G29320	glucan phosphorylase, putative

## Sheet: up-regulated
267345_at	4.79705	1.00437e-13	AT2G44240	similar to unknown protein [Arabidopsis thaliana] (TAIR:AT2G44220.1); similar to unnamed protein product [Vitis vinifera] (GB:CAO67164.1); contains InterPro domain Protein of unknown function DUF239, plant (InterPro:IPR004314)
256012_at	4.47528	2.84934e-12	AT1G19250	FMO1 (FLAVIN-DEPENDENT MONOOXYGENASE 1); monooxygenase
248932_at	4.01924	4.55079e-13	AT5G46050	ATPTR3/PTR3 (PEPTIDE TRANSPORTER PROTEIN 3); transporter
265658_at	3.95801	1.93244e-12	AT2G13810	ALD1 (AGD2-LIKE DEFENSE RESPONSE PROTEIN1); transaminase
247949_at	3.94503	1.49152e-12	AT5G57220	CYP81F2 (cytochrome P450, family 81, subfamily F, polypeptide 2); oxygen binding
257061_at	3.9279	3.5934e-13	AT3G18250	contains domain PROKAR_LIPOPROTEIN (PS51257)
249983_at	3.84527	1.76905e-09	AT5G18470	curculin-like (mannose-binding) lectin family protein
255630_at	3.73633	3.78141e-11	AT4G00700	C2 domain-containing protein
250302_at	3.7221	3.56727e-12	AT5G11920	ATCWINV6 (6-&1-FRUCTAN EXOHYDROLASE); hydrolase, hydrolyzing O-glycosyl compounds / inulinase/ levanase
256647_at	3.70569	9.09332e-12	AT3G13610	oxidoreductase, 2OG-Fe(II) oxygenase family protein
258100_at	3.70301	2.40269e-11	AT3G23550	MATE efflux family protein
249890_at	3.60497	4.52058e-11	AT5G22570	WRKY38 (WRKY DNA-binding protein 38); transcription factor
266385_at	3.56212	7.70143e-13	AT2G14610	PR1 (PATHOGENESIS-RELATED GENE 1)
259841_at	3.53005	3.96536e-11	AT1G52200	similar to unknown protein [Arabidopsis thaliana] (TAIR:AT3G18470.1); similar to unnamed protein product [Vitis vinifera] (GB:CAO45876.1); contains InterPro domain Protein of unknown function Cys-rich (InterPro:IPR006461)
261763_at	3.5183	2.23656e-10	AT1G15520	ATPDR12/PDR12 (PLEIOTROPIC DRUG RESISTANCE 12); ATPase, coupled to transmembrane movement of substances
246368_at	3.50395	5.00396e-11	AT1G51890	leucine-rich repeat protein kinase, putative
260804_at	3.46736	2.29903e-11	AT1G78410	VQ motif-containing protein
262229_at	3.44976	4.10399e-12	AT1G68620	hydrolase
258203_at	3.41811	7.59166e-11	AT3G13950	similar to unknown protein [Arabidopsis thaliana] (TAIR:AT4G13266.1); similar to Ankyrin [Medicago truncatula] (GB:ABN08906.1)
246821_at	3.41313	7.42526e-11	AT5G26920	calmodulin binding
253181_at	3.41105	1.86091e-11	AT4G35180	LHT7 (LYS/HIS TRANSPORTER 7); amino acid transmembrane transporter
255479_at	3.39305	9.96582e-13	AT4G02380	SAG21 (SENESCENCE-ASSOCIATED GENE 21)
260116_at	3.38692	6.6314e-11	AT1G33960	AIG1 (AVRRPT2-INDUCED GENE 1); GTP binding
254215_at	3.36251	4.30008e-10	AT4G23700	ATCHX17 (CATION/H+ EXCHANGER 17); monovalent cation:proton antiporter
260225_at	3.32798	1.45884e-11	AT1G74590	ATGSTU10 (Arabidopsis thaliana Glutathione S-transferase (class tau) 10); glutathione transferase
258277_at	3.31905	2.18041e-12	AT3G26830	PAD3 (PHYTOALEXIN DEFICIENT 3); oxygen binding
261021_at	3.27758	1.14074e-11	AT1G26380	FAD-binding domain-containing protein
254231_at	3.25968	5.50275e-11	AT4G23810	WRKY53 (WRKY DNA-binding protein 53); DNA binding / protein binding / transcription activator/ transcription factor
252346_at	3.24139	6.6643e-10	AT3G48650	pseudogene, At14a-related protein, similar to At14a (GI:11994571 and GI:11994573) (Arabidopsis thaliana)
251054_at	3.23814	2.10853e-09	AT5G01540	lectin protein kinase, putative
260904_at	3.22961	2.96282e-11	AT1G02450	NIMIN-1/NIMIN1; protein binding
249417_at	3.20769	2.64223e-11	AT5G39670	calcium-binding EF hand family protein
245148_at	3.19696	1.18341e-11	AT2G45220	pectinesterase family protein
251895_at	3.18234	3.17603e-11	AT3G54420	ATEP3 (Arabidopsis thaliana chitinase class IV); chitinase
257365_x_at	3.178	7.099e-11	AT2G26020	PDF1.2b (plant defensin 1.2b)
251336_at	3.16692	6.68902e-12	AT3G61190	BAP1 (BON ASSOCIATION PROTEIN 1)
245038_at	3.15542	2.55426e-11	AT2G26560	PLP2 (PHOSPHOLIPASE A 2A); nutrient reservoir
252345_at	3.14947	5.46355e-10	AT3G48640	similar to unknown protein [Arabidopsis thaliana] (TAIR:AT5G66670.2); similar to unknown protein [Arabidopsis thaliana] (TAIR:AT5G66670.1)
246777_at	3.14407	1.88986e-11	AT5G27420	zinc finger (C3HC4-type RING finger) family protein
264434_at	3.11849	7.44306e-12	AT1G10340	ankyrin repeat family protein
247954_at	3.11334	1.30814e-09	AT5G56870	BGAL4 (beta-galactosidase 4); beta-galactosidase
253485_at	3.08765	1.45529e-11	AT4G31800	WRKY18 (WRKY DNA-binding protein 18); transcription factor
249481_at	3.06744	2.72093e-11	AT5G38900	DSBA oxidoreductase family protein
266761_at	3.06377	3.15872e-12	AT2G47130	short-chain dehydrogenase/reductase (SDR) family protein
256593_at	3.05423	9.74357e-11	AT3G28510	AAA-type ATPase family protein
249346_at	3.05364	4.44121e-12	AT5G40780	LHT1 (LYSINE HISTIDINE TRANSPORTER 1); amino acid transmembrane transporter
266070_at	3.04131	1.02075e-11	AT2G18660	EXLB3 (EXPANSIN-LIKE B3 PRECURSOR)
260015_at	3.04077	2.92089e-11	AT1G67980	CCoAMT (caffeoyl-CoA 3-O-methyltransferase); caffeoyl-CoA O-methyltransferase
262930_at	3.03741	4.18492e-09	AT1G65690	harpin-induced protein-related / HIN1-related / harpin-responsive protein-related
266993_at	3.03078	4.66132e-12	AT2G39210	nodulin family protein
245035_at	3.02956	2.31072e-10	AT2G26400	ARD/ATARD3 (ACIREDUCTONE DIOXYGENASE); acireductone dioxygenase [iron(II)-requiring]/ heteroglycan binding / metal ion binding
258947_at	3.02529	9.98473e-12	AT3G01830	calmodulin-related protein, putative
261648_at	3.02145	1.22642e-10	AT1G27730	STZ (SALT TOLERANCE ZINC FINGER); nucleic acid binding / transcription factor/ zinc ion binding
265067_at	3.01023	1.54197e-11	AT1G03850	glutaredoxin family protein
259272_at	3.00905	2.68039e-12	AT3G01290	band 7 family protein
267567_at	3.00273	5.52698e-12	AT2G30770	CYP71A13 (CYTOCHROME P450, FAMILY 71, SUBFAMILY A, POLYPEPTIDE 13); indoleacetaldoxime dehydratase/ oxygen binding
254385_s_at	2.99355	1.01187e-11	AT4G21830;AT4G21840	[AT4G21830, methionine sulfoxide reductase domain-containing protein / SeIR domain-containing protein];[AT4G21840, methionine sulfoxide reductase domain-containing protein / SelR domain-containing protein]
264400_at	2.99321	6.68336e-11	AT1G61800	GPT2 (glucose-6-phosphate/phosphate translocator 2); antiporter/ glucose-6-phosphate transmembrane transporter
254255_at	2.99159	2.00023e-09	AT4G23220	protein kinase family protein
254453_at	2.96254	1.26221e-10	AT4G21120	AAT1 (CATIONIC AMINO ACID TRANSPORTER 1); cationic amino acid transmembrane transporter
255753_at	2.95631	3.45923e-11	AT1G18570	MYB51 (MYB DOMAIN PROTEIN 51); DNA binding / transcription factor
253915_at	2.92642	9.65849e-12	AT4G27280	calcium-binding EF hand family protein
261892_at	2.91739	6.04004e-12	AT1G80840	WRKY40 (WRKY DNA-binding protein 40); transcription factor
266017_at	2.91534	1.65425e-11	AT2G18690	similar to unknown protein [Arabidopsis thaliana] (TAIR:AT2G18680.1); similar to hypothetical protein OsI_029427 [Oryza sativa (indica cultivar-group)] (GB:EAZ08195.1)
261005_at	2.91459	1.99085e-09	AT1G26420	FAD-binding domain-containing protein
252136_at	2.9095	7.28659e-11	AT3G50770	calmodulin-related protein, putative
249770_at	2.90869	4.67057e-09	AT5G24110	WRKY30 (WRKY DNA-binding protein 30); transcription factor
248794_at	2.90507	7.12312e-11	AT5G47220	ATERF-2/ATERF2/ERF2 (ETHYLENE RESPONSE FACTOR 2); DNA binding / transcription activator/ transcription factor
255912_at	2.90477	4.89743e-09	AT1G66960	lupeol synthase, putative / 2,3-oxidosqualene-triterpenoid cyclase, putative
246988_at	2.90387	2.00938e-09	AT5G67340	armadillo/beta-catenin repeat family protein / U-box domain-containing protein
246373_at	2.88679	2.13752e-11	AT1G51860	leucine-rich repeat protein kinase, putative
267436_at	2.88663	1.25811e-09	AT2G19190	FRK1 (FLG22-INDUCED RECEPTOR-LIKE KINASE 1); kinase
259502_at	2.88172	2.47689e-11	AT1G15670	kelch repeat-containing F-box family protein
254271_at	2.86275	4.39593e-11	AT4G23150	protein kinase family protein
267028_at	2.83741	3.81835e-11	AT2G38470	WRKY33 (WRKY DNA-binding protein 33); transcription factor
251419_at	2.82358	5.58282e-10	AT3G60470	similar to unknown protein [Arabidopsis thaliana] (TAIR:AT2G44930.1); similar to hypothetical protein [Vitis vinifera] (GB:CAN69719.1); contains InterPro domain Protein of unknown function DUF247, plant (InterPro:IPR004158)
258589_at	2.79986	8.14379e-09	AT3G04290	ATLTL1/LTL1 (LI-TOLERANT LIPASE 1); carboxylesterase
255340_at	2.78951	2.20301e-10	AT4G04490	protein kinase family protein
249454_at	2.78603	1.24106e-11	AT5G39520	similar to unknown protein [Arabidopsis thaliana] (TAIR:AT5G39530.1); similar to unnamed protein product [Vitis vinifera] (GB:CAO15021.1)
246858_at	2.78025	1.30925e-10	AT5G25930	leucine-rich repeat family protein / protein kinase family protein
255406_at	2.77599	8.37013e-11	AT4G03450	ankyrin repeat family protein
265260_at	2.77256	1.41303e-11	AT2G43000	ANAC042 (Arabidopsis NAC domain containing protein 42); transcription factor
262381_at	2.76679	3.29644e-09	AT1G72900	disease resistance protein (TIR-NBS class), putative
260881_at	2.74915	4.73274e-08	AT1G21550	calcium-binding protein, putative
257690_at	2.73876	4.84574e-10	AT3G12830	auxin-responsive family protein
254889_at	2.73041	8.96884e-10	AT4G11650	ATOSM34 (OSMOTIN 34)
251673_at	2.7283	1.63731e-11	AT3G57240	BG3 (BETA-1,3-GLUCANASE 3); hydrolase, hydrolyzing O-glycosyl compounds
252862_at	2.72667	5.67596e-10	AT4G39830	L-ascorbate oxidase, putative
252908_at	2.70864	1.04281e-10	AT4G39670	glycolipid binding / glycolipid transporter
250286_at	2.69652	2.54358e-11	AT5G13320	PBS3 (AVRPPHB SUSCEPTIBLE 3)
260046_at	2.69301	8.808e-10	AT1G73805	calmodulin binding
266071_at	2.69297	2.13476e-10	AT2G18680;AT2G18670	[AT2G18680, similar to unknown protein [Arabidopsis thaliana] (TAIR:AT2G18690.1); similar to hypothetical protein OsI_029427 [Oryza sativa (indica cultivar-group)] (GB:EAZ08195.1)];[AT2G18670, zinc finger (C3HC4-type RING finger) family protein]
254093_at	2.68723	3.57049e-11	AT4G25110	ATMC2 (METACASPASE 2); caspase
246927_s_at	2.66854	6.90312e-11	AT5G25260;AT5G25250	[AT5G25260, similar to unknown protein [Arabidopsis thaliana] (TAIR:AT5G25250.1); similar to unknown protein [Arabidopsis thaliana] (TAIR:AT5G64870.1); similar to unnamed protein product [Vitis vinifera] (GB:CAO44306.1); similar to hypothetical protein [Vitis vinifera] (GB:CAN77054.1); similar to 80C09_16 [Brassica rapa subsp. pekinensis] (GB:AAZ41827.1); contains domain PTHR13806:SF3 (PTHR13806:…
248322_at	2.65575	1.49534e-08	AT5G52760	heavy-metal-associated domain-containing protein
254832_at	2.65282	1.77318e-10	AT4G12490	protease inhibitor/seed storage/lipid transfer protein (LTP) family protein
264866_at	2.65037	1.46168e-09	AT1G24140	matrixin family protein
260560_at	2.64425	3.78694e-11	AT2G43590	chitinase, putative
260068_at	2.63188	1.5261e-08	AT1G73805	calmodulin binding
263783_at	2.62522	4.29328e-10	AT2G46400	WRKY46 (WRKY DNA-binding protein 46); transcription factor
246405_at	2.62086	3.54163e-11	AT1G57630	disease resistance protein (TIR class), putative
264223_s_at	2.61629	1.84915e-10	AT3G16030	CES101 (CALLUS EXPRESSION OF RBCS 101); carbohydrate binding / kinase
259443_at	2.61463	4.98409e-10	AT1G02360	chitinase, putative
246238_at	2.61008	1.43879e-09	AT4G36670	mannitol transporter, putative
263854_at	2.60909	2.04416e-09	AT2G04430	ATNUDT5 (Arabidopsis thaliana Nudix hydrolase homolog 5); hydrolase
255341_at	2.59321	1.46007e-10	AT4G04500	protein kinase family protein
264000_at	2.58652	1.03285e-10	AT2G22500	mitochondrial substrate carrier family protein
256933_at	2.57446	3.59771e-10	AT3G22600	protease inhibitor/seed storage/lipid transfer protein (LTP) family protein
247487_at	2.57445	6.34263e-11	AT5G62150	peptidoglycan-binding LysM domain-containing protein
248327_at	2.57081	1.57588e-10	AT5G52750	heavy-metal-associated domain-containing protein
254975_at	2.5667	7.66852e-09	AT4G10500	oxidoreductase, 2OG-Fe(II) oxygenase family protein
247314_at	2.55838	2.17284e-10	AT5G64000	SAL2; 3'(2'),5'-bisphosphate nucleotidase/ inositol or phosphatidylinositol phosphatase
259507_at	2.55068	2.82093e-10	AT1G43910	AAA-type ATPase family protein
266658_at	2.54602	2.12727e-10	AT2G25735	unknown protein
261020_at	2.54542	2.4233e-11	AT1G26390	FAD-binding domain-containing protein
251884_at	2.53946	1.05675e-10	AT3G54150	embryo-abundant protein-related
254252_at	2.53715	3.00413e-10	AT4G23310	receptor-like protein kinase, putative
263182_at	2.53562	8.87891e-07	AT1G05575	unknown protein
253414_at	2.53121	3.10637e-11	AT4G33050	EDA39 (embryo sac development arrest 39); calmodulin binding
252053_at	2.52764	1.00591e-10	AT3G52400	SYP122 (syntaxin 122); SNAP receptor
254500_at	2.52299	2.40965e-10	AT4G20110	vacuolar sorting receptor, putative
252131_at	2.52252	1.54221e-09	AT3G50930	AAA-type ATPase family protein
259559_at	2.52175	1.63819e-06	AT1G21240	WAK3 (WALL ASSOCIATED KINASE 3); kinase/ protein serine/threonine kinase
246133_at	2.51933	2.37733e-09	AT5G20960	AAO1 (ALDEHYDE OXIDASE 1)
246831_at	2.5168	3.60818e-11	AT5G26340	MSS1 (SUGAR TRANSPORT PROTEIN 13); carbohydrate transmembrane transporter/ hexose:hydrogen symporter/ high-affinity hydrogen:glucose symporter/ sugar:hydrogen ion symporter
257591_at	2.51541	3.5079e-08	AT3G24900	disease resistance family protein / LRR family protein
254660_at	2.51539	4.78252e-11	AT4G18250	receptor serine/threonine kinase, putative
264624_at	2.50615	8.15616e-11	AT1G08930	ERD6 (EARLY RESPONSE TO DEHYDRATION 6); carbohydrate transmembrane transporter/ sugar:hydrogen ion symporter
252068_at	2.48804	2.94975e-10	AT3G51440	strictosidine synthase family protein
247543_at	2.4833	9.36945e-11	AT5G61600	ethylene-responsive element-binding family protein
258787_at	2.47801	2.15177e-09	AT3G11840	U-box domain-containing protein
248164_at	2.47592	4.86321e-09	AT5G54490	PBP1 (PINOID-BINDING PROTEIN 1); calcium ion binding
262177_at	2.47561	8.37022e-11	AT1G74710	ICS1 (ISOCHORISMATE SYNTHASEI); isochorismate synthase
247071_at	2.47114	4.40567e-08	AT5G66640	LIM domain-containing protein-related
267178_at	2.46276	1.4788e-10	AT2G37750	unknown protein
252170_at	2.46208	1.26554e-10	AT3G50480	HR4 (HOMOLOG OF RPW8 4)
267288_at	2.45588	9.63673e-10	AT2G23680	stress-responsive protein, putative
260117_at	2.44386	4.91907e-09	AT1G33950	avirulence-responsive family protein / avirulence induced gene (AIG1) family protein
256337_at	2.4436	6.85559e-11	AT1G72060	serine-type endopeptidase inhibitor
260179_at	2.4359	9.65828e-10	AT1G70690	kinase-related
265189_at	2.42536	3.05407e-10	AT1G23840	similar to unknown protein [Arabidopsis thaliana] (TAIR:AT1G23830.1); similar to unnamed protein product [Vitis vinifera] (GB:CAO14801.1)
253776_at	2.42263	3.13059e-10	AT4G28390	AAC3 (ADP/ATP CARRIER 3); ATP:ADP antiporter/ binding
267230_at	2.42218	1.11277e-08	AT2G44080	ARL (ARGOS-LIKE)
250575_at	2.41968	4.65681e-08	AT5G08240	similar to unknown protein [Arabidopsis thaliana] (TAIR:AT5G23160.1)
260405_at	2.41882	2.1223e-09	AT1G69930	ATGSTU11 (Arabidopsis thaliana Glutathione S-transferase (class tau) 11); glutathione transferase
246302_at	2.40754	9.28557e-11	AT3G51860	CAX3 (cation exchanger 3); cation:cation antiporter
251970_at	2.40466	2.58729e-10	AT3G53150	UGT73D1 (UDP-GLUCOSYL TRANSFERASE 73D1); UDP-glycosyltransferase
266267_at	2.40411	7.06918e-11	AT2G29460	ATGSTU4 (GLUTATHIONE S-TRANSFERASE 22); glutathione transferase
252921_at	2.40094	1.67455e-10	AT4G39030	EDS5 (ENHANCED DISEASE SUSCEPTIBILITY 5); antiporter/ transporter
254869_at	2.39853	4.59351e-09	AT4G11890	protein kinase family protein
256883_at	2.39194	4.93919e-09	AT3G26440	similar to unknown protein [Arabidopsis thaliana] (TAIR:AT1G13000.2); similar to unknown protein [Arabidopsis thaliana] (TAIR:AT1G13000.1); similar to unnamed protein product [Vitis vinifera] (GB:CAO42517.1); contains InterPro domain Protein of unknown function DUF707 (InterPro:IPR007877)
256833_at	2.39147	1.21478e-09	AT3G22910	calcium-transporting ATPase, plasma membrane-type, putative / Ca(2+)-ATPase, putative (ACA13)
260919_at	2.3912	6.34666e-09	no_match	no_match
259479_at	2.38581	4.31223e-09	AT1G19020	similar to unknown protein [Arabidopsis thaliana] (TAIR:AT3G48180.1); similar to unnamed protein product [Vitis vinifera] (GB:CAO40966.1)
266167_at	2.38284	1.20877e-10	AT2G38860	YLS5 (yellow-leaf-specific gene 5)
245329_at	2.37529	6.22167e-11	AT4G14365	zinc finger (C3HC4-type RING finger) family protein / ankyrin repeat family protein
259850_at	2.36653	8.3071e-09	AT1G72240	similar to unknown protein [Arabidopsis thaliana] (TAIR:AT1G22470.1)
253046_at	2.36068	9.5912e-09	AT4G37370	CYP81D8 (cytochrome P450, family 81, subfamily D, polypeptide 8); oxygen binding
248971_at	2.35936	1.32024e-09	AT5G45000	transmembrane receptor
246370_at	2.35648	9.17986e-09	AT1G51920	unknown protein
259040_at	2.34209	2.01389e-10	AT3G09270	ATGSTU8 (Arabidopsis thaliana Glutathione S-transferase (class tau) 8); glutathione transferase
256169_at	2.32438	5.24244e-09	AT1G51800	leucine-rich repeat protein kinase, putative
260648_at	2.31973	5.48089e-10	AT1G08050	zinc finger (C3HC4-type RING finger) family protein
249581_at	2.31181	6.8401e-11	AT5G37600	ATGSR1 (Arabidopsis thaliana glutamine synthase clone R1); glutamate-ammonia ligase
252993_at	2.30944	2.8972e-10	AT4G38540	monooxygenase, putative (MO2)
256376_s_at	2.30527	1.89734e-06	AT1G66690;AT1G66700	[AT1G66690, S-adenosyl-L-methionine:carboxyl methyltransferase family protein];[AT1G66700, PXMT1; S-adenosylmethionine-dependent methyltransferase]
259211_at	2.30311	3.15713e-09	AT3G09020	alpha 1,4-glycosyltransferase family protein / glycosyltransferase sugar-binding DXD motif-containing protein
263852_at	2.30305	6.00085e-11	AT2G04450	ATNUDT6 (Arabidopsis thaliana Nudix hydrolase homolog 6); ADP-ribose diphosphatase/ NAD binding / hydrolase
248551_at	2.30078	5.61367e-11	AT5G50200	WR3 (WOUND-RESPONSIVE 3); nitrate transmembrane transporter
257623_at	2.29857	3.24961e-10	AT3G26210	CYP71B23 (cytochrome P450, family 71, subfamily B, polypeptide 23); oxygen binding
259550_at	2.29784	1.95569e-10	AT1G35230	AGP5 (ARABINOGALACTAN-PROTEIN 5)
262072_at	2.29482	1.43991e-10	AT1G59590	ZCF37
249580_at	2.2943	3.92111e-10	AT5G37740	C2 domain-containing protein
245711_at	2.28485	3.29855e-09	AT5G04340	C2H2 (ZINC FINGER OF ARABIDOPSIS THALIANA 6); nucleic acid binding / transcription factor/ zinc ion binding
254265_s_at	2.28221	1.00946e-10	AT4G23140;AT4G23160	[AT4G23140, CRK6 (CYSTEINE-RICH RLK 6); kinase];[AT4G23160, protein kinase family protein]
263379_at	2.27002	8.71059e-10	AT2G40140	CZF1/ZFAR1; transcription factor
262772_at	2.2675	2.80288e-10	AT1G13210	ACA.L (AUTOINHIBITED CA2+/ATPASE II); ATPase, coupled to transmembrane movement of ions, phosphorylative mechanism / calmodulin binding
263948_at	2.25773	2.4216e-08	AT2G35980	YLS9 (YELLOW-LEAF-SPECIFIC GENE 9)
261135_at	2.25367	5.1437e-10	AT1G19610	LCR78/PDF1.4 (Low-molecular-weight cysteine-rich 78)
266835_at	2.25298	1.92868e-10	AT2G29990	NDA2 (ALTERNATIVE NAD(P)H DEHYDROGENASE 2); NADH dehydrogenase
255599_at	2.25216	8.01879e-09	AT4G01010	ATCNGC13 (cyclic nucleotide gated channel 13); calmodulin binding / cyclic nucleotide binding / ion channel
256793_at	2.24907	7.40275e-10	AT3G22160	VQ motif-containing protein
264867_at	2.24902	1.5804e-09	AT1G24150	ATFH4/FH4 (FORMIN HOMOLOGUE 4); actin binding / protein binding
262082_s_at	2.24769	9.70756e-10	AT1G56140;AT1G56130;AT1G56120	[AT1G56140, leucine-rich repeat family protein / protein kinase family protein];[AT1G56130, leucine-rich repeat family protein / protein kinase family protein];[AT1G56120, leucine-rich repeat family protein / protein kinase family protein]
249264_s_at	2.24373	1.4471e-09	AT5G41750;AT5G41740	[AT5G41750, disease resistance protein (TIR-NBS-LRR class), putative];[AT5G41740, disease resistance protein (TIR-NBS-LRR class), putative]
259385_at	2.24212	2.27627e-10	AT1G13470	similar to unknown protein [Arabidopsis thaliana] (TAIR:AT1G13520.1); similar to unnamed protein product [Vitis vinifera] (GB:CAO42040.1); contains InterPro domain Protein of unknown function DUF1262 (InterPro:IPR010683)
248276_at	2.23372	3.51901e-10	AT5G53550	YSL3 (YELLOW STRIPE LIKE 3); oligopeptide transporter
257139_at	2.23288	6.02882e-10	AT3G28890	leucine-rich repeat family protein
245252_at	2.23117	2.49804e-09	AT4G17500	ATERF-1 (ETHYLENE RESPONSIVE ELEMENT BINDING FACTOR 1); DNA binding / transcription activator/ transcription factor
245932_at	2.22343	2.76104e-09	AT5G09290	3'(2'),5'-bisphosphate nucleotidase, putative / inositol polyphosphate 1-phosphatase, putative
251400_at	2.22318	9.8533e-11	AT3G60420	similar to unknown protein [Arabidopsis thaliana] (TAIR:AT3G60450.1); similar to unnamed protein product [Vitis vinifera] (GB:CAO70569.1); contains InterPro domain Phosphoglycerate mutase (InterPro:IPR013078); contains InterPro domain PRIB5 (InterPro:IPR012398)
252234_at	2.22147	1.12622e-10	AT3G49780	ATPSK4 (PHYTOSULFOKINE 4 PRECURSOR); growth factor
256252_at	2.21935	1.68135e-06	AT3G11340	UDP-glucoronosyl/UDP-glucosyl transferase family protein
253779_at	2.21449	7.0065e-10	AT4G28490	HAESA (RECEPTOR-LIKE PROTEIN KINASE 5); ATP binding / kinase/ protein serine/threonine kinase
261443_at	2.20229	9.57081e-09	AT1G28480	GRX480; thiol-disulfide exchange intermediate
252098_at	2.20039	1.03472e-07	AT3G51330	aspartyl protease family protein
259428_at	2.19605	5.98252e-10	AT1G01560	ATMPK11 (Arabidopsis thaliana MAP kinase 11); MAP kinase/ kinase
267083_at	2.19089	6.5186e-10	AT2G41100	TCH3 (TOUCH 3)
245200_at	2.19055	6.14339e-10	AT1G67850	similar to unknown protein [Arabidopsis thaliana] (TAIR:AT1G13000.2); similar to unknown protein [Arabidopsis thaliana] (TAIR:AT1G13000.1); similar to unnamed protein product [Vitis vinifera] (GB:CAO42517.1); contains InterPro domain Protein of unknown function DUF707 (InterPro:IPR007877)
248134_at	2.17223	2.385e-09	AT5G54860	integral membrane transporter family protein
245052_at	2.1697	4.04759e-10	AT2G26440	pectinesterase family protein
265161_at	2.16337	6.42722e-10	AT1G30900	vacuolar sorting receptor, putative
249397_at	2.16121	8.20336e-10	AT5G40230	nodulin-related
245401_at	2.16108	4.71723e-09	AT4G17670	senescence-associated protein-related
257540_at	2.16016	3.04762e-06	AT3G21520	similar to unknown protein [Arabidopsis thaliana] (TAIR:AT3G21550.1); similar to unnamed protein product [Vitis vinifera] (GB:CAO71058.1); contains InterPro domain Protein of unknown function DUF679 (InterPro:IPR007770)
267142_at	2.15849	5.60062e-10	AT2G38290	ATAMT2 (AMMONIUM TRANSPORTER 2); ammonium transmembrane transporter
262092_at	2.15462	4.66536e-10	AT1G56150	auxin-responsive family protein
248037_at	2.15112	5.30657e-09	AT5G55930	ATOPT1 (oligopeptide transporter 1); oligopeptide transporter
250062_at	2.15044	9.85897e-10	AT5G17760	AAA-type ATPase family protein
257206_at	2.14956	1.8841e-09	AT3G16530	legume lectin family protein
266292_at	2.14829	2.3754e-10	AT2G29350	SAG13 (Senescence-associated gene 13); oxidoreductase
246214_at	2.14654	1.09356e-09	AT4G36988;AT4G36990	[AT4G36988, CPuORF49 (Conserved peptide upstream open reading frame 49)];[AT4G36990, HSF4 (HEAT SHOCK FACTOR 4); DNA binding / transcription factor]
260568_at	2.14358	3.58408e-10	AT2G43570	chitinase, putative
263536_at	2.1407	5.75502e-09	AT2G25000	WRKY60 (WRKY DNA-BINDING PROTEIN 60); transcription factor
265597_at	2.13887	4.94708e-08	AT2G20142	transmembrane receptor
254387_at	2.13851	4.83245e-10	AT4G21850	methionine sulfoxide reductase domain-containing protein / SeIR domain-containing protein
263565_at	2.13064	5.10402e-09	AT2G15390	FUT4 (fucosyltransferase 4); fucosyltransferase/ transferase, transferring glycosyl groups
249928_at	2.12602	5.69289e-09	AT5G22250	CCR4-NOT transcription complex protein, putative
265853_at	2.126	3.3791e-09	AT2G42360	zinc finger (C3HC4-type RING finger) family protein
257939_at	2.12396	2.0859e-09	AT3G19930	STP4 (SUGAR TRANSPORTER 4); carbohydrate transmembrane transporter/ sugar:hydrogen ion symporter
257100_at	2.123	6.1154e-09	AT3G25010	disease resistance family protein
252572_at	2.11562	1.49597e-08	AT3G45290	MLO3 (MILDEW RESISTANCE LOCUS O 3); calmodulin binding
245393_at	2.10469	1.41441e-08	AT4G16260	glycosyl hydrolase family 17 protein
249188_at	2.09949	1.11948e-08	AT5G42830	transferase family protein
253173_at	2.09639	9.41156e-09	AT4G35110	similar to unknown protein [Arabidopsis thaliana] (TAIR:AT2G16900.1); contains InterPro domain Phospholipase-like, arabidopsis (InterPro:IPR007942)
255595_at	2.09575	5.81601e-08	AT4G01700	chitinase, putative
254229_at	2.09286	1.8531e-08	AT4G23610	similar to unknown protein [Arabidopsis thaliana] (TAIR:AT3G54200.1); similar to unnamed protein product [Vitis vinifera] (GB:CAO39657.1); similar to hypothetical protein [Vitis vinifera] (GB:CAN73280.1)
256756_at	2.09016	9.43967e-10	AT3G25610	haloacid dehalogenase-like hydrolase family protein
254524_at	2.09009	2.24977e-09	AT4G20000	VQ motif-containing protein
252060_at	2.08366	2.68301e-09	AT3G52430	PAD4 (PHYTOALEXIN DEFICIENT 4); triacylglycerol lipase
255064_at	2.07635	3.82215e-09	AT4G08950	phosphate-responsive protein, putative (EXO)
261242_at	2.07064	2.52405e-08	AT1G32960	ATSBT3.3; subtilase
252417_at	2.07027	4.26258e-08	AT3G47480	calcium-binding EF hand family protein
260101_at	2.06677	2.74165e-08	AT1G73260	trypsin and protease inhibitor family protein / Kunitz family protein
255543_at	2.06325	2.35328e-10	AT4G01870	tolB protein-related
267385_at	2.05766	1.67537e-08	AT2G44380	DC1 domain-containing protein
258941_at	2.05526	4.43012e-07	AT3G09940	ATMDAR3/MDHAR (MONODEHYDROASCORBATE REDUCTASE); monodehydroascorbate reductase (NADH)
251769_at	2.0528	1.88877e-09	AT3G55950	protein kinase family protein
256442_at	2.05123	7.04883e-09	AT3G10930	similar to unknown protein [Arabidopsis thaliana] (TAIR:AT5G05300.1)
265450_at	2.04686	1.35344e-09	AT2G46620	AAA-type ATPase family protein
254318_at	2.04684	3.64914e-08	AT4G22530	embryo-abundant protein-related
250994_at	2.04168	6.4621e-09	AT5G02490	heat shock cognate 70 kDa protein 2 (HSC70-2) (HSP70-2)
249719_at	2.03994	1.62745e-09	AT5G35735	auxin-responsive family protein
258921_at	2.03766	3.69616e-10	AT3G10500	ANAC053 (Arabidopsis NAC domain containing protein 53); transcription factor
246099_at	2.02707	3.30656e-10	AT5G20230	ATBCB (ARABIDOPSIS BLUE-COPPER-BINDING PROTEIN); copper ion binding
254833_s_at	2.02636	5.74659e-08	AT4G12290;AT4G12280	[AT4G12290, copper amine oxidase, putative];[AT4G12280, copper amine oxidase family protein]
248686_at	2.02255	5.57001e-09	AT5G48540	33 kDa secretory protein-related
256050_at	2.01911	5.88961e-10	AT1G07000	ATEXO70B2 (exocyst subunit EXO70 family protein B2); protein binding
264616_at	2.01832	6.38578e-09	AT2G17740	DC1 domain-containing protein
261450_s_at	2.00654	5.46346e-10	AT1G21110;AT1G21120	[AT1G21110, O-methyltransferase, putative];[AT1G21120, O-methyltransferase, putative]
253987_at	2.00492	3.05018e-09	AT4G26270	phosphofructokinase family protein
255116_at	2.00379	4.30897e-09	AT4G08850	leucine-rich repeat family protein / protein kinase family protein
263401_at	1.98839	8.09943e-09	AT2G04070	transporter
249974_at	1.9845	6.28032e-09	AT5G18780	F-box family protein
256431_s_at	1.98131	1.59938e-09	AT3G11010;AT5G27060	[AT3G11010, disease resistance family protein / LRR family protein];[AT5G27060, disease resistance family protein]
261934_at	1.98081	9.11049e-10	AT1G22400	ATUGT85A1/UGT85A1 (UDP-GLUCOSYL TRANSFERASE 85A1); UDP-glycosyltransferase/ glucuronosyltransferase/ transferase, transferring glycosyl groups / transferase, transferring hexosyl groups
260327_at	1.97816	2.67341e-08	AT1G63840	zinc finger (C3HC4-type RING finger) family protein
247655_at	1.97522	6.9934e-09	AT5G59820	RHL41 (RESPONSIVE TO HIGH LIGHT 41); nucleic acid binding / transcription factor/ zinc ion binding
254571_at	1.97228	3.56219e-10	AT4G19370	similar to unknown protein [Arabidopsis thaliana] (TAIR:AT1G31720.1); similar to unknown [Picea sitchensis] (GB:ABK21519.1); similar to Os02g0703300 [Oryza sativa (japonica cultivar-group)] (GB:NP_001047854.1); contains InterPro domain Protein of unknown function DUF1218 (InterPro:IPR009606)
249485_at	1.96602	1.24537e-09	AT5G39020	protein kinase family protein
256451_s_at	1.96513	5.54837e-10	AT1G75170	SEC14 cytosolic factor family protein / phosphoglyceride transfer family protein
257277_at	1.96456	1.50375e-08	AT3G14470	disease resistance protein (NBS-LRR class), putative
256366_at	1.96049	3.6577e-09	AT1G66880	serine/threonine protein kinase family protein
264746_at	1.96028	2.50434e-09	AT1G62300	WRKY6 (WRKY DNA-binding protein 6); transcription factor
265920_s_at	1.95306	6.48238e-08	AT2G15120;AT2G15220	[AT2G15120, pseudogene, disease-resistance family protein / fatty acid elongase-related, similar to fatty acid elongase 1 (FAE1) (Arabidopsis thaliana) GI:881615; similar to NtPRp27 (GI:5360263) (Nicotiana tabacum)similar to R 14 protein (GI:27764542) (Glycine max); contains Pfam profile PF04450: Plant Basic Secretory Protein; blastp match of 71% identity and 6.0e-20 P-value to GP|18674893|emb|CA…
245317_at	1.95069	5.68414e-09	AT4G15610	integral membrane family protein
254120_at	1.94733	8.09493e-10	AT4G24570	mitochondrial substrate carrier family protein
266247_at	1.94563	1.22115e-09	AT2G27660	DC1 domain-containing protein
250796_at	1.94229	1.20673e-08	AT5G05300	similar to unknown protein [Arabidopsis thaliana] (TAIR:AT3G10930.1)
248062_at	1.94175	6.47395e-10	AT5G55450	protease inhibitor/seed storage/lipid transfer protein (LTP) family protein
256170_at	1.93859	4.03183e-09	AT1G51790	kinase
249889_at	1.93467	3.28982e-09	AT5G22540	similar to unknown protein [Arabidopsis thaliana] (TAIR:AT5G22550.2); similar to unnamed protein product [Vitis vinifera] (GB:CAO15956.1); contains InterPro domain Protein of unknown function DUF247, plant (InterPro:IPR004158)
247284_at	1.92595	1.46755e-09	AT5G64410	ATOPT4 (oligopeptide transporter 4); oligopeptide transporter
246108_at	1.92512	1.92719e-07	AT5G28630	glycine-rich protein
248092_at	1.923	3.95692e-09	AT5G55170	SUM3 (SMALL UBIQUITIN-LIKE MODIFIER 3)
251745_at	1.92242	1.90909e-09	AT3G55980	zinc finger (CCCH-type) family protein
253377_at	1.91904	2.89488e-09	AT4G33300	ADR1-L1 (ADR1-LIKE 1); ATP binding / protein binding
265725_at	1.91837	2.4785e-08	AT2G32030	GCN5-related N-acetyltransferase (GNAT) family protein
254592_at	1.9165	1.02164e-09	AT4G18880	AT-HSFA4A (Arabidopsis thaliana heat shock transcription factor A4A); DNA binding / transcription factor
248330_at	1.91306	6.18251e-08	AT5G52810	ornithine cyclodeaminase/mu-crystallin family protein
252214_at	1.90797	1.91365e-08	AT3G50260	ATERF#011/CEJ1 (COOPERATIVELY REGULATED BY ETHYLENE AND JASMONATE 1); DNA binding / transcription factor
266231_at	1.90728	6.73609e-09	AT2G02220	ATPSKR1/PSKR1 (PHYTOSULFOKIN RECEPTOR 1); ATP binding / peptide receptor/ protein serine/threonine kinase
260005_at	1.90601	1.62641e-08	AT1G67920	similar to unknown protein [Arabidopsis thaliana] (TAIR:AT1G24600.1)
267546_at	1.9046	5.60987e-09	AT2G32680	disease resistance family protein
246098_at	1.90205	1.76779e-07	AT5G20400	oxidoreductase, 2OG-Fe(II) oxygenase family protein
262119_s_at	1.90089	3.62039e-09	AT1G02930;AT1G02920	[AT1G02930, ATGSTF6 (EARLY RESPONSIVE TO DEHYDRATION 11); glutathione transferase];[AT1G02920, ATGSTF7 (GLUTATHIONE S-TRANSFERASE 11); glutathione transferase]
252977_at	1.89985	3.06787e-09	AT4G38560	similar to pEARLI4 [Arabidopsis thaliana] (TAIR:AT2G20960.1); contains InterPro domain Phospholipase-like, arabidopsis (InterPro:IPR007942)
252383_at	1.89846	1.20409e-09	AT3G47780	ATATH6 (ABC2 homolog 6); ATPase, coupled to transmembrane movement of substances
250829_at	1.8959	8.52752e-09	AT5G04720	ADR1-L2 (ADR1-LIKE 2); ATP binding / nucleoside-triphosphatase/ nucleotide binding / protein binding
262542_at	1.89498	3.56386e-08	AT1G34180	ANAC016 (Arabidopsis NAC domain containing protein 16); transcription factor
253401_at	1.88893	5.75615e-10	AT4G32870	similar to unknown protein [Arabidopsis thaliana] (TAIR:AT2G25770.2); similar to unknown protein [Arabidopsis thaliana] (TAIR:AT2G25770.1); similar to unknown [Populus trichocarpa x Populus deltoides] (GB:ABK96434.1); contains domain SSF55961 (SSF55961)
252334_at	1.88582	1.80922e-08	AT3G48850	mitochondrial phosphate transporter, putative
254784_at	1.88415	6.477e-10	AT4G12720	AtNUDT7 (ARABIDOPSIS THALIANA NUDIX HYDROLASE HOMOLOG 7); hydrolase/ nucleoside-diphosphatase
258791_at	1.87971	1.01788e-09	AT3G04720	PR4 (PATHOGENESIS-RELATED 4)
261394_at	1.87347	4.15172e-09	AT1G79680	wall-associated kinase, putative
266596_at	1.87219	3.14221e-09	AT2G46150	similar to unknown protein [Arabidopsis thaliana] (TAIR:AT3G54200.1); similar to plant cell wall protein SlTFR88 [Lycopersicon esculentum] (GB:ABF39005.1); contains InterPro domain Harpin-induced 1 (InterPro:IPR010847)
247448_at	1.87143	5.64393e-08	AT5G62770	similar to unknown protein [Arabidopsis thaliana] (TAIR:AT3G27880.1); similar to hypothetical protein [Vitis vinifera] (GB:CAN65788.1); contains InterPro domain Protein of unknown function DUF1645 (InterPro:IPR012442)
260754_at	1.87004	1.3176e-08	AT1G49000	similar to unknown protein [Arabidopsis thaliana] (TAIR:AT3G18560.1); similar to hypothetical protein [Vitis vinifera] (GB:CAN78728.1); similar to unnamed protein product [Vitis vinifera] (GB:CAO68009.1)
265837_at	1.86835	2.58165e-09	AT2G14560	similar to unknown protein [Arabidopsis thaliana] (TAIR:AT1G33840.1); similar to unnamed protein product [Vitis vinifera] (GB:CAO48825.1); contains InterPro domain Protein of unknown function DUF567 (InterPro:IPR007612)
253268_s_at	1.86726	4.01374e-08	AT4G34131;AT4G34135	[AT4G34131, UGT73B3 (UDP-GLUCOSYL TRANSFERASE 73B3); UDP-glycosyltransferase/ abscisic acid glucosyltransferase/ transferase, transferring hexosyl groups];[AT4G34135, UGT73B2; UDP-glucosyltransferase/ UDP-glycosyltransferase/ flavonol 3-O-glucosyltransferase]
251176_at	1.86283	2.06004e-09	AT3G63380	calcium-transporting ATPase, plasma membrane-type, putative / Ca(2+)-ATPase, putative (ACA12)
259410_at	1.86246	1.1332e-08	AT1G13340	similar to unknown protein [Arabidopsis thaliana] (TAIR:AT1G34220.2); similar to unknown [Carica papaya] (GB:ABS01355.1); contains InterPro domain Protein of unknown function DUF292, eukaryotic (InterPro:IPR005061)
259992_at	1.85817	1.90037e-08	AT1G67970	AT-HSFA8 (Arabidopsis thaliana heat shock transcription factor A8); DNA binding / transcription factor
261339_at	1.85777	2.48891e-07	AT1G35710	leucine-rich repeat transmembrane protein kinase, putative
263183_at	1.85658	3.78205e-09	AT1G05570	CALS1 (CALLOSE SYNTHASE 1); transferase, transferring glycosyl groups
263443_at	1.85639	5.07759e-07	AT2G28630	beta-ketoacyl-CoA synthase family protein
264757_at	1.85628	3.23056e-08	AT1G61360	S-locus lectin protein kinase family protein
249096_at	1.85145	6.25525e-08	AT5G43910	pfkB-type carbohydrate kinase family protein
251790_at	1.84949	7.07879e-09	AT3G55470	C2 domain-containing protein
260243_at	1.84042	8.84714e-09	AT1G63720	similar to hydroxyproline-rich glycoprotein family protein [Arabidopsis thaliana] (TAIR:AT5G52430.1); similar to unknown [Thellungiella halophila] (GB:ABJ98061.1)
261526_at	1.83979	1.30574e-09	AT1G14370	APK2A (PROTEIN KINASE 2A); kinase
262607_at	1.83924	3.05952e-09	AT1G13990	similar to unnamed protein product [Vitis vinifera] (GB:CAO68469.1)
259213_at	1.83879	4.65643e-09	AT3G09010	protein kinase family protein
249550_at	1.83603	1.5669e-09	AT5G38210	serine/threonine protein kinase family protein
249052_at	1.83398	7.77718e-09	AT5G44420	PDF1.2 (Low-molecular-weight cysteine-rich 77)
261216_at	1.82689	2.60179e-06	AT1G33030	O-methyltransferase family 2 protein
267300_at	1.81631	1.77005e-08	AT2G30140	UDP-glucoronosyl/UDP-glucosyl transferase family protein
245076_at	1.81628	1.85e-08	AT2G23170	GH3.3; indole-3-acetic acid amido synthetase
258436_at	1.81367	1.72221e-09	AT3G16720	ATL2 (Arabidopsis T?xicos en Levadura 2); protein binding / zinc ion binding
247570_at	1.81109	1.92096e-08	AT5G61250	ATGUS1 (ARABIDOPSIS THALIANA GLUCURONIDASE 1); beta-glucuronidase
247925_at	1.81063	5.00666e-09	AT5G57560	TCH4 (TOUCH 4); hydrolase, acting on glycosyl bonds / xyloglucan:xyloglucosyl transferase
256877_at	1.80375	7.66341e-09	AT3G26470	similar to ADR1-L1 (ADR1-LIKE 1), ATP binding / protein binding [Arabidopsis thaliana] (TAIR:AT4G33300.2); similar to ADR1-L1 (ADR1-LIKE 1), ATP binding / protein binding [Arabidopsis thaliana] (TAIR:AT4G33300.1); similar to unnamed protein product [Vitis vinifera] (GB:CAO61278.1); contains InterPro domain Disease resistance, plant (InterPro:IPR014011)
255430_at	1.8031	1.31896e-09	AT4G03320	TIC20-IV (TRANSLOCON AT THE INNER ENVELOPE MEMBRANE OF CHLOROPLASTS 20-IV); P-P-bond-hydrolysis-driven protein transmembrane transporter
245662_at	1.80201	2.58679e-07	AT1G28190	similar to unknown protein [Arabidopsis thaliana] (TAIR:AT5G12340.1); similar to unknown [Picea sitchensis] (GB:ABK21062.1)
259979_at	1.79564	1.45825e-09	AT1G76600	similar to unknown protein [Arabidopsis thaliana] (TAIR:AT1G21010.1); similar to hypothetical protein [Vitis vinifera] (GB:CAN67638.1)
259852_at	1.79393	1.24533e-08	AT1G72280	AERO1 (ARABIDOPSIS ENDOPLASMIC RETICULUM OXIDOREDUCTINS 1); FAD binding / electron carrier/ oxidoreductase, acting on sulfur group of donors, disulfide as acceptor / protein binding
258158_at	1.79302	4.31595e-09	AT3G17790	ATACP5 (acid phosphatase 5); acid phosphatase/ protein serine/threonine phosphatase
259911_at	1.79195	1.24225e-09	AT1G72680	cinnamyl-alcohol dehydrogenase, putative
256596_at	1.78942	6.32632e-09	AT3G28540	AAA-type ATPase family protein
245755_at	1.78634	3.14526e-08	AT1G35210	similar to unknown protein [Arabidopsis thaliana] (TAIR:AT1G22470.1); similar to hypothetical protein [Vitis vinifera] (GB:CAN82663.1)
253754_at	1.78555	3.55185e-07	AT4G29020	glycine-rich protein
261027_at	1.78476	2.76876e-09	AT1G01340	ATCNGC10 (CYCLIC NUCLEOTIDE GATED CHANNEL 10); calmodulin binding / cyclic nucleotide binding / ion channel
267565_at	1.78248	7.39087e-08	AT2G30750	CYP71A12 (CYTOCHROME P450, FAMILY 71, SUBFAMILY A, POLYPEPTIDE 12); oxygen binding
248332_at	1.78216	3.58455e-09	AT5G52640	HSP81-1 (HEAT SHOCK PROTEIN 81-1); ATP binding / unfolded protein binding
256308_s_at	1.78082	8.00052e-07	AT1G30420;AT1G30410	[AT1G30420, ATMRP12 (Arabidopsis thaliana multidrug resistance-associated protein 12)];[AT1G30410, ATMRP13 (Arabidopsis thaliana multidrug resistance-associated protein 13)]
252373_at	1.78044	2.42108e-08	AT3G48090	EDS1 (ENHANCED DISEASE SUSCEPTIBILITY 1); signal transducer/ triacylglycerol lipase
256300_at	1.78029	1.13338e-09	AT1G69490	NAP (NAC-LIKE, ACTIVATED BY AP3/PI); transcription factor
258894_at	1.77427	3.73502e-07	AT3G05650	disease resistance family protein
246293_at	1.77199	2.28481e-09	AT3G56710	SIB1 (SIGMA FACTOR BINDING PROTEIN 1); binding
245051_at	1.77195	4.17318e-09	AT2G23320	WRKY15 (WRKY DNA-binding protein 15); transcription factor
252213_at	1.77075	2.57186e-08	AT3G50210	2-oxoacid-dependent oxidase, putative
256425_at	1.76662	2.69711e-09	AT1G33560	ADR1 (ACTIVATED DISEASE RESISTANCE 1)
248698_at	1.76519	4.20255e-09	AT5G48380	leucine-rich repeat family protein / protein kinase family protein
262408_at	1.75956	1.15128e-08	AT1G34750	protein phosphatase 2C, putative / PP2C, putative
258786_at	1.7586	2.13099e-09	AT3G11820	SYP121 (syntaxin 121); SNAP receptor
254707_at	1.75544	1.94497e-09	AT4G18010	IP5PII (INOSITOL POLYPHOSPHATE 5-PHOSPHATASE II); inositol-polyphosphate 5-phosphatase
265075_at	1.75366	1.77886e-09	AT1G55450	embryo-abundant protein-related
257377_at	1.75194	3.0707e-09	AT2G28890	PLL4 (POLTERGEIST LIKE 4); protein serine/threonine phosphatase
254253_at	1.75096	8.64215e-08	AT4G23320	protein kinase family protein
264107_s_at	1.74956	1.05575e-07	AT2G13790;AT2G13800	[AT2G13790, ATSERK4 (SOMATIC EMBRYOGENESIS RECEPTOR-LIKE KINASE 4); protein binding / protein kinase/ transmembrane receptor protein serine/threonine kinase];[AT2G13800, ATSERK5 (SOMATIC EMBRYOGENESIS RECEPTOR LIKE KINASE 5); ATP binding / protein kinase/ transmembrane receptor protein serine/threonine kinase]
261161_at	1.74954	5.81222e-09	AT1G34420	leucine-rich repeat family protein / protein kinase family protein
247493_at	1.74868	2.14415e-08	AT5G61900	BON1 (BONZAI1); calcium-dependent phospholipid binding
256787_at	1.74743	4.67159e-09	AT3G13790	ATBFRUCT1/ATCWINV1 (ARABIDOPSIS THALIANA CELL WALL INVERTASE 1); beta-fructofuranosidase/ hydrolase, hydrolyzing O-glycosyl compounds
249777_at	1.74729	1.50508e-09	AT5G24210	lipase class 3 family protein
245250_at	1.74083	1.73847e-08	AT4G17490	ATERF6 (ETHYLENE RESPONSIVE ELEMENT BINDING FACTOR 6); DNA binding / transcription factor
262832_s_at	1.739	3.03892e-09	AT1G14870;AT1G14880	[AT1G14870, Identical to Uncharacterized protein At1g14870 [Arabidopsis Thaliana] (GB:Q9LQU4); similar to unknown protein [Arabidopsis thaliana] (TAIR:AT5G35525.1); similar to unnamed protein product [Vitis vinifera] (GB:CAO42338.1); contains InterPro domain Aspartic acid and asparagine hydroxylation site (InterPro:IPR000152); contains InterPro domain Protein of unknown function Cys-rich (InterPr…
257805_at	1.73701	7.89617e-09	AT3G18830	ATPLT5 (POLYOL TRANSPORTER 5); D-ribose transmembrane transporter/ D-xylose transmembrane transporter/ carbohydrate transmembrane transporter/ galactose transmembrane transporter/ glucose transmembrane transporter/ glycerol transmembrane transporter/ hydr
247740_at	1.73698	4.54627e-07	AT5G58940	CRCK1 (CALMODULIN-BINDING RECEPTOR-LIKE CYTOPLASMIC KINASE 1); kinase
260146_at	1.73504	7.87522e-08	AT1G52770	phototropic-responsive NPH3 family protein
261718_at	1.73439	6.3479e-08	AT1G18390	protein kinase family protein
263584_at	1.73256	1.80054e-09	AT2G17040	ANAC036 (Arabidopsis NAC domain containing protein 36); transcription factor
248321_at	1.732	2.07334e-08	AT5G52740	heavy-metal-associated domain-containing protein
248889_at	1.72657	1.73495e-09	AT5G46230	similar to unknown protein [Arabidopsis thaliana] (TAIR:AT1G09310.1); similar to unnamed protein product [Vitis vinifera] (GB:CAO14438.1); contains InterPro domain Protein of unknown function DUF538 (InterPro:IPR007493)
252474_at	1.7253	3.83336e-08	AT3G46620	zinc finger (C3HC4-type RING finger) family protein
266101_at	1.72374	3.14398e-09	AT2G37940	similar to phosphatidic acid phosphatase-related / PAP2-related [Arabidopsis thaliana] (TAIR:AT3G54020.1); similar to unnamed protein product [Vitis vinifera] (GB:CAO15746.1); contains domain PTHR21290:SF1 (PTHR21290:SF1); contains domain PTHR21290 (PTHR21290)
260728_at	1.72264	3.00661e-08	AT1G48210	serine/threonine protein kinase, putative
254926_at	1.72174	5.39525e-07	AT4G11280	ACS6 (1-AMINOCYCLOPROPANE-1-CARBOXYLIC ACID (ACC) SYNTHASE 6)
251643_at	1.71378	1.30995e-09	AT3G57550	AGK2 (GUANYLATE KINASE-ENCODING GENE 1)
247086_at	1.7111	1.21627e-07	AT5G66320	zinc finger (GATA type) family protein
256755_at	1.71069	1.50332e-08	AT3G25600	calmodulin, putative
260772_at	1.71011	4.95798e-09	AT1G49050	aspartyl protease family protein
250400_at	1.70872	1.26036e-08	AT5G10740	protein phosphatase 2C-related / PP2C-related
249494_at	1.70645	4.687e-08	AT5G39050	transferase family protein
264635_at	1.70181	1.47345e-08	AT1G65500	similar to unknown protein [Arabidopsis thaliana] (TAIR:AT1G65486.1)
252133_at	1.6995	3.90308e-07	AT3G50900	similar to unknown protein [Arabidopsis thaliana] (TAIR:AT5G66490.1); similar to hypothetical protein [Thellungiella halophila] (GB:ABB45855.1)
262237_at	1.6983	5.74995e-09	AT1G48320	thioesterase family protein
255844_at	1.69822	1.78365e-07	AT2G33580	protein kinase family protein / peptidoglycan-binding LysM domain-containing protein
255596_at	1.69803	3.03797e-07	AT4G01720	WRKY47 (WRKY DNA-binding protein 47); transcription factor
252076_at	1.6974	2.25772e-09	AT3G51660	macrophage migration inhibitory factor family protein / MIF family protein
259937_s_at	1.6972	1.22341e-06	AT3G13080;AT1G71330	[AT3G13080, ATMRP3 (Arabidopsis thaliana multidrug resistance-associated protein 3)];[AT1G71330, ATNAP5 (Arabidopsis thaliana non-intrinsic ABC protein 5)]
246532_at	1.69605	8.29482e-09	AT5G15870	glycosyl hydrolase family 81 protein
251200_at	1.69426	8.25143e-09	AT3G63010	ATGID1B/GID1B (GA INSENSITIVE DWARF1B); hydrolase
253992_at	1.69321	2.54505e-07	AT4G26060	similar to unknown protein [Arabidopsis thaliana] (TAIR:AT5G57060.1); similar to unnamed protein product [Vitis vinifera] (GB:CAO65021.1); contains domain PTHR10052 (PTHR10052); contains domain PTHR10052:SF2 (PTHR10052:SF2)
266150_s_at	1.69173	1.07637e-07	AT2G12290;AT4G19700	[AT2G12290, similar to protein binding / zinc ion binding [Arabidopsis thaliana] (TAIR:AT4G19700.1); similar to unknown [Populus trichocarpa] (GB:ABK94891.1)];[AT4G19700, protein binding / zinc ion binding]
267624_at	1.69147	1.29446e-08	AT2G39660	BIK1 (BOTRYTIS-INDUCED KINASE1); kinase
253702_at	1.69138	2.45035e-08	AT4G29900	ACA10 (autoinhibited Ca2+ -ATPase 10); calcium-transporting ATPase/ calmodulin binding
252587_at	1.69091	6.98544e-09	AT3G45620	transducin family protein / WD-40 repeat family protein
261449_at	1.68977	4.38346e-09	AT1G21120	O-methyltransferase, putative
259534_at	1.67446	4.22167e-08	AT1G12290	disease resistance protein (CC-NBS-LRR class), putative
260401_at	1.67375	5.04884e-09	AT1G69840	band 7 family protein
259598_at	1.67288	1.9567e-09	AT1G27980	pyridoxal-dependent decarboxylase family protein
263800_at	1.6725	2.15261e-09	AT2G24600	ankyrin repeat family protein
249754_at	1.67248	2.66696e-09	AT5G24530	oxidoreductase, 2OG-Fe(II) oxygenase family protein
251705_at	1.67225	1.82947e-09	AT3G56400	WRKY70 (WRKY DNA-binding protein 70); transcription factor
245193_at	1.6716	2.22414e-08	AT1G67810	Fe-S metabolism associated domain-containing protein
245136_at	1.67113	8.36791e-09	AT2G45210	auxin-responsive protein-related
248833_at	1.66974	1.78877e-08	AT5G47120	ATBI-1 (ARABIDOPSIS BAX INHIBITOR 1)
252450_s_at	1.66963	1.54691e-08	AT3G47090;AT3G47580	[AT3G47090, leucine-rich repeat transmembrane protein kinase, putative];[AT3G47580, leucine-rich repeat transmembrane protein kinase, putative]
264362_at	1.66734	1.02629e-07	AT1G03290	similar to unknown protein [Arabidopsis thaliana] (TAIR:AT4G02880.1); similar to unnamed protein product [Vitis vinifera] (GB:CAO22500.1); contains InterPro domain UBA-like (InterPro:IPR009060)
248448_at	1.66734	8.67512e-07	AT5G51190	AP2 domain-containing transcription factor, putative
254291_at	1.6632	7.537e-09	AT4G23010	ATUTR2/UTR2 (UDP-GALACTOSE TRANSPORTER 2)
255319_at	1.6611	8.21288e-06	AT4G04220	disease resistance family protein
256526_at	1.65897	2.48616e-06	AT1G66090	disease resistance protein (TIR-NBS class), putative
266371_at	1.65865	6.00949e-09	AT2G41410	calmodulin, putative
267381_at	1.65453	6.32269e-09	AT2G26190	calmodulin-binding family protein
264663_at	1.64513	2.0633e-09	AT1G09970	leucine-rich repeat transmembrane protein kinase, putative
251633_at	1.64459	9.90984e-06	AT3G57460	catalytic/ metal ion binding / metalloendopeptidase/ zinc ion binding
260899_at	1.64405	4.00708e-09	AT1G21370	similar to unnamed protein product [Vitis vinifera] (GB:CAO60871.1)
252976_s_at	1.64105	1.1223e-07	AT4G38550	similar to unknown protein [Arabidopsis thaliana] (TAIR:AT2G20950.1); contains InterPro domain Phospholipase-like, arabidopsis (InterPro:IPR007942)
254723_at	1.64068	1.58445e-08	AT4G13510	AMT1;1 (AMMONIUM TRANSPORT 1); ammonium transmembrane transporter
259489_at	1.64064	2.40686e-08	AT1G15790	similar to protein binding / transcription cofactor [Arabidopsis thaliana] (TAIR:AT1G15780.1); similar to Os08g0564800 [Oryza sativa (japonica cultivar-group)] (GB:NP_001062533.1); similar to hypothetical protein OsJ_027171 [Oryza sativa (japonica cultivar-group)] (GB:EAZ43688.1); similar to CTV.22 [Poncirus trifoliata] (GB:AAN62354.1)
245866_s_at	1.64006	3.34523e-07	AT1G57990;AT1G57980	[AT1G57990, ATPUP18 (Arabidopsis thaliana purine permease 18); purine transmembrane transporter];[AT1G57980, purine permease-related]
252679_at	1.63499	1.60915e-06	AT3G44260	CCR4-NOT transcription complex protein, putative
262275_at	1.63419	2.07903e-06	AT1G68710	haloacid dehalogenase-like hydrolase family protein
267500_s_at	1.6322	9.72142e-07	AT2G45510;AT2G44890	[AT2G45510, CYP704A2 (cytochrome P450, family 704, subfamily A, polypeptide 2); oxygen binding];[AT2G44890, CYP704A1 (cytochrome P450, family 704, subfamily A, polypeptide 1); oxygen binding]
257382_at	1.6318	3.00805e-09	AT2G40750	WRKY54 (WRKY DNA-binding protein 54); transcription factor
246018_at	1.63091	2.58311e-08	AT5G10695	similar to unknown protein [Arabidopsis thaliana] (TAIR:AT5G57123.1); similar to unknown [Picea sitchensis] (GB:ABK22689.1)
263478_at	1.62793	1.44938e-08	AT2G31880	leucine-rich repeat transmembrane protein kinase, putative
250818_at	1.6278	3.55415e-09	AT5G04930	ALA1 (AMINOPHOSPHOLIPID ATPASE1); ATPase, coupled to transmembrane movement of ions, phosphorylative mechanism
261485_at	1.62726	6.19559e-09	AT1G14360	ATUTR3/UTR3 (UDP-GALACTOSE TRANSPORTER 3); pyrimidine nucleotide sugar transmembrane transporter
246993_at	1.62528	3.32711e-09	AT5G67450	AZF1 (ARABIDOPSIS ZINC-FINGER PROTEIN 1); nucleic acid binding / transcription factor/ zinc ion binding
253993_at	1.62474	2.5382e-09	AT4G26070	MEK1 (mitogen-activated protein kinase kinase 1); MAP kinase kinase/ kinase
262910_at	1.62231	3.04497e-08	AT1G59710	similar to unknown protein [Arabidopsis thaliana] (TAIR:AT1G27100.1); similar to unknown [Populus trichocarpa] (GB:ABK94560.1); contains InterPro domain Protein of unknown function DUF569 (InterPro:IPR007679); contains InterPro domain Actin-crosslinking proteins (InterPro:IPR008999)
266342_at	1.61771	2.67375e-09	AT2G01540	C2 domain-containing protein
249221_at	1.61548	3.82635e-08	AT5G42440	protein kinase family protein
260239_at	1.61148	7.19377e-08	AT1G74360	leucine-rich repeat transmembrane protein kinase, putative
260706_at	1.61143	2.1698e-07	AT1G32350	AOX1D (ALTERNATIVE OXIDASE 1D); alternative oxidase
261167_at	1.60619	5.78079e-08	AT1G04980	ATPDIL2-2 (PDI-LIKE 2-2); thiol-disulfide exchange intermediate
251248_at	1.60609	3.46341e-06	AT3G62150	PGP21 (P-GLYCOPROTEIN 21); ATPase, coupled to transmembrane movement of substances
257432_at	1.60499	3.50473e-08	AT2G21850	protein binding / zinc ion binding
267165_at	1.60484	3.70526e-09	AT2G37710	RLK (RECEPTOR LECTIN KINASE); kinase
258650_at	1.60469	9.07958e-09	AT3G09830	protein kinase, putative
260345_at	1.60383	4.79335e-08	AT1G69270	RPK1 (RECEPTOR-LIKE PROTEIN KINASE 1); kinase
264951_at	1.60082	1.71554e-08	AT1G76970	VHS domain-containing protein / GAT domain-containing protein
262529_at	1.60078	2.22079e-07	AT1G17250	leucine-rich repeat family protein
254242_at	1.6001	3.46801e-06	AT4G23200	protein kinase family protein
252448_at	1.59862	4.83458e-07	AT3G47050	glycosyl hydrolase family 3 protein
264506_at	1.59853	3.08306e-08	AT1G09560	GLP5 (GERMIN-LIKE PROTEIN 5); manganese ion binding / metal ion binding / nutrient reservoir
247604_at	1.59649	6.81954e-09	AT5G60950	COBL5 (COBRA-LIKE PROTEIN 5 PRECURSOR)
254416_at	1.59567	6.62324e-09	AT4G21380	ARK3 (Arabidopsis Receptor Kinase 3); kinase
267412_at	1.59317	7.02723e-07	AT2G34940	vacuolar sorting receptor, putative
257185_at	1.59104	5.94761e-08	AT3G13100	ATMRP7 (Arabidopsis thaliana multidrug resistance-associated protein 7)
251107_at	1.5875	8.7534e-09	AT5G01610	Identical to Uncharacterized protein At5g01610 [Arabidopsis Thaliana] (GB:Q9M015;GB:Q0WT00;GB:Q84VV4); similar to unknown protein [Arabidopsis thaliana] (TAIR:AT3G08890.1); similar to unknown protein [Arabidopsis thaliana] (TAIR:AT3G08890.2); similar to hypothetical protein [Vitis vinifera] (GB:CAN63135.1); contains InterPro domain Protein of unknown function DUF538 (InterPro:IPR007493)
258809_at	1.58742	3.50098e-09	AT3G04070	ANAC047 (Arabidopsis NAC domain containing protein 47); transcription factor
260735_at	1.58232	5.62339e-08	AT1G17610	disease resistance protein-related
253063_at	1.57883	2.24122e-07	AT4G37640	ACA2 (CALCIUM ATPASE 2); calmodulin binding
254262_at	1.57798	3.24426e-09	AT4G23470	hydroxyproline-rich glycoprotein family protein
250775_at	1.57752	4.75277e-08	AT5G05460	hydrolase, acting on glycosyl bonds
245266_at	1.57728	3.6158e-09	AT4G17070	peptidyl-prolyl cis-trans isomerase
257612_at	1.57452	8.4732e-09	AT3G26600	armadillo/beta-catenin repeat family protein
247554_at	1.57431	2.4011e-08	AT5G61010	ATEXO70E2 (EXOCYST SUBUNIT EXO70 FAMILY PROTEIN E2); protein binding
248821_at	1.57187	1.68607e-08	AT5G47070	protein kinase, putative
253099_s_at	1.5706	3.24296e-09	AT4G37530;AT4G37520	[AT4G37530, peroxidase, putative];[AT4G37520, peroxidase 50 (PER50) (P50) (PRXR2)]
262085_at	1.56983	6.98061e-07	AT1G56060	similar to unknown protein [Arabidopsis thaliana] (TAIR:AT2G32190.1); similar to unnamed protein product [Vitis vinifera] (GB:CAO68639.1); contains domain PD188784 (PD188784)
266464_at	1.56864	1.23657e-06	AT2G47800	ATMRP4 (Arabidopsis thaliana multidrug resistance-associated protein 4)
261032_at	1.56862	3.18208e-06	AT1G17430	hydrolase, alpha/beta fold family protein
249988_at	1.56109	6.88615e-09	AT5G18310	similar to unknown protein [Arabidopsis thaliana] (TAIR:AT5G48500.1); similar to unnamed protein product [Vitis vinifera] (GB:CAO38794.1)
252515_at	1.56105	3.0779e-08	AT3G46230	ATHSP17.4 (Arabidopsis thaliana heat shock protein 17.4)
246327_at	1.55941	2.15284e-08	AT1G16670	protein kinase family protein
265893_at	1.55729	9.58913e-08	AT2G15040	pseudogene, disease resistance protein-related, low similarity to disease resistance protein Cf-2.1 (Lycopersicon pimpinellifolium) GI:1184075; contains Pfam profile PF00560: Leucine Rich Repeat; blastp match of 38% identity and 4.4e-96 P-value to GP|1184075|gb|AAC15779.1||U42444 Cf-2.1 {Lycopersicon pimpinellifolium}
262324_at	1.55442	6.95238e-09	AT1G64170	ATCHX16 (CATION/H+ EXCHANGER 16); monovalent cation:proton antiporter
248970_at	1.55277	4.72273e-09	AT5G45380	sodium:solute symporter family protein
259065_at	1.54923	4.58015e-07	AT3G07520	ATGLR1.4 (Arabidopsis thaliana glutamate receptor 1.4)
266782_at	1.54765	1.91764e-06	AT2G29120	ATGLR2.7 (Arabidopsis thaliana glutamate receptor 2.7)
260211_at	1.54557	5.37711e-07	AT1G74440	similar to unknown protein [Arabidopsis thaliana] (TAIR:AT1G18720.1); similar to unknown [Populus trichocarpa] (GB:ABK94463.1); similar to hypothetical protein [Vitis vinifera] (GB:CAN69808.1); contains InterPro domain Protein of unknown function DUF962 (InterPro:IPR009305)
257216_at	1.5448	8.36547e-09	AT3G14990	4-methyl-5(b-hydroxyethyl)-thiazole monophosphate biosynthesis protein, putative
245197_at	1.54225	2.52529e-08	AT1G67800	copine-related
256547_at	1.53955	1.5702e-06	AT3G14840	leucine-rich repeat family protein / protein kinase family protein
259191_at	1.53721	6.45576e-08	AT3G01720	similar to unknown protein [Arabidopsis thaliana] (TAIR:AT5G13500.3); similar to unknown protein [Arabidopsis thaliana] (TAIR:AT5G13500.2); similar to unknown protein [Arabidopsis thaliana] (TAIR:AT5G13500.1); similar to unnamed protein product [Vitis vinifera] (GB:CAO14632.1); similar to predicted protein [Physcomitrella patens subsp. patens] (GB:EDQ59308.1); similar to predicted protein [Physco…
261240_at	1.53678	3.71432e-08	AT1G32940	ATSBT3.5; subtilase
248060_at	1.53667	7.76681e-07	AT5G55560	protein kinase family protein
258682_at	1.5343	2.18572e-07	AT3G08720	ATPK19 (ARABIDOPSIS THALIANA PROTEIN KINASE 19); kinase
251475_at	1.53223	5.70049e-09	AT3G59660	C2 domain-containing protein / GRAM domain-containing protein
264592_at	1.53137	2.44316e-08	AT2G17720	oxidoreductase, 2OG-Fe(II) oxygenase family protein
264923_s_at	1.52998	3.07792e-06	AT1G65970;AT1G60740	[AT1G65970, TPX2 (THIOREDOXIN-DEPENDENT PEROXIDASE 2); antioxidant];[AT1G60740, peroxiredoxin type 2, putative]
251406_at	1.52986	8.46356e-08	AT3G60260	phagocytosis and cell motility protein ELMO1-related
257763_s_at	1.52968	1.0555e-08	AT3G23120;AT3G23110	[AT3G23120, leucine-rich repeat family protein];[AT3G23110, disease resistance family protein]
246749_at	1.52954	1.40187e-06	AT5G27830	similar to hypothetical protein [Vitis vinifera] (GB:CAN74239.1); contains InterPro domain Folate receptor (InterPro:IPR004269)
246600_at	1.52811	1.92626e-08	AT5G14930	SAG101 (SENESCENCE-ASSOCIATED GENE 101); triacylglycerol lipase
266182_at	1.52369	3.95553e-08	AT2G02370	similar to unknown protein [Arabidopsis thaliana] (TAIR:AT1G12450.1); similar to unnamed protein product [Vitis vinifera] (GB:CAO22255.1); contains InterPro domain SNARE associated Golgi protein (InterPro:IPR015414)
255923_at	1.52128	6.77035e-08	AT1G22180	SEC14 cytosolic factor family protein / phosphoglyceride transfer family protein
245976_at	1.51721	2.25387e-07	AT5G13080	WRKY75 (WRKY DNA-BINDING PROTEIN 75); transcription factor
254673_at	1.5149	2.69439e-06	AT4G18430	AtRABA1e (Arabidopsis Rab GTPase homolog A1e); GTP binding
257473_at	1.51361	3.95436e-08	AT1G33840	similar to unknown protein [Arabidopsis thaliana] (TAIR:AT5G01750.2); similar to unnamed protein product [Vitis vinifera] (GB:CAO48825.1); contains InterPro domain Protein of unknown function DUF567 (InterPro:IPR007612)
251096_at	1.51301	1.48777e-07	AT5G01550	lectin protein kinase, putative
246755_at	1.51264	3.32217e-06	AT5G27920	F-box family protein
255967_at	1.51028	1.47556e-07	AT1G22280	protein phosphatase 2C, putative / PP2C, putative
251422_at	1.50796	2.196e-08	AT3G60540	sec61beta family protein
265723_at	1.50777	1.63537e-06	AT2G32140	transmembrane receptor
257700_at	1.50507	6.39392e-09	AT3G12740	LEM3 (ligand-effect modulator 3) family protein / CDC50 family protein
257466_at	1.50313	2.3786e-08	AT1G62840	similar to unknown protein [Arabidopsis thaliana] (TAIR:AT1G12320.1); similar to unnamed protein product [Vitis vinifera] (GB:CAO24498.1); contains InterPro domain Protein of unknown function DUF1442 (InterPro:IPR009902)
258275_at	1.50213	2.00283e-08	AT3G15760	similar to unknown protein [Arabidopsis thaliana] (TAIR:AT1G52565.1); similar to unnamed protein product [Vitis vinifera] (GB:CAO62742.1)
257122_at	1.50038	2.77819e-08	AT3G20250	APUM5 (ARABIDOPSIS PUMILIO 5); RNA binding
256911_at	1.50003	2.31813e-08	AT3G24090	transaminase
264648_at	1.49805	3.31632e-07	AT1G09080	BIP3; ATP binding
258107_at	1.4964	1.02925e-07	AT3G23560	ALF5 (ABERRANT LATERAL ROOT FORMATION 5); antiporter/ transporter
264767_at	1.49554	1.67847e-06	AT1G61380	S-locus protein kinase, putative
248381_at	1.48885	1.01763e-08	AT5G51830	pfkB-type carbohydrate kinase family protein
267483_at	1.48769	6.45713e-08	AT2G02810	ATUTR1/UTR1 (UDP-GALACTOSE TRANSPORTER 1); UDP-galactose transmembrane transporter/ UDP-glucose transmembrane transporter/ pyrimidine nucleotide sugar transmembrane transporter
264355_at	1.48767	8.1885e-08	AT1G03210	phenazine biosynthesis PhzC/PhzF family protein
249237_at	1.48715	3.10531e-08	AT5G42050	similar to unknown protein [Arabidopsis thaliana] (TAIR:AT3G27090.1); similar to unknown [Populus trichocarpa] (GB:ABK95892.1); contains InterPro domain Kelch related (InterPro:IPR013089); contains InterPro domain Development and cell death (InterPro:IPR013989)
248192_at	1.48329	1.67405e-07	AT5G54140	ILL3 (IAA-amino acid hydrolase ILR1-like 3); metallopeptidase
252549_at	1.48311	6.77208e-09	AT3G45860	receptor-like protein kinase, putative
255742_at	1.48167	4.05664e-07	AT1G25560	AP2 domain-containing transcription factor, putative
250776_at	1.48154	2.47159e-08	AT5G05320	monooxygenase, putative (MO3)
257745_at	1.4813	8.81728e-09	AT3G29240	similar to unknown protein [Arabidopsis thaliana] (TAIR:AT1G33780.1); similar to hypothetical protein OsI_032014 [Oryza sativa (indica cultivar-group)] (GB:EAY78055.1); similar to Os10g0330400 [Oryza sativa (japonica cultivar-group)] (GB:NP_001064365.1); contains InterPro domain Protein of unknown function DUF179 (InterPro:IPR003774)
256183_at	1.48095	2.28979e-08	AT1G51660	ATMKK4 (MITOGEN-ACTIVATED PROTEIN KINASE KINASE 4); MAP kinase kinase/ kinase
265276_at	1.47726	2.22609e-08	AT2G28400	similar to unknown protein [Arabidopsis thaliana] (TAIR:AT5G60680.1); similar to unnamed protein product [Vitis vinifera] (GB:CAO21845.1); contains InterPro domain Protein of unknown function DUF584 (InterPro:IPR007608)
246524_at	1.4735	4.35703e-07	AT5G15860	ATPCME (PRENYLCYSTEINE METHYLESTERASE); prenylcysteine methylesterase
253332_at	1.47347	1.01141e-06	AT4G33420	peroxidase, putative
264851_at	1.47303	1.67395e-06	AT2G17290	CPK6 (CALCIUM-DEPENDENT PROTEIN KINASE 6); calmodulin-dependent protein kinase/ kinase
253911_at	1.47106	1.44621e-08	AT4G27300	S-locus protein kinase, putative
259312_at	1.46814	2.22967e-08	AT3G05200	ATL6 (Arabidopsis T?xicos en Levadura 6); protein binding / zinc ion binding
252981_at	1.46665	2.71755e-07	AT4G38260	similar to unknown protein [Arabidopsis thaliana] (TAIR:AT1G20740.1); similar to unnamed protein product [Vitis vinifera] (GB:CAO47527.1); contains InterPro domain Protein of unknown function DUF833 (InterPro:IPR008551)
254197_at	1.45944	4.16773e-08	AT4G24040	ATTRE1/TRE1 (TREHALASE 1); alpha,alpha-trehalase/ trehalase
265868_at	1.45803	7.34196e-09	AT2G01650	PUX2 (PLANT UBX DOMAIN-CONTAINING PROTEIN 2); nucleic acid binding / zinc ion binding
245611_at	1.45732	2.31145e-08	AT4G14390	ankyrin repeat family protein
248298_at	1.45686	3.53933e-08	AT5G53110	similar to zinc finger (C3HC4-type RING finger) family protein [Arabidopsis thaliana] (TAIR:AT2G46495.1); similar to hypothetical protein [Vitis vinifera] (GB:CAN79324.1)
263404_s_at	1.45657	5.11255e-08	AT2G04090;AT2G04100	[AT2G04090, MATE efflux family protein];[AT2G04100, MATE efflux family protein]
252403_at	1.45453	3.41792e-08	AT3G48080	lipase class 3 family protein / disease resistance protein-related
245566_at	1.45399	4.85464e-08	AT4G14610	pseudogene, disease resistance protein (CC-NBS-LRR class), putative, domain signature CC-NBS-LRR exists, suggestive of a disease resistance protein.; blastp match of 45% identity and 2.2e-162 P-value to GP|24461866|gb|AAN62353.1|AF506028_20|AF506028 NBS-LRR type disease resistance protein {Poncirus trifoliata}
247685_at	1.45231	7.43629e-07	AT5G59680	leucine-rich repeat protein kinase, putative
267246_at	1.44669	9.58503e-09	AT2G30250	WRKY25 (WRKY DNA-binding protein 25); transcription factor
263216_s_at	1.44662	1.72913e-06	AT1G30720;AT1G30730	[AT1G30720, FAD-binding domain-containing protein];[AT1G30730, FAD-binding domain-containing protein]
259403_at	1.4465	1.09828e-08	AT1G17745	PGDH (3-PHOSPHOGLYCERATE DEHYDROGENASE); phosphoglycerate dehydrogenase
252437_at	1.44568	5.83283e-08	AT3G47380	invertase/pectin methylesterase inhibitor family protein
245788_at	1.44258	1.48964e-06	AT1G32120	similar to unknown protein [Arabidopsis thaliana] (TAIR:AT4G16050.1); similar to unknown protein [Arabidopsis thaliana] (TAIR:AT1G51538.1); similar to unnamed protein product [Vitis vinifera] (GB:CAO49973.1); similar to hypothetical protein [Vitis vinifera] (GB:CAN68559.1); contains InterPro domain Protein of unknown function DUF716 (InterPro:IPR006904); contains InterPro domain Protein of unknow…
255259_at	1.44234	6.31714e-08	AT4G05020	NDB2 (NAD(P)H DEHYDROGENASE B2); disulfide oxidoreductase
267293_at	1.44094	6.92979e-07	AT2G23810	TET8 (TETRASPANIN8)
249835_s_at	1.44064	3.97819e-08	AT5G23490;AT5G23510	[AT5G23490, similar to unknown protein [Arabidopsis thaliana] (TAIR:AT5G08440.1); similar to unnamed protein product [Vitis vinifera] (GB:CAO67077.1)];[AT5G23510, similar to unknown protein [Arabidopsis thaliana] (TAIR:AT5G23490.1); similar to unnamed protein product [Vitis vinifera] (GB:CAO67077.1)]
262899_at	1.44049	5.72027e-08	AT1G59870	PDR8/PEN3 (PLEIOTROPIC DRUG RESISTANCE8); ATPase, coupled to transmembrane movement of substances / cadmium ion transmembrane transporter
261986_s_at	1.43812	8.08749e-07	AT1G33730;AT1G33720	[AT1G33730, CYP76C5 (cytochrome P450, family 76, subfamily C, polypeptide 5); oxygen binding];[AT1G33720, CYP76C6 (cytochrome P450, family 76, subfamily C, polypeptide 6); oxygen binding]
255941_at	1.43712	1.0104e-07	AT1G20350	ATTIM17-1 (Arabidopsis thaliana translocase inner membrane subunit 17-1); P-P-bond-hydrolysis-driven protein transmembrane transporter
267592_at	1.43691	2.86291e-07	AT2G39710	aspartyl protease family protein
258984_at	1.43566	4.98505e-08	AT3G08970	DNAJ heat shock N-terminal domain-containing protein
266581_at	1.43541	7.05688e-07	AT2G46140	late embryogenesis abundant protein, putative / LEA protein, putative
266746_s_at	1.43245	5.65329e-08	AT2G02930;AT4G02520	[AT2G02930, ATGSTF3 (GLUTATHIONE S-TRANSFERASE 16); glutathione transferase];[AT4G02520, ATGSTF2 (Arabidopsis thaliana Glutathione S-transferase (class phi) 2); glutathione transferase]
261692_at	1.4317	3.32698e-08	AT1G08450	CRT3 (CALRETICULIN 3); calcium ion binding
255148_at	1.43046	3.9062e-08	AT4G08470	MAPKKK10 (Mitogen-activated protein kinase kinase kinase 10); kinase
249806_at	1.43003	3.78383e-07	AT5G23850	similar to unknown protein [Arabidopsis thaliana] (TAIR:AT3G48980.1); similar to unnamed protein product [Vitis vinifera] (GB:CAO17250.1); contains InterPro domain Protein of unknown function DUF821, CAP10-like (InterPro:IPR008539); contains InterPro domain Lipopolysaccharide-modifying protein (InterPro:IPR006598)
254409_at	1.43001	1.80182e-08	AT4G21400	protein kinase family protein
265028_at	1.42977	1.72614e-07	AT1G24530	transducin family protein / WD-40 repeat family protein
261973_at	1.42825	3.50671e-06	AT1G64610	WD-40 repeat family protein
256256_at	1.42805	7.25716e-08	AT3G11230	yippee family protein
258752_at	1.4276	2.2419e-07	AT3G09520	ATEXO70H4 (exocyst subunit EXO70 family protein H4); protein binding
252421_at	1.42731	2.08309e-07	AT3G47540	chitinase, putative
262455_at	1.42647	8.68764e-08	AT1G11310	MLO2 (MILDEW RESISTANCE LOCUS O 2); calmodulin binding
250054_at	1.42233	9.71481e-08	AT5G17860	CAX7 (CALCIUM EXCHANGER 7); calcium:sodium antiporter/ cation:cation antiporter
252387_at	1.42164	1.05699e-05	AT3G47800	aldose 1-epimerase family protein
247602_at	1.41811	9.27835e-07	AT5G60900	RLK1 (RECEPTOR-LIKE PROTEIN KINASE 1); carbohydrate binding / kinase
254211_at	1.41422	2.31024e-07	AT4G23570	SGT1A (Suppressor of G2 (Two) 1A); protein binding
258207_at	1.41326	3.50933e-08	AT3G14050	RSH2 (RELA-SPOT HOMOLOG); catalytic
254266_at	1.4124	1.48715e-07	AT4G23130	CRK5 (CYSTEINE-RICH RLK5); kinase
245034_at	1.41158	8.77364e-08	AT2G26390	serpin, putative / serine protease inhibitor, putative
264148_at	1.40958	1.18051e-07	AT1G02220	ANAC003 (Arabidopsis NAC domain containing protein 3); transcription factor
264901_at	1.40862	2.45106e-06	AT1G23090	AST91 (SULFATE TRANSPORTER 91); sulfate transmembrane transporter
266156_at	1.40639	5.49526e-06	AT2G28110	FRA8 (FRAGILE FIBER8); transferase
247594_at	1.40395	2.37042e-07	AT5G60800	heavy-metal-associated domain-containing protein
255590_at	1.40308	3.74775e-08	AT4G01610	cathepsin B-like cysteine protease, putative
248410_at	1.40297	3.04754e-08	AT5G51570	band 7 family protein
264832_at	1.40193	8.18086e-07	AT1G03660	similar to ankyrin repeat family protein [Arabidopsis thaliana] (TAIR:AT1G03670.1); similar to unnamed protein product [Vitis vinifera] (GB:CAO23951.1); contains domain ANK REPEAT-CONTAINING (PTHR18958:SF80); contains domain ANKYRIN REPEAT-CONTAINING (PTHR18958)
248981_at	1.40047	5.56436e-08	AT5G45110	NPR3 (NPR1-LIKE PROTEIN 3); protein binding
262703_at	1.3993	2.52998e-07	AT1G16510	auxin-responsive family protein
258792_at	1.39905	4.47769e-08	AT3G04640	glycine-rich protein
257624_at	1.39862	1.15347e-06	AT3G26220	CYP71B3 (cytochrome P450, family 71, subfamily B, polypeptide 3); oxygen binding
264774_at	1.3972	7.32943e-07	AT1G22890	unknown protein
249552_s_at	1.39652	2.32747e-07	AT5G38250;AT5G38240	[AT5G38250, serine/threonine protein kinase, putative];[AT5G38240, serine/threonine protein kinase, putative]
249021_at	1.39541	2.74133e-08	AT5G44820	similar to unknown protein [Arabidopsis thaliana] (TAIR:AT4G19970.1); similar to unnamed protein product [Vitis vinifera] (GB:CAO46707.1); contains domain PTHR10483:SF6 (PTHR10483:SF6); contains domain PTHR10483 (PTHR10483)
256664_at	1.39498	3.67766e-07	AT3G12040	DNA-3-methyladenine glycosylase (MAG)
245738_at	1.39306	1.05655e-06	AT1G44130	nucellin protein, putative
258913_at	1.39129	2.10786e-07	AT3G06450	anion exchange family protein
259495_at	1.3898	2.92935e-07	AT1G15890	disease resistance protein (CC-NBS-LRR class), putative
255508_at	1.38822	9.81829e-07	AT4G02220	zinc finger (MYND type) family protein / programmed cell death 2 C-terminal domain-containing protein
250604_at	1.38784	2.85531e-08	AT5G07830	ATGUS2 (ARABIDOPSIS THALIANA GLUCURONIDASE 2); beta-glucuronidase
258563_at	1.3862	7.01222e-08	AT3G05970	LACS6 (LONG-CHAIN ACYL-COA SYNTHETASE 6)
256129_at	1.38617	3.54348e-08	AT1G18210	calcium-binding protein, putative
254948_at	1.38123	5.15261e-08	AT4G11000	ankyrin repeat family protein
249078_at	1.38048	2.3748e-08	AT5G44070	CAD1 (CADMIUM SENSITIVE 1)
259925_at	1.3791	3.57004e-08	AT1G75040	PR5 (PATHOGENESIS-RELATED GENE 5)
253908_at	1.37764	6.62687e-08	AT4G27260	GH3.5/WES1; indole-3-acetic acid amido synthetase
245731_at	1.37602	8.87421e-08	AT1G73500	ATMKK9 (Arabidopsis thaliana MAP kinase kinase 9); kinase
249940_at	1.37199	1.30534e-07	AT5G22380	ANAC090 (Arabidopsis NAC domain containing protein 90); transcription factor
260362_at	1.3715	3.32119e-08	AT1G70530	protein kinase family protein
248787_at	1.37013	1.6358e-06	AT5G47420	similar to unknown protein [Arabidopsis thaliana] (TAIR:AT4G17420.1); similar to hypothetical protein 31.t00054 [Brassica oleracea] (GB:ABD65092.1); contains InterPro domain Protein of unknown function DUF124 (InterPro:IPR002838); contains InterPro domain Tryptophan RNA-binding attenuator protein-like (InterPro:IPR016031)
247440_at	1.36811	2.43928e-07	AT5G62680	proton-dependent oligopeptide transport (POT) family protein
250983_at	1.36647	2.27118e-06	AT5G02780	In2-1 protein, putative
253257_at	1.36445	4.64741e-05	AT4G34390	XLG2 (EXTRA-LARGE GTP-BINDING PROTEIN 2); signal transducer
246909_at	1.3601	3.1171e-06	AT5G25770	similar to unnamed protein product [Vitis vinifera] (GB:CAO44054.1); contains domain PTHR10992 (PTHR10992); contains domain SSF53474 (SSF53474); contains domain G3DSA:3.40.50.1820 (G3DSA:3.40.50.1820)
251640_at	1.35747	2.58675e-08	AT3G57450	similar to unnamed protein product [Vitis vinifera] (GB:CAO40798.1)
247140_at	1.35714	3.85379e-07	AT5G66250	kinectin-related
261481_at	1.35612	2.48522e-08	AT1G14260	zinc finger (C3HC4-type RING finger) family protein
266983_at	1.35593	2.70602e-06	AT2G39400	hydrolase, alpha/beta fold family protein
256426_at	1.35538	5.64e-07	AT1G33420	PHD finger family protein
259561_at	1.35265	3.87704e-07	AT1G21250	WAK1 (CELL WALL-ASSOCIATED KINASE); kinase
266137_at	1.35044	7.83109e-08	AT2G45010	similar to unknown protein [Arabidopsis thaliana] (TAIR:AT5G51400.1); similar to unnamed protein product [Vitis vinifera] (GB:CAO42706.1); contains InterPro domain Protein of unknown function Cys-rich (InterPro:IPR006461)
265713_at	1.34705	7.43603e-08	AT2G03530	UPS2 (UREIDE PERMEASE 2)
251370_at	1.34656	6.34007e-08	AT3G60450	similar to unknown protein [Arabidopsis thaliana] (TAIR:AT3G60440.1); similar to unnamed protein product [Vitis vinifera] (GB:CAO70569.1); contains InterPro domain Phosphoglycerate mutase (InterPro:IPR013078); contains InterPro domain PRIB5 (InterPro:IPR012398)
251954_at	1.34453	5.82478e-08	AT3G53668;AT3G53670	[AT3G53668, CPuORF51 (Conserved peptide upstream open reading frame 51)];[AT3G53670, similar to unknown protein [Arabidopsis thaliana] (TAIR:AT2G37480.1); similar to hypothetical protein [Vitis vinifera] (GB:CAN77855.1)]
246682_at	1.34414	6.78978e-08	AT5G33290	XGD1 (XYLOGALACTURONAN DEFICIENT 1); catalytic
250644_at	1.34399	2.24673e-05	AT5G06750	protein phosphatase 2C family protein / PP2C family protein
258982_at	1.34356	7.97148e-07	AT3G08870	lectin protein kinase, putative
260943_at	1.34277	1.92222e-08	AT1G45145	ATTRX5 (thioredoxin H-type 5); thiol-disulfide exchange intermediate
260974_at	1.34188	6.89054e-05	AT1G53440	leucine-rich repeat family protein / protein kinase family protein
256981_at	1.33615	9.39432e-08	AT3G13380	BRL3 (BRI1-LIKE 3); protein binding / protein kinase
259058_at	1.33541	5.44628e-08	AT3G03470	CYP89A9 (cytochrome P450, family 87, subfamily A, polypeptide 9); oxygen binding
253506_at	1.33459	5.04719e-07	AT4G31980	similar to unknown protein [Arabidopsis thaliana] (TAIR:AT5G11290.1); similar to unnamed protein product [Vitis vinifera] (GB:CAO46056.1); similar to hypothetical protein [Vitis vinifera] (GB:CAN68458.1); contains InterPro domain Protein of unknown function DUF862, eukaryotic (InterPro:IPR008580); contains InterPro domain Protein of unknown function DUF247, plant (InterPro:IPR004158)
260037_at	1.33404	1.0228e-07	AT1G68840	RAV2 (REGULATOR OF THE ATPASE OF THE VACUOLAR MEMBRANE); DNA binding / transcription factor
251612_at	1.33177	9.34279e-07	AT3G57950	similar to unknown protein [Arabidopsis thaliana] (TAIR:AT2G42180.1); similar to hypothetical protein [Vitis vinifera] (GB:CAN83225.1); similar to unnamed protein product [Vitis vinifera] (GB:CAO23380.1)
246422_at	1.32968	1.77264e-07	AT5G17060	ATARFB1B; GTP binding
251182_at	1.32794	3.46539e-08	AT3G62600	DNAJ heat shock family protein
249055_at	1.32761	8.87269e-08	AT5G44460	calcium-binding protein, putative
266181_at	1.32715	9.6475e-08	AT2G02390	ATGSTZ1 (GLUTATHIONE S-TRANSFERASE 18); glutathione transferase
252602_at	1.3237	1.66695e-07	AT3G45040	phosphatidate cytidylyltransferase family protein
253950_at	1.32187	1.0755e-07	AT4G26910	2-oxoacid dehydrogenase family protein
261413_at	1.32086	2.42088e-07	AT1G07630	PLL5 (POL-like 5); protein serine/threonine phosphatase
262711_at	1.31646	2.39858e-06	AT1G16500	similar to unknown protein [Arabidopsis thaliana] (TAIR:AT1G79160.1); similar to unnamed protein product [Vitis vinifera] (GB:CAO47911.1)
253665_at	1.31561	4.70026e-08	AT4G30230	unknown protein
252939_at	1.31499	1.28241e-07	AT4G39230	isoflavone reductase, putative
253044_at	1.31338	3.42449e-05	AT4G37290	similar to unknown protein [Arabidopsis thaliana] (TAIR:AT2G23270.1); similar to hypothetical protein [Vitis vinifera] (GB:CAN62855.1)
257535_at	1.31306	2.13163e-06	AT3G09490	chloroplast lumen common family protein
260110_at	1.31117	1.37784e-07	AT1G63350	disease resistance protein (CC-NBS-LRR class), putative
265993_at	1.30974	9.47824e-06	AT2G24160	pseudogene, leucine rich repeat protein family, contains leucine rich-repeat domains Pfam:PF00560, INTERPRO:IPR001611; contains some similarity to Cf-4 (Lycopersicon hirsutum) gi|2808683|emb|CAA05268; blastp match of 37% identity and 8.4e-98 P-value to GP|2808683|emb|CAA05268.1||AJ002235 Cf-4 {Lycopersicon hirsutum}
263411_at	1.30526	1.17371e-05	AT2G28710	zinc finger (C2H2 type) family protein
264772_at	1.30519	7.88483e-06	AT1G22930	T-complex protein 11
260301_at	1.30354	3.09413e-07	AT1G80290	glycosyltransferase family protein 47
258606_at	1.30232	5.02286e-07	AT3G02840	immediate-early fungal elicitor family protein
247137_at	1.29961	4.40814e-06	AT5G66210	CPK28 (calcium-dependent protein kinase 28); calmodulin-dependent protein kinase
265132_at	1.29953	2.60702e-07	AT1G23830	similar to unknown protein [Arabidopsis thaliana] (TAIR:AT1G23840.1); similar to unnamed protein product [Vitis vinifera] (GB:CAO14801.1)
247571_at	1.29901	4.27256e-07	AT5G61210	SNAP33 (synaptosomal-associated protein 33); SNAP receptor
258201_at	1.2987	2.24462e-06	AT3G13910	similar to unknown protein [Arabidopsis thaliana] (TAIR:AT2G19460.1); similar to unknown [Populus trichocarpa] (GB:ABK95751.1)
253687_at	1.29812	5.47998e-08	AT4G29520	similar to unnamed protein product [Vitis vinifera] (GB:CAO65389.1); contains InterPro domain Saposin B (InterPro:IPR008139)
262671_at	1.29747	6.08136e-07	AT1G76040	CPK29 (calcium-dependent protein kinase 29); calmodulin-dependent protein kinase/ kinase
261650_at	1.29369	9.19996e-07	AT1G27770	ACA1 (autoinhibited Ca2+ -ATPase 1); calcium-transporting ATPase/ calmodulin binding
267490_at	1.29326	4.05242e-08	AT2G19130	S-locus lectin protein kinase family protein
266781_at	1.29286	9.63495e-07	AT2G28940	protein kinase family protein
261711_at	1.2919	9.78752e-08	AT1G32700	zinc-binding family protein
253358_at	1.28936	4.28984e-08	AT4G32940	GAMMA-VPE (Vacuolar processing enzyme gamma); cysteine-type endopeptidase
254063_at	1.28689	7.61915e-07	AT4G25390	protein kinase family protein
253075_at	1.286	1.13991e-06	AT4G36150	disease resistance protein (TIR-NBS-LRR class), putative
248169_at	1.28565	9.20877e-08	AT5G54610	ANK (ANKYRIN); protein binding
264524_at	1.2842	2.74008e-07	AT1G10070	ATBCAT-2; branched-chain-amino-acid transaminase/ catalytic
245528_at	1.28375	2.12955e-07	AT4G15530	PPDK (PYRUVATE ORTHOPHOSPHATE DIKINASE); kinase/ pyruvate, phosphate dikinase
250445_at	1.28338	7.24465e-08	AT5G10760	aspartyl protease family protein
254432_at	1.28126	2.87948e-05	AT4G20830	FAD-binding domain-containing protein
251232_at	1.28096	4.72813e-05	AT3G62780	C2 domain-containing protein
264299_s_at	1.27928	4.36776e-08	AT1G78850;AT1G78860	[AT1G78850, curculin-like (mannose-binding) lectin family protein];[AT1G78860, curculin-like (mannose-binding) lectin family protein]
257844_at	1.27672	4.14983e-07	AT3G28480	oxidoreductase, 2OG-Fe(II) oxygenase family protein
262223_at	1.27507	1.24209e-07	AT1G74680	exostosin family protein
251634_at	1.27437	7.83481e-07	AT3G57480	zinc finger (C2H2 type, AN1-like) family protein
248766_at	1.27353	3.99597e-08	AT5G47580	similar to unknown protein [Arabidopsis thaliana] (TAIR:AT4G17250.1); similar to hypothetical protein [Vitis vinifera] (GB:CAN71257.1); similar to hypothetical protein 40.t00008 [Brassica oleracea] (GB:ABD65133.1); similar to unnamed protein product [Vitis vinifera] (GB:CAO16486.1)
259599_at	1.2727	9.5723e-08	AT1G28110	SCPL45; serine carboxypeptidase
249001_at	1.27229	8.45099e-06	AT5G44990	similar to unknown protein [Arabidopsis thaliana] (TAIR:AT4G19880.1); similar to Intracellular chloride channel [Medicago truncatula] (GB:ABC75353.2); contains InterPro domain Thioredoxin-like fold (InterPro:IPR012336); contains InterPro domain Glutathione S-transferase, C-terminal-like (InterPro:IPR010987); contains InterPro domain Glutathione S-transferase, predicted (InterPro:IPR016639)
253103_at	1.2709	2.09805e-06	AT4G36110	auxin-responsive protein, putative
247444_at	1.27089	3.50022e-08	AT5G62630	HIPL2 (HIPL2 PROTEIN PRECURSOR); catalytic
248083_at	1.26864	1.32292e-06	no_match	no_match
254741_s_at	1.26682	1.14766e-07	AT4G13920;AT4G13900	[AT4G13920, disease resistance family protein / LRR family protein];[AT4G13900, pseudogene, similar to NL0D, contains leucine rich-repeat domains Pfam:PF00560, INTERPRO:IPR001611; similar to Cf-4A protein (Lycopersicon esculentum) gi|3097197|emb|CAA73187; blastp match of 33% identity and 2.9e-93 P-value to GP|4235641|gb|AAD13301.1||AF119040 NL0D {Lycopersicon esculentum}]
254040_at	1.2662	1.30509e-07	AT4G25900	aldose 1-epimerase family protein
254521_at	1.2633	1.07622e-07	AT5G44820	similar to unknown protein [Arabidopsis thaliana] (TAIR:AT4G19970.1); similar to unnamed protein product [Vitis vinifera] (GB:CAO46707.1); contains domain PTHR10483:SF6 (PTHR10483:SF6); contains domain PTHR10483 (PTHR10483)
267461_at	1.26096	9.59026e-07	AT2G33830	dormancy/auxin associated family protein
264458_at	1.26034	5.06375e-07	AT1G10410	similar to CW14 [Arabidopsis thaliana] (TAIR:AT1G59650.1); similar to expressed protein [Oryza sativa (japonica cultivar-group)] (GB:ABF98316.1); contains InterPro domain Protein of unknown function DUF1336 (InterPro:IPR009769)
261456_at	1.25796	2.58875e-07	AT1G21050	similar to unknown protein [Arabidopsis thaliana] (TAIR:AT1G76610.1); similar to hypothetical protein [Vitis vinifera] (GB:CAN67637.1); contains InterPro domain Protein of unknown function DUF617, plant (InterPro:IPR006460)
250435_at	1.25517	3.94855e-08	AT5G10380	zinc finger (C3HC4-type RING finger) family protein
251840_at	1.25507	7.05575e-08	AT3G54960	ATPDIL1-3 (PDI-LIKE 1-3); thiol-disulfide exchange intermediate
260531_at	1.25457	1.86559e-05	AT2G47240	long-chain-fatty-acid--CoA ligase family protein / long-chain acyl-CoA synthetase family protein
247753_at	1.25422	1.28651e-06	AT5G59070	glycosyl transferase family 1 protein
257950_at	1.25394	4.65452e-06	AT3G21780	UGT71B6 (UDP-GLUCOSYL TRANSFERASE 71B6); UDP-glycosyltransferase/ abscisic acid glucosyltransferase/ transferase, transferring glycosyl groups
251625_at	1.25088	3.00935e-07	AT3G57260	BGL2 (PATHOGENESIS-RELATED PROTEIN 2); glucan 1,3-beta-glucosidase/ hydrolase, hydrolyzing O-glycosyl compounds
255677_at	1.25084	1.45515e-06	AT4G00500	lipase class 3 family protein / calmodulin-binding heat-shock protein-related
263583_at	1.2506	3.2336e-07	AT2G17130	IDH2 (ISOCITRATE DEHYDROGENASE SUBUNIT 2); isocitrate dehydrogenase (NAD+)
252527_at	1.25016	1.39107e-06	AT3G46440	UXS5 (UDP-Xyl synthase 5); catalytic
250999_at	1.2497	1.31913e-07	AT5G02630	similar to unknown protein [Arabidopsis thaliana] (TAIR:AT5G18520.1); similar to unknown protein [Arabidopsis thaliana] (TAIR:AT3G09570.1); similar to unnamed protein product [Vitis vinifera] (GB:CAO18079.1); contains InterPro domain Transmembrane receptor, eukaryota; (InterPro:IPR009637)
245840_at	1.24953	5.95527e-06	AT1G58420	similar to unknown protein [Arabidopsis thaliana] (TAIR:AT1G10140.1); contains InterPro domain Uncharacterised conserved protein UCP031279 (InterPro:IPR016972)
264574_at	1.24849	2.86944e-07	AT1G05300	ZIP5 (ZINC TRANSPORTER 5 PRECURSOR); cation transmembrane transporter
259472_at	1.24697	1.90673e-07	AT1G18910	protein binding / zinc ion binding
255953_at	1.24695	4.37919e-08	AT1G22070	TGA3 (TGA1a-related gene 3); DNA binding / calmodulin binding / transcription factor
254249_at	1.2453	2.51796e-07	AT4G23280	protein kinase, putative
258140_at	1.24269	2.76922e-08	AT3G24503	ALDH2C4 (REDUCED EPIDERMAL FLUORESCENCE1); 3-chloroallyl aldehyde dehydrogenase/ aldehyde dehydrogenase (NAD)
250625_at	1.24098	8.52837e-08	AT5G07340	calnexin, putative
247529_at	1.23989	5.89874e-07	AT5G61520	hexose transporter, putative
255524_at	1.23707	4.98573e-07	AT4G02330	ATPMEPCRB; pectinesterase
251282_at	1.23632	6.55027e-08	AT3G61630	CRF6 (CYTOKININ RESPONSE FACTOR 6); DNA binding / transcription factor
257751_at	1.23541	6.36653e-07	AT3G18690	MKS1 (MAP KINASE SUBSTRATE 1)
260614_at	1.23518	4.61986e-07	AT1G53390	ATPase, coupled to transmembrane movement of substances
247429_at	1.23508	3.31265e-05	AT5G62620	galactosyltransferase family protein
253874_at	1.23501	7.9622e-07	AT4G27450	similar to unknown protein [Arabidopsis thaliana] (TAIR:AT3G15450.1); similar to unnamed protein product [Vitis vinifera] (GB:CAO39242.1); contains domain G3DSA:3.60.20.10 (G3DSA:3.60.20.10); contains domain SSF56235 (SSF56235)
265872_at	1.23485	6.16865e-07	AT2G01670	ATNUDT17 (Arabidopsis thaliana Nudix hydrolase homolog 17); hydrolase
248615_at	1.23028	1.15041e-06	AT5G49570	ATPNG1 (ARABIDOPSIS THALIANA PEPTIDE-N-GLYCANASE 1); catalytic/ peptide-N4-(N-acetyl-beta-glucosaminyl)asparagine amidase
264351_at	1.23012	7.75932e-07	AT1G03370	C2 domain-containing protein / GRAM domain-containing protein
252155_at	1.22993	7.09731e-07	AT3G50920	phosphatidic acid phosphatase-related / PAP2-related
246943_at	1.22904	1.07642e-07	AT5G25440	protein kinase family protein
251786_at	1.22806	2.40265e-06	AT3G55270	MKP1; MAP kinase tyrosine/serine/threonine phosphatase
263847_at	1.22789	2.31905e-07	AT2G36970	UDP-glucoronosyl/UDP-glucosyl transferase family protein
262667_at	1.22561	1.92029e-06	AT1G62810	copper amine oxidase, putative
264883_s_at	1.22503	2.07493e-06	AT1G61250;AT1G11180	[AT1G61250, SC3 (SECRETORY CARRIER 3); transmembrane transporter];[AT1G11180, secretory carrier membrane protein (SCAMP) family protein]
247293_at	1.22269	8.51686e-08	AT5G64510	similar to unnamed protein product [Vitis vinifera] (GB:CAO49799.1)
263162_at	1.22223	1.39473e-06	AT1G54150	zinc finger (C3HC4-type RING finger) family protein
251649_at	1.22035	1.27688e-07	AT3G57330	ACA11 (AUTOINHIBITED CA2+-ATPASE 11); calcium-transporting ATPase/ calmodulin binding
245181_at	1.21836	5.01203e-06	AT5G12420	similar to unknown protein [Arabidopsis thaliana] (TAIR:AT5G16350.1); similar to unnamed protein product [Vitis vinifera] (GB:CAO48523.1); contains InterPro domain Protein of unknown function UPF0089 (InterPro:IPR004255); contains InterPro domain Protein of unknown function DUF1298 (InterPro:IPR009721)
262118_at	1.2181	2.03987e-07	AT1G02850	glycosyl hydrolase family 1 protein
248896_at	1.21545	2.3947e-06	AT5G46350	WRKY8 (WRKY DNA-binding protein 8); transcription factor
250930_at	1.21476	7.72292e-07	AT5G03160	DNAJ heat shock N-terminal domain-containing protein
254289_at	1.21471	3.33842e-07	AT4G22980	similar to catalytic/ pyridoxal phosphate binding [Arabidopsis thaliana] (TAIR:AT5G51920.1); similar to unnamed protein product [Vitis vinifera] (GB:CAO63651.1); contains domain PTHR14237 (PTHR14237)
263582_at	1.21422	7.90987e-08	AT2G17120	LYM2 (LYSM DOMAIN GPI-ANCHORED PROTEIN 2 PRECURSOR)
247351_at	1.21234	9.68113e-08	AT5G63790	ANAC102 (Arabidopsis NAC domain containing protein 102); transcription factor
250301_at	1.21185	1.07917e-07	AT5G11970	similar to unknown protein [Arabidopsis thaliana] (TAIR:AT2G19460.1); similar to unnamed protein product [Vitis vinifera] (GB:CAO45667.1)
257315_at	1.21158	1.20584e-06	AT3G30775	ERD5 (EARLY RESPONSIVE TO DEHYDRATION 5); proline dehydrogenase
262096_at	1.21063	6.23341e-08	AT1G56010	NAC1 (Arabidopsis NAC domain containing protein 21, Arabidopsis NAC domain containing protein 22); transcription factor
253789_at	1.20969	1.85268e-07	AT4G28570	alcohol oxidase-related
251039_at	1.20895	2.59578e-06	AT5G02020	similar to unknown protein [Arabidopsis thaliana] (TAIR:AT3G55646.1); similar to unknown protein [Arabidopsis thaliana] (TAIR:AT5G59080.1); similar to unnamed protein product [Vitis vinifera] (GB:CAO15731.1)
252117_at	1.20808	5.49835e-08	AT3G51430	YLS2 (yellow-leaf-specific gene 2); strictosidine synthase
248132_at	1.20531	4.40427e-06	AT5G54840	GTP-binding family protein
267496_at	1.20403	1.16239e-06	AT2G30550	lipase class 3 family protein
249896_at	1.20311	5.21676e-05	AT5G22530	similar to unknown protein [Arabidopsis thaliana] (TAIR:AT5G22520.1)
252940_at	1.20233	4.98087e-05	AT4G39270	leucine-rich repeat transmembrane protein kinase, putative
245694_at	1.20176	1.65128e-07	AT5G04170	calcium-binding EF hand family protein
245340_at	1.19957	1.74617e-05	AT4G14420	lesion inducing protein-related
266780_at	1.19931	3.92406e-07	AT2G29110	ATGLR2.8 (Arabidopsis thaliana glutamate receptor 2.8)
260477_at	1.19922	3.54082e-07	AT1G11050	protein kinase family protein
253696_at	1.19829	1.79279e-07	AT4G29740	CKX4 (CYTOKININ OXIDASE 4); cytokinin dehydrogenase
257657_at	1.19743	3.1097e-07	AT3G13235	ubiquitin family protein
254256_at	1.19643	3.84322e-07	AT4G23180	CRK10 (CYSTEINE-RICH RLK10); kinase
254694_at	1.19568	1.79454e-05	no_match	no_match
258173_at	1.19537	4.28416e-07	AT3G21630	CERK1 (CHITIN ELICITOR RECEPTOR KINASE 1); kinase/ receptor signaling protein/ transmembrane receptor protein kinase
257295_at	1.19433	5.93588e-06	AT3G17420	GPK1 (Glyoxysomal protein kinase 1); kinase
250655_at	1.193	2.62048e-07	AT5G06960	OBF5 (OCS-ELEMENT BINDING FACTOR 5); DNA binding / transcription factor
248901_at	1.19221	2.05494e-06	AT5G46410	NLI interacting factor (NIF) family protein
255039_at	1.19152	2.72386e-07	AT4G09570	CPK4 (calcium-dependent protein kinase 4); calmodulin-dependent protein kinase/ kinase
265356_at	1.18912	5.21566e-07	AT2G16595	similar to translocon-associated protein alpha (TRAP alpha) family protein [Arabidopsis thaliana] (TAIR:AT2G21160.1); similar to hypothetical protein [Vitis vinifera] (GB:CAN77171.1); contains domain PTHR12924 (PTHR12924)
254851_at	1.18877	1.16574e-05	AT4G12010	disease resistance protein (TIR-NBS-LRR class), putative
249197_at	1.18825	2.60138e-06	AT5G42380	CML37/CML39; calcium ion binding
261434_at	1.1878	3.81687e-07	AT1G07650	leucine-rich repeat transmembrane protein kinase, putative
247338_at	1.18615	1.11462e-06	AT5G63680	pyruvate kinase, putative
264627_at	1.1856	4.5454e-07	AT1G65520	enoyl-CoA hydratase/isomerase family protein
265424_at	1.18377	1.13497e-07	AT2G20780	mannitol transporter, putative
251739_at	1.18316	5.37767e-08	AT3G56170	CAN (CA-2+ DEPENDENT NUCLEASE); nuclease
247318_at	1.18249	1.4998e-07	AT5G63990	3'(2'),5'-bisphosphate nucleotidase, putative / inositol polyphosphate 1-phosphatase, putative
264382_at	1.1813	1.72495e-07	AT2G25110	SDF2 (STROMAL CELL-DERIVED FACTOR 2-LIKE PROTEIN PRECURSOR)
251930_at	1.18108	3.17834e-06	AT3G53780	rhomboid family protein
260314_at	1.17906	5.97163e-07	AT1G63830	proline-rich family protein
246004_at	1.17898	1.26087e-06	AT5G20630	GLP3 (GERMIN-LIKE PROTEIN 3); manganese ion binding / metal ion binding / nutrient reservoir
254384_at	1.17824	1.91643e-07	AT4G21870	26.5 kDa class P-related heat shock protein (HSP26.5-P)
260551_at	1.1774	2.05735e-07	AT2G43510	ATTI1 (ARABIDOPSIS THALIANA TRYPSIN INHIBITOR PROTEIN 1)
246145_at	1.17738	1.69901e-06	AT5G19880	peroxidase, putative
255739_at	1.17733	2.54225e-06	AT1G25580	ANAC008 (Arabidopsis NAC domain containing protein 8); transcription factor
264894_at	1.1749	1.92536e-07	AT1G23040	hydroxyproline-rich glycoprotein family protein
263776_s_at	1.17417	1.45169e-06	AT2G46430;AT2G46440	[AT2G46430, ATCNGC3 (CYCLIC NUCLEOTIDE GATED CHANNEL 3); calmodulin binding / cyclic nucleotide binding / ion channel];[AT2G46440, ATCNGC11 (cyclic nucleotide gated channel 11); calmodulin binding / cyclic nucleotide binding / ion channel]
250918_at	1.17262	5.05073e-07	AT5G03610	GDSL-motif lipase/hydrolase family protein
246631_at	1.17235	3.0608e-07	AT1G50740	similar to unknown protein [Arabidopsis thaliana] (TAIR:AT3G20510.1); similar to unnamed protein product [Vitis vinifera] (GB:CAO38976.1); contains InterPro domain Protein of unknown function UPF0136, Transmembrane; (InterPro:IPR005349)
254346_at	1.17209	3.7029e-07	AT4G21980	APG8A (autophagy 8A)
254857_at	1.17161	1.10008e-05	AT4G12120	SEC1B; protein transporter
250480_at	1.1699	1.40249e-05	AT5G10290	leucine-rich repeat family protein / protein kinase family protein
246272_at	1.16881	4.91607e-07	AT4G37150	esterase, putative
262731_at	1.16859	2.96288e-07	AT1G16420	ATMC8 (METACASPASE 8); caspase
260783_at	1.1678	2.34639e-07	AT1G06160	ethylene-responsive factor, putative
247864_s_at	1.1673	1.86935e-07	AT1G25155;AT5G57890;AT1G25083;AT1G24909;AT1G25220;AT1G24807	[AT1G25155, anthranilate synthase beta subunit, putative];[AT5G57890, anthranilate synthase beta subunit, putative];[AT1G25083, anthranilate synthase beta subunit, putative];[AT1G24909, anthranilate synthase beta subunit, putative];[AT1G25220, ASB1 (ANTHRANILATE SYNTHASE BETA SUBUNIT 1); anthranilate synthase];[AT1G24807, anthranilate synthase beta subunit, putative]
253161_at	1.16685	1.29118e-05	AT4G35770	SEN1 (DARK INDUCIBLE 1)
266184_s_at	1.16665	7.52739e-06	AT3G54700;AT2G38940	[AT3G54700, carbohydrate transmembrane transporter/ phosphate transmembrane transporter/ sugar:hydrogen ion symporter];[AT2G38940, ATPT2 (PHOSPHATE TRANSPORTER 2); carbohydrate transmembrane transporter/ phosphate transmembrane transporter/ sugar:hydrogen ion symporter]
257088_at	1.16636	3.22211e-06	AT3G20510	similar to unknown protein [Arabidopsis thaliana] (TAIR:AT1G50740.1); similar to unnamed protein product [Vitis vinifera] (GB:CAO38976.1); contains InterPro domain Protein of unknown function UPF0136, Transmembrane; (InterPro:IPR005349)
263539_at	1.16458	2.77106e-06	AT2G24850	TAT3 (TYROSINE AMINOTRANSFERASE 3); transaminase
259629_at	1.16403	5.95007e-05	AT1G56510	disease resistance protein (TIR-NBS-LRR class), putative
251071_at	1.16315	1.43702e-07	AT5G01950	ATP binding / kinase/ protein serine/threonine kinase
251621_at	1.16301	1.72512e-07	AT3G57700	protein kinase, putative
264645_at	1.16158	2.89311e-06	AT1G08940	phosphoglycerate/bisphosphoglycerate mutase family protein
251429_at	1.16062	8.38101e-07	AT3G60190	ADL4/ADLP2/DRP1E/EDR3 (DYNAMIN-LIKE PROTEIN 4); GTP binding / GTPase
254243_at	1.16059	3.55426e-06	AT4G23210	CRK13/HIG1; kinase
266473_at	1.16001	4.25322e-06	AT2G31110	similar to unknown protein [Arabidopsis thaliana] (TAIR:AT2G42570.1); similar to unnamed protein product [Vitis vinifera] (GB:CAO69853.1); contains InterPro domain Protein of unknown function DUF231, plant (InterPro:IPR004253)
254922_at	1.15765	1.01437e-06	AT4G11370	RHA1A (RING-H2 finger A1A); protein binding / zinc ion binding
259560_at	1.15754	9.08224e-07	AT1G21270	WAK2 (wall-associated kinase 2); protein serine/threonine kinase
250419_at	1.15666	3.52138e-07	AT5G11250	disease resistance protein (TIR-NBS-LRR class), putative
251847_at	1.15623	6.19364e-08	AT3G54640	TSA1 (TRYPTOPHAN SYNTHASE ALPHA CHAIN); tryptophan synthase
250398_at	1.15554	4.33138e-07	AT5G11000	similar to unknown protein [Arabidopsis thaliana] (TAIR:AT2G25200.1); similar to hypothetical protein [Vitis vinifera] (GB:CAN69699.1); contains InterPro domain Protein of unknown function DUF868, plant (InterPro:IPR008586)
262656_at	1.15466	5.75899e-07	AT1G14200	zinc finger (C3HC4-type RING finger) family protein
251342_at	1.15363	2.21123e-07	AT3G60690	auxin-responsive family protein
250289_at	1.15278	1.45761e-07	AT5G13190	similar to unknown [Populus trichocarpa] (GB:ABK93196.1); contains InterPro domain LPS-induced tumor necrosis factor alpha factor (InterPro:IPR006629)
258351_at	1.15159	1.16089e-06	AT3G17700	CNBT1 (CYCLIC NUCLEOTIDE-BINDING TRANSPORTER 1); calmodulin binding / cyclic nucleotide binding / ion channel
250477_at	1.15128	0.000115251	AT5G10190	transporter-related
262508_at	1.14973	2.83554e-06	AT1G11300	carbohydrate binding / kinase
251037_at	1.14906	6.01843e-07	AT5G02100	UNE18 (unfertilized embryo sac 18); oxysterol binding
255733_at	1.14832	1.96853e-07	AT1G25400	similar to unknown protein [Arabidopsis thaliana] (TAIR:AT1G68440.1); similar to unnamed protein product [Vitis vinifera] (GB:CAO42150.1)
254423_at	1.14732	2.32261e-06	AT4G21610	LOL2 (LSD ONE LIKE 2); transcription factor
246055_at	1.14719	1.20498e-07	AT5G08380	ATAGAL1 (ARABIDOPSIS THALIANA ALPHA-GALACTOSIDASE 1); alpha-galactosidase
262775_at	1.14681	7.47657e-07	AT1G13000	similar to unknown protein [Arabidopsis thaliana] (TAIR:AT3G26440.2); similar to unknown protein [Arabidopsis thaliana] (TAIR:AT3G26440.1); similar to unnamed protein product [Vitis vinifera] (GB:CAO14680.1); contains InterPro domain Protein of unknown function DUF707 (InterPro:IPR007877)
247558_at	1.14618	1.57607e-06	AT5G61060	HDA05 (HISTONE DEACETYLASE5); histone deacetylase
250990_at	1.14574	9.28844e-08	AT5G02290	NAK; kinase
265717_at	1.14566	1.28562e-07	AT2G03510	band 7 family protein
250595_at	1.14504	2.11297e-05	AT5G07770	formin homology 2 domain-containing protein / FH2 domain-containing protein
259219_at	1.14348	1.02e-07	AT3G03560	similar to unknown protein [Arabidopsis thaliana] (TAIR:AT5G23490.1); similar to Os03g0707300 [Oryza sativa (japonica cultivar-group)] (GB:NP_001051031.1); similar to expressed protein [Oryza sativa (japonica cultivar-group)] (GB:ABF98471.1)
265358_at	1.14238	2.06532e-07	AT2G16710	hesB-like domain-containing protein
255037_at	1.14223	2.7709e-07	AT4G09460	ATMYB6 (MYB DOMAIN PROTEIN 6); DNA binding / transcription factor
266221_at	1.14201	1.53005e-06	AT2G28760	UXS6; catalytic
253562_at	1.14145	7.65593e-07	AT4G31130	similar to hypothetical protein [Vitis vinifera] (GB:CAN64246.1); contains InterPro domain Protein of unknown function DUF1218 (InterPro:IPR009606)
264533_s_at	1.13966	2.44475e-06	AT1G55730;AT1G55720	[AT1G55730, ATCAX5 (calcium exchanger 5); cation:cation antiporter];[AT1G55720, ATCAX6 (calcium exchanger 6); cation:cation antiporter]
259749_at	1.13884	4.25557e-06	AT1G71100	RSW10 (RADIAL SWELLING 10); ribose-5-phosphate isomerase
251624_at	1.13757	1.86224e-07	AT3G57280	similar to unknown protein [Arabidopsis thaliana] (TAIR:AT3G20510.1); similar to unnamed protein product [Vitis vinifera] (GB:CAO23643.1); contains InterPro domain Protein of unknown function UPF0136, Transmembrane; (InterPro:IPR005349)
265446_at	1.13707	1.05365e-07	AT2G37110	similar to unknown protein [Arabidopsis thaliana] (TAIR:AT2G40935.1); similar to unknown [Populus trichocarpa] (GB:ABK96163.1); contains InterPro domain Protein of unknown function Cys-rich (InterPro:IPR006461)
254573_at	1.13694	1.01603e-05	AT4G19420	pectinacetylesterase family protein
260601_at	1.13597	9.58049e-08	AT1G55910	ZIP11 (ZINC TRANSPORTER 11 PRECURSOR); cation transmembrane transporter/ metal ion transmembrane transporter
257955_at	1.13526	3.24293e-05	AT3G21810	zinc finger (CCCH-type) family protein
245956_s_at	1.13508	3.7939e-05	AT5G42020;AT5G28540	[AT5G42020, BIP (LUMINAL BINDING PROTEIN); ATP binding];[AT5G28540, BIP1; ATP binding]
245484_at	1.13381	1.42968e-06	AT4G16210	enoyl-CoA hydratase/isomerase family protein
265136_at	1.1329	3.21371e-07	AT1G51270	structural molecule
258852_at	1.1324	2.74249e-06	AT3G06300	AT-P4H-2 (A. THALIANA P4H ISOFORM 2); oxidoreductase, acting on paired donors, with incorporation or reduction of molecular oxygen, 2-oxoglutarate as one donor, and incorporation of one atom each of oxygen into both donors / procollagen-proline 4-dioxygen
256799_at	1.13126	3.37656e-07	AT3G18560	similar to unknown protein [Arabidopsis thaliana] (TAIR:AT1G49000.1); similar to unnamed protein product [Vitis vinifera] (GB:CAO68009.1)
246143_at	1.12954	9.27904e-07	AT5G19980	integral membrane family protein
261938_at	1.12836	9.38745e-07	AT1G22510	zinc finger (C3HC4-type RING finger) family protein
267189_at	1.12827	5.11308e-06	AT2G44180	MAP2A (METHIONINE AMINOPEPTIDASE 2A); methionyl aminopeptidase
248263_at	1.12743	1.45325e-06	AT5G53370	ATPMEPCRF; pectinesterase
261269_at	1.127	3.85684e-07	AT1G26690	emp24/gp25L/p24 family protein
260884_at	1.12661	9.50612e-06	AT1G29240	similar to unknown protein [Arabidopsis thaliana] (TAIR:AT2G34170.1); similar to unnamed protein product [Vitis vinifera] (GB:CAO48048.1); contains InterPro domain Protein of unknown function DUF688 (InterPro:IPR007789)
245686_at	1.1259	5.82621e-07	AT5G22060	ATJ2 (Arabidopsis thaliana DnaJ homologue 2)
248944_at	1.124	7.17719e-07	AT5G45500	similar to unknown protein [Arabidopsis thaliana] (TAIR:AT5G45520.1); similar to unnamed protein product [Vitis vinifera] (GB:CAO43141.1); similar to Os01g0799000 [Oryza sativa (japonica cultivar-group)] (GB:NP_001044526.1); contains domain SSF52047 (SSF52047); contains domain G3DSA:3.80.10.10 (G3DSA:3.80.10.10)
259745_at	1.12294	3.3326e-07	AT1G71190	SAG18 (SENESCENCE ASSOCIATED GENE 18)
245567_at	1.12252	1.39655e-06	AT4G14630	GLP9 (GERMIN-LIKE PROTEIN 9); manganese ion binding / metal ion binding / nutrient reservoir
254594_at	1.12243	4.23072e-07	AT4G18930	cyclic phosphodiesterase
267034_at	1.12232	3.30802e-06	AT2G38310	similar to unknown protein [Arabidopsis thaliana] (TAIR:AT5G05440.1); similar to unnamed protein product [Vitis vinifera] (GB:CAO48777.1); contains InterPro domain Bet v I allergen; (InterPro:IPR000916); contains InterPro domain Streptomyces cyclase/dehydrase (InterPro:IPR005031)
260153_at	1.1182	8.04523e-07	AT1G52760	esterase/lipase/thioesterase family protein
253273_at	1.11814	1.41185e-07	AT4G34180	cyclase family protein
256522_at	1.11581	1.51064e-07	AT1G66160	U-box domain-containing protein
258249_s_at	1.11569	9.79682e-06	AT3G15830;AT3G15820	[AT3G15830, phosphatidic acid phosphatase-related / PAP2-related];[AT3G15820, phosphatidic acid phosphatase-related / PAP2-related]
246150_at	1.11448	4.00913e-07	AT5G19930	integral membrane family protein
248562_at	1.11403	4.60307e-05	AT5G49680	cell expansion protein, putative
254847_at	1.11356	1.66122e-06	AT4G11850	PLDGAMMA1 (maternal effect embryo arrest 54); phospholipase D
264958_at	1.11313	5.90892e-07	AT1G76960	unknown protein
265659_at	1.11294	3.64558e-07	AT2G25440	leucine-rich repeat family protein
245561_at	1.11233	7.35015e-06	AT4G15500	UGT84A4; UDP-glycosyltransferase/ sinapate 1-glucosyltransferase/ transferase, transferring glycosyl groups / transferase, transferring hexosyl groups
258063_at	1.1116	2.58213e-07	AT3G14620	CYP72A8 (cytochrome P450, family 72, subfamily A, polypeptide 8); oxygen binding
249625_at	1.10944	6.10307e-07	AT5G37480	similar to unnamed protein product [Vitis vinifera] (GB:CAO39828.1)
259071_at	1.10792	2.76968e-07	AT3G11650	NHL2 (NDR1/HIN1-like 2)
251789_at	1.10454	2.66694e-05	AT3G55450	protein kinase, putative
259928_at	1.10449	6.75132e-06	AT1G34380	5'-3' exonuclease family protein
245365_at	1.10335	7.2851e-06	AT4G17720	RNA recognition motif (RRM)-containing protein
260472_at	1.10252	0.00047236	AT1G10990	unknown protein
256922_at	1.10238	4.6103e-07	AT3G19010	oxidoreductase, 2OG-Fe(II) oxygenase family protein
267357_at	1.10182	2.38842e-07	AT2G40000	similar to unknown protein [Arabidopsis thaliana] (TAIR:AT3G55840.1); similar to unnamed protein product [Vitis vinifera] (GB:CAO41329.1); contains InterPro domain Hs1pro-1, C-terminal (InterPro:IPR009743); contains InterPro domain Hs1pro-1, N-terminal (InterPro:IPR009869)
248945_at	1.10035	2.04174e-06	AT5G45510	leucine-rich repeat family protein
254166_at	1.10015	2.29049e-05	AT4G24190	SHD (SHEPHERD); ATP binding
258577_at	1.09954	2.79827e-06	AT3G04220	disease resistance protein (TIR-NBS-LRR class), putative
256433_at	1.0984	7.46973e-06	AT3G10985	SAG20 (WOUND-INDUCED PROTEIN 12)
267623_at	1.09705	1.01334e-06	AT2G39650	similar to unknown protein [Arabidopsis thaliana] (TAIR:AT4G14620.1); similar to unnamed protein product [Vitis vinifera] (GB:CAO69213.1); contains InterPro domain Protein of unknown function DUF506, plant (InterPro:IPR006502)
254241_at	1.09585	3.06739e-05	AT4G23190	CRK11 (CYSTEINE-RICH RLK11); kinase
249377_at	1.09533	6.03451e-06	AT5G40690	similar to unknown protein [Arabidopsis thaliana] (TAIR:AT2G41730.1); similar to unnamed protein product [Vitis vinifera] (GB:CAO14635.1)
250028_at	1.0953	0.000328918	AT5G18130	similar to unknown protein [Arabidopsis thaliana] (TAIR:AT3G03870.2); similar to unknown [Medicago truncatula] (GB:ABK28852.1)
253630_at	1.09307	1.6071e-06	AT4G30490	AFG1-like ATPase family protein
266238_at	1.09306	2.465e-07	AT2G29400	TOPP1 (TYPE ONE PROTEIN PHOSPHATASE 1); protein serine/threonine phosphatase
252861_at	1.09258	5.75287e-07	AT4G39820	binding
253609_at	1.09016	1.82303e-07	AT4G30190	AHA2 (Arabidopsis H(+)-ATPase 2); ATPase
267103_at	1.08954	1.31788e-05	AT2G41490	GPT (UDP-GLCNAC%3ADOLICHOL+PHOSPHATE+GLCNAC-1-P+TRANSFERASE); UDP-N-acetylglucosamine-dolichyl-phosphate N-acetylglucosaminephosphotransferase
256245_at	1.08877	2.93082e-05	AT3G12580	HSP70 (heat shock protein 70); ATP binding
258614_at	1.08735	2.33569e-07	AT3G02770	dimethylmenaquinone methyltransferase family protein
253636_at	1.087	3.1369e-05	AT4G30500	similar to unknown protein [Arabidopsis thaliana] (TAIR:AT2G23940.1); similar to unnamed protein product [Vitis vinifera] (GB:CAO22157.1); contains InterPro domain Protein of unknown function DUF788 (InterPro:IPR008506)
245642_at	1.08598	3.99275e-07	AT1G25275	similar to unnamed protein product [Vitis vinifera] (GB:CAO43403.1)
253747_at	1.08589	2.95101e-07	AT4G29050	lectin protein kinase family protein
247848_at	1.08494	1.16881e-06	AT5G58120	disease resistance protein (TIR-NBS-LRR class), putative
264834_at	1.08439	9.0859e-07	AT1G03730	similar to unknown protein [Arabidopsis thaliana] (TAIR:AT4G03600.1); similar to unnamed protein product [Vitis vinifera] (GB:CAO69749.1); similar to hypothetical protein [Vitis vinifera] (GB:CAN70485.1)
247545_at	1.08383	2.28672e-07	AT5G61530	small G protein family protein / RhoGAP family protein
254549_at	1.08363	3.9848e-07	AT4G19880	similar to unknown protein [Arabidopsis thaliana] (TAIR:AT5G45020.1); similar to Intracellular chloride channel [Medicago truncatula] (GB:ABC75353.2); contains InterPro domain Thioredoxin-like fold (InterPro:IPR012336); contains InterPro domain Glutathione S-transferase, C-terminal-like (InterPro:IPR010987); contains InterPro domain Glutathione S-transferase, C-terminal (InterPro:IPR004046); cont…
253147_at	1.08285	4.7783e-06	AT4G35600	CONNEXIN 32; kinase
259757_at	1.08168	3.17755e-05	AT1G77510	ATPDIL1-2 (PDI-LIKE 1-2); protein disulfide isomerase
257101_at	1.07855	0.000375134	AT3G25020	disease resistance family protein
255627_at	1.07826	6.32353e-07	AT4G00955	similar to protein kinase family protein [Arabidopsis thaliana] (TAIR:AT2G23450.2); similar to protein kinase family protein [Arabidopsis thaliana] (TAIR:AT2G23450.1); similar to unnamed protein product [Vitis vinifera] (GB:CAO41616.1); contains InterPro domain EGF (InterPro:IPR006210)
263076_at	1.07738	5.62149e-06	AT2G17520	IRE1A (Yeast endoribonuclease/protein kinase IRE1-like gene); kinase
248162_at	1.07296	1.20928e-07	AT5G54500	FQR1 (FLAVODOXIN-LIKE QUINONE REDUCTASE 1)
253334_at	1.07223	2.18135e-07	AT4G33360	terpene cyclase/mutase-related
255904_at	1.07223	3.59449e-07	AT1G17860	trypsin and protease inhibitor family protein / Kunitz family protein
267134_at	1.0714	8.57131e-07	AT2G23450	protein kinase family protein
246529_at	1.0707	8.45051e-06	AT5G15730	serine/threonine protein kinase, putative
261013_at	1.07045	7.40063e-06	AT1G26440	ATUPS5 (ARABIDOPSIS THALIANA UREIDE PERMEASE 5)
247618_at	1.06811	3.06243e-05	AT5G60280	lectin protein kinase family protein
267393_at	1.06787	8.34641e-06	AT2G44500	similar to unknown protein [Arabidopsis thaliana] (TAIR:AT3G07900.1); similar to unnamed protein product [Vitis vinifera] (GB:CAO15104.1); contains InterPro domain Protein of unknown function DUF246, plant (InterPro:IPR004348)
247393_at	1.0672	3.95474e-05	AT5G63130	octicosapeptide/Phox/Bem1p (PB1) domain-containing protein
254300_at	1.06708	5.63682e-06	AT4G22780	ACR7 (ACT Domain Repeat 7)
256013_at	1.06519	1.45676e-06	AT1G19270	ubiquitin interaction motif-containing protein / LIM domain-containing protein
264936_at	1.06437	1.40201e-06	AT1G61140	EDA16 (embryo sac development arrest 16); ATP binding / DNA binding / helicase/ protein binding / zinc ion binding
246305_at	1.06328	6.77387e-06	AT3G51890	protein binding / protein transporter/ structural molecule
252310_at	1.06181	5.32234e-07	AT3G49350	RAB GTPase activator
248895_at	1.06044	4.22063e-06	AT5G46330	FLS2 (FLAGELLIN-SENSITIVE 2); ATP binding / kinase/ protein binding / protein serine/threonine kinase/ transmembrane receptor protein serine/threonine kinase
263202_at	1.05974	1.69807e-06	AT1G05630	5PTASE13/AT5PTASE13; inositol or phosphatidylinositol phosphatase
267023_at	1.05948	1.88472e-07	AT2G34250	protein transport protein sec61, putative
246870_at	1.0585	3.37718e-07	AT5G26030	FC1 (FERROCHELATASE 1); ferrochelatase
250100_at	1.0581	3.52199e-06	AT5G16570	GLN1;4 (Glutamine synthetase 1;4); glutamate-ammonia ligase
261378_at	1.05761	1.76635e-05	AT1G18890	ATCDPK1; calmodulin-dependent protein kinase/ kinase/ protein kinase
263105_at	1.05569	1.2129e-06	AT2G05320	beta-1,2-N-acetylglucosaminyltransferase II
252827_at	1.05545	4.79481e-07	AT4G39950	CYP79B2 (cytochrome P450, family 79, subfamily B, polypeptide 2); oxygen binding
262161_at	1.05511	1.21186e-05	AT1G52600	signal peptidase, putative
258336_at	1.05373	2.89456e-06	AT3G16050	A37 (PYRIDOXINE BIOSYNTHESIS 1.2); protein heterodimerization
258209_at	1.05305	0.00033591	AT3G14060	similar to unknown protein [Arabidopsis thaliana] (TAIR:AT1G54120.1); similar to unnamed protein product [Vitis vinifera] (GB:CAO45609.1)
266168_at	1.05276	4.92169e-07	AT2G38870	protease inhibitor, putative
264927_at	1.05272	1.5142e-05	AT1G60490	ATVPS34 (Arabidopsis thaliana vacuolar protein sorting 34); 1-phosphatidylinositol-3-kinase
260656_at	1.05195	3.10882e-06	AT1G19380	similar to unknown protein [Arabidopsis thaliana] (TAIR:AT5G65650.1); similar to unknown [Vitis pseudoreticulata] (GB:ABC69762.1); similar to unnamed protein product [Vitis vinifera] (GB:CAO61173.1); contains InterPro domain Protein of unknown function DUF1195 (InterPro:IPR010608)
253167_at	1.05169	1.59323e-06	AT4G35310	CPK5 (CALMODULIN-DOMAIN PROTEIN KINASE 5); calmodulin-dependent protein kinase/ kinase
250267_at	1.05093	4.34323e-05	AT5G12930	similar to unnamed protein product [Vitis vinifera] (GB:CAO21945.1); similar to hypothetical protein [Vitis vinifera] (GB:CAN80883.1)
264580_at	1.04944	1.63849e-05	AT1G05340	similar to unknown protein [Arabidopsis thaliana] (TAIR:AT2G32210.1)
261470_at	1.04924	2.37824e-05	AT1G28370	ATERF11/ERF11 (ERF domain protein 11); DNA binding / transcription factor/ transcription repressor
265269_at	1.04905	8.05605e-07	AT2G42950	similar to unknown protein [Arabidopsis thaliana] (TAIR:AT1G29820.1); similar to unknown protein [Arabidopsis thaliana] (TAIR:AT1G29820.2); similar to unnamed protein product [Vitis vinifera] (GB:CAO66903.1)
258002_at	1.04807	9.43105e-07	AT3G28930	AIG2 (AVRRPT2-INDUCED GENE 2)
264178_at	1.04695	2.13326e-06	AT1G02170	LOL3 (LSD ONE LIKE 3); caspase/ cysteine-type endopeptidase
255856_at	1.04657	1.96797e-07	AT1G66940	protein kinase-related
248700_at	1.04637	4.70411e-07	AT5G48400	ATGLR1.2 (Arabidopsis thaliana glutamate receptor 1.2)
256046_at	1.04564	1.07837e-06	no_match	no_match
260900_s_at	1.04503	2.01513e-07	AT1G21400;AT5G34780	[AT1G21400, 2-oxoisovalerate dehydrogenase, putative / 3-methyl-2-oxobutanoate dehydrogenase, putative / branched-chain alpha-keto acid dehydrogenase E1 alpha subunit, putative];[AT5G34780, dehydrogenase E1 component family protein]
262456_at	1.04408	1.35838e-06	AT1G11260	STP1 (SUGAR TRANSPORTER 1); carbohydrate transmembrane transporter/ sugar:hydrogen ion symporter
245599_at	1.04347	3.53458e-06	AT4G14220	zinc finger (C3HC4-type RING finger) family protein
263807_at	1.04319	1.02911e-06	AT2G04400	indole-3-glycerol phosphate synthase (IGPS)
263096_at	1.0427	4.50117e-06	AT2G16060	AHB1 (ARABIDOPSIS HEMOGLOBIN 1)
251862_at	1.04265	3.86868e-06	AT3G54850	armadillo/beta-catenin repeat family protein / U-box domain-containing family protein
245247_at	1.04054	3.07329e-05	AT4G17230	SCL13 (SCARECROW-LIKE 13); transcription factor
248942_at	1.04003	0.000109414	AT5G45480	similar to unknown protein [Arabidopsis thaliana] (TAIR:AT5G45470.1); similar to unknown protein [Arabidopsis thaliana] (TAIR:AT5G45530.1); similar to unknown protein [Arabidopsis thaliana] (TAIR:AT5G45540.1); similar to unnamed protein product [Vitis vinifera] (GB:CAO39193.1); contains InterPro domain Protein of unknown function DUF594 (InterPro:IPR007658)
253277_at	1.03974	3.21619e-06	AT4G34230	CAD5 (CINNAMYL ALCOHOL DEHYDROGENASE 5); cinnamyl-alcohol dehydrogenase
257846_at	1.03914	3.89614e-07	AT3G12910	transcription factor
265852_at	1.03832	4.86493e-07	AT2G42350	zinc finger (C3HC4-type RING finger) family protein
257888_at	1.03789	1.63295e-05	AT3G16990	TENA/THI-4 family protein
254858_at	1.03599	2.83425e-07	AT4G12070	protein binding
258282_at	1.03551	0.000159112	AT3G26910	hydroxyproline-rich glycoprotein family protein
250941_at	1.03422	2.69238e-07	AT5G03320	protein kinase, putative
260274_at	1.03414	1.09517e-06	AT1G80460	NHO1 (NONHOST RESISTANCE TO P. S. PHASEOLICOLA 1); carbohydrate kinase
249467_at	1.03308	3.58347e-05	AT5G39610	ANAC092/ATNAC2/ATNAC6 (Arabidopsis NAC domain containing protein 92); protein heterodimerization/ protein homodimerization/ transcription factor
266709_at	1.03291	1.68749e-05	AT2G03120	signal peptide peptidase family protein
246082_at	1.03044	1.08352e-06	AT5G20480	EFR (EF-TU RECEPTOR); ATP binding / kinase/ protein serine/threonine kinase
254010_at	1.02889	2.2081e-06	AT4G26240	similar to unnamed protein product [Vitis vinifera] (GB:CAO65405.1); contains InterPro domain MFS general substrate transporter (InterPro:IPR016196)
250738_at	1.02851	8.85751e-07	AT5G05730	ASA1 (ANTHRANILATE SYNTHASE ALPHA SUBUNIT 1); anthranilate synthase
252126_at	1.02688	1.15473e-06	AT3G50950	disease resistance protein (CC-NBS-LRR class), putative
254532_at	1.02491	2.47976e-07	AT4G19660	NPR4 (NPR1-LIKE PROTEIN 4); protein binding
263704_at	1.02452	1.60239e-06	AT1G31130	similar to unknown protein [Arabidopsis thaliana] (TAIR:AT5G44860.1); similar to unnamed protein product [Vitis vinifera] (GB:CAO41960.1)
265771_at	1.02412	2.15717e-06	AT2G48030	endonuclease/exonuclease/phosphatase family protein
247275_at	1.02394	5.43445e-07	AT5G64370	BETA-UP (BETA-UREIDOPROPIONASE); beta-ureidopropionase
249233_at	1.02336	8.77187e-07	AT5G42150	electron carrier/ protein disulfide oxidoreductase
259137_at	1.02295	1.83314e-06	AT3G10300	calcium-binding EF hand family protein
264968_at	1.02214	2.26971e-07	AT1G67360	rubber elongation factor (REF) family protein
264841_at	1.02213	3.53669e-05	AT1G03740	protein kinase family protein
257708_at	1.02195	2.22465e-06	AT3G13330	binding
252186_at	1.02168	2.7124e-06	AT3G50810	integral membrane protein, putative
257444_at	1.02156	2.01966e-05	AT2G12550	ubiquitin-associated (UBA)/TS-N domain-containing protein
264619_at	1.02145	3.92665e-06	AT2G17760	aspartyl protease family protein
251242_at	1.02087	2.3554e-06	AT3G61860	ATRSP31 (ARGININE/SERINE-RICH SPLICING FACTOR 31); RNA binding
255477_at	1.02008	3.15526e-06	AT4G02370	similar to unknown protein [Arabidopsis thaliana] (TAIR:AT1G02816.1); similar to unnamed protein product [Vitis vinifera] (GB:CAO40037.1); similar to hypothetical protein [Vitis vinifera] (GB:CAN69598.1); contains InterPro domain Protein of unknown function DUF538 (InterPro:IPR007493)
265135_at	1.0187	7.62456e-05	AT1G51270	structural molecule
254624_at	1.01843	3.10073e-06	AT4G18580	unknown protein
246789_at	1.01834	4.65606e-06	AT5G27600	LACS7 (LONG-CHAIN ACYL-COA SYNTHETASE 7)
245905_at	1.01817	4.9911e-05	AT5G11090	serine-rich protein-related
259553_x_at	1.01808	7.78995e-06	AT1G21310	ATEXT3 (EXTENSIN 3); structural constituent of cell wall
260665_at	1.0175	2.55591e-05	AT1G19360	similar to RRA2 (REDUCED RESIDUAL ARABINOSE 2) [Arabidopsis thaliana] (TAIR:AT1G75110.1); similar to unnamed protein product [Vitis vinifera] (GB:CAO61198.1); contains InterPro domain Reticulon; (InterPro:IPR003388)
264543_at	1.01722	2.66154e-05	AT1G55780	heavy-metal-associated domain-containing protein
260635_at	1.01712	4.50633e-05	AT1G62422	similar to unknown protein [Arabidopsis thaliana] (TAIR:AT1G12020.1); similar to unknown [Brassica rapa] (GB:ABL97977.1)
265343_at	1.01708	1.52449e-05	AT2G22570	ATNIC1/NIC1/NIC2 (A. THALIANA NICOTINAMIDASE 1); catalytic/ nicotinamidase
251386_at	1.01551	5.77898e-06	AT3G60800	zinc finger (DHHC type) family protein
247426_at	1.01477	5.55529e-07	AT5G62570	calmodulin-binding protein
251479_at	1.01472	3.74409e-06	AT3G59700	ATHLECRK (ARABIDOPSIS THALIANA LECTIN-RECEPTOR KINASE); kinase
245293_at	1.01462	0.000281419	AT4G16660	heat shock protein 70, putative / HSP70, putative
253866_at	1.01455	9.02914e-07	AT4G27480	glycosyltransferase family 14 protein / core-2/I-branching enzyme family protein
253321_at	1.01428	5.03859e-07	AT4G33910	oxidoreductase, 2OG-Fe(II) oxygenase family protein
254174_at	1.01318	3.50359e-05	AT4G24120	YSL1 (YELLOW STRIPE LIKE 1); oligopeptide transporter
260303_at	1.0129	6.24794e-07	AT1G70520	protein kinase family protein
250676_at	1.01253	3.10257e-07	AT5G06320	NHL3 (NDR1/HIN1-like 3)
266166_at	1.01215	7.68864e-06	AT2G28080	glycosyltransferase family protein
262932_at	1.01197	1.64113e-06	AT1G65820	microsomal glutathione s-transferase, putative
264893_at	1.01182	2.2842e-06	AT1G23140	C2 domain-containing protein
259320_at	1.0113	7.59889e-07	AT3G01080	WRKY58 (WRKY DNA-binding protein 58); transcription factor
252483_at	1.0111	6.05791e-07	AT3G46600	scarecrow transcription factor family protein
257038_at	1.01096	2.89691e-05	AT3G19260	LAG1 HOMOLOG 2 (LONGEVITY ASSURANCE GENE1 HOMOLOG 2)
245098_at	1.00996	1.32594e-06	AT2G40940	ERS1 (ETHYLENE RESPONSE SENSOR 1); receptor
258434_at	1.00975	8.97228e-07	AT3G16770	ATEBP/ERF72/RAP2.3 (RELATED TO AP2 3); DNA binding / protein binding / transcription activator/ transcription factor
262926_s_at	1.00744	0.000104884	AT1G65800;AT1G65790	[AT1G65800, ARK2 (Arabidopsis Receptor Kinase 2); kinase];[AT1G65790, ARK1 (A. THALIANA RECEPTOR KINASE I); kinase]
259910_at	1.00743	1.73902e-05	AT1G72700	haloacid dehalogenase-like hydrolase family protein
261402_at	1.00704	2.68504e-05	AT1G79670	RFO1 (RESISTANCE TO FUSARIUM OXYSPORUM 1); kinase
259439_at	1.00644	1.93417e-05	AT1G01480	ACS2 (1-Amino-cyclopropane-1-carboxylate synthase 2)
260170_at	1.00567	8.36939e-05	AT1G71890	ATSUC5/SUC5 (SUCROSE-PROTON SYMPORTER 5); carbohydrate transmembrane transporter/ sucrose:hydrogen symporter/ sugar:hydrogen ion symporter
252681_at	1.00467	3.18081e-06	AT3G44350	ANAC061 (Arabidopsis NAC domain containing protein 61); transcription factor
258942_at	1.00423	1.26668e-06	AT3G09960	calcineurin-like phosphoesterase family protein
262870_at	1.00363	1.5457e-05	AT1G64710	alcohol dehydrogenase, putative
254245_at	1.00165	5.47909e-06	AT4G23240	protein kinase family protein
255681_at	1.00036	4.33017e-06	AT4G00550	DGD2 (digalactosyldiacylglycerol synthase 2); digalactosyldiacylglycerol synthase / transferase, transferring glycosyl groups
259764_at	1.00027	1.31361e-06	AT1G64280	NPR1 (NONEXPRESSER OF PR GENES 1); protein binding
258537_at	1.00019	0.00033696	AT3G04210	disease resistance protein (TIR-NBS class), putative
259198_at	1.00015	1.1224e-05	AT3G03610	phagocytosis and cell motility protein ELMO1-related

## Sheet: full_table_Sr1_UT - WT_UT
ID	logFC	AveExpr	t	P.Value	adj.P.Val	B
245928_s_at	-7.9909	7.74036	-71.7464	9.40339e-16	2.14491e-11	25.1127
247718_at	-4.70155	8.74726	-51.7656	3.10545e-14	2.90683e-10	22.6535
262661_s_at	-4.70762	7.65828	-50.7698	3.82309e-14	2.90683e-10	22.4902
245275_at	-4.21688	5.39797	-46.7786	9.17997e-14	4.58191e-10	21.7829
267345_at	4.79705	7.31816	46.3869	1.00437e-13	4.58191e-10	21.7086
249732_at	-4.14079	7.79212	-42.298	2.69323e-13	9.41166e-10	20.8746
262226_at	-4.40684	7.28585	-41.7614	3.0868e-13	9.41166e-10	20.7566
257061_at	3.9279	9.75618	41.1715	3.5934e-13	9.41166e-10	20.6244
263497_at	-4.25351	9.28128	-40.4967	4.28705e-13	9.41166e-10	20.4699
252607_at	-5.19841	6.05964	-40.3303	4.47978e-13	9.41166e-10	20.4313
248932_at	4.01924	8.08027	40.2709	4.55079e-13	9.41166e-10	20.4175
259640_at	-5.03318	9.83922	-39.954	4.95133e-13	9.41166e-10	20.3431
245422_at	-5.37442	7.60142	-39.3694	5.79513e-13	1.00762e-09	20.2038
260547_at	-3.96529	8.75486	-39.1304	6.18445e-13	1.00762e-09	20.1461
265058_s_at	-4.22916	7.1094	-38.6532	7.04976e-13	1.07203e-09	20.0293
266385_at	3.56212	12.629	38.3343	7.70143e-13	1.09793e-09	19.9502
254232_at	-5.37229	10.271	-37.9634	8.54329e-13	1.14631e-09	19.8571
255479_at	3.39305	10.1893	37.4193	9.96582e-13	1.26289e-09	19.7183
265053_at	-4.29598	7.2786	-36.4732	1.30962e-12	1.57224e-09	19.4703
249817_at	-3.72492	7.57242	-36.2101	1.4147e-12	1.61346e-09	19.3999
247949_at	3.94503	6.29685	36.031	1.49152e-12	1.62007e-09	19.3515
265658_at	3.95801	7.70146	35.1662	1.93244e-12	2.00359e-09	19.1136
258277_at	3.31905	7.28706	34.77	2.18041e-12	2.1624e-09	19.0021
259272_at	3.00905	10.9056	34.1028	2.68039e-12	2.54533e-09	18.8105
256012_at	4.47528	7.23226	33.9077	2.84934e-12	2.54533e-09	18.7536
255604_at	-4.03032	9.23237	-33.8502	2.9013e-12	2.54533e-09	18.7367
266761_at	3.06377	8.69124	33.5811	3.15872e-12	2.66853e-09	18.6574
250302_at	3.7221	8.02524	33.1997	3.56727e-12	2.90605e-09	18.5435
262229_at	3.44976	8.52024	32.7655	4.10399e-12	3.228e-09	18.4118
249346_at	3.05364	10.8166	32.5233	4.44121e-12	3.3768e-09	18.3374
266993_at	3.03078	10.7535	32.3758	4.66132e-12	3.42983e-09	18.2918
259609_at	-3.58526	7.54205	-31.8877	5.47928e-12	3.69037e-09	18.1388
267567_at	3.00273	8.03654	31.8617	5.52698e-12	3.69037e-09	18.1306
265305_at	-2.93103	7.51365	-31.7524	5.73285e-12	3.69037e-09	18.0959
256603_at	-3.93181	8.80174	-31.6506	5.932e-12	3.69037e-09	18.0635
261892_at	2.91739	7.08049	31.5969	6.04004e-12	3.69037e-09	18.0463
266989_at	-3.88868	5.93192	-31.5659	6.10342e-12	3.69037e-09	18.0364
261826_at	-2.81089	8.25492	-31.5444	6.14792e-12	3.69037e-09	18.0295
251336_at	3.16692	8.01429	31.2952	6.68902e-12	3.91222e-09	17.9492
264434_at	3.11849	9.15569	30.9825	7.44306e-12	4.2444e-09	17.8474
247717_at	-4.90241	9.11508	-30.6305	8.40449e-12	4.67577e-09	17.7312
256647_at	3.70569	8.08827	30.4043	9.09332e-12	4.93854e-09	17.6557
253915_at	2.92642	10.0753	30.2324	9.65849e-12	4.95388e-09	17.5978
249071_at	-3.47307	6.27883	-30.1389	9.98162e-12	4.95388e-09	17.5662
258947_at	3.02529	7.53472	30.138	9.98473e-12	4.95388e-09	17.5659
254385_s_at	2.99355	8.89507	30.1002	1.01187e-11	4.95388e-09	17.5531
266070_at	3.04131	11.0993	30.0755	1.02075e-11	4.95388e-09	17.5447
261021_at	3.27758	7.26523	29.7626	1.14074e-11	5.42091e-09	17.4376
245148_at	3.19696	9.3009	29.6599	1.18341e-11	5.50889e-09	17.4022
249454_at	2.78603	8.16661	29.5274	1.24106e-11	5.66173e-09	17.3563
266142_at	-2.77253	10.7483	-29.4581	1.27242e-11	5.69094e-09	17.3322
256021_at	-2.7129	7.97038	-29.3155	1.3397e-11	5.87663e-09	17.2824
265260_at	2.77256	6.47501	29.1688	1.41303e-11	5.96872e-09	17.2308
253485_at	3.08765	8.72174	29.088	1.45529e-11	5.96872e-09	17.2022
260225_at	3.32798	6.93592	29.0813	1.45884e-11	5.96872e-09	17.1999
251770_at	-2.80424	8.97436	-29.0691	1.46536e-11	5.96872e-09	17.1956
265067_at	3.01023	9.93939	28.9299	1.54197e-11	6.17057e-09	17.1461
251673_at	2.7283	8.89869	28.7669	1.63731e-11	6.39551e-09	17.0879
266017_at	2.91534	10.5714	28.739	1.65425e-11	6.39551e-09	17.0779
267256_s_at	-2.80213	8.08715	-28.443	1.84645e-11	6.95285e-09	16.971
253181_at	3.41105	7.22525	28.4221	1.86091e-11	6.95285e-09	16.9634
246777_at	3.14407	7.55934	28.3808	1.88986e-11	6.95285e-09	16.9483
246373_at	2.88679	6.88643	28.0533	2.13752e-11	7.65255e-09	16.8282
259878_at	-3.17348	5.70845	-28.0414	2.14714e-11	7.65255e-09	16.8238
260804_at	3.46736	6.79986	27.8614	2.29903e-11	8.06783e-09	16.757
258100_at	3.70301	7.06168	27.7458	2.40269e-11	8.25009e-09	16.7139
261020_at	2.54542	6.9575	27.7234	2.4233e-11	8.25009e-09	16.7055
259502_at	2.88172	8.38682	27.6663	2.47689e-11	8.30851e-09	16.6841
250286_at	2.69652	9.17463	27.5971	2.54358e-11	8.32323e-09	16.6581
245038_at	3.15542	9.38345	27.5862	2.55426e-11	8.32323e-09	16.654
249417_at	3.20769	9.40988	27.4982	2.64223e-11	8.48863e-09	16.6208
249481_at	3.06744	8.70615	27.4222	2.72093e-11	8.59474e-09	16.592
256461_s_at	-3.50715	8.07987	-27.3942	2.75062e-11	8.59474e-09	16.5813
260015_at	3.04077	6.68675	27.2395	2.92089e-11	9.00343e-09	16.5224
260904_at	3.22961	8.38262	27.2029	2.96282e-11	9.01093e-09	16.5084
251524_at	-2.58027	9.37911	-27.1509	3.02345e-11	9.07431e-09	16.4885
253414_at	2.53121	10.5169	27.0817	3.10637e-11	9.2021e-09	16.4618
251895_at	3.18234	7.96065	27.0251	3.17603e-11	9.28785e-09	16.44
250669_at	-2.62352	9.48668	-26.8153	3.44957e-11	9.79792e-09	16.3587
255753_at	2.95631	6.25447	26.8082	3.45923e-11	9.79792e-09	16.3559
246405_at	2.62086	9.32209	26.7487	3.54163e-11	9.79792e-09	16.3327
254093_at	2.68723	6.88619	26.7282	3.57049e-11	9.79792e-09	16.3247
249383_at	-2.78886	6.15327	-26.7026	3.60703e-11	9.79792e-09	16.3147
246831_at	2.5168	10.1192	26.7018	3.60818e-11	9.79792e-09	16.3144
267147_at	-2.96769	8.46104	-26.586	3.77817e-11	9.89734e-09	16.269
255630_at	3.73633	8.35539	26.5838	3.78141e-11	9.89734e-09	16.2681
260560_at	2.64425	6.01733	26.5802	3.78694e-11	9.89734e-09	16.2667
267028_at	2.83741	8.72974	26.5595	3.81835e-11	9.89734e-09	16.2585
259841_at	3.53005	8.41323	26.4649	3.96536e-11	1.01629e-08	16.2212
245465_at	-3.77733	6.29168	-26.3149	4.21145e-11	1.06737e-08	16.1617
254271_at	2.86275	9.37136	26.2086	4.39593e-11	1.10188e-08	16.1193
249890_at	3.60497	8.20894	26.1395	4.52058e-11	1.12081e-08	16.0916
254773_at	-3.43742	5.47907	-26.0606	4.66759e-11	1.14481e-08	16.0599
254660_at	2.51539	7.00956	26.0008	4.78252e-11	1.16052e-08	16.0358
246368_at	3.50395	8.21715	25.8899	5.00396e-11	1.20133e-08	15.9909
256577_at	-3.4788	9.09278	-25.8646	5.05602e-11	1.20133e-08	15.9807
250832_at	-2.86922	6.13723	-25.7605	5.27656e-11	1.24081e-08	15.9383
262354_at	-2.49674	8.2684	-25.7308	5.34154e-11	1.24327e-08	15.9262
254231_at	3.25968	8.08428	25.6586	5.50275e-11	1.26786e-08	15.8966
248551_at	2.30078	10.0197	25.6102	5.61367e-11	1.28048e-08	15.8768
263852_at	2.30305	9.75655	25.4493	6.00085e-11	1.35524e-08	15.8105
245329_at	2.37529	10.5035	25.3626	6.22167e-11	1.39134e-08	15.7745
247487_at	2.57445	7.20296	25.3165	6.34263e-11	1.40462e-08	15.7554
245244_at	-2.25188	8.19269	-25.2343	6.5646e-11	1.43146e-08	15.7211
260116_at	3.38692	9.19139	25.2101	6.6314e-11	1.43146e-08	15.711
264400_at	2.99321	8.40905	25.1915	6.68336e-11	1.43146e-08	15.7033
260902_at	-2.4548	9.29208	-25.1633	6.76321e-11	1.43146e-08	15.6914
249581_at	2.31181	11.5494	25.1364	6.8401e-11	1.43146e-08	15.6802
256337_at	2.4436	8.67983	25.131	6.85559e-11	1.43146e-08	15.6779
246927_s_at	2.66854	7.94414	25.1146	6.90312e-11	1.43146e-08	15.671
266267_at	2.40411	7.52446	25.0582	7.06918e-11	1.43786e-08	15.6473
257365_x_at	3.178	7.49736	25.0483	7.099e-11	1.43786e-08	15.6431
248794_at	2.90507	7.06049	25.0402	7.12312e-11	1.43786e-08	15.6397
252136_at	2.9095	8.1731	24.9866	7.28659e-11	1.45796e-08	15.6171
246821_at	3.41313	9.11656	24.9421	7.42526e-11	1.47278e-08	15.5983
258203_at	3.41811	8.96304	24.8899	7.59166e-11	1.49281e-08	15.5761
264624_at	2.50615	10.151	24.7216	8.15616e-11	1.5901e-08	15.5045
255406_at	2.77599	8.90998	24.6611	8.37013e-11	1.60441e-08	15.4786
262177_at	2.47561	9.53276	24.6611	8.37022e-11	1.60441e-08	15.4786
246302_at	2.40754	10.4551	24.4201	9.28557e-11	1.76151e-08	15.3747
247543_at	2.4833	7.43154	24.3993	9.36945e-11	1.76151e-08	15.3657
264146_at	-2.90561	7.73244	-24.3866	9.42148e-11	1.76151e-08	15.3602
245253_at	-2.30179	7.57425	-24.3589	9.53501e-11	1.76824e-08	15.3482
256593_at	3.05423	6.8956	24.3091	9.74357e-11	1.79235e-08	15.3265
251400_at	2.22318	10.2595	24.2834	9.8533e-11	1.79803e-08	15.3153
252053_at	2.52764	8.41196	24.2359	1.00591e-10	1.81305e-08	15.2945
254265_s_at	2.28221	11.057	24.2278	1.00946e-10	1.81305e-08	15.291
264000_at	2.58652	9.28405	24.1753	1.03285e-10	1.84057e-08	15.268
252908_at	2.70864	7.94021	24.1534	1.04281e-10	1.84392e-08	15.2584
251884_at	2.53946	6.21009	24.1231	1.05675e-10	1.85419e-08	15.2451
252234_at	2.22147	8.91607	23.9781	1.12622e-10	1.961e-08	15.1812
266167_at	2.38284	10.1332	23.818	1.20877e-10	2.08879e-08	15.1101
261648_at	3.02145	8.60322	23.7853	1.22642e-10	2.10336e-08	15.0955
254453_at	2.96254	8.70026	23.7206	1.26221e-10	2.13829e-08	15.0666
252170_at	2.46208	11.7824	23.7147	1.26554e-10	2.13829e-08	15.0639
246858_at	2.78025	7.51395	23.6386	1.30925e-10	2.19588e-08	15.0297
262072_at	2.29482	8.67859	23.4265	1.43991e-10	2.3974e-08	14.9339
255341_at	2.59321	8.38889	23.3956	1.46007e-10	2.40939e-08	14.9199
246481_s_at	-2.63835	11.5354	-23.3725	1.4754e-10	2.40939e-08	14.9094
267178_at	2.46276	7.05363	23.3674	1.4788e-10	2.40939e-08	14.9071
267425_at	-2.12872	9.39066	-23.2927	1.52962e-10	2.47451e-08	14.873
248327_at	2.57081	9.30807	23.227	1.57588e-10	2.5314e-08	14.8429
260745_at	-2.1486	10.9677	-23.1993	1.59581e-10	2.54549e-08	14.8302
263320_at	-2.44582	9.09936	-23.1601	1.62458e-10	2.57338e-08	14.8122
252921_at	2.40094	8.6093	23.0937	1.67455e-10	2.63423e-08	14.7816
261149_s_at	-2.84813	11.5216	-23.0691	1.69341e-10	2.64566e-08	14.7703
254832_at	2.65282	10.9161	22.9687	1.77318e-10	2.75144e-08	14.7238
264223_s_at	2.61629	6.52063	22.8775	1.84915e-10	2.84993e-08	14.6814
266835_at	2.25298	8.75404	22.7863	1.92868e-10	2.93214e-08	14.6388
255795_at	-2.16654	10.8842	-22.7859	1.92899e-10	2.93214e-08	14.6386
252368_at	-2.61093	7.20996	-22.7577	1.95438e-10	2.93214e-08	14.6254
259550_at	2.29784	9.94398	22.7562	1.95569e-10	2.93214e-08	14.6247
255450_at	-2.20829	6.35589	-22.7441	1.96676e-10	2.93214e-08	14.619
259040_at	2.34209	7.45401	22.693	2.01389e-10	2.9641e-08	14.595
247162_at	-2.10523	10.423	-22.6927	2.01418e-10	2.9641e-08	14.5949
255786_at	-2.17075	11.198	-22.5997	2.10332e-10	3.07543e-08	14.551
266658_at	2.54602	8.13663	22.5754	2.12727e-10	3.0819e-08	14.5395
266071_at	2.69297	6.23954	22.5679	2.13476e-10	3.0819e-08	14.536
247314_at	2.55838	8.171	22.53	2.17284e-10	3.11714e-08	14.518
255340_at	2.78951	7.02443	22.5006	2.20301e-10	3.14066e-08	14.5041
261763_at	3.5183	7.61694	22.4683	2.23656e-10	3.16868e-08	14.4887
259385_at	2.24212	8.87674	22.4308	2.27627e-10	3.19239e-08	14.4709
255065_s_at	-2.32084	10.4866	-22.4262	2.28128e-10	3.19239e-08	14.4687
245035_at	3.02956	10.0047	22.3989	2.31072e-10	3.21388e-08	14.4557
255543_at	2.06325	8.90128	22.3601	2.35328e-10	3.25324e-08	14.4371
266292_at	2.14829	10.4709	22.3403	2.3754e-10	3.26403e-08	14.4277
254500_at	2.52299	9.27252	22.3099	2.40965e-10	3.29127e-08	14.4131
251970_at	2.40466	5.93599	22.1598	2.58729e-10	3.51286e-08	14.3409
249208_at	-2.26866	10.3455	-22.0122	2.77585e-10	3.74657e-08	14.2694
262772_at	2.2675	8.38074	21.992	2.80288e-10	3.7608e-08	14.2596
259507_at	2.55068	7.97724	21.9786	2.82093e-10	3.7629e-08	14.253
252993_at	2.30944	7.33903	21.9229	2.8972e-10	3.84215e-08	14.2259
266418_at	-3.36821	7.44098	-21.8928	2.93944e-10	3.86688e-08	14.2112
252068_at	2.48804	7.67319	21.8855	2.94975e-10	3.86688e-08	14.2076
254252_at	2.53715	7.11413	21.8476	3.00413e-10	3.91566e-08	14.189
250793_at	-2.11838	9.13892	-21.8136	3.05375e-10	3.93578e-08	14.1724
265189_at	2.42536	8.32948	21.8134	3.05407e-10	3.93578e-08	14.1723
253776_at	2.42263	8.67908	21.7622	3.13059e-10	4.01173e-08	14.1471
257623_at	2.29857	9.27119	21.6851	3.24961e-10	4.14098e-08	14.1091
246099_at	2.02707	12.324	21.6494	3.30656e-10	4.19015e-08	14.0914
259383_at	-3.1238	10.104	-21.5364	3.49361e-10	4.40272e-08	14.0353
248276_at	2.23372	9.15248	21.5216	3.51901e-10	4.41037e-08	14.0279
254571_at	1.97228	5.40405	21.4966	3.56219e-10	4.43588e-08	14.0155
260568_at	2.14358	12.4219	21.4841	3.58408e-10	4.43588e-08	14.0092
256933_at	2.57446	11.0576	21.4764	3.59771e-10	4.43588e-08	14.0053
258921_at	2.03766	8.22465	21.4213	3.69616e-10	4.53277e-08	13.9778
249580_at	2.2943	7.55231	21.3013	3.92111e-10	4.78291e-08	13.9175
245052_at	2.1697	10.3137	21.2371	4.04759e-10	4.91093e-08	13.8851
263783_at	2.62522	8.68933	21.1184	4.29328e-10	5.16236e-08	13.8249
254215_at	3.36251	7.33852	21.1152	4.30008e-10	5.16236e-08	13.8233
266299_at	-2.08757	9.66802	-21.0999	4.3329e-10	5.17453e-08	13.8155
258498_at	-2.12351	7.48426	-20.9775	4.60596e-10	5.47197e-08	13.753
262092_at	2.15462	7.87081	20.952	4.66536e-10	5.51383e-08	13.7399
254387_at	2.13851	9.0389	20.8819	4.83245e-10	5.66828e-08	13.7039
257690_at	2.73876	7.0759	20.8765	4.84574e-10	5.66828e-08	13.7011
259443_at	2.61463	7.48223	20.8206	4.98409e-10	5.80036e-08	13.6723
261135_at	2.25367	7.7141	20.7582	5.1437e-10	5.95572e-08	13.64
253040_at	-1.99018	10.7722	-20.662	5.40086e-10	6.20146e-08	13.59
261450_s_at	2.00654	4.69655	20.6393	5.46346e-10	6.20146e-08	13.5782
252345_at	3.14947	7.10087	20.6393	5.46355e-10	6.20146e-08	13.5782
260648_at	2.31973	7.3693	20.6331	5.48089e-10	6.20146e-08	13.575
266395_at	-2.56857	8.93111	-20.6269	5.49811e-10	6.20146e-08	13.5718
256451_s_at	1.96513	7.11976	20.609	5.54837e-10	6.20146e-08	13.5624
259381_s_at	-2.39248	8.03468	-20.6035	5.56395e-10	6.20146e-08	13.5596
251419_at	2.82358	5.92852	20.5969	5.58282e-10	6.20146e-08	13.5561
267142_at	2.15849	9.03154	20.5906	5.60062e-10	6.20146e-08	13.5528
252862_at	2.72667	6.04886	20.5644	5.67596e-10	6.25452e-08	13.5391
265121_at	-2.59244	7.61181	-20.5381	5.75274e-10	6.28219e-08	13.5254
253401_at	1.88893	9.12669	20.537	5.75615e-10	6.28219e-08	13.5247
256050_at	2.01911	8.7025	20.4922	5.88961e-10	6.39724e-08	13.5012
259428_at	2.19605	6.96057	20.4616	5.98252e-10	6.46736e-08	13.4852
257139_at	2.23288	5.3595	20.4466	6.02882e-10	6.48667e-08	13.4773
252123_at	-2.06065	7.10993	-20.4177	6.1191e-10	6.54817e-08	13.462
245200_at	2.19055	8.65235	20.41	6.14339e-10	6.54817e-08	13.458
255437_at	-3.01583	6.68337	-20.3239	6.42192e-10	6.77708e-08	13.4125
265161_at	2.16337	9.69253	20.3223	6.42722e-10	6.77708e-08	13.4116
248062_at	1.94175	11.7065	20.3083	6.47395e-10	6.77708e-08	13.4042
254784_at	1.88415	11.0022	20.3074	6.477e-10	6.77708e-08	13.4037
267083_at	2.19089	11.9757	20.295	6.5186e-10	6.78946e-08	13.3971
252346_at	3.24139	7.94227	20.2523	6.6643e-10	6.90966e-08	13.3744
250327_at	-1.88366	6.83854	-20.2314	6.73692e-10	6.95335e-08	13.3633
253779_at	2.21449	8.26002	20.1558	7.0065e-10	7.19902e-08	13.323
258851_at	-2.42772	7.54983	-20.136	7.0791e-10	7.241e-08	13.3124
253946_at	-2.58391	7.21603	-20.0673	7.33767e-10	7.47198e-08	13.2755
256793_at	2.24907	7.95976	20.0504	7.40275e-10	7.50474e-08	13.2665
245628_at	-2.71566	6.21254	-19.9836	7.66611e-10	7.73734e-08	13.2305
265118_at	-2.34599	8.41804	-19.9518	7.79527e-10	7.83304e-08	13.2133
266419_at	-2.20168	5.88683	-19.9194	7.92919e-10	7.93267e-08	13.1958
254120_at	1.94733	7.54339	19.8801	8.09493e-10	8.06311e-08	13.1745
249397_at	2.16121	6.55757	19.8549	8.20336e-10	8.13559e-08	13.1608
263379_at	2.27002	8.45348	19.7416	8.71059e-10	8.60124e-08	13.0991
260046_at	2.69301	8.83164	19.7206	8.808e-10	8.65994e-08	13.0876
254889_at	2.73041	7.8886	19.6866	8.96884e-10	8.78023e-08	13.069
261934_at	1.98081	8.8374	19.6572	9.11049e-10	8.88078e-08	13.0528
253533_at	-1.75115	6.01419	-19.5986	9.39991e-10	9.07352e-08	13.0206
254098_at	-2.50049	8.39084	-19.5955	9.41514e-10	9.07352e-08	13.019
256756_at	2.09016	8.0134	19.5907	9.43967e-10	9.07352e-08	13.0163
254687_at	-1.80767	11.4712	-19.5852	9.46733e-10	9.07352e-08	13.0133
263706_s_at	-2.31036	9.5586	-19.5689	9.55002e-10	9.11447e-08	13.0043
267288_at	2.45588	7.96095	19.5521	9.63673e-10	9.1413e-08	12.995
260179_at	2.4359	7.44762	19.5479	9.65828e-10	9.1413e-08	12.9927
262082_s_at	2.24769	8.6077	19.5384	9.70756e-10	9.14998e-08	12.9874
250062_at	2.15044	7.92641	19.5095	9.85897e-10	9.25445e-08	12.9715
264300_at	-1.88907	8.19569	-19.4806	1.00134e-09	9.3609e-08	12.9555
258791_at	1.87971	11.319	19.4501	1.01788e-09	9.47304e-08	12.9386
254592_at	1.9165	8.69063	19.4433	1.02164e-09	9.47304e-08	12.9348
264436_at	-2.05098	9.84353	-19.4142	1.03778e-09	9.58367e-08	12.9186
263150_at	-2.02903	5.99215	-19.3525	1.07294e-09	9.86848e-08	12.8842
246214_at	2.14654	8.02025	19.3173	1.09356e-09	1.00177e-07	12.8646
256300_at	1.78029	8.50826	19.2514	1.13338e-09	1.03409e-07	12.8277
252383_at	1.89846	7.03258	19.1404	1.20409e-09	1.09424e-07	12.7652
256833_at	2.39147	7.45516	19.1242	1.21478e-09	1.09957e-07	12.756
266247_at	1.94563	7.29183	19.1147	1.22115e-09	1.10097e-07	12.7506
259911_at	1.79195	9.23642	19.0834	1.24225e-09	1.114e-07	12.7329
249485_at	1.96602	7.10973	19.0788	1.24537e-09	1.114e-07	12.7303
267436_at	2.88663	7.75878	19.0603	1.25811e-09	1.11841e-07	12.7198
254225_at	-1.73638	11.1879	-19.0574	1.26012e-09	1.11841e-07	12.7182
261684_at	-2.07166	7.37134	-19.0494	1.2656e-09	1.11893e-07	12.7137
256441_at	-2.07849	8.07578	-19.037	1.2743e-09	1.12227e-07	12.7066
247600_at	-2.09212	6.37352	-19.0241	1.28338e-09	1.12592e-07	12.6993
245771_at	-2.08717	7.22889	-19.0095	1.29369e-09	1.12754e-07	12.691
261526_at	1.83979	8.36106	18.9927	1.30574e-09	1.12754e-07	12.6814
262232_at	-2.63974	7.85295	-18.9902	1.30748e-09	1.12754e-07	12.68
247954_at	3.11334	8.03336	18.9893	1.30814e-09	1.12754e-07	12.6795
251643_at	1.71378	8.60727	18.9868	1.30995e-09	1.12754e-07	12.6781
255430_at	1.8031	6.78384	18.9744	1.31896e-09	1.12789e-07	12.671
248971_at	2.35936	6.8973	18.9726	1.32024e-09	1.12789e-07	12.67
265450_at	2.04686	7.80509	18.9276	1.35344e-09	1.15194e-07	12.6443
257641_s_at	-1.8343	11.5897	-18.8929	1.37962e-09	1.16986e-07	12.6245
254163_s_at	-2.02292	9.32055	-18.8208	1.43592e-09	1.21102e-07	12.5831
246238_at	2.61008	9.19322	18.8172	1.43879e-09	1.21102e-07	12.5811
249264_s_at	2.24373	7.4954	18.8068	1.4471e-09	1.21354e-07	12.5751
259979_at	1.79564	8.61975	18.793	1.45825e-09	1.21682e-07	12.5672
264866_at	2.65037	7.24861	18.7888	1.46168e-09	1.21682e-07	12.5647
247284_at	1.92595	8.44992	18.7816	1.46755e-09	1.21727e-07	12.5606
249777_at	1.74729	11.5304	18.7363	1.50508e-09	1.24387e-07	12.5345
252131_at	2.52252	8.0711	18.6926	1.54221e-09	1.26995e-07	12.5092
262646_at	-1.76381	5.83089	-18.6826	1.55088e-09	1.2725e-07	12.5034
249550_at	1.83603	6.5958	18.6642	1.5669e-09	1.28104e-07	12.4928
264867_at	2.24902	6.62963	18.6489	1.5804e-09	1.28746e-07	12.4839
256431_s_at	1.98131	8.91204	18.6276	1.59938e-09	1.29829e-07	12.4715
249719_at	2.03994	9.31708	18.5966	1.62745e-09	1.31639e-07	12.4535
265665_at	-2.44991	7.01007	-18.5141	1.70482e-09	1.37409e-07	12.4054
258436_at	1.81367	7.32329	18.4961	1.72221e-09	1.38323e-07	12.3949
248889_at	1.72657	8.58477	18.483	1.73495e-09	1.38857e-07	12.3872
249983_at	3.84527	7.55347	18.4486	1.76905e-09	1.41091e-07	12.3671
265075_at	1.75366	10.0555	18.4388	1.77886e-09	1.41379e-07	12.3613
263584_at	1.73256	9.24294	18.4175	1.80054e-09	1.42605e-07	12.3488
251705_at	1.67225	11.8478	18.3894	1.82947e-09	1.44395e-07	12.3323
257206_at	2.14956	10.1834	18.3376	1.8841e-09	1.48051e-07	12.3017
251769_at	2.0528	5.92765	18.3332	1.88877e-09	1.48051e-07	12.2992
251745_at	1.92242	8.57006	18.3144	1.90909e-09	1.49131e-07	12.2881
264252_at	-2.04376	5.80991	-18.2968	1.9284e-09	1.50125e-07	12.2776
254707_at	1.75544	7.83391	18.2818	1.94497e-09	1.50901e-07	12.2688
259598_at	1.67288	7.69167	18.2713	1.9567e-09	1.51296e-07	12.2625
261005_at	2.91459	6.77323	18.241	1.99085e-09	1.53417e-07	12.2446
254255_at	2.99159	7.80609	18.2328	2.00023e-09	1.53621e-07	12.2397
246988_at	2.90387	7.08481	18.2248	2.00938e-09	1.53806e-07	12.235
263854_at	2.60909	7.69085	18.1949	2.04416e-09	1.55944e-07	12.2172
251176_at	1.86283	5.97183	18.1814	2.06004e-09	1.56358e-07	12.2091
[truncated: 22,510 more rows]
