# Supplementary material for: Ca2+/Calmodulin-Dependent AtSR1/CAMTA3 Plays Critical Roles in Balancing Plant Growth and Immunity
Source: Int J Mol Sci. 2018 Jun 14;19(6):1764. doi: 10.3390/ijms19061764 (PMC6032152; doi:10.3390/ijms19061764)
Supplement: Supplementary file 1 [file ijms-19-01764-s001.zip › IJMS S5 (Sr1_T - Sr1_UT) - (WT_T - WT_UT).xlsx]

## Sheet: DEG FC>2 p-value<0.05
Array Element	logFC	P.Value	Locus Identifier	Annotation
267637_at	1.01436	7.47491e-05	AT2G42190	similar to unknown protein [Arabidopsis thaliana] (TAIR:AT3G57930.1); similar to unknown protein [Arabidopsis thaliana] (TAIR:AT3G57930.2); similar to hypothetical protein [Vitis vinifera] (GB:CAN83221.1); similar to hypothetical protein [Vitis vinifera] (GB:CAN73155.1); contains InterPro domain HMG-I and HMG-Y, DNA-binding (InterPro:IPR000637)
267612_at	1.24712	5.40969e-06	AT2G26690	nitrate transporter (NTP2)
267605_at	-1.85584	1.31083e-07	AT2G32920	ATPDIL2-3 (PDI-LIKE 2-3); protein disulfide isomerase
267592_at	-1.12584	7.25126e-05	AT2G39710	aspartyl protease family protein
267569_at	1.39697	0.000134654	AT2G30790	PSBP-2 (photosystem II subunit P-2); calcium ion binding
267567_at	-2.02931	1.29686e-08	AT2G30770	CYP71A13 (CYTOCHROME P450, FAMILY 71, SUBFAMILY A, POLYPEPTIDE 13); indoleacetaldoxime dehydratase/ oxygen binding
267559_at	2.11752	7.45578e-09	AT2G45570	CYP76C2 (cytochrome P450, family 76, subfamily C, polypeptide 2); oxygen binding
267546_at	-2.40499	1.80694e-08	AT2G32680	disease resistance family protein
267524_at	2.37843	7.4813e-09	AT2G30600	BTB/POZ domain-containing protein
267523_at	2.28067	1.13754e-07	AT2G30600	BTB/POZ domain-containing protein
267515_at	-1.11112	0.000394317	AT2G45680	TCP family transcription factor, putative
267505_at	1.07194	1.14116e-05	AT2G45560	CYP76C1 (cytochrome P450, family 76, subfamily C, polypeptide 1); heme binding / iron ion binding / monooxygenase
267503_at	1.07214	1.66054e-05	AT2G45600	hydrolase
267500_s_at	-2.22598	1.38423e-06	AT2G45510;AT2G44890	[AT2G45510, CYP704A2 (cytochrome P450, family 704, subfamily A, polypeptide 2); oxygen binding];[AT2G44890, CYP704A1 (cytochrome P450, family 704, subfamily A, polypeptide 1); oxygen binding]
267496_at	-1.90877	3.78156e-07	AT2G30550	lipase class 3 family protein
267483_at	-2.87068	2.63257e-09	AT2G02810	ATUTR1/UTR1 (UDP-GALACTOSE TRANSPORTER 1); UDP-galactose transmembrane transporter/ UDP-glucose transmembrane transporter/ pyrimidine nucleotide sugar transmembrane transporter
267477_at	1.78036	4.655e-08	AT2G02710	PAC motif-containing protein
267463_at	-1.38004	9.28785e-07	AT2G33845	DNA-binding protein-related
267461_at	1.01516	0.000161786	AT2G33830	dormancy/auxin associated family protein
267452_at	1.00814	7.39387e-05	AT2G33860	ETT (ETTIN); transcription factor
267436_at	-1.92214	2.55486e-06	AT2G19190	FRK1 (FLG22-INDUCED RECEPTOR-LIKE KINASE 1); kinase
267425_at	1.82045	2.88571e-08	AT2G34810	FAD-binding domain-containing protein
267412_at	-2.05809	1.69782e-06	AT2G34940	vacuolar sorting receptor, putative
267411_at	1.24072	0.000115835	AT2G34930	disease resistance family protein
267385_at	-2.42469	1.07593e-07	AT2G44380	DC1 domain-containing protein
267381_at	-1.32724	1.89384e-06	AT2G26190	calmodulin-binding family protein
267380_at	-1.8398	1.14471e-06	AT2G26170	CYP711A1 (MORE AXILLARY BRANCHES 1); oxygen binding
267375_at	-1.47171	1.61905e-06	AT2G26300	GPA1 (G PROTEIN ALPHA SUBUNIT 1); signal transducer
267357_at	1.16164	4.1839e-06	AT2G40000	similar to unknown protein [Arabidopsis thaliana] (TAIR:AT3G55840.1); similar to unnamed protein product [Vitis vinifera] (GB:CAO41329.1); contains InterPro domain Hs1pro-1, C-terminal (InterPro:IPR009743); contains InterPro domain Hs1pro-1, N-terminal (InterPro:IPR009869)
267356_at	1.05047	9.71762e-05	AT2G39930	ATISA1/ISA1 (ISOAMYLASE 1); alpha-amylase/ isoamylase
267345_at	-2.66797	1.989e-09	AT2G44240	similar to unknown protein [Arabidopsis thaliana] (TAIR:AT2G44220.1); similar to unnamed protein product [Vitis vinifera] (GB:CAO67164.1); contains InterPro domain Protein of unknown function DUF239, plant (InterPro:IPR004314)
267300_at	-2.10145	1.36568e-07	AT2G30140	UDP-glucoronosyl/UDP-glucosyl transferase family protein
267293_at	-1.09132	0.000203366	AT2G23810	TET8 (TETRASPANIN8)
267288_at	-2.8538	7.45117e-09	AT2G23680	stress-responsive protein, putative
267266_at	1.52621	2.62899e-06	AT2G23150	NRAMP3 (NRAMP metal ion transporter 3); manganese ion transmembrane transporter/ metal ion transmembrane transporter
267265_at	1.93992	1.17834e-06	AT2G22980	SCPL13; serine carboxypeptidase
267246_at	-1.68908	6.82642e-08	AT2G30250	WRKY25 (WRKY DNA-binding protein 25); transcription factor
267238_at	3.20793	6.66664e-10	AT2G44130	kelch repeat-containing F-box family protein
267226_at	1.01963	3.02894e-05	AT2G44010	similar to unknown protein [Arabidopsis thaliana] (TAIR:AT3G59880.1)
267211_at	-1.21037	4.68767e-06	AT2G44065	ribosomal protein L2 family protein
267189_at	-1.53404	7.39392e-06	AT2G44180	MAP2A (METHIONINE AMINOPEPTIDASE 2A); methionyl aminopeptidase
267165_at	-1.61545	1.21e-07	AT2G37710	RLK (RECEPTOR LECTIN KINASE); kinase
267158_at	1.69423	3.55749e-06	AT2G37640	ATEXPA3 (ARABIDOPSIS THALIANA EXPANSIN A3)
267152_at	1.00093	9.59681e-06	AT2G31040	ATP synthase protein I -related
267147_at	2.00884	8.11519e-08	AT2G38240	oxidoreductase, 2OG-Fe(II) oxygenase family protein
267142_at	-1.71807	2.08123e-07	AT2G38290	ATAMT2 (AMMONIUM TRANSPORTER 2); ammonium transmembrane transporter
267116_at	1.00125	6.42554e-05	AT2G32560	F-box family protein
267106_s_at	-1.13733	5.07346e-05	AT2G14720;AT2G14740	[AT2G14720, VSR-2 (Vacuolar sorting receptor 2); calcium ion binding];[AT2G14740, vacuolar sorting receptor, putative]
267103_at	-1.48031	1.89868e-05	AT2G41490	GPT (UDP-GLCNAC%3ADOLICHOL+PHOSPHATE+GLCNAC-1-P+TRANSFERASE); UDP-N-acetylglucosamine-dolichyl-phosphate N-acetylglucosaminephosphotransferase
267092_at	1.46882	7.12693e-06	AT2G38120	AUX1 (AUXIN RESISTANT 1); amino acid transmembrane transporter/ transporter
267084_at	-1.24145	1.31721e-05	AT2G41180	sigA-binding protein-related
267083_at	-1.98736	6.44588e-08	AT2G41100	TCH3 (TOUCH 3)
267073_at	-1.05956	1.34507e-05	AT2G41160	ubiquitin-associated (UBA)/TS-N domain-containing protein
267069_at	-1.01263	8.80627e-05	AT2G41010	ATCAMBP25 (ARABIDOPSIS THALIANA CALMODULIN (CAM)-BINDING PROTEIN OF 25 KDA); calmodulin binding
267064_at	-1.32471	2.78307e-06	AT2G41110	CAM2 (CALMODULIN-2); calcium ion binding
267035_at	1.22107	1.61419e-05	AT2G38400	AGT3 (ALANINE:GLYOXYLATE AMINOTRANSFERASE 3); alanine-glyoxylate transaminase
267034_at	-1.10408	8.84288e-05	AT2G38310	similar to unknown protein [Arabidopsis thaliana] (TAIR:AT5G05440.1); similar to unnamed protein product [Vitis vinifera] (GB:CAO48777.1); contains InterPro domain Bet v I allergen; (InterPro:IPR000916); contains InterPro domain Streptomyces cyclase/dehydrase (InterPro:IPR005031)
267028_at	-1.94439	7.23827e-08	AT2G38470	WRKY33 (WRKY DNA-binding protein 33); transcription factor
267023_at	-1.50963	1.74796e-07	AT2G34250	protein transport protein sec61, putative
267012_at	-1.02076	0.00102435	AT2G39220	PLA IIB/PLP6 (Patatin-like protein 6); nutrient reservoir
267004_at	-1.51859	2.01105e-05	AT2G34260	transducin family protein / WD-40 repeat family protein
266995_at	1.99539	0.000304256	AT2G34500	CYP710A1 (cytochrome P450, family 710, subfamily A, polypeptide 1); C-22 sterol desaturase/ oxygen binding
266993_at	-2.04267	1.13105e-08	AT2G39210	nodulin family protein
266989_at	1.26347	1.86611e-05	AT2G39330	jacalin lectin family protein
266967_at	-1.59906	2.38047e-07	AT2G39530	integral membrane protein, putative
266956_at	1.38547	2.1933e-06	AT2G34510	similar to unknown protein [Arabidopsis thaliana] (TAIR:AT1G29980.1); similar to unknown [Populus trichocarpa] (GB:ABK95079.1); contains InterPro domain Protein of unknown function DUF642 (InterPro:IPR006946); contains InterPro domain Galactose-binding like (InterPro:IPR008979)
266951_at	1.03848	1.36482e-05	AT2G18940	pentatricopeptide (PPR) repeat-containing protein
266929_at	1.14439	6.98785e-05	AT2G45850	DNA-binding family protein
266928_at	-1.40032	4.51347e-05	AT2G45790	ATPMM; phosphomannomutase
266911_at	-1.19911	0.000165603	AT2G45910	protein kinase family protein / U-box domain-containing protein
266899_at	1.28621	1.13247e-05	AT2G34620	mitochondrial transcription termination factor-related / mTERF-related
266884_at	1.38117	1.41072e-06	AT2G44790	UCC2 (UCLACYANIN 2); copper ion binding
266882_at	-1.32108	1.10382e-06	AT2G44670	senescence-associated protein-related
266869_at	-2.4372	2.72618e-09	AT2G44660	transferase, transferring glycosyl groups
266866_at	1.41933	1.44778e-06	AT2G29940	ATPDR3/PDR3 (PLEIOTROPIC DRUG RESISTANCE 3); ATPase, coupled to transmembrane movement of substances
266860_at	1.16603	7.39311e-05	AT2G26870	phosphoesterase family protein
266845_at	1.10775	3.08268e-05	AT2G26110	similar to unknown protein [Arabidopsis thaliana] (TAIR:AT4G26130.1); similar to unknown [Populus trichocarpa] (GB:ABK95362.1)
266835_at	-2.36868	4.30163e-09	AT2G29990	NDA2 (ALTERNATIVE NAD(P)H DEHYDROGENASE 2); NADH dehydrogenase
266813_at	1.0275	9.37334e-06	AT2G44920	thylakoid lumenal 15 kDa protein, chloroplast
266805_at	1.19448	5.72707e-06	AT2G30010	similar to PMR5 (POWDERY MILDEW RESISTANT 5) [Arabidopsis thaliana] (TAIR:AT5G58600.1); similar to unnamed protein product [Vitis vinifera] (GB:CAO21434.1); contains InterPro domain Protein of unknown function DUF231, plant (InterPro:IPR004253)
266782_at	-1.43119	9.22026e-05	AT2G29120	ATGLR2.7 (Arabidopsis thaliana glutamate receptor 2.7)
266781_at	-1.30823	2.25343e-05	AT2G28940	protein kinase family protein
266761_at	-3.24409	6.82135e-11	AT2G47130	short-chain dehydrogenase/reductase (SDR) family protein
266746_s_at	-1.45208	1.55061e-06	AT2G02930;AT4G02520	[AT2G02930, ATGSTF3 (GLUTATHIONE S-TRANSFERASE 16); glutathione transferase];[AT4G02520, ATGSTF2 (Arabidopsis thaliana Glutathione S-transferase (class phi) 2); glutathione transferase]
266709_at	-1.43853	1.93923e-05	AT2G03120	signal peptide peptidase family protein
266702_at	1.29923	0.000116639	AT2G19860	ATHXK2 (HEXOKINASE 2); ATP binding / hexokinase
266659_at	-1.14535	0.00016716	AT2G25850	nucleotidyltransferase family protein
266656_at	2.80353	5.43501e-09	AT2G25900	ATCTH (Arabidopsis thaliana Cys3His zinc finger protein); transcription factor
266648_at	1.09479	0.000405935	AT2G25840	OVA4 (OVULE ABORTION 4); ATP binding / aminoacyl-tRNA ligase
266615_s_at	-1.09239	6.82261e-06	AT2G35660;AT2G29720	[AT2G35660, CTF2A; monooxygenase];[AT2G29720, CTF2B; monooxygenase]
266608_at	1.47536	3.69242e-07	AT2G35500	shikimate kinase-related
266604_at	1.08446	1.93119e-05	AT2G46030	UBC6 (UBIQUITIN-CONJUGATING ENZYME 6); ubiquitin-protein ligase
266596_at	-1.74758	2.20189e-07	AT2G46150	similar to unknown protein [Arabidopsis thaliana] (TAIR:AT3G54200.1); similar to plant cell wall protein SlTFR88 [Lycopersicon esculentum] (GB:ABF39005.1); contains InterPro domain Harpin-induced 1 (InterPro:IPR010847)
266581_at	-1.18469	0.000101225	AT2G46140	late embryogenesis abundant protein, putative / LEA protein, putative
266574_at	-1.28398	4.98277e-05	AT2G23890	5' nucleotidase family protein
266555_at	-1.13977	2.66953e-06	AT2G46270	GBF3 (G-BOX BINDING FACTOR 3); transcription factor
266482_at	-1.84019	1.08453e-05	AT2G47640	small nuclear ribonucleoprotein D2, putative / snRNP core protein D2, putative / Sm protein D2, putative
266471_at	-1.25155	4.83057e-05	AT2G31060	elongation factor family protein
266464_at	-2.06089	2.51742e-06	AT2G47800	ATMRP4 (Arabidopsis thaliana multidrug resistance-associated protein 4)
266461_at	-1.44866	4.5066e-06	AT2G47730	ATGSTF8 (GLUTATHIONE S-TRANSFERASE 8); glutathione transferase
266460_at	1.03626	8.96595e-05	AT2G47930	AGP26/ATAGP26 (ARABINOGALACTAN PROTEINS 26)
266428_at	-1.35729	4.58708e-06	AT2G07180	protein kinase, putative
266395_at	1.63866	1.80449e-06	AT2G43100	aconitase C-terminal domain-containing protein
266385_at	-2.41549	1.83816e-09	AT2G14610	PR1 (PATHOGENESIS-RELATED GENE 1)
266376_at	2.13331	1.98075e-07	AT2G14620	xyloglucan:xyloglucosyl transferase, putative / xyloglucan endotransglycosylase, putative / endo-xyloglucan transferase, putative
266371_at	-2.0206	2.79488e-08	AT2G41410	calmodulin, putative
266342_at	-1.39853	4.05035e-07	AT2G01540	C2 domain-containing protein
266334_at	-1.7665	5.16407e-07	AT2G32380	similar to unknown protein [Arabidopsis thaliana] (TAIR:AT1G05210.1); similar to unnamed protein product [Vitis vinifera] (GB:CAO24140.1); contains InterPro domain Transmembrane protein 97, predicted (InterPro:IPR016964)
266324_at	1.39899	1.70434e-06	AT2G46710	rac GTPase activating protein, putative
266294_at	-2.57112	1.83602e-07	AT2G29500	17.6 kDa class I small heat shock protein (HSP17.6B-CI)
266285_at	1.0453	6.3908e-05	AT2G29180	similar to 80C09_19 [Brassica rapa subsp. pekinensis] (GB:AAZ41830.1)
266279_at	2.33299	4.85069e-08	AT2G29290	tropinone reductase, putative / tropine dehydrogenase, putative
266278_at	1.05358	9.48115e-05	AT2G29300	tropinone reductase, putative / tropine dehydrogenase, putative
266277_at	1.74585	5.84657e-06	AT2G29310	tropinone reductase, putative / tropine dehydrogenase, putative
266270_at	3.91566	3.34953e-11	AT2G29470	ATGSTU3 (GLUTATHIONE S-TRANSFERASE 21); glutathione transferase
266267_at	-2.56043	1.39648e-09	AT2G29460	ATGSTU4 (GLUTATHIONE S-TRANSFERASE 22); glutathione transferase
266259_at	1.39832	5.33951e-06	AT2G27830	similar to pentatricopeptide (PPR) repeat-containing protein [Arabidopsis thaliana] (TAIR:AT4G22760.1); similar to hypothetical protein [Catharanthus roseus] (GB:CAC09928.1)
266247_at	-1.11918	9.86825e-06	AT2G27660	DC1 domain-containing protein
266246_at	-1.19596	7.78351e-05	AT2G27690	CYP94C1 (cytochrome P450, family 94, subfamily C, polypeptide 1); oxygen binding
266239_at	-1.38599	1.0818e-05	AT2G29530	TIM10 (Arabidopsis thaliana translocase inner membrane subunit 10); P-P-bond-hydrolysis-driven protein transmembrane transporter
266238_at	-1.76926	6.32656e-08	AT2G29400	TOPP1 (TYPE ONE PROTEIN PHOSPHATASE 1); protein serine/threonine phosphatase
266237_at	-1.8101	1.42154e-06	AT2G29540	ATRPC14 (Arabidopsis thaliana RNA polymerase I(A) and III(C) 14 kDa subunit); DNA binding / DNA-directed RNA polymerase
266235_at	-1.37947	2.9185e-05	AT2G02360	ATPP2-B10 (Phloem protein 2-B10); carbohydrate binding
266231_at	-1.38741	5.10026e-06	AT2G02220	ATPSKR1/PSKR1 (PHYTOSULFOKIN RECEPTOR 1); ATP binding / peptide receptor/ protein serine/threonine kinase
266225_at	1.16076	4.65252e-06	AT2G28900	OEP16 (OUTER ENVELOPE PROTEIN 16); P-P-bond-hydrolysis-driven protein transmembrane transporter
266181_at	-1.00708	3.72903e-05	AT2G02390	ATGSTZ1 (GLUTATHIONE S-TRANSFERASE 18); glutathione transferase
266167_at	-1.37117	1.21669e-06	AT2G38860	YLS5 (yellow-leaf-specific gene 5)
266166_at	-1.39691	9.64169e-06	AT2G28080	glycosyltransferase family protein
266150_s_at	-1.43877	1.47557e-05	AT2G12290;AT4G19700	[AT2G12290, similar to protein binding / zinc ion binding [Arabidopsis thaliana] (TAIR:AT4G19700.1); similar to unknown [Populus trichocarpa] (GB:ABK94891.1)];[AT4G19700, protein binding / zinc ion binding]
266140_at	1.24518	0.00023417	AT2G28120	nodulin family protein
266139_at	1.26416	0.000213389	AT2G28085	auxin-responsive family protein
266127_s_at	-1.40712	4.53591e-06	AT1G45332;AT2G45030	[AT1G45332, mitochondrial elongation factor, putative];[AT2G45030, mitochondrial elongation factor, putative]
266101_at	-1.05446	1.2902e-05	AT2G37940	similar to phosphatidic acid phosphatase-related / PAP2-related [Arabidopsis thaliana] (TAIR:AT3G54020.1); similar to unnamed protein product [Vitis vinifera] (GB:CAO15746.1); contains domain PTHR21290:SF1 (PTHR21290:SF1); contains domain PTHR21290 (PTHR21290)
266072_at	1.87191	4.12288e-07	AT2G18700	ATTPS11 (Arabidopsis thaliana trehalose phosphatase/synthase 11); transferase, transferring glycosyl groups
266071_at	-1.27176	1.31492e-05	AT2G18680;AT2G18670	[AT2G18680, similar to unknown protein [Arabidopsis thaliana] (TAIR:AT2G18690.1); similar to hypothetical protein OsI_029427 [Oryza sativa (indica cultivar-group)] (GB:EAZ08195.1)];[AT2G18670, zinc finger (C3HC4-type RING finger) family protein]
266070_at	-2.72883	1.24352e-09	AT2G18660	EXLB3 (EXPANSIN-LIKE B3 PRECURSOR)
266055_at	-1.06257	0.00195691	AT2G40650	pre-mRNA splicing factor PRP38 family protein
266017_at	-2.10019	1.94273e-08	AT2G18690	similar to unknown protein [Arabidopsis thaliana] (TAIR:AT2G18680.1); similar to hypothetical protein OsI_029427 [Oryza sativa (indica cultivar-group)] (GB:EAZ08195.1)
265993_at	-1.09687	0.000782261	AT2G24160	pseudogene, leucine rich repeat protein family, contains leucine rich-repeat domains Pfam:PF00560, INTERPRO:IPR001611; contains some similarity to Cf-4 (Lycopersicon hirsutum) gi|2808683|emb|CAA05268; blastp match of 37% identity and 8.4e-98 P-value to GP|2808683|emb|CAA05268.1||AJ002235 Cf-4 {Lycopersicon hirsutum}
265987_at	1.37257	1.37271e-05	AT2G24240	potassium channel tetramerisation domain-containing protein
265967_at	1.3094	1.51916e-06	AT2G37450	nodulin MtN21 family protein
265945_at	1.15022	6.48828e-05	AT2G19500	CKX2 (CYTOKININ OXIDASE 2); cytokinin dehydrogenase
265929_s_at	1.05701	7.89025e-06	AT2G18560;AT2G18570	[AT2G18560, UDP-glucoronosyl/UDP-glucosyl transferase family protein];[AT2G18570, UDP-glucoronosyl/UDP-glucosyl transferase family protein]
265920_s_at	-1.05241	0.000462071	AT2G15120;AT2G15220	[AT2G15120, pseudogene, disease-resistance family protein / fatty acid elongase-related, similar to fatty acid elongase 1 (FAE1) (Arabidopsis thaliana) GI:881615; similar to NtPRp27 (GI:5360263) (Nicotiana tabacum)similar to R 14 protein (GI:27764542) (Glycine max); contains Pfam profile PF04450: Plant Basic Secretory Protein; blastp match of 71% identity and 6.0e-20 P-value to GP|18674893|emb|CA…
265918_at	1.86801	3.98088e-07	AT2G15090	fatty acid elongase, putative
265893_at	-1.54836	3.08175e-06	AT2G15040	pseudogene, disease resistance protein-related, low similarity to disease resistance protein Cf-2.1 (Lycopersicon pimpinellifolium) GI:1184075; contains Pfam profile PF00560: Leucine Rich Repeat; blastp match of 38% identity and 4.4e-96 P-value to GP|1184075|gb|AAC15779.1||U42444 Cf-2.1 {Lycopersicon pimpinellifolium}
265884_at	1.51787	1.2052e-06	AT2G42320	nucleolar protein gar2-related
265872_at	-1.28677	1.14002e-05	AT2G01670	ATNUDT17 (Arabidopsis thaliana Nudix hydrolase homolog 17); hydrolase
265868_at	-1.65229	7.11213e-08	AT2G01650	PUX2 (PLANT UBX DOMAIN-CONTAINING PROTEIN 2); nucleic acid binding / zinc ion binding
265858_at	-1.10784	3.53553e-06	AT2G01720	ribophorin I family protein
265853_at	-1.98808	2.319e-07	AT2G42360	zinc finger (C3HC4-type RING finger) family protein
265837_at	-2.17656	1.92006e-08	AT2G14560	similar to unknown protein [Arabidopsis thaliana] (TAIR:AT1G33840.1); similar to unnamed protein product [Vitis vinifera] (GB:CAO48825.1); contains InterPro domain Protein of unknown function DUF567 (InterPro:IPR007612)
265831_at	-1.16607	4.45453e-06	AT2G14460	unknown protein
265807_at	-1.03512	2.37997e-05	AT2G17990	similar to kinectin-related [Arabidopsis thaliana] (TAIR:AT5G66250.3); similar to kinectin-related [Arabidopsis thaliana] (TAIR:AT5G66250.1); similar to kinectin-related [Arabidopsis thaliana] (TAIR:AT5G66250.2); similar to putative calcium-dependent protein kinase CPK1 adapter protein 2 [Mesembryanthemum crystallinum] (GB:AAR06858.1)
265771_at	-1.27999	6.95975e-06	AT2G48030	endonuclease/exonuclease/phosphatase family protein
265724_at	1.63407	1.71556e-07	AT2G32100	ATOFP16/OFP16 (Arabidopsis thaliana ovate family protein 16)
265723_at	-1.85548	6.15006e-06	AT2G32140	transmembrane receptor
265717_at	-1.3953	5.70441e-07	AT2G03510	band 7 family protein
265704_at	1.30292	6.21908e-05	AT2G03420	similar to expressed protein [Oryza sativa (japonica cultivar-group)] (GB:ABF94594.1); similar to hypothetical protein OsI_010237 [Oryza sativa (indica cultivar-group)] (GB:EAY89004.1)
265682_at	-1.27306	7.81178e-07	AT2G24390	similar to avirulence-responsive protein-related / avirulence induced gene (AIG) protein-related [Arabidopsis thaliana] (TAIR:AT4G31310.1); similar to unnamed protein product [Vitis vinifera] (GB:CAO43968.1); contains InterPro domain Butirosin biosynthesis, BtrG-like (InterPro:IPR013024); contains InterPro domain AIG2-like (InterPro:IPR009288)
265661_at	-1.29574	1.4388e-05	AT2G24360	serine/threonine/tyrosine kinase, putative
265658_at	-2.92411	1.84888e-09	AT2G13810	ALD1 (AGD2-LIKE DEFENSE RESPONSE PROTEIN1); transaminase
265648_at	1.2082	2.45153e-05	AT2G27500	glycosyl hydrolase family 17 protein
265617_at	-1.53768	7.78398e-06	AT2G25520	phosphate translocator-related
265615_at	1.58249	2.56191e-05	AT2G25450	2-oxoglutarate-dependent dioxygenase, putative
265614_at	-1.09366	3.98254e-05	AT2G25355	exonuclease-related
265597_at	-2.08954	1.95178e-06	AT2G20142	transmembrane receptor
265584_at	1.16188	4.18836e-06	AT2G20180	PIL5 (PHYTOCHROME INTERACTING FACTOR 3-LIKE 5); transcription factor
265510_at	-1.0103	0.00108183	AT2G05630	ATG8D (autophagy gene 8-related); microtubule binding
265481_at	1.95407	7.60802e-08	AT2G15960	unknown protein
265480_at	1.07936	2.97831e-05	AT2G15970	COR413-PM1 (cold regulated 413 plasma membrane 1)
265479_at	-1.00835	0.0026872	AT2G15760	calmodulin-binding protein
265478_at	3.26489	1.54411e-09	AT2G15890	MEE14 (maternal effect embryo arrest 14)
265460_at	-1.16	4.22135e-06	AT2G46600	calcium-binding protein, putative
265452_at	-1.05398	0.000169779	AT2G46510	basic helix-loop-helix (bHLH) family protein
265450_at	-1.38269	2.38024e-06	AT2G46620	AAA-type ATPase family protein
265443_at	2.0767	8.44344e-08	AT2G20750	ATEXPB1 (ARABIDOPSIS THALIANA EXPANSIN B1)
265424_at	-1.32407	1.1635e-06	AT2G20780	mannitol transporter, putative
265411_at	-1.08371	1.10403e-05	AT2G16630	proline-rich family protein
265400_at	1.88999	1.32555e-07	AT2G10940	protease inhibitor/seed storage/lipid transfer protein (LTP) family protein
265387_at	4.29237	7.69137e-12	AT2G20670	similar to unknown protein [Arabidopsis thaliana] (TAIR:AT4G32480.1); similar to unnamed protein product [Vitis vinifera] (GB:CAO69754.1); contains InterPro domain Protein of unknown function DUF506, plant (InterPro:IPR006502)
265377_at	1.34493	9.55077e-06	AT2G05790	glycosyl hydrolase family 17 protein
265358_at	-1.78034	7.76523e-08	AT2G16710	hesB-like domain-containing protein
265356_at	-2.05526	6.99279e-08	AT2G16595	similar to translocon-associated protein alpha (TRAP alpha) family protein [Arabidopsis thaliana] (TAIR:AT2G21160.1); similar to hypothetical protein [Vitis vinifera] (GB:CAN77171.1); contains domain PTHR12924 (PTHR12924)
265342_at	1.68581	6.47773e-07	AT2G18300	basic helix-loop-helix (bHLH) family protein
265305_at	1.67155	7.62048e-08	AT2G20340	tyrosine decarboxylase, putative
265269_at	-1.09544	1.43502e-05	AT2G42950	similar to unknown protein [Arabidopsis thaliana] (TAIR:AT1G29820.1); similar to unknown protein [Arabidopsis thaliana] (TAIR:AT1G29820.2); similar to unnamed protein product [Vitis vinifera] (GB:CAO66903.1)
265265_at	1.23705	2.81875e-06	AT2G42900	similar to unnamed protein product [Vitis vinifera] (GB:CAO70018.1); contains InterPro domain Plant Basic Secretory Protein (InterPro:IPR007541)
265260_at	-2.05144	1.26663e-08	AT2G43000	ANAC042 (Arabidopsis NAC domain containing protein 42); transcription factor
265258_at	-1.41751	1.24231e-06	AT2G20390	similar to unknown [Populus trichocarpa] (GB:ABK95484.1)
265216_at	1.88926	5.1442e-07	AT1G05100	MAPKKK18 (Mitogen-activated protein kinase kinase kinase 18); kinase
265206_at	-1.17225	0.000179289	AT2G36670	aspartyl protease family protein
265199_s_at	1.74682	6.08531e-05	AT2G36780;AT2G36770	[AT2G36780, UDP-glucoronosyl/UDP-glucosyl transferase family protein];[AT2G36770, UDP-glucoronosyl/UDP-glucosyl transferase family protein]
265194_at	-1.62447	2.56238e-07	AT1G05010	EFE (ETHYLENE FORMING ENZYME)
265189_at	-2.91803	1.66351e-09	AT1G23840	similar to unknown protein [Arabidopsis thaliana] (TAIR:AT1G23830.1); similar to unnamed protein product [Vitis vinifera] (GB:CAO14801.1)
265188_at	1.56311	5.18674e-06	AT1G23800	ALDH2B7 (Aldehyde dehydrogenase 2B7); 3-chloroallyl aldehyde dehydrogenase/ aldehyde dehydrogenase (NAD)
265161_at	-2.61287	3.34271e-09	AT1G30900	vacuolar sorting receptor, putative
265132_at	-1.85913	2.32348e-07	AT1G23830	similar to unknown protein [Arabidopsis thaliana] (TAIR:AT1G23840.1); similar to unnamed protein product [Vitis vinifera] (GB:CAO14801.1)
265118_at	1.26287	1.22506e-05	AT1G62660	beta-fructosidase (BFRUCT3) / beta-fructofuranosidase / invertase, vacuolar
265116_at	1.16358	1.36197e-05	AT1G62480	vacuolar calcium-binding protein-related
265111_at	1.07476	6.90669e-05	AT1G62510	protease inhibitor/seed storage/lipid transfer protein (LTP) family protein
265100_at	-1.41021	5.51042e-07	AT1G31010	OSB4 (ORGANELLAR SINGLE-STRANDED DNA BINDING PROTEIN 4); single-stranded DNA binding
265075_at	-1.43355	4.78731e-07	AT1G55450	embryo-abundant protein-related
265070_at	1.61696	4.04624e-07	AT1G55510	BCDH BETA1 (BRANCHED-CHAIN ALPHA-KETO ACID DECARBOXYLASE E1 BETA SUBUNIT); 3-methyl-2-oxobutanoate dehydrogenase (2-methylpropanoyl-transferring)
265067_at	-1.41918	1.27577e-06	AT1G03850	glutaredoxin family protein
265037_at	-1.24289	2.13737e-05	AT1G03860	ATPHB2 (PROHIBITIN 2)
265030_at	-1.00628	0.000648468	AT1G61610	S-locus lectin protein kinase family protein
265006_at	-1.05942	6.20426e-05	AT1G61570	TIM13; P-P-bond-hydrolysis-driven protein transmembrane transporter
264998_at	-1.40184	1.57038e-05	AT1G67330	similar to unknown protein [Arabidopsis thaliana] (TAIR:AT1G27930.1); similar to unknown [Populus trichocarpa] (GB:ABK93495.1); contains InterPro domain Protein of unknown function DUF579, plant (InterPro:IPR006514)
264990_at	1.48405	3.06348e-06	AT1G27210	binding
264978_at	1.12439	1.3822e-05	AT1G27120	galactosyltransferase family protein
264963_at	1.10613	9.22381e-06	AT1G60600	ABC4 (ABERRANT CHLOROPLAST DEVELOPMENT 4); 1,4-dihydroxy-2-naphthoate octaprenyltransferase/ prenyltransferase
264960_at	-2.30641	1.45647e-07	AT1G76930	ATEXT4 (EXTENSIN 4)
264958_at	-1.26154	5.00584e-06	AT1G76960	unknown protein
264954_at	1.1377	0.000194379	AT1G77060	mutase family protein
264953_at	1.74904	3.65828e-06	AT1G77120	ADH1 (ALCOHOL DEHYDROGENASE 1)
264951_at	-1.74572	2.39765e-07	AT1G76970	VHS domain-containing protein / GAT domain-containing protein
264936_at	-1.08868	2.88982e-05	AT1G61140	EDA16 (embryo sac development arrest 16); ATP binding / DNA binding / helicase/ protein binding / zinc ion binding
264931_at	2.52208	9.78494e-08	AT1G60590	polygalacturonase, putative / pectinase, putative
264901_at	-1.43672	4.94095e-05	AT1G23090	AST91 (SULFATE TRANSPORTER 91); sulfate transmembrane transporter
264900_at	1.37138	3.89129e-06	AT1G23080	PIN7 (PIN-FORMED 7); auxin:hydrogen symporter/ transporter
264893_at	-1.00363	5.90681e-05	AT1G23140	C2 domain-containing protein
264886_at	-1.31535	0.000145659	AT1G61120	terpene synthase/cyclase family protein
264883_s_at	-1.70749	2.3854e-06	AT1G61250;AT1G11180	[AT1G61250, SC3 (SECRETORY CARRIER 3); transmembrane transporter];[AT1G11180, secretory carrier membrane protein (SCAMP) family protein]
264867_at	-2.44521	2.40672e-08	AT1G24150	ATFH4/FH4 (FORMIN HOMOLOGUE 4); actin binding / protein binding
264866_at	-2.16814	3.9458e-07	AT1G24140	matrixin family protein
264854_at	1.04639	2.02338e-05	AT2G17450	RHA3A (RING-H2 finger A3A); protein binding / zinc ion binding
264851_at	-1.34485	9.12113e-05	AT2G17290	CPK6 (CALCIUM-DEPENDENT PROTEIN KINASE 6); calmodulin-dependent protein kinase/ kinase
264843_at	-1.14848	8.05064e-06	AT1G03400	2-oxoglutarate-dependent dioxygenase, putative
264838_at	-1.30654	1.20126e-05	AT1G03430	AHP5 (HISTIDINE-CONTAINING PHOSPHOTRANSFER FACTOR 5); histidine phosphotransfer kinase
264836_at	1.04979	2.72808e-05	AT1G03610	similar to unknown protein [Arabidopsis thaliana] (TAIR:AT4G03420.1); similar to unnamed protein product [Vitis vinifera] (GB:CAO24103.1); contains InterPro domain Protein of unknown function DUF789 (InterPro:IPR008507)
264832_at	-2.84165	2.19439e-08	AT1G03660	similar to ankyrin repeat family protein [Arabidopsis thaliana] (TAIR:AT1G03670.1); similar to unnamed protein product [Vitis vinifera] (GB:CAO23951.1); contains domain ANK REPEAT-CONTAINING (PTHR18958:SF80); contains domain ANKYRIN REPEAT-CONTAINING (PTHR18958)
264807_at	-1.0158	3.86301e-05	AT1G08700	presenilin family protein
264799_at	1.52433	6.38809e-05	AT1G08550	NPQ1 (NON-PHOTOCHEMICAL QUENCHING 1)
264767_at	-2.09489	1.84081e-06	AT1G61380	S-locus protein kinase, putative
264757_at	-1.68781	2.6044e-06	AT1G61360	S-locus lectin protein kinase family protein
264672_at	2.02342	1.17383e-05	AT1G09750	chloroplast nucleoid DNA-binding protein-related
264669_at	-1.1539	2.01934e-06	AT1G09630	ATRAB11C (ARABIDOPSIS RAB GTPASE HOMOLOG A2A); GTP binding
264663_at	-2.12408	5.31981e-09	AT1G09970	leucine-rich repeat transmembrane protein kinase, putative
264653_at	1.40119	2.65377e-07	AT1G08980	ATAMI1 (AMIDASE-LIKE PROTEIN 1); amidase
264652_at	1.79924	4.95982e-05	AT1G08920	sugar transporter, putative
264648_at	-2.90515	1.35006e-08	AT1G09080	BIP3; ATP binding
264635_at	-1.52037	1.4765e-06	AT1G65500	similar to unknown protein [Arabidopsis thaliana] (TAIR:AT1G65486.1)
264624_at	-1.50797	5.45458e-07	AT1G08930	ERD6 (EARLY RESPONSE TO DEHYDRATION 6); carbohydrate transmembrane transporter/ sugar:hydrogen ion symporter
264622_at	-1.24809	0.000243278	AT2G17790	similar to unknown protein [Arabidopsis thaliana] (TAIR:AT3G51310.1); similar to binding [Arabidopsis thaliana] (TAIR:AT1G75850.1); similar to unnamed protein product [Vitis vinifera] (GB:CAO60958.1); similar to hypothetical protein OsI_013447 [Oryza sativa (indica cultivar-group)] (GB:EAY92214.1); similar to unnamed protein product [Vitis vinifera] (GB:CAO48166.1); contains InterPro domain Vacuo…
264616_at	-1.14023	4.85226e-05	AT2G17740	DC1 domain-containing protein
264592_at	-1.63751	4.10675e-07	AT2G17720	oxidoreductase, 2OG-Fe(II) oxygenase family protein
264570_at	-1.10931	0.000192272	AT1G05350	thiF family protein
264533_s_at	-1.15287	5.29573e-05	AT1G55730;AT1G55720	[AT1G55730, ATCAX5 (calcium exchanger 5); cation:cation antiporter];[AT1G55720, ATCAX6 (calcium exchanger 6); cation:cation antiporter]
264514_at	2.22467	2.16743e-08	AT1G09500	cinnamyl-alcohol dehydrogenase family / CAD family
264506_at	-1.19828	1.51954e-05	AT1G09560	GLP5 (GERMIN-LIKE PROTEIN 5); manganese ion binding / metal ion binding / nutrient reservoir
264488_s_at	-1.39407	5.8044e-07	AT1G27330;AT1G27350	[AT1G27330, similar to unknown protein [Arabidopsis thaliana] (TAIR:AT1G27350.1); similar to membrane protein [Brassica juncea] (GB:AAT38818.1); contains InterPro domain Ribosome associated membrane RAMP4 (InterPro:IPR010580)];[AT1G27350, similar to unknown protein [Arabidopsis thaliana] (TAIR:AT1G27330.1); similar to membrane protein [Brassica juncea] (GB:AAT38818.1); contains InterPro domain Ri…
264482_at	1.49675	1.54429e-05	AT1G77210	sugar transporter, putative
264467_at	1.65507	3.89451e-06	AT1G10140	similar to unknown protein [Arabidopsis thaliana] (TAIR:AT1G58420.1); contains InterPro domain Uncharacterised conserved protein UCP031279 (InterPro:IPR016972)
264463_at	1.24912	2.93899e-05	AT1G10150	ATPP2-A10 (Phloem protein 2-A10); carbohydrate binding
264458_at	-1.36831	6.46943e-06	AT1G10410	similar to CW14 [Arabidopsis thaliana] (TAIR:AT1G59650.1); similar to expressed protein [Oryza sativa (japonica cultivar-group)] (GB:ABF98316.1); contains InterPro domain Protein of unknown function DUF1336 (InterPro:IPR009769)
264447_at	1.18347	0.000153422	AT1G27300	similar to unnamed protein product [Vitis vinifera] (GB:CAO66149.1)
264434_at	-2.85487	7.38113e-10	AT1G10340	ankyrin repeat family protein
264433_at	1.14174	5.08441e-06	AT1G61810	BGLU45; hydrolase, hydrolyzing O-glycosyl compounds
264428_at	-1.44623	3.22393e-05	AT1G61790	OST3/OST6 family protein
264422_at	-1.16383	4.35009e-06	AT1G43130	LCV2 (LIKE COV 2)
264415_at	-1.06154	2.43483e-05	AT1G43160	RAP2.6 (related to AP2 6); DNA binding / transcription factor
264405_at	-1.01151	0.000169782	AT1G10210	ATMPK1 (MITOGEN-ACTIVATED PROTEIN KINASE 1); MAP kinase/ kinase
264400_at	-1.86746	3.16134e-07	AT1G61800	GPT2 (glucose-6-phosphate/phosphate translocator 2); antiporter/ glucose-6-phosphate transmembrane transporter
264382_at	-1.99733	2.81916e-08	AT2G25110	SDF2 (STROMAL CELL-DERIVED FACTOR 2-LIKE PROTEIN PRECURSOR)
264380_at	-1.10952	5.0556e-05	AT2G25190	similar to unknown protein [Arabidopsis thaliana] (TAIR:AT4G31980.1); similar to unnamed protein product [Vitis vinifera] (GB:CAO44286.1); contains InterPro domain Protein of unknown function DUF862, eukaryotic (InterPro:IPR008580)
264379_at	1.33819	1.44908e-06	AT2G25200	similar to unknown protein [Arabidopsis thaliana] (TAIR:AT5G11000.1); similar to unnamed protein product [Vitis vinifera] (GB:CAO44287.1); contains InterPro domain Protein of unknown function DUF868, plant (InterPro:IPR008586)
264374_at	1.19342	1.37109e-05	AT2G25180	ARR12 (ARABIDOPSIS RESPONSE REGULATOR 12); transcription factor/ two-component response regulator
264371_at	1.7285	1.05695e-06	AT1G12090	ELP (EXTENSIN-LIKE PROTEIN); lipid binding
264365_s_at	1.36219	1.07359e-06	AT1G03220;AT1G03230	[AT1G03220, extracellular dermal glycoprotein, putative / EDGP, putative];[AT1G03230, extracellular dermal glycoprotein, putative / EDGP, putative]
264362_at	-2.3813	9.29108e-08	AT1G03290	similar to unknown protein [Arabidopsis thaliana] (TAIR:AT4G02880.1); similar to unnamed protein product [Vitis vinifera] (GB:CAO22500.1); contains InterPro domain UBA-like (InterPro:IPR009060)
264355_at	-2.1551	6.41634e-08	AT1G03210	phenazine biosynthesis PhzC/PhzF family protein
264351_at	-1.44455	4.64986e-06	AT1G03370	C2 domain-containing protein / GRAM domain-containing protein
264340_at	1.40088	3.70785e-06	AT1G70280	NHL repeat-containing protein
264339_at	1.28888	1.6327e-06	AT1G70290	ATTPS8 (Arabidopsis thaliana trehalose phosphatase/synthase 8); transferase, transferring glycosyl groups
264321_at	-1.07338	0.000426202	AT1G04200	similar to hypothetical protein OsJ_003532 [Oryza sativa (japonica cultivar-group)] (GB:EAZ13707.1); similar to unnamed protein product [Vitis vinifera] (GB:CAO71227.1); similar to Os01g0773100 [Oryza sativa (japonica cultivar-group)] (GB:NP_001044398.1); contains domain PTHR12895:SF1 (PTHR12895:SF1); contains domain PTHR12895 (PTHR12895)
264314_at	1.37879	3.14252e-06	AT1G70420	similar to unknown protein [Arabidopsis thaliana] (TAIR:AT1G23710.1); similar to unnamed protein product [Vitis vinifera] (GB:CAO66069.1); contains InterPro domain Protein of unknown function DUF1645 (InterPro:IPR012442)
264300_at	1.13339	5.58412e-06	AT1G78670	ATGGH3 (GAMMA-GLUTAMYL HYDROLASE 3); gamma-glutamyl hydrolase
264286_at	-1.25254	3.40101e-05	AT1G61870	PPR336 (PENTATRICOPEPTIDE REPEAT 336)
264261_at	2.5921	2.10815e-08	AT1G09240	nicotianamine synthase, putative
264260_at	-1.59779	1.63786e-06	AT1G09210	calreticulin 2 (CRT2)
264247_at	1.64975	5.79483e-07	AT1G60160	potassium transporter family protein
264240_at	1.0278	3.3325e-05	AT1G54820	protein kinase family protein
264238_at	1.63223	2.00062e-06	AT1G54740	similar to structural constituent of ribosome [Arabidopsis thaliana] (TAIR:AT1G22110.1); similar to unknown [Populus trichocarpa x Populus deltoides] (GB:ABK96485.1)
264223_s_at	-1.65765	7.03906e-07	AT3G16030	CES101 (CALLUS EXPRESSION OF RBCS 101); carbohydrate binding / kinase
264210_at	1.39744	3.45309e-06	AT1G22640	MYB3 (myb domain protein 3); DNA binding / transcription factor
264178_at	-1.03662	5.64033e-05	AT1G02170	LOL3 (LSD ONE LIKE 3); caspase/ cysteine-type endopeptidase
264146_at	1.43511	4.20488e-06	AT1G02205	CER1 (ECERIFERUM 1)
264107_s_at	-1.98319	9.52624e-07	AT2G13790;AT2G13800	[AT2G13790, ATSERK4 (SOMATIC EMBRYOGENESIS RECEPTOR-LIKE KINASE 4); protein binding / protein kinase/ transmembrane receptor protein serine/threonine kinase];[AT2G13800, ATSERK5 (SOMATIC EMBRYOGENESIS RECEPTOR LIKE KINASE 5); ATP binding / protein kinase/ transmembrane receptor protein serine/threonine kinase]
264096_at	1.20208	8.17286e-06	AT1G78995	similar to unnamed protein product [Vitis vinifera] (GB:CAO41778.1)
264071_at	-1.57174	4.90165e-05	AT2G27920	SCPL51; serine carboxypeptidase
264025_at	1.0998	0.00136054	AT2G21050	amino acid permease, putative
264000_at	-2.551	4.51846e-09	AT2G22500	mitochondrial substrate carrier family protein
263963_at	1.02897	0.000135749	AT2G36080	DNA-binding protein, putative
263943_at	1.05477	5.59582e-06	AT2G35800	mitochondrial substrate carrier family protein
263928_at	-1.11692	1.80668e-05	AT2G36330	Identical to UPF0497 membrane protein At2g36330 [Arabidopsis Thaliana] (GB:Q84WP5;GB:Q9SJM5); similar to integral membrane protein, putative [Arabidopsis thaliana] (TAIR:AT5G62820.1); similar to unnamed protein product [Vitis vinifera] (GB:CAO64343.1); contains InterPro domain Protein of unknown function DUF588 (InterPro:IPR006702)
263922_s_at	-1.34753	0.000106409	AT2G36580;AT3G52990	[AT2G36580, pyruvate kinase, putative];[AT3G52990, pyruvate kinase, putative]
263866_at	2.31328	1.45783e-08	AT2G36950	heavy-metal-associated domain-containing protein
263854_at	-3.64757	2.30497e-09	AT2G04430	ATNUDT5 (Arabidopsis thaliana Nudix hydrolase homolog 5); hydrolase
263852_at	-3.65465	1.77e-11	AT2G04450	ATNUDT6 (Arabidopsis thaliana Nudix hydrolase homolog 6); ADP-ribose diphosphatase/ NAD binding / hydrolase
263841_at	1.27549	0.000136877	AT2G36870	xyloglucan:xyloglucosyl transferase, putative / xyloglucan endotransglycosylase, putative / endo-xyloglucan transferase, putative
263840_at	1.15192	1.40487e-05	AT2G36885	similar to unnamed protein product [Vitis vinifera] (GB:CAO63025.1)
263824_at	-1.30399	7.5742e-05	AT2G40360	transducin family protein / WD-40 repeat family protein
263807_at	-1.13658	1.22314e-05	AT2G04400	indole-3-glycerol phosphate synthase (IGPS)
263804_at	-1.37557	9.29989e-07	AT2G40270	protein kinase family protein
263800_at	-1.87312	2.40569e-08	AT2G24600	ankyrin repeat family protein
263799_at	1.00125	0.000201789	AT2G24550	similar to unknown protein [Arabidopsis thaliana] (TAIR:AT4G31510.1); similar to unknown [Populus trichocarpa x Populus deltoides] (GB:ABK96563.1)
263783_at	-3.10818	2.75696e-09	AT2G46400	WRKY46 (WRKY DNA-binding protein 46); transcription factor
263776_s_at	-2.05072	1.808e-07	AT2G46430;AT2G46440	[AT2G46430, ATCNGC3 (CYCLIC NUCLEOTIDE GATED CHANNEL 3); calmodulin binding / cyclic nucleotide binding / ion channel];[AT2G46440, ATCNGC11 (cyclic nucleotide gated channel 11); calmodulin binding / cyclic nucleotide binding / ion channel]
263773_at	1.34456	1.21351e-06	AT2G21370	xylulose kinase, putative
263758_s_at	1.05739	1.69237e-05	AT2G21260;AT2G21250	[AT2G21260, mannose 6-phosphate reductase (NADPH-dependent), putative];[AT2G21250, mannose 6-phosphate reductase (NADPH-dependent), putative]
263696_at	1.00266	0.00015683	AT1G31230	AK-HSDH/AK-HSDH I (ASPARTATE KINASE-HOMOSERINE DEHYDROGENASE I); aspartate kinase/ homoserine dehydrogenase
263695_at	-1.03667	1.49673e-05	AT1G31220	phosphoribosylglycinamide formyltransferase
263688_at	1.84935	6.5804e-07	AT1G26920	similar to unknown protein [Arabidopsis thaliana] (TAIR:AT1G69760.1); similar to unnamed protein product [Vitis vinifera] (GB:CAO48418.1)
263597_at	1.13546	0.00413989	AT2G01870	similar to unnamed protein product [Vitis vinifera] (GB:CAO21902.1)
263595_at	2.12528	1.19972e-08	AT2G01890	PAP8 (PURPLE ACID PHOSPHATASE PRECURSOR); acid phosphatase/ protein serine/threonine phosphatase
263584_at	-2.01274	1.38506e-08	AT2G17040	ANAC036 (Arabidopsis NAC domain containing protein 36); transcription factor
263583_at	-1.37539	3.73908e-06	AT2G17130	IDH2 (ISOCITRATE DEHYDROGENASE SUBUNIT 2); isocitrate dehydrogenase (NAD+)
263582_at	-1.51323	2.81875e-07	AT2G17120	LYM2 (LYSM DOMAIN GPI-ANCHORED PROTEIN 2 PRECURSOR)
263570_at	-1.21542	5.59752e-05	AT2G27150	AAO3 (ABSCISIC ALDEHYDE OXIDASE 3)
263565_at	-1.40476	9.94467e-06	AT2G15390	FUT4 (fucosyltransferase 4); fucosyltransferase/ transferase, transferring glycosyl groups
263553_at	-1.16788	3.23376e-06	AT2G16430	ATPAP10/PAP10; protein serine/threonine phosphatase
263539_at	-3.1864	3.63588e-09	AT2G24850	TAT3 (TYROSINE AMINOTRANSFERASE 3); transaminase
263536_at	-2.37043	7.0853e-08	AT2G25000	WRKY60 (WRKY DNA-BINDING PROTEIN 60); transcription factor
263526_at	-1.05641	0.000780731	AT2G24830	zinc finger (CCCH-type) family protein / D111/G-patch domain-containing protein
263497_at	2.67	2.32048e-09	AT2G42540	COR15A (COLD-REGULATED 15A)
263495_at	1.55008	1.81084e-06	AT2G42530	COR15B
263478_at	-1.88759	1.09851e-07	AT2G31880	leucine-rich repeat transmembrane protein kinase, putative
263475_at	3.578	2.40283e-09	AT2G31945	similar to unknown protein [Arabidopsis thaliana] (TAIR:AT1G05575.1); similar to unnamed protein product [Vitis vinifera] (GB:CAO22015.1); similar to hypothetical protein [Vitis vinifera] (GB:CAN61524.1); similar to hypothetical protein [Vitis vinifera] (GB:CAN71356.1)
263472_at	-1.01182	0.000171231	AT2G31955	CNX2 (COFACTOR OF NITRATE REDUCTASE AND XANTHINE DEHYDROGENASE 2); catalytic
263466_at	-1.16826	4.33662e-06	AT2G31740	methyltransferase
263422_s_at	-1.20347	2.90181e-06	AT2G17190;AT2G17200	[AT2G17190, ubiquitin family protein];[AT2G17200, ubiquitin family protein]
263401_at	-1.58455	2.53954e-06	AT2G04070	transporter
263379_at	-1.10722	3.28601e-05	AT2G40140	CZF1/ZFAR1; transcription factor
263375_s_at	-1.09263	1.85071e-05	AT2G20530;AT4G28510	[AT2G20530, ATPHB6 (PROHIBITIN 6)];[AT4G28510, ATPHB1 (PROHIBITIN 1)]
263363_at	1.34225	2.99021e-05	AT2G03850	late embryogenesis abundant domain-containing protein / LEA domain-containing protein
263330_at	-1.36357	9.64984e-06	AT2G15320	leucine-rich repeat family protein
263325_at	1.0649	5.32547e-05	AT2G04240	XERICO; protein binding / zinc ion binding
263320_at	1.00327	3.70236e-05	AT2G47180	ATGOLS1 (ARABIDOPSIS THALIANA GALACTINOL SYNTHASE 1); transferase, transferring hexosyl groups
263265_at	1.44517	1.23673e-06	AT2G38820	similar to unknown protein [Arabidopsis thaliana] (TAIR:AT3G22970.1); similar to unnamed protein product [Vitis vinifera] (GB:CAO22614.1); contains InterPro domain Protein of unknown function DUF506, plant (InterPro:IPR006502)
263243_at	-1.02594	1.44863e-05	AT2G31350	GLX2-5 (GLYOXALASE 2-5); hydroxyacylglutathione hydrolase/ iron ion binding / zinc ion binding
263231_at	2.15835	1.72665e-07	AT1G05680	UDP-glucoronosyl/UDP-glucosyl transferase family protein
263228_at	2.65546	2.99128e-07	AT1G30700	FAD-binding domain-containing protein
263222_at	-1.23956	3.54214e-06	AT1G30640	protein kinase, putative
263202_at	-1.64931	6.67602e-07	AT1G05630	5PTASE13/AT5PTASE13; inositol or phosphatidylinositol phosphatase
263184_at	1.4925	1.79318e-06	AT1G05560	UGT1 (UDP-glucosyl transferase 75B1); UDP-glycosyltransferase/ transferase, transferring glycosyl groups
263183_at	-2.21292	2.21246e-08	AT1G05570	CALS1 (CALLOSE SYNTHASE 1); transferase, transferring glycosyl groups
263181_at	-1.06909	9.16546e-06	AT1G05720	selenoprotein family protein
263180_at	1.38872	1.83714e-06	AT1G05620	inosine-uridine preferring nucleoside hydrolase family protein
263179_at	-1.37745	2.23184e-06	AT1G05710	ethylene-responsive protein, putative
263162_at	-1.32288	1.72855e-05	AT1G54150	zinc finger (C3HC4-type RING finger) family protein
263135_at	-1.59429	5.29386e-06	AT1G78550	oxidoreductase, 2OG-Fe(II) oxygenase family protein
263134_at	-1.29603	1.16649e-05	AT1G78570	RHM1/ROL1 (RHAMNOSE BIOSYNTHESIS1); UDP-L-rhamnose synthase/ UDP-glucose 4,6-dehydratase/ catalytic
263126_at	1.37458	9.8935e-06	AT1G78460	SOUL heme-binding family protein
263118_at	1.51161	1.1358e-05	AT1G03090	MCCA (3-methylcrotonyl-CoA carboxylase 1)
263105_at	-1.59912	6.19277e-07	AT2G05320	beta-1,2-N-acetylglucosaminyltransferase II
263073_at	1.7456	1.38696e-07	AT2G17500	auxin efflux carrier family protein
263032_at	-1.72756	1.18337e-07	AT1G23850	similar to unknown protein [Arabidopsis thaliana] (TAIR:AT1G23840.1); similar to hypothetical protein [Vitis vinifera] (GB:CAN74577.1)
263031_at	1.12662	3.88382e-05	AT1G24070	ATCSLA10 (Cellulose synthase-like A10); transferase, transferring glycosyl groups
263019_at	1.08956	6.37491e-05	AT1G23870	ATTPS9 (Arabidopsis thaliana trehalose-phosphatase/synthase 9); transferase, transferring glycosyl groups / trehalose-phosphatase
263014_at	1.08955	0.000160583	AT1G23400	ATCAF2/CAF2 (ARABIDOPSIS THALIANA HOMOLOG OF MAIZE CAF2)
262992_at	-1.01203	0.000371882	AT1G54210	ATG12a (AUTOPHAGY 12); protein binding
262986_at	1.21704	5.13209e-06	AT1G23390	kelch repeat-containing F-box family protein
262953_at	-1.41275	2.54332e-05	AT1G75670	DNA-directed RNA polymerase/ RNA binding
262932_at	-1.19371	9.15675e-06	AT1G65820	microsomal glutathione s-transferase, putative
262930_at	-2.1034	5.26198e-06	AT1G65690	harpin-induced protein-related / HIN1-related / harpin-responsive protein-related
262926_s_at	-1.73722	1.84562e-05	AT1G65800;AT1G65790	[AT1G65800, ARK2 (Arabidopsis Receptor Kinase 2); kinase];[AT1G65790, ARK1 (A. THALIANA RECEPTOR KINASE I); kinase]
262913_at	-1.17809	2.32827e-05	AT1G59960	aldo/keto reductase, putative
262911_s_at	-1.56505	3.77711e-05	AT1G59860;AT1G07400	[AT1G59860, 17.6 kDa class I heat shock protein (HSP17.6A-CI)];[AT1G07400, 17.8 kDa class I heat shock protein (HSP17.8-CI)]
262910_at	-1.82183	3.12615e-07	AT1G59710	similar to unknown protein [Arabidopsis thaliana] (TAIR:AT1G27100.1); similar to unknown [Populus trichocarpa] (GB:ABK94560.1); contains InterPro domain Protein of unknown function DUF569 (InterPro:IPR007679); contains InterPro domain Actin-crosslinking proteins (InterPro:IPR008999)
262899_at	-1.41928	2.06328e-06	AT1G59870	PDR8/PEN3 (PLEIOTROPIC DRUG RESISTANCE8); ATPase, coupled to transmembrane movement of substances / cadmium ion transmembrane transporter
262853_at	-1.23231	0.000142056	AT1G20890	similar to unknown protein [Arabidopsis thaliana] (TAIR:AT1G76480.1); similar to unnamed protein product [Vitis vinifera] (GB:CAO43758.1)
262845_at	-1.16919	1.56118e-05	AT1G14740	similar to unknown protein [Arabidopsis thaliana] (TAIR:AT3G63500.2); similar to unknown protein [Arabidopsis thaliana] (TAIR:AT3G63500.1); similar to unnamed protein product [Vitis vinifera] (GB:CAO42402.1); contains InterPro domain Protein of unknown function DUF1423, plant (InterPro:IPR004082)
262832_s_at	-2.23064	8.36476e-09	AT1G14870;AT1G14880	[AT1G14870, Identical to Uncharacterized protein At1g14870 [Arabidopsis Thaliana] (GB:Q9LQU4); similar to unknown protein [Arabidopsis thaliana] (TAIR:AT5G35525.1); similar to unnamed protein product [Vitis vinifera] (GB:CAO42338.1); contains InterPro domain Aspartic acid and asparagine hydroxylation site (InterPro:IPR000152); contains InterPro domain Protein of unknown function Cys-rich (InterPr…
262830_at	1.42193	3.53777e-06	AT1G14700	ATPAP3/PAP3 (purple acid phosphatase 3); acid phosphatase/ protein serine/threonine phosphatase
262801_at	1.21003	7.8034e-05	AT1G21010	similar to unknown protein [Arabidopsis thaliana] (TAIR:AT1G76600.1); similar to unnamed protein product [Vitis vinifera] (GB:CAO66314.1)
262772_at	-1.36734	1.67454e-06	AT1G13210	ACA.L (AUTOINHIBITED CA2+/ATPASE II); ATPase, coupled to transmembrane movement of ions, phosphorylative mechanism / calmodulin binding
262731_at	-1.40275	1.48454e-06	AT1G16420	ATMC8 (METACASPASE 8); caspase
262717_s_at	1.47995	0.000146968	AT1G16410;AT1G16400	[AT1G16410, CYP79F1 (SUPERSHOOT 1)];[AT1G16400, CYP79F2 (cytochrome P450, family 79, subfamily F, polypeptide 2); oxygen binding]
262705_at	-1.16732	5.32686e-05	AT1G16260	protein kinase family protein
262703_at	-1.27955	1.65554e-05	AT1G16510	auxin-responsive family protein
262686_at	-1.1462	6.33043e-05	AT1G75990	26S proteasome regulatory subunit S3, putative (RPN3)
262671_at	-3.20921	2.04447e-09	AT1G76040	CPK29 (calcium-dependent protein kinase 29); calmodulin-dependent protein kinase/ kinase
262648_at	1.02705	0.00233973	AT1G14030	ribulose-1,5 bisphosphate carboxylase oxygenase large subunit N-methyltransferase, putative
262641_at	-1.17225	1.17937e-05	AT1G62730	similar to hypothetical protein [Vitis vinifera] (GB:CAN63693.1); contains InterPro domain Terpenoid synthase (InterPro:IPR008949)
262630_at	1.16894	4.70871e-05	AT1G06520	ATGPAT1/GPAT1 (GLYCEROL-3-PHOSPHATE ACYLTRANSFERASE 1); 1-acylglycerol-3-phosphate O-acyltransferase/ acyltransferase
262616_at	-1.21705	3.57903e-05	AT1G06620	2-oxoglutarate-dependent dioxygenase, putative
262615_at	-1.05856	4.65014e-05	AT1G13950	EIF-5A (eukaryotic translation initiation factor 5A-1); translation initiation factor
262607_at	-1.46671	1.01801e-06	AT1G13990	similar to unnamed protein product [Vitis vinifera] (GB:CAO68469.1)
262603_at	3.67371	1.33285e-10	AT1G15380	lactoylglutathione lyase family protein / glyoxalase I family protein
262593_at	-1.11937	3.4753e-06	AT1G15120	ubiquinol-cytochrome C reductase complex 7.8 kDa protein, putative / mitochondrial hinge protein, putative
262582_at	1.44114	6.40636e-07	AT1G15410	aspartate-glutamate racemase family
262567_at	-1.02311	0.000468589	AT1G34300	lectin protein kinase family protein
262542_at	-1.5846	6.30418e-06	AT1G34180	ANAC016 (Arabidopsis NAC domain containing protein 16); transcription factor
262507_at	-1.3534	2.54945e-06	AT1G11330	S-locus lectin protein kinase family protein
262504_at	-1.9861	1.38024e-06	AT1G21750	ATPDIL1-1 (PDI-LIKE 1-1); protein disulfide isomerase
262502_at	1.05683	8.55631e-06	AT1G21600	PTAC6 (PLASTID TRANSCRIPTIONALLY ACTIVE6)
262488_at	1.09283	2.78024e-05	AT1G21830	similar to unnamed protein product [Vitis vinifera] (GB:CAO61865.1)
262455_at	-1.21461	1.20199e-05	AT1G11310	MLO2 (MILDEW RESISTANCE LOCUS O 2); calmodulin binding
262419_at	-1.06021	3.98877e-05	AT1G50380	prolyl oligopeptidase family protein
262411_at	1.12667	2.57121e-05	AT1G34640	similar to Os07g0622900 [Oryza sativa (japonica cultivar-group)] (GB:NP_001060318.1)
262408_at	-2.29369	2.66013e-08	AT1G34750	protein phosphatase 2C, putative / PP2C, putative
262399_at	1.64862	3.48433e-07	AT1G49500	similar to unknown protein [Arabidopsis thaliana] (TAIR:AT3G19030.1)
262382_at	-1.02744	9.75725e-05	AT1G72920	disease resistance protein (TIR-NBS class), putative
262381_at	-2.07785	1.95322e-06	AT1G72900	disease resistance protein (TIR-NBS class), putative
262275_at	-2.34345	1.81845e-06	AT1G68710	haloacid dehalogenase-like hydrolase family protein
262259_s_at	1.4533	3.85023e-05	AT1G53870;AT1G53890	[AT1G53870, similar to unknown protein [Arabidopsis thaliana] (TAIR:AT1G53890.1); similar to hypothetical protein [Vitis vinifera] (GB:CAN62133.1); contains InterPro domain Protein of unknown function DUF567 (InterPro:IPR007612)];[AT1G53890, similar to unknown protein [Arabidopsis thaliana] (TAIR:AT1G53870.1); similar to hypothetical protein [Vitis vinifera] (GB:CAN62133.1); contains InterPro dom…
262254_at	-1.02326	0.00171168	AT1G53920	GLIP5 (GDSL-motif lipase 5); carboxylesterase
262244_at	1.45375	1.27147e-05	AT1G48260	CIPK17 (SNF1-RELATED PROTEIN KINASE 3.21); kinase
262237_at	-1.8073	1.05825e-07	AT1G48320	thioesterase family protein
262236_at	1.2098	1.56969e-05	AT1G48330	similar to unknown protein [Arabidopsis thaliana] (TAIR:AT3G17580.1); similar to unknown [Populus trichocarpa] (GB:ABK96144.1)
262229_at	-1.11065	1.44455e-05	AT1G68620	hydrolase
262226_at	1.21655	6.3506e-06	AT1G53885;AT1G53903	[AT1G53885, senescence-associated protein-related];[AT1G53903, similar to senescence-associated protein-related [Arabidopsis thaliana] (TAIR:AT1G53885.1); similar to Protein of unknown function DUF581 [Medicago truncatula] (GB:ABO84791.1); contains InterPro domain Protein of unknown function DUF581 (InterPro:IPR007650)]
262212_at	1.00085	0.0031864	AT1G74890	ARR15 (RESPONSE REGULATOR 15); transcription regulator
262211_at	2.18563	4.14779e-07	AT1G74930	ORA47; DNA binding / transcription factor
262177_at	-2.75326	1.04927e-09	AT1G74710	ICS1 (ISOCHORISMATE SYNTHASEI); isochorismate synthase
262170_at	1.97233	4.15391e-07	AT1G74940	senescence-associated protein-related
262165_at	-1.11913	2.77717e-05	AT1G75020	LPAT4; acyltransferase
262164_at	1.12385	2.09398e-05	AT1G78070	WD-40 repeat family protein
262161_at	-1.97093	8.59193e-07	AT1G52600	signal peptidase, putative
262155_at	-1.18859	0.000147477	AT1G52420	glycosyl transferase family 1 protein
262137_at	-1.21838	0.000113029	AT1G77920	bZIP family transcription factor
262119_s_at	-1.74132	3.04301e-07	AT1G02930;AT1G02920	[AT1G02930, ATGSTF6 (EARLY RESPONSIVE TO DEHYDRATION 11); glutathione transferase];[AT1G02920, ATGSTF7 (GLUTATHIONE S-TRANSFERASE 11); glutathione transferase]
262118_at	-1.82624	1.13432e-07	AT1G02850	glycosyl hydrolase family 1 protein
262114_at	1.16636	2.09928e-05	AT1G02860	NLA (NITROGEN LIMITATION ADAPTATION); protein binding / zinc ion binding
262099_s_at	1.50084	0.000438759	AT4G37390;AT1G59500	[AT4G37390, YDK1 (YADOKARI 1); indole-3-acetic acid amido synthetase];[AT1G59500, GH3.4; indole-3-acetic acid amido synthetase]
262094_at	-1.18069	8.10647e-06	AT1G56110	NOP56 (ARABIDOPSIS HOMOLOG OF NUCLEOLAR PROTEIN NOP56)
262092_at	-2.96099	6.30363e-10	AT1G56150	auxin-responsive family protein
262085_at	-1.58487	1.7084e-05	AT1G56060	similar to unknown protein [Arabidopsis thaliana] (TAIR:AT2G32190.1); similar to unnamed protein product [Vitis vinifera] (GB:CAO68639.1); contains domain PD188784 (PD188784)
262082_s_at	-2.66185	6.16792e-09	AT1G56140;AT1G56130;AT1G56120	[AT1G56140, leucine-rich repeat family protein / protein kinase family protein];[AT1G56130, leucine-rich repeat family protein / protein kinase family protein];[AT1G56120, leucine-rich repeat family protein / protein kinase family protein]
262076_at	-1.37197	5.49461e-07	AT1G59580	ATMPK2 (MITOGEN-ACTIVATED PROTEIN KINASE HOMOLOG 2); MAP kinase/ kinase
262050_at	-1.35203	4.62503e-05	AT1G80130	binding
262047_at	3.22496	1.49938e-09	AT1G80160	lactoylglutathione lyase family protein / glyoxalase I family protein
262039_at	1.69815	8.66404e-07	AT1G80050	APT2 (ADENINE PHOSPHORIBOSYL TRANSFERASE 2); adenine phosphoribosyltransferase
261986_s_at	-1.48919	1.55457e-05	AT1G33730;AT1G33720	[AT1G33730, CYP76C5 (cytochrome P450, family 76, subfamily C, polypeptide 5); oxygen binding];[AT1G33720, CYP76C6 (cytochrome P450, family 76, subfamily C, polypeptide 6); oxygen binding]
261973_at	-1.18727	0.000368831	AT1G64610	WD-40 repeat family protein
261957_at	1.15207	3.42625e-05	AT1G64660	ATMGL; catalytic/ methionine gamma-lyase
261951_at	-1.05114	0.000308176	AT1G64490	similar to unknown protein [Arabidopsis thaliana] (TAIR:AT5G42060.1); contains domain DEK C-terminal domain (SSF109715)
261937_at	1.18826	3.50817e-06	AT1G22570	proton-dependent oligopeptide transport (POT) family protein
261934_at	-1.1621	6.33085e-06	AT1G22400	ATUGT85A1/UGT85A1 (UDP-GLUCOSYL TRANSFERASE 85A1); UDP-glycosyltransferase/ glucuronosyltransferase/ transferase, transferring glycosyl groups / transferase, transferring hexosyl groups
261933_at	-1.13898	1.13549e-05	AT1G22410	2-dehydro-3-deoxyphosphoheptonate aldolase, putative / 3-deoxy-D-arabino-heptulosonate 7-phosphate synthase, putative / DAHP synthetase, putative
261931_at	1.01708	0.000280878	AT1G22430	alcohol dehydrogenase, putative
261904_at	-1.0371	1.81239e-05	no_match	no_match
261899_at	-2.10874	9.68404e-07	AT1G80820	CCR2 (CINNAMOYL COA REDUCTASE)
261895_at	-1.19013	9.97949e-06	AT1G80830	NRAMP1 (NRAMP metal ion transporter 1); manganese ion transmembrane transporter/ metal ion transmembrane transporter
261892_at	-1.21966	1.73927e-06	AT1G80840	WRKY40 (WRKY DNA-binding protein 40); transcription factor
261826_at	1.32095	5.64336e-07	AT1G11580	ATPMEPCRA; pectinesterase
261825_at	1.14845	0.000509774	AT1G11545	xyloglucan:xyloglucosyl transferase, putative / xyloglucan endotransglycosylase, putative / endo-xyloglucan transferase, putative
261801_at	1.3668	2.06319e-06	AT1G30520	AAE14 (ACYL-ACTIVATING ENZYME 14); AMP binding
261768_at	1.23457	3.8068e-05	AT1G15550	GA4 (GA REQUIRING 4); gibberellin 3-beta-dioxygenase
261692_at	-1.93658	5.23836e-08	AT1G08450	CRT3 (CALRETICULIN 3); calcium ion binding
261650_at	-1.39929	1.17686e-05	AT1G27770	ACA1 (autoinhibited Ca2+ -ATPase 1); calcium-transporting ATPase/ calmodulin binding
261638_at	1.01095	0.000272033	AT1G49975	similar to hypothetical protein [Vitis vinifera] (GB:CAN66219.1)
261620_s_at	-1.04157	5.84442e-06	AT1G33140;AT1G33120	[AT1G33140, 60S ribosomal protein L9 (RPL90A/C)];[AT1G33120, 60S ribosomal protein L9 (RPL90B)]
261612_at	-1.05562	7.58609e-05	AT1G49710	FUT12 (fucosyltransferase 12); fucosyltransferase/ transferase, transferring glycosyl groups
261585_at	-1.0903	0.00113897	AT1G01010	ANAC001 (Arabidopsis NAC domain containing protein 1); transcription factor
261577_at	1.19348	1.84244e-05	AT1G01080	33 kDa ribonucleoprotein, chloroplast, putative / RNA-binding protein cp33, putative
261564_at	1.22867	6.99825e-05	AT1G01720	ATAF1 (Arabidopsis NAC domain containing protein 2); transcription factor
261561_at	-1.0703	1.47238e-05	AT1G01730	similar to unnamed protein product [Vitis vinifera] (GB:CAO39582.1)
261558_at	1.05199	9.43943e-05	AT1G01770	similar to hypothetical protein [Vitis vinifera] (GB:CAN74802.1); similar to unnamed protein product [Vitis vinifera] (GB:CAO39542.1); similar to hypothetical protein OsI_024980 [Oryza sativa (indica cultivar-group)] (GB:EAZ03748.1); contains InterPro domain Protein of unknown function DUF1446 (InterPro:IPR010839)
261530_at	-1.52036	3.53858e-07	AT1G63460	glutathione peroxidase, putative
261526_at	-1.5294	3.02184e-07	AT1G14370	APK2A (PROTEIN KINASE 2A); kinase
261524_at	-1.08317	2.30998e-05	AT1G14300	binding
261506_at	-1.42703	1.51827e-06	AT1G71697	ATCK1 (CHOLINE KINASE)
261485_at	-2.69851	1.1801e-09	AT1G14360	ATUTR3/UTR3 (UDP-GALACTOSE TRANSPORTER 3); pyrimidine nucleotide sugar transmembrane transporter
261481_at	-1.25228	1.75415e-06	AT1G14260	zinc finger (C3HC4-type RING finger) family protein
261450_s_at	-1.93816	2.86159e-08	AT1G21110;AT1G21120	[AT1G21110, O-methyltransferase, putative];[AT1G21120, O-methyltransferase, putative]
261449_at	-1.43672	7.62682e-07	AT1G21120	O-methyltransferase, putative
261443_at	-3.30595	5.16143e-09	AT1G28480	GRX480; thiol-disulfide exchange intermediate
261434_at	-1.22074	8.26688e-06	AT1G07650	leucine-rich repeat transmembrane protein kinase, putative
261413_at	-1.9563	1.52385e-07	AT1G07630	PLL5 (POL-like 5); protein serine/threonine phosphatase
261378_at	-1.43862	2.50897e-05	AT1G18890	ATCDPK1; calmodulin-dependent protein kinase/ kinase/ protein kinase
261339_at	-2.64623	2.31655e-07	AT1G35710	leucine-rich repeat transmembrane protein kinase, putative
261294_at	-1.31432	1.01885e-06	AT1G48430	dihydroxyacetone kinase family protein
261272_at	-1.15208	3.92364e-05	AT1G26665	similar to RNA polymerase II mediator complex protein-related [Arabidopsis thaliana] (TAIR:AT5G41910.1); similar to unnamed protein product [Vitis vinifera] (GB:CAO62915.1); contains domain PTHR13345:SF2 (PTHR13345:SF2); contains domain PD331788 (PD331788); contains domain PTHR13345 (PTHR13345)
261269_at	-2.27787	1.03084e-08	AT1G26690	emp24/gp25L/p24 family protein
261258_at	-1.08307	1.15311e-05	AT1G26640	aspartate/glutamate/uridylate kinase family protein
261253_at	-1.22584	2.55612e-05	AT1G05840	aspartyl protease family protein
261250_at	-1.14321	8.1084e-05	AT1G05890	zinc finger protein-related
261242_at	-1.07421	0.000301514	AT1G32960	ATSBT3.3; subtilase
261240_at	-1.62633	6.8157e-07	AT1G32940	ATSBT3.5; subtilase
261230_at	2.0821	2.84133e-07	AT1G20010	TUB5 (tubulin beta-5 chain)
261226_at	1.74216	1.16875e-06	AT1G20190	ATEXPA11 (ARABIDOPSIS THALIANA EXPANSIN A11)
261212_at	-1.43142	3.2134e-06	AT1G12880	ATNUDT12 (Arabidopsis thaliana Nudix hydrolase homolog 12); hydrolase
261167_at	-2.76932	7.5672e-09	AT1G04980	ATPDIL2-2 (PDI-LIKE 2-2); thiol-disulfide exchange intermediate
261161_at	-2.4118	7.57302e-09	AT1G34420	leucine-rich repeat family protein / protein kinase family protein
261135_at	-1.58216	6.67647e-07	AT1G19610	LCR78/PDF1.4 (Low-molecular-weight cysteine-rich 78)
261130_at	-1.44684	1.29769e-06	AT1G04870	protein arginine N-methyltransferase family protein
261076_at	1.09083	2.3928e-05	AT1G07420	SMO2-2 (sterol 4-alpha-methyl-oxidase 2); C-4 methylsterol oxidase
261049_at	1.09404	8.40025e-06	AT1G01430	similar to unknown protein [Arabidopsis thaliana] (TAIR:AT4G01080.1); similar to unknown protein Cr17 [Brassica napus] (GB:AAX51387.1); contains InterPro domain Protein of unknown function DUF231, plant (InterPro:IPR004253)
261048_at	-1.07969	3.45384e-06	AT1G01420	UDP-glucoronosyl/UDP-glucosyl transferase family protein
261043_at	1.0156	0.00486378	AT1G01220	GHMP kinase-related
261032_at	-1.94597	1.08729e-05	AT1G17430	hydrolase, alpha/beta fold family protein
261027_at	-1.47035	6.73735e-07	AT1G01340	ATCNGC10 (CYCLIC NUCLEOTIDE GATED CHANNEL 10); calmodulin binding / cyclic nucleotide binding / ion channel
261023_at	-1.41028	2.53661e-05	AT1G12200	flavin-containing monooxygenase family protein / FMO family protein
261006_at	1.02346	0.000112005	AT1G26410	FAD-binding domain-containing protein
261005_at	-2.63616	1.94745e-07	AT1G26420	FAD-binding domain-containing protein
260986_at	1.21361	2.72375e-06	AT1G53580	ETHE1/GLX2-3/GLY3 (GLYOXALASE 2-3); hydroxyacylglutathione hydrolase
260984_at	-1.03768	6.63933e-05	AT1G53645	hydroxyproline-rich glycoprotein family protein
260982_at	1.28788	1.89261e-05	AT1G53520	chalcone-flavanone isomerase-related
260978_at	-1.67576	2.09684e-05	AT1G53540	17.6 kDa class I small heat shock protein (HSP17.6C-CI) (AA 1-156)
260969_at	1.08222	1.68266e-05	AT1G12240	ATBETAFRUCT4/VAC-INV (VACUOLAR INVERTASE); beta-fructofuranosidase/ hydrolase, hydrolyzing O-glycosyl compounds
260955_at	-1.11052	6.64101e-06	AT1G06000	UDP-glucoronosyl/UDP-glucosyl transferase family protein
260944_at	1.39002	2.26149e-05	AT1G45130	BGAL5 (beta-galactosidase 5); beta-galactosidase
260943_at	-1.60054	1.09674e-07	AT1G45145	ATTRX5 (thioredoxin H-type 5); thiol-disulfide exchange intermediate
260919_at	-2.86042	3.55359e-08	no_match	no_match
260904_at	-4.1376	8.43431e-11	AT1G02450	NIMIN-1/NIMIN1; protein binding
260902_at	1.19867	3.48067e-06	AT1G21440	mutase family protein
260900_s_at	-1.32777	5.84224e-07	AT1G21400;AT5G34780	[AT1G21400, 2-oxoisovalerate dehydrogenase, putative / 3-methyl-2-oxobutanoate dehydrogenase, putative / branched-chain alpha-keto acid dehydrogenase E1 alpha subunit, putative];[AT5G34780, dehydrogenase E1 component family protein]
260899_at	-1.7595	7.02751e-08	AT1G21370	similar to unnamed protein product [Vitis vinifera] (GB:CAO60871.1)
260897_at	-1.13562	9.42876e-06	AT1G29330	ERD2 (ER lumen protein retaining receptor 2); receptor
260896_at	-2.07274	1.63924e-07	AT1G29310	protein transport protein sec61, putative
260884_at	-1.16089	0.000153859	AT1G29240	similar to unknown protein [Arabidopsis thaliana] (TAIR:AT2G34170.1); similar to unnamed protein product [Vitis vinifera] (GB:CAO48048.1); contains InterPro domain Protein of unknown function DUF688 (InterPro:IPR007789)
260881_at	-2.24381	1.02308e-05	AT1G21550	calcium-binding protein, putative
260875_at	1.58244	1.84105e-06	AT1G21410	SKP2A; protein binding
260855_at	1.24342	2.29079e-06	AT1G21920	MORN (Membrane Occupation and Recognition Nexus) repeat-containing protein /phosphatidylinositol-4-phosphate 5-kinase-related
260852_at	-1.894	2.13238e-08	AT1G21900	emp24/gp25L/p24 family protein
260847_s_at	-1.34151	2.68901e-06	AT1G17290;AT1G72330	[AT1G17290, ALAAT1 (ALANINE AMINOTRANSFERAS); alanine transaminase];[AT1G72330, ALAAT2 (ALANINE AMINOTRANSFERASE 2); alanine transaminase]
260843_at	-1.3007	1.48578e-06	AT1G29060	Identical to Bet1-like protein At1g29060 [Arabidopsis Thaliana] (GB:Q8L9S0;GB:Q9LP36); similar to unknown protein [Arabidopsis thaliana] (TAIR:AT4G14600.1); similar to unnamed protein product [Vitis vinifera] (GB:CAO61644.1); contains InterPro domain Target SNARE coiled-coil region (InterPro:IPR000727)
260829_s_at	-1.10181	7.02127e-06	AT1G06870;AT2G30440	[AT1G06870, signal peptidase, putative];[AT2G30440, chloroplast thylakoidal processing peptidase]
260804_at	-3.09051	2.96012e-09	AT1G78410	VQ motif-containing protein
260781_at	-1.0669	0.000424204	AT1G14620	DECOY (endoxyloglucan transferase A2)
260772_at	-1.74541	1.39613e-07	AT1G49050	aspartyl protease family protein
260769_at	1.15714	8.83357e-06	AT1G49010	myb family transcription factor
260754_at	-1.13532	4.77308e-05	AT1G49000	similar to unknown protein [Arabidopsis thaliana] (TAIR:AT3G18560.1); similar to hypothetical protein [Vitis vinifera] (GB:CAN78728.1); similar to unnamed protein product [Vitis vinifera] (GB:CAO68009.1)
260741_at	2.7048	2.28142e-08	AT1G15040	glutamine amidotransferase-related
260735_at	-1.43166	4.57638e-06	AT1G17610	disease resistance protein-related
260731_at	-1.18231	4.30622e-05	AT1G17500	ATPase, coupled to transmembrane movement of ions, phosphorylative mechanism
260728_at	-1.93511	3.07796e-07	AT1G48210	serine/threonine protein kinase, putative
260725_at	-1.04555	7.48196e-05	AT1G48170	similar to expressed protein [Oryza sativa (japonica cultivar-group)] (GB:ABA95965.1); similar to hypothetical protein OsI_036449 [Oryza sativa (indica cultivar-group)] (GB:EAY82490.1); similar to Os12g0182800 [Oryza sativa (japonica cultivar-group)] (GB:NP_001066323.1)
260706_at	1.31549	3.98506e-05	AT1G32350	AOX1D (ALTERNATIVE OXIDASE 1D); alternative oxidase
260690_at	-1.0627	2.41103e-05	AT1G32340	NHL8 (NDR1/HIN1-like 8); protein binding / zinc ion binding
260666_at	-1.46417	5.23227e-05	AT1G19300	GATL1/GLZ1/PARVUS (GALACTURONOSYLTRANSFERASE-LIKE 1); polygalacturonate 4-alpha-galacturonosyltransferase/ transferase, transferring glycosyl groups / transferase, transferring hexosyl groups
260665_at	-1.30778	5.93608e-05	AT1G19360	similar to RRA2 (REDUCED RESIDUAL ARABINOSE 2) [Arabidopsis thaliana] (TAIR:AT1G75110.1); similar to unnamed protein product [Vitis vinifera] (GB:CAO61198.1); contains InterPro domain Reticulon; (InterPro:IPR003388)
260648_at	-2.54701	7.67646e-09	AT1G08050	zinc finger (C3HC4-type RING finger) family protein
260636_at	1.10829	2.70863e-05	AT1G62430	ATCDS1 (CDP-diacylglycerol synthase 1); phosphatidate cytidylyltransferase
260635_at	-1.03692	0.000654749	AT1G62422	similar to unknown protein [Arabidopsis thaliana] (TAIR:AT1G12020.1); similar to unknown [Brassica rapa] (GB:ABL97977.1)
260616_at	-1.22632	2.71479e-05	AT1G53280	DJ-1 family protein
260601_at	-1.97796	1.14383e-08	AT1G55910	ZIP11 (ZINC TRANSPORTER 11 PRECURSOR); cation transmembrane transporter/ metal ion transmembrane transporter
260568_at	-1.80776	7.57755e-08	AT2G43570	chitinase, putative
260567_at	1.31714	6.88754e-06	AT2G43820	GT/UGT74F2 (UDP-GLUCOSYLTRANSFERASE 74F2); UDP-glucosyltransferase/ UDP-glycosyltransferase/ transferase, transferring glycosyl groups / transferase, transferring hexosyl groups
260560_at	-1.44958	6.68465e-07	AT2G43590	chitinase, putative
260556_at	-1.679	6.6141e-07	AT2G43620	chitinase, putative
260551_at	-1.18298	5.72269e-06	AT2G43510	ATTI1 (ARABIDOPSIS THALIANA TRYPSIN INHIBITOR PROTEIN 1)
260549_at	1.01186	3.12913e-05	AT2G43535	trypsin inhibitor, putative
260548_at	1.72275	7.78528e-07	AT2G43360	BIO2 (BIOTIN AUXOTROPH 2); biotin synthase
260547_at	1.06181	1.5359e-05	AT2G43550	trypsin inhibitor, putative
260545_at	-1.00499	0.000148796	AT2G43350	ATGPX3 (GLUTATHIONE PEROXIDASE 3); glutathione peroxidase
260531_at	-1.04188	0.00141852	AT2G47240	long-chain-fatty-acid--CoA ligase family protein / long-chain acyl-CoA synthetase family protein
260492_at	3.18823	4.25188e-10	AT2G41850	PGAZAT (POLYGALACTURONASE ABSCISSION ZONE A. THALIANA); polygalacturonase
260465_at	1.22998	0.000782934	AT1G10910	similar to PTAC2 (PLASTID TRANSCRIPTIONALLY ACTIVE2) [Arabidopsis thaliana] (TAIR:AT1G74850.1); similar to hypothetical protein OsI_002384 [Oryza sativa (indica cultivar-group)] (GB:EAY74537.1); similar to putative PPR protein [Oryza sativa (japonica cultivar-group)] (GB:BAD87953.1); similar to unnamed protein product [Vitis vinifera] (GB:CAO24702.1); contains InterPro domain Pentatricopeptide re…
260444_at	-1.19017	1.78602e-05	AT1G68300	universal stress protein (USP) family protein
260431_at	1.86123	6.55908e-08	AT1G68190	zinc finger (B-box type) family protein
260418_s_at	-1.0262	1.16053e-05	AT1G69750;AT1G66590	[AT1G69750, cox19 family protein];[AT1G66590, cox19 family protein]
260411_at	1.11179	8.29099e-05	AT1G69890	similar to unknown protein [Arabidopsis thaliana] (TAIR:AT1G27100.1); similar to unknown [Populus trichocarpa] (GB:ABK94560.1); contains InterPro domain Protein of unknown function DUF569 (InterPro:IPR007679); contains InterPro domain Actin-crosslinking proteins (InterPro:IPR008999)
260405_at	-2.04402	4.07493e-07	AT1G69930	ATGSTU11 (Arabidopsis thaliana Glutathione S-transferase (class tau) 11); glutathione transferase
260401_at	-1.95268	3.66296e-08	AT1G69840	band 7 family protein
260399_at	-1.1294	7.47929e-05	AT1G72520	lipoxygenase, putative
260396_at	-1.19074	3.59256e-05	AT1G69720	HO3 (HEME OXYGENASE 3); heme oxygenase (decyclizing)
260388_at	1.13642	5.32854e-06	AT1G74070	peptidyl-prolyl cis-trans isomerase cyclophilin-type family protein
260386_at	2.21305	2.55805e-07	AT1G74010	strictosidine synthase family protein
260345_at	-1.77719	5.54312e-07	AT1G69270	RPK1 (RECEPTOR-LIKE PROTEIN KINASE 1); kinase
260327_at	-2.38275	1.36461e-07	AT1G63840	zinc finger (C3HC4-type RING finger) family protein
260323_at	-1.6566	1.94054e-06	AT1G63780	IMP4
260310_at	-1.05417	0.000143329	AT1G70590	F-box family protein
260301_at	-2.13079	7.21708e-08	AT1G80290	glycosyltransferase family protein 47
260287_at	2.82368	1.07542e-09	AT1G80440	kelch repeat-containing F-box family protein
260271_at	1.32553	3.25865e-05	AT1G63690	protease-associated (PA) domain-containing protein
260266_at	1.17768	1.99515e-06	AT1G68520	zinc finger (B-box type) family protein
260261_at	1.37164	1.58332e-05	AT1G68450	VQ motif-containing protein
260259_at	-1.10404	1.65359e-05	AT1G74300	esterase/lipase/thioesterase family protein
260249_s_at	-1.03045	1.52089e-05	AT1G74280;AT1G74290	[AT1G74280, hydrolase, alpha/beta fold family protein];[AT1G74290, esterase/lipase/thioesterase family protein]
260243_at	-1.24724	1.25916e-05	AT1G63720	similar to hydroxyproline-rich glycoprotein family protein [Arabidopsis thaliana] (TAIR:AT5G52430.1); similar to unknown [Thellungiella halophila] (GB:ABJ98061.1)
260239_at	-1.51441	4.02099e-06	AT1G74360	leucine-rich repeat transmembrane protein kinase, putative
260225_at	-1.49555	1.92866e-06	AT1G74590	ATGSTU10 (Arabidopsis thaliana Glutathione S-transferase (class tau) 10); glutathione transferase
260221_at	2.05491	1.40087e-07	AT1G74670	gibberellin-responsive protein, putative
260211_at	-2.11908	7.29467e-07	AT1G74440	similar to unknown protein [Arabidopsis thaliana] (TAIR:AT1G18720.1); similar to unknown [Populus trichocarpa] (GB:ABK94463.1); similar to hypothetical protein [Vitis vinifera] (GB:CAN69808.1); contains InterPro domain Protein of unknown function DUF962 (InterPro:IPR009305)
260209_at	-1.20402	3.86533e-05	AT1G68552;AT1G68550	[AT1G68552, CPuORF53 (Conserved peptide upstream open reading frame 53)];[AT1G68550, AP2 domain-containing transcription factor, putative]
260203_at	1.02293	1.68661e-05	AT1G52890	ANAC019 (Arabidopsis NAC domain containing protein 19); transcription factor
260200_at	-1.02593	4.69032e-05	AT1G67620	similar to hypothetical protein [Vitis vinifera] (GB:CAN71690.1); contains InterPro domain Iojap-related protein (InterPro:IPR004394)
260179_at	-2.81489	7.90968e-09	AT1G70690	kinase-related
260157_at	-1.011	0.000171585	AT1G52930	brix domain-containing protein
260146_at	-2.143	3.06883e-07	AT1G52770	phototropic-responsive NPH3 family protein
260141_at	1.12214	1.28325e-05	AT1G66350	RGL1 (RGA-LIKE 1); transcription factor
260117_at	-2.7238	5.68728e-08	AT1G33950	avirulence-responsive family protein / avirulence induced gene (AIG1) family protein
260116_at	-4.70079	8.08701e-11	AT1G33960	AIG1 (AVRRPT2-INDUCED GENE 1); GTP binding
260081_at	1.67189	5.5016e-06	AT1G78170	similar to unknown protein [Arabidopsis thaliana] (TAIR:AT1G22250.1); similar to unnamed protein product [Vitis vinifera] (GB:CAO61724.1)
260068_at	-2.66403	4.49197e-07	AT1G73805	calmodulin binding
260051_at	-1.08537	0.000121544	AT1G78210	hydrolase, alpha/beta fold family protein
260048_at	1.26656	6.93372e-06	AT1G73750	similar to unknown protein [Arabidopsis thaliana] (TAIR:AT1G15060.1); similar to unnamed protein product [Vitis vinifera] (GB:CAO42199.1); contains InterPro domain Uncharacterised conserved protein UCP031088, alpha/beta hydrolase, At1g15070 (InterPro:IPR016969)
260046_at	-2.73062	2.77481e-08	AT1G73805	calmodulin binding
260029_at	-1.01609	0.000134926	AT1G30000	glycoside hydrolase family 47 protein
260020_at	-1.10265	1.26457e-05	AT1G29990	prefoldin, putative
260005_at	-1.66769	1.98115e-06	AT1G67920	similar to unknown protein [Arabidopsis thaliana] (TAIR:AT1G24600.1)
260003_at	-1.038	0.000127048	AT1G68100	IAR1 (IAA-ALANINE RESISTANT 1); metal ion transmembrane transporter
259996_at	1.76643	1.75719e-07	AT1G67910	similar to unknown protein [Arabidopsis thaliana] (TAIR:AT1G24577.1); similar to unknown [Populus trichocarpa] (GB:ABK93048.1)
259992_at	-2.06225	2.22228e-07	AT1G67970	AT-HSFA8 (Arabidopsis thaliana heat shock transcription factor A8); DNA binding / transcription factor
259982_at	1.04421	1.18673e-05	AT1G76410	ATL8; protein binding / zinc ion binding
259977_at	1.27324	7.95066e-07	AT1G76590	zinc-binding family protein
259960_at	-1.26283	4.17697e-06	AT1G53710	protein serine/threonine phosphatase
259954_at	-1.32329	3.35025e-06	AT1G75130	CYP721A1 (cytochrome P450, family 721, subfamily A, polypeptide 1); oxygen binding
259937_s_at	-1.95105	8.78132e-06	AT3G13080;AT1G71330	[AT3G13080, ATMRP3 (Arabidopsis thaliana multidrug resistance-associated protein 3)];[AT1G71330, ATNAP5 (Arabidopsis thaliana non-intrinsic ABC protein 5)]
259928_at	-1.75133	2.28263e-06	AT1G34380	5'-3' exonuclease family protein
259925_at	-1.85758	5.86553e-08	AT1G75040	PR5 (PATHOGENESIS-RELATED GENE 5)
259921_at	-1.23773	2.31562e-05	AT1G72540	protein kinase, putative
259911_at	-1.77687	4.87354e-08	AT1G72680	cinnamyl-alcohol dehydrogenase, putative
259910_at	-1.37035	2.47082e-05	AT1G72700	haloacid dehalogenase-like hydrolase family protein
259893_at	-1.09657	7.26955e-06	AT1G71390	disease resistance family protein / LRR family protein
259878_at	2.64878	5.47738e-09	AT1G76790	O-methyltransferase family 2 protein
259852_at	-2.81716	4.21222e-09	AT1G72280	AERO1 (ARABIDOPSIS ENDOPLASMIC RETICULUM OXIDOREDUCTINS 1); FAD binding / electron carrier/ oxidoreductase, acting on sulfur group of donors, disulfide as acceptor / protein binding
259850_at	-3.41417	6.75857e-09	AT1G72240	similar to unknown protein [Arabidopsis thaliana] (TAIR:AT1G22470.1)
259841_at	-1.94727	6.56184e-07	AT1G52200	similar to unknown protein [Arabidopsis thaliana] (TAIR:AT3G18470.1); similar to unnamed protein product [Vitis vinifera] (GB:CAO45876.1); contains InterPro domain Protein of unknown function Cys-rich (InterPro:IPR006461)
259839_at	1.25289	0.000229162	AT1G52190	proton-dependent oligopeptide transport (POT) family protein
259835_at	-1.2176	2.3278e-05	AT1G52160	metallo-beta-lactamase family protein
259801_at	1.15192	0.000151664	AT1G72230	plastocyanin-like domain-containing protein
259793_at	1.50907	2.42033e-06	AT1G64380	AP2 domain-containing transcription factor, putative
259783_at	1.74862	5.40536e-06	AT1G29510	SAUR68 (SMALL AUXIN UPREGULATED 68)
259773_at	1.12005	0.00218847	AT1G29500	auxin-responsive protein, putative
259766_at	-1.29963	1.41484e-06	AT1G64360	unknown protein
259760_at	1.21505	4.23434e-05	AT1G77580	myosin heavy chain-related
259757_at	-2.70176	1.38249e-07	AT1G77510	ATPDIL1-2 (PDI-LIKE 1-2); protein disulfide isomerase
259752_at	-1.07072	2.18819e-05	AT1G71040	LPR2 (LOW PHOSPHATE ROOT2); copper ion binding
259751_at	1.28478	1.06779e-06	AT1G71030	ATMYBL2 (Arabidopsis myb-like 2); DNA binding / transcription factor
259749_at	-1.22035	5.32336e-05	AT1G71100	RSW10 (RADIAL SWELLING 10); ribose-5-phosphate isomerase
259738_at	1.02677	0.000162493	AT1G64355	similar to unnamed protein product [Vitis vinifera] (GB:CAO65822.1)
259736_at	1.26172	1.02054e-05	AT1G64390	ATGH9C2 (ARABIDOPSIS THALIANA GLYCOSYL HYDROLASE 9C2); hydrolase, hydrolyzing O-glycosyl compounds
259708_at	-1.09075	3.00515e-05	AT1G77420	hydrolase, alpha/beta fold family protein
259671_at	-1.04452	0.000177309	AT1G52290	protein kinase family protein
259658_at	1.32466	1.10147e-05	AT1G55370	carbohydrate binding / catalytic
259655_at	-1.716	1.46746e-07	AT1G55210	disease resistance response
259629_at	-1.62243	6.74589e-05	AT1G56510	disease resistance protein (TIR-NBS-LRR class), putative
259626_at	-1.09351	6.49186e-06	AT1G42990	ATBZIP60 (BASIC REGION/LEUCINE ZIPPER MOTIF 60); DNA binding / transcription factor
259598_at	-1.25451	1.22007e-06	AT1G27980	pyridoxal-dependent decarboxylase family protein
259596_at	1.82933	2.63356e-06	AT1G28130	GH3.17; indole-3-acetic acid amido synthetase
259586_at	1.28489	4.56557e-05	AT1G28100	similar to unnamed protein product [Vitis vinifera] (GB:CAO68677.1)
259570_at	1.75124	5.42359e-08	AT1G20440	COR47 (cold regulated 47)
259561_at	-2.34339	5.03546e-08	AT1G21250	WAK1 (CELL WALL-ASSOCIATED KINASE); kinase
259560_at	-1.71265	5.82894e-07	AT1G21270	WAK2 (wall-associated kinase 2); protein serine/threonine kinase
259559_at	-2.12952	0.00017183	AT1G21240	WAK3 (WALL ASSOCIATED KINASE 3); kinase/ protein serine/threonine kinase
259553_x_at	-1.20776	3.83865e-05	AT1G21310	ATEXT3 (EXTENSIN 3); structural constituent of cell wall
259550_at	-2.96519	5.12777e-10	AT1G35230	AGP5 (ARABINOGALACTAN-PROTEIN 5)
259534_at	-1.57144	2.47218e-06	AT1G12290	disease resistance protein (CC-NBS-LRR class), putative
259523_at	1.00162	0.000289291	AT1G12500	phosphate translocator-related
259517_at	1.18765	1.97147e-05	AT1G20630	CAT1 (CATALASE 1); catalase
259516_at	1.27225	6.03686e-06	AT1G20450	ERD10/LTI45 (EARLY RESPONSIVE TO DEHYDRATION 10)
259512_at	-1.18802	1.7724e-05	AT1G12360	KEU (KEULE); protein transporter
259507_at	-3.63493	2.60244e-10	AT1G43910	AAA-type ATPase family protein
259489_at	-2.53165	9.81085e-09	AT1G15790	similar to protein binding / transcription cofactor [Arabidopsis thaliana] (TAIR:AT1G15780.1); similar to Os08g0564800 [Oryza sativa (japonica cultivar-group)] (GB:NP_001062533.1); similar to hypothetical protein OsJ_027171 [Oryza sativa (japonica cultivar-group)] (GB:EAZ43688.1); similar to CTV.22 [Poncirus trifoliata] (GB:AAN62354.1)
259479_at	-1.27017	5.8506e-05	AT1G19020	similar to unknown protein [Arabidopsis thaliana] (TAIR:AT3G48180.1); similar to unnamed protein product [Vitis vinifera] (GB:CAO40966.1)
259472_at	-1.58613	5.47154e-07	AT1G18910	protein binding / zinc ion binding
259462_at	-1.0882	0.000209621	AT1G18940	nodulin family protein
259447_s_at	-1.38545	7.8699e-07	AT1G02430;AT1G02440	[AT1G02430, ATARFD1B (ADP-ribosylation factor D1B); GTP binding];[AT1G02440, ATARFD1A (ADP-ribosylation factor D1A); GTP binding]
259443_at	-1.89044	4.84825e-07	AT1G02360	chitinase, putative
259442_at	1.90355	4.28588e-06	AT1G02310	glycosyl hydrolase family protein 5 / cellulase family protein / (1-4)-beta-mannan endohydrolase, putative
259431_at	1.19907	1.93072e-06	AT1G01620	PIP1C (PLASMA MEMBRANE INTRINSIC PROTEIN 1;3); water channel
259428_at	-2.34511	1.11512e-08	AT1G01560	ATMPK11 (Arabidopsis thaliana MAP kinase 11); MAP kinase/ kinase
259418_at	1.0215	0.000321396	AT1G02390	ATGPAT2/GPAT2 (GLYCEROL-3-PHOSPHATE ACYLTRANSFERASE 2); acyltransferase
259410_at	-2.1188	1.04613e-07	AT1G13340	similar to unknown protein [Arabidopsis thaliana] (TAIR:AT1G34220.2); similar to unknown [Carica papaya] (GB:ABS01355.1); contains InterPro domain Protein of unknown function DUF292, eukaryotic (InterPro:IPR005061)
259403_at	-1.77933	4.5918e-08	AT1G17745	PGDH (3-PHOSPHOGLYCERATE DEHYDROGENASE); phosphoglycerate dehydrogenase
259385_at	-2.91632	5.48844e-10	AT1G13470	similar to unknown protein [Arabidopsis thaliana] (TAIR:AT1G13520.1); similar to unnamed protein product [Vitis vinifera] (GB:CAO42040.1); contains InterPro domain Protein of unknown function DUF1262 (InterPro:IPR010683)
259383_at	1.05289	0.000352325	AT3G16470	JR1 (Jacalin lectin family protein)
259373_at	1.4216	6.3845e-06	AT1G69160	unknown protein
259358_at	1.10462	0.000315684	AT1G13250	GATL3 (Galacturonosyltransferase-like 3); polygalacturonate 4-alpha-galacturonosyltransferase/ transferase, transferring glycosyl groups / transferase, transferring hexosyl groups
259354_at	1.14559	2.93943e-05	AT3G05220	heavy-metal-associated domain-containing protein
259347_at	-1.06265	6.99232e-05	AT3G03920	Gar1 RNA-binding region family protein
259325_at	-1.02415	8.62021e-05	AT3G05320	similar to unnamed protein product [Vitis vinifera] (GB:CAO44440.1)
259307_at	-1.50013	3.03703e-05	AT3G05230	signal peptidase subunit family protein
259293_at	-1.30008	2.09211e-06	AT3G11580	DNA-binding protein, putative
259272_at	-2.51992	6.86714e-10	AT3G01290	band 7 family protein
259256_at	-1.27288	1.04356e-06	AT3G07680	emp24/gp25L/p24 family protein
259250_at	-1.18481	0.000300017	AT3G07580	similar to unknown protein [Arabidopsis thaliana] (TAIR:AT5G48335.1); similar to Os02g0609400 [Oryza sativa (japonica cultivar-group)] (GB:NP_001047394.1); similar to unnamed protein product [Vitis vinifera] (GB:CAO44467.1)
259247_at	-1.05125	0.000313883	no_match	no_match
259231_at	1.29761	1.36108e-06	AT3G11410	AHG3/ATPP2CA (ARABIDOPSIS THALIANA PROTEIN PHOSPHATASE 2CA); protein binding / protein serine/threonine phosphatase
259228_at	-1.5359	1.64541e-07	AT3G07720	kelch repeat-containing protein
259227_at	-1.14121	0.000293417	AT3G07750	3' exoribonuclease family domain 1-containing protein
259225_at	-1.69327	2.73399e-05	AT3G07590	small nuclear ribonucleoprotein D1, putative / snRNP core protein D1, putative / Sm protein D1, putative
259219_at	-1.1852	2.19436e-06	AT3G03560	similar to unknown protein [Arabidopsis thaliana] (TAIR:AT5G23490.1); similar to Os03g0707300 [Oryza sativa (japonica cultivar-group)] (GB:NP_001051031.1); similar to expressed protein [Oryza sativa (japonica cultivar-group)] (GB:ABF98471.1)
259213_at	-1.47857	1.39135e-06	AT3G09010	protein kinase family protein
259211_at	-1.70327	2.17556e-06	AT3G09020	alpha 1,4-glycosyltransferase family protein / glycosyltransferase sugar-binding DXD motif-containing protein
259198_at	-1.4086	1.1658e-05	AT3G03610	phagocytosis and cell motility protein ELMO1-related
259196_at	-1.19835	2.20551e-05	AT3G03600	RPS2 (RIBOSOMAL PROTEIN S2); structural constituent of ribosome
259193_at	1.26906	3.89816e-05	AT3G01480	CYP38 (CYCLOPHILIN 38); peptidyl-prolyl cis-trans isomerase
259191_at	-1.67698	8.61705e-07	AT3G01720	similar to unknown protein [Arabidopsis thaliana] (TAIR:AT5G13500.3); similar to unknown protein [Arabidopsis thaliana] (TAIR:AT5G13500.2); similar to unknown protein [Arabidopsis thaliana] (TAIR:AT5G13500.1); similar to unnamed protein product [Vitis vinifera] (GB:CAO14632.1); similar to predicted protein [Physcomitrella patens subsp. patens] (GB:EDQ59308.1); similar to predicted protein [Physco…
259173_at	-1.06815	8.36908e-05	AT3G03640	GLUC (Beta-glucosidase homolog); hydrolase, hydrolyzing O-glycosyl compounds
259168_at	-1	3.95304e-05	AT3G03570	similar to signal transducer [Arabidopsis thaliana] (TAIR:AT4G40050.1); similar to unnamed protein product [Vitis vinifera] (GB:CAO48140.1); contains InterPro domain Uncharacterised conserved protein UCP013022 (InterPro:IPR016607)
259164_at	-1.12786	0.000662353	AT3G01770	ATBET10 (ARABIDOPSIS THALIANA BROMODOMAIN AND EXTRATERMINAL DOMAIN PROTEIN 10); DNA binding
259163_at	1.41679	5.95743e-07	AT3G01490	protein kinase, putative
259133_at	2.18129	1.08964e-07	AT3G05400	sugar transporter, putative
259105_at	-1.67376	1.49165e-07	AT3G05500	rubber elongation factor (REF) family protein
259103_at	1.11099	8.1644e-05	AT3G11690	similar to unknown protein [Arabidopsis thaliana] (TAIR:AT5G06380.1); similar to unnamed protein product [Vitis vinifera] (GB:CAO67416.1)
259081_at	1.44679	1.34398e-05	AT3G05030	NHX2 (sodium proton exchanger 2); sodium:hydrogen antiporter
259080_at	1.99628	5.72969e-08	AT3G04910	WNK1 (WITH NO LYSINE (K) 1); kinase
259076_at	1.10288	1.7988e-05	AT3G02140	TMAC2 (TWO OR MORE ABRES-CONTAINING GENE 2)
259071_at	-1.01594	1.75275e-05	AT3G11650	NHL2 (NDR1/HIN1-like 2)
259065_at	-1.75316	3.97848e-06	AT3G07520	ATGLR1.4 (Arabidopsis thaliana glutamate receptor 1.4)
259052_at	-1.13836	1.71823e-05	AT3G03490	PEX19-1 (PEROXIN 19-1)
259040_at	-1.34735	1.94867e-06	AT3G09270	ATGSTU8 (Arabidopsis thaliana Glutathione S-transferase (class tau) 8); glutathione transferase
259017_at	1.07325	9.53054e-06	AT3G07310	similar to unknown protein [Arabidopsis thaliana] (TAIR:AT5G48590.1); similar to expressed protein [Oryza sativa (japonica cultivar-group)] (GB:ABA93505.2); similar to expressed protein [Oryza sativa (japonica cultivar-group)] (GB:ABA93506.2); contains InterPro domain Protein of unknown function DUF760 (InterPro:IPR008479)
259015_at	3.49287	4.55033e-10	AT3G07350	similar to unknown protein [Arabidopsis thaliana] (TAIR:AT3G25240.1); similar to unnamed protein product [Vitis vinifera] (GB:CAO38687.1); contains InterPro domain Protein of unknown function DUF506, plant (InterPro:IPR006502)
258998_at	-1.25225	2.28371e-06	AT3G01820	adenylate kinase family protein
258989_at	1.46584	3.09258e-07	AT3G08920	rhodanese-like domain-containing protein
258984_at	-2.39355	9.21231e-09	AT3G08970	DNAJ heat shock N-terminal domain-containing protein
258983_at	2.52906	1.88556e-07	AT3G08860	alanine--glyoxylate aminotransferase, putative / beta-alanine-pyruvate aminotransferase, putative / AGT, putative
258982_at	-1.17418	6.90867e-05	AT3G08870	lectin protein kinase, putative
258957_at	4.91123	1.91915e-11	AT3G01420	ALPHA-DOX1 (ALPHA-DIOXYGENASE 1)
258956_at	1.4972	2.89475e-05	AT3G01440	oxygen evolving enhancer 3 (PsbQ) family protein
258949_at	1.05112	0.0016475	AT3G01370	ATCFM2/CFM2 (CRM FAMILY MEMBER 2)
258947_at	-3.89579	2.69937e-11	AT3G01830	calmodulin-related protein, putative
258941_at	-2.99983	3.23833e-07	AT3G09940	ATMDAR3/MDHAR (MONODEHYDROASCORBATE REDUCTASE); monodehydroascorbate reductase (NADH)
258939_at	1.30471	7.05712e-06	AT3G10020	similar to Os12g0147200 [Oryza sativa (japonica cultivar-group)] (GB:NP_001066153.1); similar to unnamed protein product [Vitis vinifera] (GB:CAO15981.1); similar to Os11g0149200 [Oryza sativa (japonica cultivar-group)] (GB:NP_001065754.1)
258921_at	-1.4879	3.31578e-07	AT3G10500	ANAC053 (Arabidopsis NAC domain containing protein 53); transcription factor
258920_at	1.53695	6.99481e-06	AT3G10520	AHB2 (NON-SYMBIOTIC HAEMOGLOBIN 2)
258915_at	-1.01482	2.40524e-05	AT3G10640	VPS60.1
258913_at	-1.02586	9.37339e-05	AT3G06450	anion exchange family protein
258901_at	1.11675	3.03559e-06	AT3G05640	protein phosphatase 2C, putative / PP2C, putative
258896_at	-1.06773	2.01681e-05	AT3G05710	SYP43 (syntaxin 43); SNAP receptor
258894_at	-2.87178	9.65974e-08	AT3G05650	disease resistance family protein
258893_at	-1.37312	5.54874e-05	AT3G05660	kinase/ protein binding
258887_at	1.11359	3.80251e-06	AT3G05630	PLDP2 (PHOSPHOLIPASE D ZETA 2); phospholipase D
258885_at	-1.07946	1.08043e-05	AT3G10030	aspartate/glutamate/uridylate kinase family protein
258857_at	1.00567	8.9991e-05	AT3G02110	SCPL25 (serine carboxypeptidase-like 25); serine carboxypeptidase
258852_at	-1.06394	0.000110481	AT3G06300	AT-P4H-2 (A. THALIANA P4H ISOFORM 2); oxidoreductase, acting on paired donors, with incorporation or reduction of molecular oxygen, 2-oxoglutarate as one donor, and incorporation of one atom each of oxygen into both donors / procollagen-proline 4-dioxygen
258851_at	1.25298	1.65522e-05	AT3G03190	ATGSTF11 (GLUTATHIONE S-TRANSFERASE F11); glutathione transferase
258809_at	1.09994	4.45053e-06	AT3G04070	ANAC047 (Arabidopsis NAC domain containing protein 47); transcription factor
258800_at	1.06325	7.2743e-06	AT3G04550	similar to unknown protein [Arabidopsis thaliana] (TAIR:AT5G28500.1); similar to unnamed protein product [Vitis vinifera] (GB:CAO65032.1)
258787_at	-2.51504	6.56588e-08	AT3G11840	U-box domain-containing protein
258786_at	-2.41381	2.90951e-09	AT3G11820	SYP121 (syntaxin 121); SNAP receptor
258750_at	1.0068	1.32527e-05	AT3G05910	pectinacetylesterase, putative
258735_at	1.7012	6.78904e-07	AT3G05880	RCI2A (RARE-COLD-INDUCIBLE 2A)
258708_at	1.37773	1.24326e-06	AT3G09580	amine oxidase family protein
258682_at	-1.16293	7.64276e-05	AT3G08720	ATPK19 (ARABIDOPSIS THALIANA PROTEIN KINASE 19); kinase
258650_at	-1.68883	1.84488e-07	AT3G09830	protein kinase, putative
258647_at	-1.22296	6.69907e-05	AT3G07870	F-box family protein
258614_at	-1.53736	2.34156e-07	AT3G02770	dimethylmenaquinone methyltransferase family protein
258613_at	1.16614	3.48205e-06	AT3G02870	VTC4; 3'(2'),5'-bisphosphate nucleotidase/ L-galactose-1-phosphate phosphatase/ inositol or phosphatidylinositol phosphatase
258608_at	-1.11755	6.34198e-05	AT3G03020	unknown protein
258593_at	-1.21675	3.54582e-06	AT3G04480	endoribonuclease
258589_at	-1.81524	1.75359e-05	AT3G04290	ATLTL1/LTL1 (LI-TOLERANT LIPASE 1); carboxylesterase
258586_s_at	1.0114	1.71698e-05	AT3G04320;AT3G04330	[AT3G04320, endopeptidase inhibitor];[AT3G04330, trypsin and protease inhibitor family protein / Kunitz family protein]
258584_at	-1.04919	0.000135773	AT3G04090	SIP1;1 (SMALL AND BASIC INTRINSIC PROTEIN 1A)
258563_at	-1.15593	1.19907e-05	AT3G05970	LACS6 (LONG-CHAIN ACYL-COA SYNTHETASE 6)
258554_at	1.62555	4.88515e-07	AT3G06980	DEAD/DEAH box helicase, putative
258552_at	1.6109	9.40573e-07	AT3G07010	pectate lyase family protein
258537_at	-1.32722	0.000552134	AT3G04210	disease resistance protein (TIR-NBS class), putative
258535_at	1.51936	2.02053e-06	AT3G06750	hydroxyproline-rich glycoprotein family protein
258528_at	1.15044	2.9075e-05	AT3G06770	glycoside hydrolase family 28 protein / polygalacturonase (pectinase) family protein
258524_at	1.17797	7.59765e-05	AT3G06810	IBR3 (IBA-RESPONSE 3); acyl-CoA dehydrogenase/ oxidoreductase
258507_at	1.27361	9.30292e-06	AT3G06500	beta-fructofuranosidase, putative / invertase, putative / saccharase, putative / beta-fructosidase, putative
258498_at	2.87601	7.252e-10	AT3G02480	ABA-responsive protein-related
258497_at	1.20292	1.95039e-05	AT3G02380	COL2 (CONSTANS-LIKE 2); transcription factor/ zinc ion binding
258478_at	-1.15845	0.000206937	AT3G02710	nuclear associated protein-related / NAP-related
258468_at	1.78391	9.43001e-05	AT3G06070	similar to unknown protein [Arabidopsis thaliana] (TAIR:AT5G19190.1); similar to unnamed protein product [Vitis vinifera] (GB:CAO71112.1)
258463_at	-1.10833	5.3609e-05	AT3G17410	serine/threonine protein kinase, putative
258457_at	-1.44073	2.6445e-05	AT3G22425	IGPD; imidazoleglycerol-phosphate dehydratase
258439_at	-1.11271	0.00101287	AT3G17240	LPD2 (LIPOAMIDE DEHYDROGENASE 2); FAD binding / dihydrolipoyl dehydrogenase/ oxidoreductase
258436_at	-1.23268	2.79945e-06	AT3G16720	ATL2 (Arabidopsis T?xicos en Levadura 2); protein binding / zinc ion binding
258409_at	2.12197	4.57846e-08	AT3G17640	leucine-rich repeat family protein
258402_at	4.93929	2.42394e-12	AT3G15450	similar to unknown protein [Arabidopsis thaliana] (TAIR:AT4G27450.1); similar to unknown [Populus trichocarpa] (GB:ABK93866.1); contains domain PTHR11772 (PTHR11772); contains domain G3DSA:3.60.20.10 (G3DSA:3.60.20.10); contains domain SSF56235 (SSF56235)
258395_at	3.33806	1.25724e-09	AT3G15500	ATNAC3 (ARABIDOPSIS NAC DOMAIN CONTAINING PROTEIN 55); transcription factor
258386_at	1.18885	7.62207e-06	AT3G15520	peptidyl-prolyl cis-trans isomerase TLP38, chloroplast / thylakoid lumen PPIase of 38 kDa / cyclophilin / rotamase
258379_at	-1.12256	6.52709e-05	AT3G16700	fumarylacetoacetate hydrolase family protein
258369_at	1.16541	4.61275e-06	AT3G14310	ATPME3 (Arabidopsis thaliana pectin methylesterase 3)
258362_at	-1.31047	0.000136763	AT3G14280	similar to hypothetical protein [Vitis vinifera] (GB:CAN62135.1)
258351_at	-1.24469	1.47393e-05	AT3G17700	CNBT1 (CYCLIC NUCLEOTIDE-BINDING TRANSPORTER 1); calmodulin binding / cyclic nucleotide binding / ion channel
258349_at	-1.38945	5.32305e-06	AT3G17609	HYH (HY5-HOMOLOG); DNA binding / transcription factor
258345_at	-1.10719	0.000334833	AT3G22845	emp24/gp25L/p24 protein-related
258336_at	-1.21008	2.00965e-05	AT3G16050	A37 (PYRIDOXINE BIOSYNTHESIS 1.2); protein heterodimerization
258277_at	-1.75108	6.68317e-08	AT3G26830	PAD3 (PHYTOALEXIN DEFICIENT 3); oxygen binding
258259_s_at	-1.17503	6.7255e-06	AT3G26820;AT3G26840	[AT3G26820, esterase/lipase/thioesterase family protein];[AT3G26840, esterase/lipase/thioesterase family protein]
258245_at	-1.07209	0.000195439	AT3G29075	glycine-rich protein
258225_at	1.75916	2.89323e-07	AT3G15630	similar to unknown protein [Arabidopsis thaliana] (TAIR:AT1G52720.1); similar to unnamed protein product [Vitis vinifera] (GB:CAO46032.1); similar to hypothetical protein [Vitis vinifera] (GB:CAN71657.1)
258209_at	-1.52747	0.000274666	AT3G14060	similar to unknown protein [Arabidopsis thaliana] (TAIR:AT1G54120.1); similar to unnamed protein product [Vitis vinifera] (GB:CAO45609.1)
258203_at	-2.24176	2.16621e-07	AT3G13950	similar to unknown protein [Arabidopsis thaliana] (TAIR:AT4G13266.1); similar to Ankyrin [Medicago truncatula] (GB:ABN08906.1)
258202_at	-1.0515	8.81435e-05	AT3G13940	DNA binding / DNA-directed RNA polymerase
258201_at	-2.10357	5.99261e-07	AT3G13910	similar to unknown protein [Arabidopsis thaliana] (TAIR:AT2G19460.1); similar to unknown [Populus trichocarpa] (GB:ABK95751.1)
258175_at	-1.23074	0.00025325	AT3G21640	TWD1 (TWISTED DWARF 1); FK506 binding / peptidyl-prolyl cis-trans isomerase
258173_at	-1.41776	2.38391e-06	AT3G21630	CERK1 (CHITIN ELICITOR RECEPTOR KINASE 1); kinase/ receptor signaling protein/ transmembrane receptor protein kinase
258164_at	-1.71489	9.06312e-08	AT3G17910	SURF1 (SURFEIT 1)
258158_at	-1.02729	3.07196e-05	AT3G17790	ATACP5 (acid phosphatase 5); acid phosphatase/ protein serine/threonine phosphatase
258156_at	1.37563	1.0905e-06	AT3G18050	similar to unknown protein [Arabidopsis thaliana] (TAIR:AT4G28100.1); similar to unknown [Populus trichocarpa] (GB:ABK95654.1)
258151_at	1.33019	3.58961e-06	AT3G18080	glycosyl hydrolase family 1 protein
258140_at	-1.16105	1.73491e-06	AT3G24503	ALDH2C4 (REDUCED EPIDERMAL FLUORESCENCE1); 3-chloroallyl aldehyde dehydrogenase/ aldehyde dehydrogenase (NAD)
258107_at	-1.69708	9.24935e-07	AT3G23560	ALF5 (ABERRANT LATERAL ROOT FORMATION 5); antiporter/ transporter
258100_at	-1.43076	1.24615e-05	AT3G23550	MATE efflux family protein
258094_at	1.05667	3.85851e-05	AT3G14690	CYP72A15 (cytochrome P450, family 72, subfamily A, polypeptide 15); oxygen binding
258087_at	1.01003	1.80833e-05	AT3G26060	ATPRX Q; antioxidant/ peroxiredoxin
258078_at	-1.02946	1.76462e-05	AT3G25870	similar to unknown protein [Arabidopsis thaliana] (TAIR:AT1G13360.1); similar to unknown [Populus trichocarpa] (GB:ABK92948.1)
258074_at	-1.3058	6.55289e-05	AT3G25890	AP2 domain-containing transcription factor, putative
258072_at	-1.26415	3.55514e-05	AT3G26090	RGS1 (REGULATOR OF G-PROTEIN SIGNALING 1)
258059_at	1.38523	2.71493e-06	AT3G29035	ANAC059/ATNAC3 (Arabidopsis NAC domain containing protein 59); protein heterodimerization/ transcription factor
258055_at	1.4432	2.46345e-06	AT3G16250	ferredoxin-related
258046_at	-1.04752	6.70491e-05	AT3G21220	ATMKK5 (MITOGEN-ACTIVATED PROTEIN KINASE KINASE 5); kinase
258038_at	1.34221	1.1993e-06	AT3G21260	GLTP3 (GLYCOLIPID TRANSFER PROTEIN 3); glycolipid binding / glycolipid transporter
258037_at	-1.15303	0.000129782	AT3G21230	4CL5 (4-COUMARATE:COA LIGASE 5); 4-coumarate-CoA ligase
258006_at	-1.00794	0.00022941	AT3G19400	cysteine proteinase, putative
258002_at	-1.75251	1.79377e-07	AT3G28930	AIG2 (AVRRPT2-INDUCED GENE 2)
258001_at	-1.41128	3.85565e-06	AT3G28950	avirulence-responsive protein-related / avirulence induced gene (AIG) protein-related
257974_at	1.5303	8.23806e-07	AT3G20820	leucine-rich repeat family protein
257964_at	1.64651	0.000160926	AT3G19850	phototropic-responsive NPH3 family protein
257955_at	-1.75421	1.45981e-05	AT3G21810	zinc finger (CCCH-type) family protein
257939_at	-1.17917	2.17881e-05	AT3G19930	STP4 (SUGAR TRANSPORTER 4); carbohydrate transmembrane transporter/ sugar:hydrogen ion symporter
257916_at	1.03108	3.38715e-05	AT3G23210	basic helix-loop-helix (bHLH) family protein
257908_at	1.20449	2.4723e-05	AT3G25410	bile acid:sodium symporter family protein
257844_at	-1.84195	3.40406e-07	AT3G28480	oxidoreductase, 2OG-Fe(II) oxygenase family protein
257835_at	-1.07189	0.00443447	AT3G25180	CYP82G1 (cytochrome P450, family 82, subfamily G, polypeptide 1); oxygen binding
257830_at	-1.67253	9.65409e-05	AT3G26690	ATNUDT13 (ARABIDOPSIS THALIANA NUDIX HYDROLASE HOMOLOG 13); hydrolase
257824_at	1.06764	3.01695e-05	AT3G25290	auxin-responsive family protein
257805_at	-1.27168	5.54775e-06	AT3G18830	ATPLT5 (POLYOL TRANSPORTER 5); D-ribose transmembrane transporter/ D-xylose transmembrane transporter/ carbohydrate transmembrane transporter/ galactose transmembrane transporter/ glucose transmembrane transporter/ glycerol transmembrane transporter/ hydr
257773_at	1.48295	4.76324e-07	AT3G29185	similar to hypothetical protein MtrDRAFT_AC147482g2v2 [Medicago truncatula] (GB:ABD32485.1)
257772_at	1.44509	3.94396e-07	AT3G23080	similar to unknown protein [Arabidopsis thaliana] (TAIR:AT4G14500.1); similar to unnamed protein product [Vitis vinifera] (GB:CAO71306.1); contains InterPro domain Lipid-binding START (InterPro:IPR002913)
257771_at	-1.12232	7.9346e-06	AT3G23000	CIPK7 (CBL-INTERACTING PROTEIN KINASE 7); kinase
257763_s_at	-2.82001	6.67731e-10	AT3G23120;AT3G23110	[AT3G23120, leucine-rich repeat family protein];[AT3G23110, disease resistance family protein]
257751_at	-1.14006	3.51753e-05	AT3G18690	MKS1 (MAP KINASE SUBSTRATE 1)
257748_at	1.14292	4.33558e-06	AT3G18710	U-box domain-containing protein
257746_at	1.00286	1.91267e-05	AT3G29200	CM1 (chorismate mutase 1); chorismate mutase
257745_at	-1.54358	1.98065e-07	AT3G29240	similar to unknown protein [Arabidopsis thaliana] (TAIR:AT1G33780.1); similar to hypothetical protein OsI_032014 [Oryza sativa (indica cultivar-group)] (GB:EAY78055.1); similar to Os10g0330400 [Oryza sativa (japonica cultivar-group)] (GB:NP_001064365.1); contains InterPro domain Protein of unknown function DUF179 (InterPro:IPR003774)
257717_at	1.0434	0.000184683	AT3G18390	EMB1865 (EMBRYO DEFECTIVE 1865)
257714_at	1.27465	6.8266e-05	AT3G27360	histone H3
257708_at	-1.47886	1.78297e-06	AT3G13330	binding
257700_at	-1.2439	1.43439e-06	AT3G12740	LEM3 (ligand-effect modulator 3) family protein / CDC50 family protein
257690_at	-3.39455	1.92867e-09	AT3G12830	auxin-responsive family protein
257680_at	-1.06001	4.81681e-05	AT3G20330	aspartate carabmoyltransferase, chloroplast / aspartate transcarbamylase / ATCase (PYRB)
257657_at	-1.51556	9.29396e-07	AT3G13235	ubiquitin family protein
257650_at	1.59787	1.1474e-05	AT3G16800	protein phosphatase 2C, putative / PP2C, putative
257644_at	-1.68846	1.12645e-07	AT3G25780	AOC3 (ALLENE OXIDE CYCLASE 3)
257624_at	-1.21389	0.000101163	AT3G26220	CYP71B3 (cytochrome P450, family 71, subfamily B, polypeptide 3); oxygen binding
257623_at	-2.66232	2.63e-09	AT3G26210	CYP71B23 (cytochrome P450, family 71, subfamily B, polypeptide 23); oxygen binding
257612_at	-1.69647	1.36233e-07	AT3G26600	armadillo/beta-catenin repeat family protein
257592_at	-2.04506	4.92844e-08	AT3G24982	protein binding
257591_at	-2.68739	5.87489e-07	AT3G24900	disease resistance family protein / LRR family protein
257540_at	1.17149	0.00635907	AT3G21520	similar to unknown protein [Arabidopsis thaliana] (TAIR:AT3G21550.1); similar to unnamed protein product [Vitis vinifera] (GB:CAO71058.1); contains InterPro domain Protein of unknown function DUF679 (InterPro:IPR007770)
257535_at	-2.17281	4.60112e-07	AT3G09490	chloroplast lumen common family protein
257510_at	1.05131	8.00858e-05	AT1G55360	similar to unknown protein [Arabidopsis thaliana] (TAIR:AT5G56530.1); similar to unknown protein [Arabidopsis thaliana] (TAIR:AT3G13510.1); similar to unnamed protein product [Vitis vinifera] (GB:CAO22094.1); similar to unknown [Populus trichocarpa] (GB:ABK93966.1); similar to hypothetical protein [Vitis vinifera] (GB:CAN72570.1); contains InterPro domain Protein of unknown function DUF239, plant…
257473_at	-1.64397	5.60614e-07	AT1G33840	similar to unknown protein [Arabidopsis thaliana] (TAIR:AT5G01750.2); similar to unnamed protein product [Vitis vinifera] (GB:CAO48825.1); contains InterPro domain Protein of unknown function DUF567 (InterPro:IPR007612)
257466_at	-1.63254	3.42866e-07	AT1G62840	similar to unknown protein [Arabidopsis thaliana] (TAIR:AT1G12320.1); similar to unnamed protein product [Vitis vinifera] (GB:CAO24498.1); contains InterPro domain Protein of unknown function DUF1442 (InterPro:IPR009902)
257460_at	-1.22443	2.14813e-05	AT1G75580	auxin-responsive protein, putative
257432_at	-1.26824	1.05106e-05	AT2G21850	protein binding / zinc ion binding
257382_at	-1.86984	2.64434e-08	AT2G40750	WRKY54 (WRKY DNA-binding protein 54); transcription factor
257381_at	1.04823	3.14177e-05	AT2G37950	zinc finger (C3HC4-type RING finger) family protein
257377_at	-2.22494	9.36915e-09	AT2G28890	PLL4 (POLTERGEIST LIKE 4); protein serine/threonine phosphatase
257365_x_at	-1.27051	2.31551e-05	AT2G26020	PDF1.2b (plant defensin 1.2b)
257334_at	-1.12837	3.71384e-06	ATMG01370	hypothetical protein
257315_at	1.98297	2.85919e-07	AT3G30775	ERD5 (EARLY RESPONSIVE TO DEHYDRATION 5); proline dehydrogenase
257314_at	-1.05678	2.20472e-05	AT3G26590	MATE efflux family protein
257295_at	-1.79978	3.25676e-06	AT3G17420	GPK1 (Glyoxysomal protein kinase 1); kinase
257294_at	2.35889	4.01559e-08	AT3G15570	phototropic-responsive NPH3 family protein
257291_at	-1.16908	0.000439021	AT3G15590	DNA-binding protein, putative
257279_at	-1.19673	3.99679e-06	AT3G14430	similar to unnamed protein product [Vitis vinifera] (GB:CAO60894.1)
257277_at	-2.23158	1.40083e-07	AT3G14470	disease resistance protein (NBS-LRR class), putative
257264_at	-1.31986	2.06337e-05	AT3G22060	receptor protein kinase-related
257262_at	-1.90997	4.02296e-08	AT3G21890	zinc finger (B-box type) family protein
257228_at	-1.30833	1.13954e-06	AT3G27890	NQR (NADPH:QUINONE OXIDOREDUCTASE); FMN reductase
257185_at	-2.33752	4.03414e-08	AT3G13100	ATMRP7 (Arabidopsis thaliana multidrug resistance-associated protein 7)
257172_at	1.09043	6.26608e-05	AT3G23700	S1 RNA-binding domain-containing protein
257150_at	-1.21346	1.38408e-06	AT3G27230	similar to (ARABIDOPSIS THALIANA RAS ASSOCIATED WITH DIABETES PROTEIN 3), methyltransferase [Arabidopsis thaliana] (TAIR:AT5G40830.1); similar to (ARABIDOPSIS THALIANA RAS ASSOCIATED WITH DIABETES PROTEIN 3), methyltransferase [Arabidopsis thaliana] (TAIR:AT5G40830.2); similar to hypothetical protein [Prunus persica] (GB:AAO14627.1); contains domain SSF53335 (SSF53335)
257149_at	-1.45983	1.34246e-06	AT3G27280	ATPHB4 (PROHIBITIN 4)
257139_at	-2.21882	2.3561e-08	AT3G28890	leucine-rich repeat family protein
257137_at	1.14389	9.34931e-05	AT3G28860	ATMDR11/ATPGP19/MDR1/MDR11/PGP19 (P-GLYCOPROTEIN 19); ATPase, coupled to transmembrane movement of substances / auxin efflux transmembrane transporter
257122_at	-1.69641	2.67177e-07	AT3G20250	APUM5 (ARABIDOPSIS PUMILIO 5); RNA binding
257101_at	-1.81914	8.88261e-05	AT3G25020	disease resistance family protein
257100_at	-2.99628	6.24546e-09	AT3G25010	disease resistance family protein
257099_s_at	-1.18485	6.56244e-05	AT3G24982;AT3G25020	[AT3G24982, protein binding];[AT3G25020, disease resistance family protein]
257088_at	-1.49867	7.9492e-06	AT3G20510	similar to unknown protein [Arabidopsis thaliana] (TAIR:AT1G50740.1); similar to unnamed protein product [Vitis vinifera] (GB:CAO38976.1); contains InterPro domain Protein of unknown function UPF0136, Transmembrane; (InterPro:IPR005349)
257083_s_at	-1.38532	1.28921e-05	AT3G20600;AT3G20590	[AT3G20600, NDR1 (NON RACE-SPECIFIC DISEASE RESISTANCE 1); signal transducer];[AT3G20590, non-race specific disease resistance protein, putative]
257061_at	-2.80766	5.01154e-10	AT3G18250	contains domain PROKAR_LIPOPROTEIN (PS51257)
257021_at	1.01757	0.000665779	AT3G19710	BCAT4 (BRANCHED-CHAIN AMINOTRANSFERASE4); catalytic/ methionine-oxo-acid transaminase
257008_at	1.05054	1.31491e-05	AT3G14210	ESM1 (EPITHIOSPECIFIER MODIFIER 1); carboxylesterase
256981_at	-1.15797	1.09699e-05	AT3G13380	BRL3 (BRI1-LIKE 3); protein binding / protein kinase
256969_at	-2.37054	4.41897e-08	AT3G21080	ABC transporter-related
256965_at	2.32915	5.34531e-08	AT3G13450	DIN4 (DARK INDUCIBLE 4); 3-methyl-2-oxobutanoate dehydrogenase (2-methylpropanoyl-transferring)
256962_at	-1.0987	1.09622e-05	AT3G13560	glycosyl hydrolase family 17 protein
256933_at	-2.04431	1.39669e-07	AT3G22600	protease inhibitor/seed storage/lipid transfer protein (LTP) family protein
256922_at	-1.39587	1.36212e-06	AT3G19010	oxidoreductase, 2OG-Fe(II) oxygenase family protein
256914_at	1.84568	6.03305e-06	AT3G23880	F-box family protein
256911_at	-2.6708	2.13823e-09	AT3G24090	transaminase
256905_at	-1.7786	5.57543e-05	AT3G23990	HSP60 (Heat shock protein 60); ATP binding / protein binding / unfolded protein binding
256894_at	1.30853	9.16571e-07	AT3G21870	CYCP2;1 (cyclin p2;1); cyclin-dependent protein kinase
256892_at	1.19443	2.48276e-05	AT3G19000	oxidoreductase, 2OG-Fe(II) oxygenase family protein
256883_at	-1.88887	1.75128e-06	AT3G26440	similar to unknown protein [Arabidopsis thaliana] (TAIR:AT1G13000.2); similar to unknown protein [Arabidopsis thaliana] (TAIR:AT1G13000.1); similar to unnamed protein product [Vitis vinifera] (GB:CAO42517.1); contains InterPro domain Protein of unknown function DUF707 (InterPro:IPR007877)
256881_at	-1.73292	4.99273e-06	AT3G26410	methyltransferase/ nucleic acid binding
256877_at	-1.70032	4.69342e-07	AT3G26470	similar to ADR1-L1 (ADR1-LIKE 1), ATP binding / protein binding [Arabidopsis thaliana] (TAIR:AT4G33300.2); similar to ADR1-L1 (ADR1-LIKE 1), ATP binding / protein binding [Arabidopsis thaliana] (TAIR:AT4G33300.1); similar to unnamed protein product [Vitis vinifera] (GB:CAO61278.1); contains InterPro domain Disease resistance, plant (InterPro:IPR014011)
256869_at	-1.43957	5.76337e-05	AT3G26420;AT3G26430	[AT3G26420, ATRZ-1A; RNA binding / nucleotide binding];[AT3G26430, GDSL-motif lipase/hydrolase family protein]
256861_at	1.00248	1.02955e-05	AT3G23920	BAM1/BMY7/TR-BAMY (BETA-AMYLASE 1); beta-amylase
256833_at	-2.27899	7.1408e-08	AT3G22910	calcium-transporting ATPase, plasma membrane-type, putative / Ca(2+)-ATPase, putative (ACA13)
256793_at	-1.78381	2.81248e-07	AT3G22160	VQ motif-containing protein
256787_at	-1.29562	3.04584e-06	AT3G13790	ATBFRUCT1/ATCWINV1 (ARABIDOPSIS THALIANA CELL WALL INVERTASE 1); beta-fructofuranosidase/ hydrolase, hydrolyzing O-glycosyl compounds
256772_at	1.5555	1.91587e-06	AT3G13750	BGAL1 (BETA GALACTOSIDASE 1); beta-galactosidase
256769_at	1.10999	0.000158884	AT3G13690	protein kinase family protein
256756_at	-1.69905	2.77355e-07	AT3G25610	haloacid dehalogenase-like hydrolase family protein
256746_at	1.33132	1.8615e-05	AT3G29320	glucan phosphorylase, putative
256671_at	1.27834	1.51507e-05	AT3G52290	IQD3 (IQ-domain 3); calmodulin binding
256664_at	-1.1801	4.63917e-05	AT3G12040	DNA-3-methyladenine glycosylase (MAG)
256647_at	-4.25141	8.35557e-11	AT3G13610	oxidoreductase, 2OG-Fe(II) oxygenase family protein
256601_s_at	1.49902	0.000572776	AT3G28290;AT3G28300	[AT3G28290, AT14A];[AT3G28300, AT14A]
256596_at	-2.99671	1.08755e-09	AT3G28540	AAA-type ATPase family protein
256593_at	-4.07064	1.82208e-10	AT3G28510	AAA-type ATPase family protein
256569_at	-1.05334	4.79335e-05	AT3G19550	similar to hypothetical protein [Vitis vinifera] (GB:CAN60715.1)
256548_at	1.52046	2.3989e-05	AT3G14770	nodulin MtN3 family protein
256547_at	-1.50686	4.72906e-05	AT3G14840	leucine-rich repeat family protein / protein kinase family protein
256526_at	-1.62561	7.08191e-05	AT1G66090	disease resistance protein (TIR-NBS class), putative
256516_at	1.09706	5.27776e-06	AT1G66150	TMK1 (TRANSMEMBRANE KINASE 1)
256489_at	-1.11479	4.59513e-05	AT1G31550	GDSL-motif lipase, putative
256469_at	1.35547	2.85642e-06	AT1G32540	LOL1 (LSD ONE LIKE 1)
256455_at	1.16703	3.33593e-06	AT1G75190	unknown protein
256451_s_at	-1.97889	1.89524e-08	AT1G75170	SEC14 cytosolic factor family protein / phosphoglyceride transfer family protein
256442_at	-1.48908	5.41818e-06	AT3G10930	similar to unknown protein [Arabidopsis thaliana] (TAIR:AT5G05300.1)
256441_at	1.24822	6.86763e-06	AT3G10940	protein phosphatase-related
256431_s_at	-3.77022	7.05087e-11	AT3G11010;AT5G27060	[AT3G11010, disease resistance family protein / LRR family protein];[AT5G27060, disease resistance family protein]
256426_at	-1.60112	3.23151e-06	AT1G33420	PHD finger family protein
256425_at	-1.86686	5.43049e-08	AT1G33560	ADR1 (ACTIVATED DISEASE RESISTANCE 1)
256366_at	-2.08669	6.79632e-08	AT1G66880	serine/threonine protein kinase family protein
256337_at	-1.97039	2.42062e-08	AT1G72060	serine-type endopeptidase inhibitor
256324_at	2.17254	2.42812e-08	AT1G66760	MATE efflux family protein
256321_at	1.11517	0.00139791	AT1G55020	LOX1 (Lipoxygenase 1); lipoxygenase
256308_s_at	-1.66074	3.93693e-05	AT1G30420;AT1G30410	[AT1G30420, ATMRP12 (Arabidopsis thaliana multidrug resistance-associated protein 12)];[AT1G30410, ATMRP13 (Arabidopsis thaliana multidrug resistance-associated protein 13)]
256304_at	1.22907	4.93037e-06	AT1G69523	UbiE/COQ5 methyltransferase family protein
256299_at	1.94683	1.14147e-06	AT1G69530	ATEXPA1 (ARABIDOPSIS THALIANA EXPANSIN A1)
256265_at	-1.00679	0.000451246	no_match	no_match
256256_at	-1.87396	1.54467e-07	AT3G11230	yippee family protein
256255_at	-1.242	2.14171e-06	AT3G11280	myb family transcription factor
256252_at	-4.57672	3.92342e-08	AT3G11340	UDP-glucoronosyl/UDP-glucosyl transferase family protein
256249_at	-1.12652	0.00124418	AT3G11270	MEE34 (maternal effect embryo arrest 34)
256245_at	-1.77417	8.05454e-06	AT3G12580	HSP70 (heat shock protein 70); ATP binding
256237_at	1.9719	4.75164e-08	AT3G12610	DRT100 (DNA-DAMAGE REPAIR/TOLERATION 100); protein binding
256224_at	-1.06481	3.91723e-05	AT1G56330	SAR1 (SECRETION-ASSOCIATED RAS); GTP binding
256221_at	1.39129	2.62419e-05	AT1G56300	DNAJ heat shock N-terminal domain-containing protein
256216_at	-1.74137	1.19001e-05	AT1G56340	CRT1 (CALRETICULIN 1); calcium ion binding
256183_at	-2.07033	2.5776e-08	AT1G51660	ATMKK4 (MITOGEN-ACTIVATED PROTEIN KINASE KINASE 4); MAP kinase kinase/ kinase
256177_at	-1.14079	3.98238e-05	AT1G51620	protein kinase family protein
256170_at	-1.65373	6.82233e-07	AT1G51790	kinase
256169_at	-2.14974	3.943e-07	AT1G51800	leucine-rich repeat protein kinase, putative
256118_at	-1.19803	0.000136464	AT1G16970	ATKU70/KU70 (ARABIDOPSIS THALIANA KU70 HOMOLOG); double-stranded DNA binding / protein binding
256100_at	-1.40224	5.00266e-07	AT1G13750	calcineurin-like phosphoesterase family protein
256096_at	2.13251	1.35628e-08	AT1G13650	similar to 18S pre-ribosomal assembly protein gar2-related [Arabidopsis thaliana] (TAIR:AT2G03810.4); similar to 18S pre-ribosomal assembly protein gar2-related [Arabidopsis thaliana] (TAIR:AT2G03810.2); similar to 18S pre-ribosomal assembly protein gar2-related [Arabidopsis thaliana] (TAIR:AT2G03810.3); similar to hypothetical protein Tc00.1047053503999.40 [Trypanosoma cruzi strain CL Brener] (G…
256088_at	1.02698	2.31324e-05	AT1G20810	immunophilin / FKBP-type peptidyl-prolyl cis-trans isomerase family protein
256074_at	-1.31488	1.22842e-06	AT1G18260	suppressor of lin-12-like protein-related / sel-1 protein-related
256064_at	-1.11956	2.2985e-05	AT1G07020	similar to unnamed protein product [Vitis vinifera] (GB:CAO21378.1)
256050_at	-2.49967	2.3696e-09	AT1G07000	ATEXO70B2 (exocyst subunit EXO70 family protein B2); protein binding
256042_at	-1.03622	4.36724e-05	AT1G07220	similar to unknown protein [Arabidopsis thaliana] (TAIR:AT5G23850.1); similar to hypothetical protein [Vitis vinifera] (GB:CAN70836.1); contains InterPro domain Protein of unknown function DUF821, CAP10-like (InterPro:IPR008539); contains InterPro domain Lipopolysaccharide-modifying protein (InterPro:IPR006598)
256029_at	-1.06174	0.000154977	AT1G34130	STT3B (STAUROSPORIN AND TEMPERATURE SENSITIVE 3-LIKE B); oligosaccharyl transferase
256024_at	3.25551	1.90327e-08	AT1G58340	ZF14; transporter
256018_at	-1.53538	3.12435e-07	AT1G58300	HO4 (HEME OXYGENASE 4); heme oxygenase (decyclizing)/ oxidoreductase
256015_at	1.03188	1.4314e-05	AT1G19150	LHCA6 (Photosystem I light harvesting complex gene 6); chlorophyll binding
256014_at	1.56989	1.06612e-05	AT1G19200	senescence-associated protein-related
256012_at	-2.87244	1.16196e-08	AT1G19250	FMO1 (FLAVIN-DEPENDENT MONOOXYGENASE 1); monooxygenase
255967_at	-1.02705	0.000137192	AT1G22280	protein phosphatase 2C, putative / PP2C, putative
255953_at	-1.60122	1.16527e-07	AT1G22070	TGA3 (TGA1a-related gene 3); DNA binding / calmodulin binding / transcription factor
255926_at	1.52912	3.78364e-07	AT1G22190	AP2 domain-containing transcription factor, putative
255923_at	-1.76361	4.9626e-07	AT1G22180	SEC14 cytosolic factor family protein / phosphoglyceride transfer family protein
255912_at	-2.19439	2.66063e-06	AT1G66960	lupeol synthase, putative / 2,3-oxidosqualene-triterpenoid cyclase, putative
255844_at	-1.98901	1.15102e-06	AT2G33580	protein kinase family protein / peptidoglycan-binding LysM domain-containing protein
255842_at	-1.26418	2.89773e-06	AT2G33530	SCPL46 (serine carboxypeptidase-like 46); serine carboxypeptidase
255827_at	-1.23842	1.96178e-06	AT2G40600	appr-1-p processing enzyme family protein
255822_at	2.10285	9.19607e-09	AT2G40610	ATEXPA8 (ARABIDOPSIS THALIANA EXPANSIN A8)
255817_at	1.24061	3.64304e-06	AT2G33330	33 kDa secretory protein-related
255797_at	-1.21666	1.42045e-06	AT2G33630	3-beta hydroxysteroid dehydrogenase/isomerase family protein
255795_at	2.23767	5.17404e-09	AT2G33380	RD20 (RESPONSIVE TO DESSICATION 20); calcium ion binding
255794_at	-1.39065	5.25283e-06	AT2G33480	ANAC041 (Arabidopsis NAC domain containing protein 41); transcription factor
255787_at	-1.03129	0.00162514	AT2G33590	cinnamoyl-CoA reductase family
255779_at	1.30093	3.15465e-06	AT1G18650	glycosyl hydrolase family protein 17
255774_at	2.10728	8.77049e-09	AT1G18620	similar to unknown protein [Arabidopsis thaliana] (TAIR:AT1G74160.1); similar to unnamed protein product [Vitis vinifera] (GB:CAO49165.1)
255753_at	-1.69507	3.94336e-07	AT1G18570	MYB51 (MYB DOMAIN PROTEIN 51); DNA binding / transcription factor
255739_at	-1.4349	1.03082e-05	AT1G25580	ANAC008 (Arabidopsis NAC domain containing protein 8); transcription factor
255723_at	-1.15301	1.3396e-05	AT3G29575	similar to TMAC2 (TWO OR MORE ABRES-CONTAINING GENE 2) [Arabidopsis thaliana] (TAIR:AT3G02140.1); similar to unnamed protein product [Vitis vinifera] (GB:CAO49169.1); contains InterPro domain Protein of unknown function DUF1675 (InterPro:IPR012463)
255716_at	-1.17437	2.08555e-05	AT4G00330	CRCK2 (calmodulin-binding receptor-like cytoplasmic kinase 2); kinase
255713_s_at	-1.31227	1.66391e-05	AT4G00290;AT4G00234	[AT4G00290, mechanosensitive ion channel domain-containing protein / MS ion channel domain-containing protein];[AT4G00234, similar to mechanosensitive ion channel domain-containing protein / MS ion channel domain-containing protein [Arabidopsis thaliana] (TAIR:AT4G00290.1); similar to unnamed protein product [Vitis vinifera] (GB:CAO39670.1); contains InterPro domain Mechanosensitive ion channel M…
255692_at	1.13193	8.68928e-06	AT4G00400	GPAT8 (GLYCEROL-3-PHOSPHATE ACYLTRANSFERASE 8); acyltransferase/ glycerol-3-phosphate O-acyltransferase
255681_at	-1.23806	1.49666e-05	AT4G00550	DGD2 (digalactosyldiacylglycerol synthase 2); digalactosyldiacylglycerol synthase / transferase, transferring glycosyl groups
255677_at	-1.52686	5.92665e-06	AT4G00500	lipase class 3 family protein / calmodulin-binding heat-shock protein-related
255660_at	1.35986	8.29808e-05	AT4G00755	F-box family protein
255630_at	-3.34412	4.61801e-09	AT4G00700	C2 domain-containing protein
255627_at	-1.49997	7.43492e-07	AT4G00955	similar to protein kinase family protein [Arabidopsis thaliana] (TAIR:AT2G23450.2); similar to protein kinase family protein [Arabidopsis thaliana] (TAIR:AT2G23450.1); similar to unnamed protein product [Vitis vinifera] (GB:CAO41616.1); contains InterPro domain EGF (InterPro:IPR006210)
255624_at	-1.29002	2.63895e-06	AT4G01370	ATMPK4 (MAP KINASE 4); MAP kinase/ kinase
255617_at	1.05893	0.000130086	AT4G01330	protein kinase family protein
255604_at	1.28797	1.14692e-05	AT4G01080	similar to unknown protein [Arabidopsis thaliana] (TAIR:AT1G01430.1); similar to unknown protein Cr17 [Brassica napus] (GB:AAX51387.1); contains InterPro domain Protein of unknown function DUF231, plant (InterPro:IPR004253)
255599_at	-2.14477	4.43142e-07	AT4G01010	ATCNGC13 (cyclic nucleotide gated channel 13); calmodulin binding / cyclic nucleotide binding / ion channel
255596_at	-1.51007	2.51296e-05	AT4G01720	WRKY47 (WRKY DNA-binding protein 47); transcription factor
255595_at	-2.67873	1.61623e-07	AT4G01700	chitinase, putative
255586_at	-1.02632	2.50613e-05	AT4G01560	MEE49 (maternal effect embryo arrest 49)
255579_at	2.00184	1.27802e-06	AT4G01460	basic helix-loop-helix (bHLH) family protein
255524_at	-2.23635	4.22755e-08	AT4G02330	ATPMEPCRB; pectinesterase
255521_at	1.14783	0.000107265	AT4G02280	SUS3; UDP-glycosyltransferase/ sucrose synthase/ transferase, transferring glycosyl groups
255508_at	-1.68799	4.19937e-06	AT4G02220	zinc finger (MYND type) family protein / programmed cell death 2 C-terminal domain-containing protein
255503_at	-1.30942	3.01077e-06	AT4G02420	lectin protein kinase, putative
255496_at	-1.02755	0.000123926	AT4G02640	BZO2H1 (ARABIDOPSIS THALIANA BASIC LEUCINE ZIPPER 10); DNA binding / protein heterodimerization/ sequence-specific DNA binding / transcription factor
255479_at	-2.07646	6.86768e-09	AT4G02380	SAG21 (SENESCENCE-ASSOCIATED GENE 21)
255477_at	-1.25783	1.14025e-05	AT4G02370	similar to unknown protein [Arabidopsis thaliana] (TAIR:AT1G02816.1); similar to unnamed protein product [Vitis vinifera] (GB:CAO40037.1); similar to hypothetical protein [Vitis vinifera] (GB:CAN69598.1); contains InterPro domain Protein of unknown function DUF538 (InterPro:IPR007493)
255469_at	-1.24243	2.59166e-06	AT4G03030	kelch repeat-containing F-box family protein
255455_at	-1.1926	8.27199e-06	AT4G02930	elongation factor Tu, putative / EF-Tu, putative
255450_at	1.72507	9.23785e-08	AT4G02850	phenazine biosynthesis PhzC/PhzF family protein
255437_at	1.41561	3.5684e-05	AT4G03060	AOP2 (ALKENYL HYDROXALKYL PRODUCING 2); oxidoreductase, acting on paired donors, with incorporation or reduction of molecular oxygen, 2-oxoglutarate as one donor, and incorporation of one atom each of oxygen into both donors
255430_at	-1.30834	1.16426e-06	AT4G03320	TIC20-IV (TRANSLOCON AT THE INNER ENVELOPE MEMBRANE OF CHLOROPLASTS 20-IV); P-P-bond-hydrolysis-driven protein transmembrane transporter
255406_at	-3.25917	5.94719e-10	AT4G03450	ankyrin repeat family protein
255381_at	3.1223	2.68102e-10	AT4G03510	RMA1 (Ring finger protein with Membrane Anchor 1); protein binding / ubiquitin-protein ligase/ zinc ion binding
255348_at	-1.16885	1.42068e-05	AT4G03820	similar to unknown protein [Arabidopsis thaliana] (TAIR:AT4G22270.1); similar to unnamed protein product [Vitis vinifera] (GB:CAO23242.1)
255344_s_at	-1.51077	5.09429e-07	AT4G04570;AT4G04540	[AT4G04570, protein kinase family protein];[AT4G04540, protein kinase family protein]
255342_at	-1.31676	2.4719e-06	AT4G04510	protein kinase family protein
255341_at	-3.74251	1.17863e-10	AT4G04500	protein kinase family protein
255340_at	-3.09715	2.78161e-09	AT4G04490	protein kinase family protein
255332_at	1.12944	7.69509e-06	AT4G04340	early-responsive to dehydration protein-related / ERD protein-related
255331_at	1.92193	4.24942e-08	AT4G04330	similar to unnamed protein product [Vitis vinifera] (GB:CAO69665.1)
255319_at	-2.64976	2.63623e-06	AT4G04220	disease resistance family protein
255310_at	1.15811	6.06129e-06	AT4G04955	ATALN (ARABIDOPSIS ALLANTOINASE); allantoinase/ hydrolase
255308_at	-1.13978	5.08098e-06	AT4G04910	NSF (N-ETHYLMALEIMIDE SENSITIVE FACTOR); ATP binding / binding / nucleoside-triphosphatase/ nucleotide binding
255284_at	1.22097	9.0145e-05	AT4G04610	APR1 (PAPS REDUCTASE HOMOLOG 19)
255259_at	-1.46395	1.7025e-06	AT4G05020	NDB2 (NAD(P)H DEHYDROGENASE B2); disulfide oxidoreductase
255255_at	1.41977	5.42025e-06	AT4G05070	unknown protein
255254_at	-1.51507	3.64352e-07	AT4G05030	heavy-metal-associated domain-containing protein
255148_at	-1.92736	6.39463e-08	AT4G08470	MAPKKK10 (Mitogen-activated protein kinase kinase kinase 10); kinase
255121_at	-1.30008	5.84842e-05	AT4G08480	MAPKKK9 (Mitogen-activated protein kinase kinase kinase 9); kinase
255116_at	-1.96215	1.84783e-07	AT4G08850	leucine-rich repeat family protein / protein kinase family protein
255064_at	-1.15293	3.65637e-05	AT4G08950	phosphate-responsive protein, putative (EXO)
255039_at	-2.34054	9.64595e-09	AT4G09570	CPK4 (calcium-dependent protein kinase 4); calmodulin-dependent protein kinase/ kinase
255037_at	-1.12067	9.43256e-06	AT4G09460	ATMYB6 (MYB DOMAIN PROTEIN 6); DNA binding / transcription factor
254980_at	-1.06553	8.31344e-05	AT4G10450	60S ribosomal protein L9 (RPL90D)
254975_at	-3.7101	6.11496e-09	AT4G10500	oxidoreductase, 2OG-Fe(II) oxygenase family protein
254923_at	-1.18169	1.02969e-05	AT4G11240	TOPP7 (Type one serine/threonine protein phosphatase 7); protein serine/threonine phosphatase
254919_at	1.02144	0.000267283	AT4G11360	RHA1B (RING-H2 finger A1B); protein binding / zinc ion binding
254915_s_at	1.01892	9.63994e-05	AT4G11320;AT4G11310	[AT4G11320, cysteine proteinase, putative];[AT4G11310, cysteine proteinase, putative]
254901_at	-1.09704	5.64624e-06	AT4G11530	protein kinase family protein
254894_at	-1.51398	6.0937e-05	AT4G11840	PLDGAMMA3 (phospholipase D gamma 3); phospholipase D
254889_at	2.14365	3.73384e-07	AT4G11650	ATOSM34 (OSMOTIN 34)
254869_at	-3.01552	1.55009e-08	AT4G11890	protein kinase family protein
254851_at	-1.09955	0.000436457	AT4G12010	disease resistance protein (TIR-NBS-LRR class), putative
254847_at	-1.61624	1.29167e-06	AT4G11850	PLDGAMMA1 (maternal effect embryo arrest 54); phospholipase D
254839_at	-1.04683	0.00035876	AT4G12400	stress-inducible protein, putative
254833_s_at	-2.22217	7.31743e-07	AT4G12290;AT4G12280	[AT4G12290, copper amine oxidase, putative];[AT4G12280, copper amine oxidase family protein]
254832_at	-3.26486	7.64695e-10	AT4G12490	protease inhibitor/seed storage/lipid transfer protein (LTP) family protein
254819_at	-2.24831	4.7637e-08	AT4G12500	protease inhibitor/seed storage/lipid transfer protein (LTP) family protein
254818_at	-1.6448	1.75296e-05	AT4G12470	protease inhibitor/seed storage/lipid transfer protein (LTP) family protein
254805_at	-1.85204	2.94978e-08	AT4G12480	pEARLI 1; lipid binding
254794_at	1.05	0.000137966	AT4G12970	similar to unnamed protein product [Vitis vinifera] (GB:CAO17947.1)
254784_at	-2.30464	2.95248e-09	AT4G12720	AtNUDT7 (ARABIDOPSIS THALIANA NUDIX HYDROLASE HOMOLOG 7); hydrolase/ nucleoside-diphosphatase
254773_at	2.7395	1.88022e-08	AT4G13410	ATCSLA15 (Cellulose synthase-like A15); transferase, transferring glycosyl groups
254764_at	1.01784	4.15217e-05	AT4G13250	short-chain dehydrogenase/reductase (SDR) family protein
254759_at	-1.01832	7.65352e-06	AT4G13180	short-chain dehydrogenase/reductase (SDR) family protein
254746_at	1.86083	4.34231e-07	AT4G12980	auxin-responsive protein, putative
254741_s_at	-1.6669	2.36739e-07	AT4G13920;AT4G13900	[AT4G13920, disease resistance family protein / LRR family protein];[AT4G13900, pseudogene, similar to NL0D, contains leucine rich-repeat domains Pfam:PF00560, INTERPRO:IPR001611; similar to Cf-4A protein (Lycopersicon esculentum) gi|3097197|emb|CAA73187; blastp match of 33% identity and 2.9e-93 P-value to GP|4235641|gb|AAD13301.1||AF119040 NL0D {Lycopersicon esculentum}]
254723_at	-1.67612	4.25054e-07	AT4G13510	AMT1;1 (AMMONIUM TRANSPORT 1); ammonium transmembrane transporter
254660_at	-1.77412	6.70376e-08	AT4G18250	receptor serine/threonine kinase, putative
254659_at	1.06319	0.000729381	AT4G18240	ATSS4/SSIV (STARCH SYNTHASE 4); transferase, transferring glycosyl groups
254635_at	1.0236	2.49097e-05	AT4G18670	leucine-rich repeat family protein / extensin family protein
254624_at	-1.06454	4.94392e-05	AT4G18580	unknown protein
254609_at	1.693	1.95774e-06	AT4G18970	GDSL-motif lipase/hydrolase family protein
254580_at	-1.11004	0.000449708	AT4G19390	similar to unknown protein [Arabidopsis thaliana] (TAIR:AT5G13720.1); similar to unnamed protein product [Vitis vinifera] (GB:CAO63752.1); contains InterPro domain Uncharacterised conserved protein UCP022348 (InterPro:IPR016804); contains InterPro domain Protein of unknown function UPF0114 (InterPro:IPR005134)
254571_at	-1.01154	9.62366e-06	AT4G19370	similar to unknown protein [Arabidopsis thaliana] (TAIR:AT1G31720.1); similar to unknown [Picea sitchensis] (GB:ABK21519.1); similar to Os02g0703300 [Oryza sativa (japonica cultivar-group)] (GB:NP_001047854.1); contains InterPro domain Protein of unknown function DUF1218 (InterPro:IPR009606)
254561_at	1.51703	3.80388e-07	AT4G19160	binding
254545_at	1.3506	4.40825e-05	AT4G19830	immunophilin / FKBP-type peptidyl-prolyl cis-trans isomerase family protein
254543_at	1.33716	8.77834e-07	AT4G19810	glycosyl hydrolase family 18 protein
254521_at	-2.01808	3.11975e-08	AT5G44820	similar to unknown protein [Arabidopsis thaliana] (TAIR:AT4G19970.1); similar to unnamed protein product [Vitis vinifera] (GB:CAO46707.1); contains domain PTHR10483:SF6 (PTHR10483:SF6); contains domain PTHR10483 (PTHR10483)
254500_at	-2.42387	1.36023e-08	AT4G20110	vacuolar sorting receptor, putative
254492_at	1.03174	0.000110101	AT4G20260	DREPP plasma membrane polypeptide family protein
254453_at	-2.05007	2.04942e-07	AT4G21120	AAT1 (CATIONIC AMINO ACID TRANSPORTER 1); cationic amino acid transmembrane transporter
254445_at	1.00009	0.000344157	AT4G20930	3-hydroxyisobutyrate dehydrogenase, putative
254424_at	1.52079	4.34793e-05	AT4G21510	F-box family protein
254423_at	-1.97423	3.41187e-07	AT4G21610	LOL2 (LSD ONE LIKE 2); transcription factor
254416_at	-2.29066	5.67158e-09	AT4G21380	ARK3 (Arabidopsis Receptor Kinase 3); kinase
254409_at	-1.05505	1.08733e-05	AT4G21400	protein kinase family protein
254396_at	1.5922	1.39721e-06	AT4G21680	proton-dependent oligopeptide transport (POT) family protein
254393_at	-1.14471	0.000342736	AT4G21580	oxidoreductase, zinc-binding dehydrogenase family protein
254387_at	-3.12139	3.46675e-10	AT4G21850	methionine sulfoxide reductase domain-containing protein / SeIR domain-containing protein
254385_s_at	-3.91792	2.30347e-11	AT4G21830;AT4G21840	[AT4G21830, methionine sulfoxide reductase domain-containing protein / SeIR domain-containing protein];[AT4G21840, methionine sulfoxide reductase domain-containing protein / SelR domain-containing protein]
254375_at	-1.38969	1.13289e-06	AT4G21800	QQT2 (QUATRE-QUART2); ATP binding
254346_at	-1.20028	8.30819e-06	AT4G21980	APG8A (autophagy 8A)
254320_at	-1.03836	1.07839e-05	AT4G22580	exostosin family protein
254319_at	1.34073	1.5487e-05	AT4G22560	similar to unknown protein [Arabidopsis thaliana] (TAIR:AT4G12450.1); similar to unnamed protein product [Vitis vinifera] (GB:CAO70345.1); contains domain ADP-ribosylation (SSF56399)
254318_at	-1.83135	3.40292e-06	AT4G22530	embryo-abundant protein-related
254291_at	-1.06041	1.90712e-05	AT4G23010	ATUTR2/UTR2 (UDP-GALACTOSE TRANSPORTER 2)
254289_at	-1.18507	1.181e-05	AT4G22980	similar to catalytic/ pyridoxal phosphate binding [Arabidopsis thaliana] (TAIR:AT5G51920.1); similar to unnamed protein product [Vitis vinifera] (GB:CAO63651.1); contains domain PTHR14237 (PTHR14237)
254281_at	-1.10112	5.46222e-05	AT4G22840	bile acid:sodium symporter family protein
254275_at	-1.41797	7.94371e-07	AT4G22670	ATHIP1 (ARABIDOPSIS THALIANA HSP70-INTERACTING PROTEIN 1); binding
254271_at	-3.00344	1.02177e-09	AT4G23150	protein kinase family protein
254266_at	-1.83593	3.45454e-07	AT4G23130	CRK5 (CYSTEINE-RICH RLK5); kinase
254265_s_at	-2.77764	4.90913e-10	AT4G23140;AT4G23160	[AT4G23140, CRK6 (CYSTEINE-RICH RLK 6); kinase];[AT4G23160, protein kinase family protein]
254262_at	-1.8237	2.60959e-08	AT4G23470	hydroxyproline-rich glycoprotein family protein
254255_at	-3.29957	2.61819e-08	AT4G23220	protein kinase family protein
254253_at	-1.88951	1.26851e-06	AT4G23320	protein kinase family protein
254252_at	-2.01884	1.15106e-07	AT4G23310	receptor-like protein kinase, putative
254248_at	-1.09153	1.55584e-05	AT4G23270	protein kinase family protein
254245_at	-1.3392	9.25369e-06	AT4G23240	protein kinase family protein
254243_at	-2.4951	5.68839e-08	AT4G23210	CRK13/HIG1; kinase
254242_at	-1.65898	5.87802e-05	AT4G23200	protein kinase family protein
254238_at	-1.30991	0.000116271	AT4G23540	binding
254232_at	1.18516	0.0001099	AT4G23600	CORI3 (CORONATINE INDUCED 1, JASMONIC ACID RESPONSIVE 2); transaminase
254231_at	-2.33608	6.52138e-08	AT4G23810	WRKY53 (WRKY DNA-binding protein 53); DNA binding / protein binding / transcription activator/ transcription factor
254229_at	-2.98615	1.69148e-08	AT4G23610	similar to unknown protein [Arabidopsis thaliana] (TAIR:AT3G54200.1); similar to unnamed protein product [Vitis vinifera] (GB:CAO39657.1); similar to hypothetical protein [Vitis vinifera] (GB:CAN73280.1)
254221_at	1.42976	9.36436e-06	AT4G23820	glycoside hydrolase family 28 protein / polygalacturonase (pectinase) family protein
254218_at	1.0748	0.000401055	AT4G23740	leucine-rich repeat transmembrane protein kinase, putative
254211_at	-1.67805	1.30403e-06	AT4G23570	SGT1A (Suppressor of G2 (Two) 1A); protein binding
254198_at	1.00731	0.000216498	AT4G24090	similar to hypothetical protein [Vitis vinifera] (GB:CAN62286.1)
254190_at	-1.76387	3.85101e-06	AT4G23885	similar to unknown protein [Arabidopsis thaliana] (TAIR:AT5G24165.1); similar to unnamed protein product [Vitis vinifera] (GB:CAO69543.1)
254166_at	-1.96122	2.66047e-06	AT4G24190	SHD (SHEPHERD); ATP binding
254150_at	1.25874	4.14865e-05	AT4G24350	phosphorylase family protein
254132_at	1.24101	9.57308e-06	AT4G24660	ATHB22/MEE68 (ARABIDOPSIS THALIANA HOMEOBOX PROTEIN 22); DNA binding / transcription factor
254125_at	1.05397	0.000204613	AT4G24670	alliinase family protein
254122_at	1.18803	0.000387356	AT4G24510	CER2 (ECERIFERUM 2); transferase
254119_at	1.31564	7.4589e-07	AT4G24780	pectate lyase family protein
254098_at	-1.54336	4.0429e-06	AT4G25100	FSD1 (FE SUPEROXIDE DISMUTASE 1); iron superoxide dismutase
254093_at	-2.49124	3.0286e-09	AT4G25110	ATMC2 (METACASPASE 2); caspase
254089_at	1.59734	1.46773e-06	AT4G24800	MA3 domain-containing protein
254083_at	-1.66389	5.17243e-07	AT4G24920	protein transport protein SEC61 gamma subunit, putative
254080_at	-1.21201	1.68724e-05	AT4G25630	FIB2 (FIBRILLARIN 2)
254076_at	-1.01807	0.000222257	AT4G25340	immunophilin-related / FKBP-type peptidyl-prolyl cis-trans isomerase-related
254053_s_at	-1.03748	4.55552e-05	AT4G25310;AT4G25300	[AT4G25310, oxidoreductase, 2OG-Fe(II) oxygenase family protein];[AT4G25300, oxidoreductase, 2OG-Fe(II) oxygenase family protein]
254042_at	2.07854	6.5042e-07	AT4G25810	XTR6 (XYLOGLUCAN ENDOTRANSGLYCOSYLASE 6); hydrolase, acting on glycosyl bonds
254040_at	-1.06637	1.91913e-05	AT4G25900	aldose 1-epimerase family protein
254011_at	1.79394	4.22663e-08	AT4G26370	antitermination NusB domain-containing protein
254001_at	1.02496	2.017e-05	AT4G26260	MIOX4 (MYO-INOSITOL OXYGENASE 4)
253997_at	-1.16051	6.07435e-05	AT4G26090	RPS2 (RESISTANT TO P. SYRINGAE 2)
253993_at	-1.65352	7.50052e-08	AT4G26070	MEK1 (mitogen-activated protein kinase kinase 1); MAP kinase kinase/ kinase
253992_at	-1.87741	2.75188e-06	AT4G26060	similar to unknown protein [Arabidopsis thaliana] (TAIR:AT5G57060.1); similar to unnamed protein product [Vitis vinifera] (GB:CAO65021.1); contains domain PTHR10052 (PTHR10052); contains domain PTHR10052:SF2 (PTHR10052:SF2)
253987_at	-1.83386	2.62124e-07	AT4G26270	phosphofructokinase family protein
253971_at	1.91542	2.01285e-08	AT4G26530	fructose-bisphosphate aldolase, putative
253967_at	-1.07841	4.90271e-06	AT4G26550	similar to unknown protein [Arabidopsis thaliana] (TAIR:AT5G56020.1); similar to unnamed protein product [Vitis vinifera] (GB:CAO45187.1); contains InterPro domain SFT2-like (InterPro:IPR011691)
253966_at	1.50601	2.0977e-06	AT4G26520	fructose-bisphosphate aldolase, cytoplasmic
253950_at	-1.69802	2.82212e-07	AT4G26910	2-oxoacid dehydrogenase family protein
253946_at	1.43758	8.5653e-06	AT4G26790	GDSL-motif lipase/hydrolase family protein
253915_at	-2.11207	1.1316e-08	AT4G27280	calcium-binding EF hand family protein
253908_at	1.79863	1.48574e-07	AT4G27260	GH3.5/WES1; indole-3-acetic acid amido synthetase
253903_at	1.09352	0.00057165	AT4G27180	ATK2 (ARABIDOPSIS THALIANA KINESIN 2); microtubule motor
253900_at	-1.16707	7.11626e-06	AT4G27130	eukaryotic translation initiation factor SUI1, putative
253871_at	2.5087	2.78282e-08	AT4G27440	PORB (PROTOCHLOROPHYLLIDE OXIDOREDUCTASE B); oxidoreductase/ protochlorophyllide reductase
253849_at	1.18026	0.00156617	AT4G28080	binding
253842_at	-1.21213	0.000131369	AT4G27860	integral membrane family protein
253841_at	-1.32419	1.88769e-06	AT4G27830	glycosyl hydrolase family 1 protein
253829_at	3.15968	8.00728e-09	AT4G28040	nodulin MtN21 family protein
253815_at	1.28172	3.31373e-05	AT4G28250	ATEXPB3 (ARABIDOPSIS THALIANA EXPANSIN B3)
253789_at	-1.10852	1.22138e-05	AT4G28570	alcohol oxidase-related
253780_at	-1.04728	2.67679e-05	AT4G28400	protein phosphatase 2C, putative / PP2C, putative
253779_at	-2.33544	1.48121e-08	AT4G28490	HAESA (RECEPTOR-LIKE PROTEIN KINASE 5); ATP binding / kinase/ protein serine/threonine kinase
253777_at	-1.918	6.11771e-08	AT4G28450	transducin family protein / WD-40 repeat family protein
253776_at	-1.99759	8.35697e-08	AT4G28390	AAC3 (ADP/ATP CARRIER 3); ATP:ADP antiporter/ binding
253755_at	-1.0637	7.08016e-06	AT4G29040	RPT2A (REGULATORY PARTICLE AAA-ATPASE 2A); ATPase
253736_at	1.0204	0.000438664	AT4G28780	GDSL-motif lipase/hydrolase family protein
253722_at	1.12086	5.55844e-06	AT4G29190	zinc finger (CCCH-type) family protein
253712_at	-1.12236	7.49467e-06	AT4G29330	DER1 (DERLIN-1)
253702_at	-1.50973	2.40007e-06	AT4G29900	ACA10 (autoinhibited Ca2+ -ATPase 10); calcium-transporting ATPase/ calmodulin binding
253697_at	1.18771	2.80217e-05	AT4G29700	type I phosphodiesterase/nucleotide pyrophosphatase family protein
253696_at	-1.32175	2.06741e-06	AT4G29740	CKX4 (CYTOKININ OXIDASE 4); cytokinin dehydrogenase
253692_at	1.55936	1.80612e-05	AT4G29720	ATPAO5 (POLYAMINE OXIDASE 5); amine oxidase
253687_at	-2.58932	1.57397e-09	AT4G29520	similar to unnamed protein product [Vitis vinifera] (GB:CAO65389.1); contains InterPro domain Saposin B (InterPro:IPR008139)
253666_at	1.08962	6.3437e-06	AT4G30270	MERI5B (MERISTEM-5); hydrolase, acting on glycosyl bonds / xyloglucan:xyloglucosyl transferase
253650_at	1.72875	1.55479e-06	AT4G30020	subtilase family protein
253646_at	-1.52819	6.54961e-06	AT4G29810	ATMKK2 (MAP KINASE KINASE 2); MAP kinase kinase/ kinase
253642_at	-1.36922	3.63856e-05	AT4G29960	similar to unnamed protein product [Vitis vinifera] (GB:CAO15556.1)
253636_at	-2.16819	1.2637e-06	AT4G30500	similar to unknown protein [Arabidopsis thaliana] (TAIR:AT2G23940.1); similar to unnamed protein product [Vitis vinifera] (GB:CAO22157.1); contains InterPro domain Protein of unknown function DUF788 (InterPro:IPR008506)
253626_at	-1.00524	1.10822e-05	AT4G30640	F-box family protein (FBL19)
253617_at	1.54163	2.88873e-06	AT4G30410	transcription factor
253598_at	-1.25359	5.34089e-06	AT4G30800	40S ribosomal protein S11 (RPS11B)
253597_at	1.47168	3.19845e-07	AT4G30690	translation initiation factor 3 (IF-3) family protein
253581_at	1.96347	1.17995e-05	AT4G30660	hydrophobic protein, putative / low temperature and salt responsive protein, putative
253561_at	-1.00953	1.56003e-05	AT4G31180	aspartyl-tRNA synthetase, putative / aspartate--tRNA ligase, putative
253533_at	1.22312	1.23125e-06	AT4G31590	ATCSLC05 (Cellulose synthase-like C5); transferase, transferring glycosyl groups
253506_at	-1.32868	1.43748e-05	AT4G31980	similar to unknown protein [Arabidopsis thaliana] (TAIR:AT5G11290.1); similar to unnamed protein product [Vitis vinifera] (GB:CAO46056.1); similar to hypothetical protein [Vitis vinifera] (GB:CAN68458.1); contains InterPro domain Protein of unknown function DUF862, eukaryotic (InterPro:IPR008580); contains InterPro domain Protein of unknown function DUF247, plant (InterPro:IPR004158)
253505_at	1.14941	1.17626e-05	AT4G31970	CYP82C2 (cytochrome P450, family 82, subfamily C, polypeptide 2); oxygen binding
253495_at	1.15882	2.99468e-06	AT4G31850	PGR3 (PROTON GRADIENT REGULATION 3)
253493_at	1.15304	0.000140874	AT4G31820	ENP (ENHANCER OF PINOID); signal transducer
253490_at	-1.05567	3.35796e-05	AT4G31790	diphthine synthase, putative (DPH5)
253486_at	-1.09952	4.62764e-05	AT4G31600	UDP-glucuronic acid/UDP-N-acetylgalactosamine transporter-related
253485_at	-3.25102	3.29499e-10	AT4G31800	WRKY18 (WRKY DNA-binding protein 18); transcription factor
253473_at	1.15365	4.54349e-06	AT4G32250	protein kinase family protein
253453_at	-1.13734	1.47461e-05	AT4G31860	protein phosphatase 2C, putative / PP2C, putative
253440_at	1.46402	0.000321769	AT4G32570	TIFY8
253423_at	1.56671	3.2337e-07	AT4G32280	IAA29 (indoleacetic acid-induced protein 29); transcription factor
253421_at	1.26611	1.63146e-05	AT4G32340	binding
253414_at	-2.30423	3.19294e-09	AT4G33050	EDA39 (embryo sac development arrest 39); calmodulin binding
253401_at	-2.26126	3.28631e-09	AT4G32870	similar to unknown protein [Arabidopsis thaliana] (TAIR:AT2G25770.2); similar to unknown protein [Arabidopsis thaliana] (TAIR:AT2G25770.1); similar to unknown [Populus trichocarpa x Populus deltoides] (GB:ABK96434.1); contains domain SSF55961 (SSF55961)
253377_at	-1.76663	2.33799e-07	AT4G33300	ADR1-L1 (ADR1-LIKE 1); ATP binding / protein binding
253373_at	2.3066	4.60801e-09	AT4G33150	LKR (SACCHAROPINE DEHYDROGENASE)
253334_at	-1.04322	8.16224e-06	AT4G33360	terpene cyclase/mutase-related
253305_at	1.28119	1.18224e-05	AT4G33666	unknown protein
253285_at	1.5595	8.87231e-07	AT4G34250	fatty acid elongase, putative
253281_at	1.24184	1.27979e-05	AT4G34138	UGT73B1 (UDP-GLUCOSYL TRANSFERASE 73B1); UDP-glycosyltransferase/ abscisic acid glucosyltransferase
253279_at	1.2069	0.00016355	AT4G34030	MCCB (3-METHYLCROTONYL-COA CARBOXYLASE); biotin carboxylase
253278_at	1.48941	6.65251e-07	AT4G34220	leucine-rich repeat transmembrane protein kinase, putative
253277_at	-1.0456	7.14377e-05	AT4G34230	CAD5 (CINNAMYL ALCOHOL DEHYDROGENASE 5); cinnamyl-alcohol dehydrogenase
253257_at	-1.60492	0.000220001	AT4G34390	XLG2 (EXTRA-LARGE GTP-BINDING PROTEIN 2); signal transducer
253238_at	-1.00513	3.85478e-05	AT4G34480	glycosyl hydrolase family 17 protein
253228_at	-1.31916	4.30694e-06	AT4G34630	similar to CM0216.450.nc [Lotus japonicus] (GB:BAF98581.1)
253184_at	-1.16788	1.28698e-05	AT4G35230	protein kinase family protein
253181_at	-3.49019	5.67805e-10	AT4G35180	LHT7 (LYS/HIS TRANSPORTER 7); amino acid transmembrane transporter
253173_at	-1.65285	3.23132e-06	AT4G35110	similar to unknown protein [Arabidopsis thaliana] (TAIR:AT2G16900.1); contains InterPro domain Phospholipase-like, arabidopsis (InterPro:IPR007942)
253172_at	1.70047	2.33865e-06	AT4G35060	heavy-metal-associated domain-containing protein / copper chaperone (CCH)-related
253167_at	-1.01849	5.2565e-05	AT4G35310	CPK5 (CALMODULIN-DOMAIN PROTEIN KINASE 5); calmodulin-dependent protein kinase/ kinase
253161_at	1.84209	4.63638e-06	AT4G35770	SEN1 (DARK INDUCIBLE 1)
253147_at	-1.68772	1.8904e-06	AT4G35600	CONNEXIN 32; kinase
253113_at	-1.1155	1.85459e-05	AT4G35985	senescence/dehydration-associated protein-related
253103_at	-1.79619	2.11076e-06	AT4G36110	auxin-responsive protein, putative
253101_at	1.92715	1.54594e-07	AT4G37430	CYP91A2 (CYTOCHROME P450 MONOOXYGENASE 91A2); oxygen binding
253081_at	-1.30193	1.03769e-06	AT4G36210	similar to unknown protein [Arabidopsis thaliana] (TAIR:AT2G18100.1); similar to unnamed protein product [Vitis vinifera] (GB:CAO48261.1); contains InterPro domain Protein of unknown function DUF726 (InterPro:IPR007941)
253075_at	-1.49104	7.58078e-06	AT4G36150	disease resistance protein (TIR-NBS-LRR class), putative
253066_at	1.10858	0.000170167	AT4G37770	ACS8 (1-Amino-cyclopropane-1-carboxylate synthase 8)
253063_at	-1.77993	2.07683e-06	AT4G37640	ACA2 (CALCIUM ATPASE 2); calmodulin binding
253061_at	3.81632	1.47806e-09	AT4G37610	BT5 (BTB and TAZ domain protein 5); protein binding / transcription regulator
253049_at	1.14095	6.96777e-06	AT4G37300	MEE59 (maternal effect embryo arrest 59)
253013_at	-1.06565	0.000160332	AT4G37910	MTHSC70-1 (mitochondrial heat shock protein 70-1); ATP binding / unfolded protein binding
252991_at	1.4952	1.39897e-06	AT4G38470	protein kinase family protein
252984_at	3.36163	2.46749e-10	AT4G37990	ELI3-2 (ELICITOR-ACTIVATED GENE 3)
252981_at	-1.57729	3.91793e-06	AT4G38260	similar to unknown protein [Arabidopsis thaliana] (TAIR:AT1G20740.1); similar to unnamed protein product [Vitis vinifera] (GB:CAO47527.1); contains InterPro domain Protein of unknown function DUF833 (InterPro:IPR008551)
252977_at	-2.06795	4.55715e-08	AT4G38560	similar to pEARLI4 [Arabidopsis thaliana] (TAIR:AT2G20960.1); contains InterPro domain Phospholipase-like, arabidopsis (InterPro:IPR007942)
252976_s_at	-1.20889	5.5138e-05	AT4G38550	similar to unknown protein [Arabidopsis thaliana] (TAIR:AT2G20950.1); contains InterPro domain Phospholipase-like, arabidopsis (InterPro:IPR007942)
252954_at	1.14634	4.34892e-05	AT4G38660	thaumatin, putative
252950_at	1.59549	1.99381e-06	AT4G38690	1-phosphatidylinositol phosphodiesterase-related
252939_at	-1.13789	1.47636e-05	AT4G39230	isoflavone reductase, putative
252927_at	1.04989	5.88047e-06	AT4G39090	RD19 (RESPONSIVE TO DEHYDRATION 19); cysteine-type peptidase
252921_at	-3.45907	1.37667e-10	AT4G39030	EDS5 (ENHANCED DISEASE SUSCEPTIBILITY 5); antiporter/ transporter
252911_at	2.03391	5.42932e-07	AT4G39510	CYP96A12 (cytochrome P450, family 96, subfamily A, polypeptide 12); oxygen binding
252908_at	-1.2814	6.90164e-06	AT4G39670	glycolipid binding / glycolipid transporter
252864_at	-1.89405	5.30072e-06	AT4G39740	electron transport SCO1/SenC family protein
252862_at	-2.40935	7.35673e-08	AT4G39830	L-ascorbate oxidase, putative
252861_at	-1.09195	1.56624e-05	AT4G39820	binding
252825_at	-1.43437	8.36448e-06	AT4G39890	AtRABH1c (Arabidopsis Rab GTPase homolog H1c); GTP binding
252754_at	-1.31145	7.20065e-06	AT3G43510	transposable element gene
252684_at	-1.83078	1.38963e-06	AT3G44400	disease resistance protein (TIR-NBS-LRR class), putative
252625_at	-1.18456	4.99208e-06	AT3G44750	HD2A (HISTONE DEACETYLASE 2A); nucleic acid binding / zinc ion binding
252622_at	-1.11355	1.53736e-05	AT3G45310	cysteine proteinase, putative
252607_at	3.95764	3.20886e-10	AT3G44990	XTR8 (xyloglucan:xyloglucosyl transferase 8); hydrolase, acting on glycosyl bonds
252592_at	-1.09052	1.28441e-05	AT3G45640	ATMPK3 (MITOGEN-ACTIVATED PROTEIN KINASE 3); MAP kinase/ kinase/ protein kinase
252587_at	-1.90259	7.28148e-08	AT3G45620	transducin family protein / WD-40 repeat family protein
252572_at	-2.35274	1.72482e-07	AT3G45290	MLO3 (MILDEW RESISTANCE LOCUS O 3); calmodulin binding
252563_at	2.0846	4.615e-06	AT3G45970	ATEXLA1 (ARABIDOPSIS THALIANA EXPANSIN-LIKE A1)
252549_at	-1.54367	1.55141e-07	AT3G45860	receptor-like protein kinase, putative
252543_at	1.103	9.74205e-05	AT3G45780	PHOT1 (phototropin 1); kinase
252533_at	-1.33179	5.33137e-05	AT3G46110	signal transducer
252520_at	1.48313	1.18651e-05	AT3G46370	leucine-rich repeat protein kinase, putative
252515_at	-2.38444	1.39595e-08	AT3G46230	ATHSP17.4 (Arabidopsis thaliana heat shock protein 17.4)
252511_at	1.08382	0.000645623	AT3G46280	protein kinase-related
252468_at	1.27886	3.61434e-05	AT3G46970	ATPHS2/PHS2 (ALPHA-GLUCAN PHOSPHORYLASE 2); phosphorylase/ transferase, transferring glycosyl groups
252450_s_at	-2.17215	3.63947e-08	AT3G47090;AT3G47580	[AT3G47090, leucine-rich repeat transmembrane protein kinase, putative];[AT3G47580, leucine-rich repeat transmembrane protein kinase, putative]
252437_at	-2.18167	3.00812e-08	AT3G47380	invertase/pectin methylesterase inhibitor family protein
252421_at	-1.22848	2.40066e-05	AT3G47540	chitinase, putative
252417_at	-3.48534	7.10577e-09	AT3G47480	calcium-binding EF hand family protein
252415_at	4.46675	3.8335e-11	AT3G47340	ASN1 (DARK INDUCIBLE 6)
252403_at	-2.3728	7.86951e-09	AT3G48080	lipase class 3 family protein / disease resistance protein-related
252383_at	-1.13828	6.62702e-06	AT3G47780	ATATH6 (ABC2 homolog 6); ATPase, coupled to transmembrane movement of substances
252378_at	-1.07315	0.000354054	AT3G47570	leucine-rich repeat transmembrane protein kinase, putative
252373_at	-2.55484	2.08521e-08	AT3G48090	EDS1 (ENHANCED DISEASE SUSCEPTIBILITY 1); signal transducer/ triacylglycerol lipase
252368_at	1.93457	1.56466e-07	AT3G48520	CYP94B3 (cytochrome P450, family 94, subfamily B, polypeptide 3); oxygen binding
252367_at	2.28972	1.78913e-08	AT3G48360	BT2 (BTB AND TAZ DOMAIN PROTEIN 2); protein binding / transcription factor/ transcription regulator
252346_at	-2.68819	1.62793e-07	AT3G48650	pseudogene, At14a-related protein, similar to At14a (GI:11994571 and GI:11994573) (Arabidopsis thaliana)
252345_at	-2.67812	1.04577e-07	AT3G48640	similar to unknown protein [Arabidopsis thaliana] (TAIR:AT5G66670.2); similar to unknown protein [Arabidopsis thaliana] (TAIR:AT5G66670.1)
252324_at	-1.34538	0.00279075	AT3G48570	protein transport protein SEC61 gamma subunit, putative
252320_at	1.22667	2.03723e-05	AT3G48580	xyloglucan:xyloglucosyl transferase, putative / xyloglucan endotransglycosylase, putative / endo-xyloglucan transferase, putative
252317_at	1.20368	1.44495e-05	AT3G48720	transferase family protein
252310_at	-1.45667	7.17954e-07	AT3G49350	RAB GTPase activator
252309_at	-1.50161	3.92499e-05	AT3G49340	cysteine proteinase, putative
252298_at	-1.2496	0.000112788	AT3G49060	protein kinase family protein / U-box domain-containing protein
252280_at	1.62601	1.1233e-06	AT3G49260	IQD21 (IQ-DOMAIN 21, IQ-domain 21); calmodulin binding
252272_at	1.13373	0.000103419	AT3G49670	BAM2 (big apical meristem 2); ATP binding / protein serine/threonine kinase
252250_at	1.09562	3.71885e-05	AT3G49790	ATP binding
252234_at	-1.43676	3.61113e-07	AT3G49780	ATPSK4 (PHYTOSULFOKINE 4 PRECURSOR); growth factor
252220_at	1.54489	2.64046e-06	AT3G49940	LBD38 (LOB DOMAIN-CONTAINING PROTEIN 38)
252213_at	-1.514	3.78509e-06	AT3G50210	2-oxoacid-dependent oxidase, putative
252200_at	-1.96955	3.13087e-07	AT3G50280	transferase family protein
252186_at	-1.16876	1.95692e-05	AT3G50810	integral membrane protein, putative
252179_at	-1.73752	1.04839e-06	AT3G50760	GATL2 (Galacturonosyltransferase-like 2); polygalacturonate 4-alpha-galacturonosyltransferase/ transferase, transferring glycosyl groups / transferase, transferring hexosyl groups
252170_at	-3.08841	4.47631e-10	AT3G50480	HR4 (HOMOLOG OF RPW8 4)
252168_at	1.81822	5.2882e-08	AT3G50440	hydrolase
252155_at	-2.10299	1.07032e-07	AT3G50920	phosphatidic acid phosphatase-related / PAP2-related
252136_at	-2.06597	9.36933e-08	AT3G50770	calmodulin-related protein, putative
252133_at	-1.09675	0.000456628	AT3G50900	similar to unknown protein [Arabidopsis thaliana] (TAIR:AT5G66490.1); similar to hypothetical protein [Thellungiella halophila] (GB:ABB45855.1)
252131_at	-2.26749	1.6212e-07	AT3G50930	AAA-type ATPase family protein
252126_at	-1.31518	3.00292e-06	AT3G50950	disease resistance protein (CC-NBS-LRR class), putative
252117_at	-1.87804	2.09085e-08	AT3G51430	YLS2 (yellow-leaf-specific gene 2); strictosidine synthase
252114_at	-1.08808	0.000117382	AT3G51450	strictosidine synthase family protein
252102_at	1.98808	1.53598e-06	AT3G50970	LTI30 (LOW TEMPERATURE-INDUCED 30)
252098_at	-2.75422	3.51573e-07	AT3G51330	aspartyl protease family protein
252076_at	-1.62853	1.21531e-07	AT3G51660	macrophage migration inhibitory factor family protein / MIF family protein
252068_at	-2.92067	2.07784e-09	AT3G51440	strictosidine synthase family protein
252060_at	-3.33139	7.44243e-10	AT3G52430	PAD4 (PHYTOALEXIN DEFICIENT 4); triacylglycerol lipase
252058_at	-1.63061	6.34446e-07	AT3G52470	harpin-induced family protein / HIN1 family protein / harpin-responsive family protein
252053_at	-1.56546	4.98929e-07	AT3G52400	SYP122 (syntaxin 122); SNAP receptor
252040_at	1.27813	2.63011e-05	AT3G52060	similar to unknown protein [Arabidopsis thaliana] (TAIR:AT5G22070.1); similar to unnamed protein product [Vitis vinifera] (GB:CAO66030.1); contains InterPro domain Protein of unknown function DUF266, plant (InterPro:IPR004949)
252036_at	1.38253	0.000164494	AT3G52070	similar to unnamed protein product [Vitis vinifera] (GB:CAO40812.1)
252011_at	1.05348	7.17383e-05	AT3G52720	carbonic anhydrase family protein
251996_at	1.04707	1.80457e-05	AT3G52840	BGAL2 (beta-galactosidase 2); beta-galactosidase
251980_at	-1.16639	5.45127e-05	AT3G53270	similar to unnamed protein product [Vitis vinifera] (GB:CAO65717.1); contains domain PTHR15131 (PTHR15131)
251975_at	-2.1362	2.8866e-08	AT3G53230	cell division cycle protein 48, putative / CDC48, putative
251970_at	-1.96533	7.6079e-08	AT3G53150	UGT73D1 (UDP-GLUCOSYL TRANSFERASE 73D1); UDP-glycosyltransferase
251954_at	-1.6077	3.1524e-07	AT3G53668;AT3G53670	[AT3G53668, CPuORF51 (Conserved peptide upstream open reading frame 51)];[AT3G53670, similar to unknown protein [Arabidopsis thaliana] (TAIR:AT2G37480.1); similar to hypothetical protein [Vitis vinifera] (GB:CAN77855.1)]
251951_s_at	-1.04707	1.30406e-05	AT3G53630;AT1G55710;AT4G18692	[AT3G53630, similar to unknown protein [Arabidopsis thaliana] (TAIR:AT4G18692.1); similar to unknown [Populus trichocarpa] (GB:ABK93366.1)];[AT1G55710, similar to unknown protein [Arabidopsis thaliana] (TAIR:AT3G53342.1)];[AT4G18692, similar to unknown protein [Arabidopsis thaliana] (TAIR:AT3G53342.1)]
251930_at	-1.68204	2.97305e-06	AT3G53780	rhomboid family protein
251919_at	1.9311	1.68227e-08	AT3G53800	armadillo/beta-catenin repeat family protein
251895_at	-2.96954	2.52211e-09	AT3G54420	ATEP3 (Arabidopsis thaliana chitinase class IV); chitinase
251884_at	-1.02716	2.92126e-05	AT3G54150	embryo-abundant protein-related
251864_at	1.00104	0.00013434	AT3G54920	PMR6 (POWDERY MILDEW RESISTANT 6); lyase/ pectate lyase
251840_at	-2.33429	4.22795e-09	AT3G54960	ATPDIL1-3 (PDI-LIKE 1-3); thiol-disulfide exchange intermediate
251804_at	1.43494	2.79655e-06	AT3G55430	glycosyl hydrolase family 17 protein / beta-1,3-glucanase, putative
251791_at	1.01631	1.47556e-05	AT3G55500	ATEXPA16 (ARABIDOPSIS THALIANA EXPANSIN A16)
251790_at	-1.49569	1.94594e-06	AT3G55470	C2 domain-containing protein
251789_at	-1.61117	2.01887e-05	AT3G55450	protein kinase, putative
251782_at	-1.06287	6.15604e-05	AT3G55260	ATHEX2/HEXO1 (BETA-HEXOSAMINIDASE 1); beta-N-acetylhexosaminidase/ hexosaminidase/ hydrolase, hydrolyzing O-glycosyl compounds
251775_s_at	1.6712	7.40651e-06	AT2G39800;AT3G55610	[AT2G39800, P5CS1 (DELTA1-PYRROLINE-5-CARBOXYLATE SYNTHASE 1)];[AT3G55610, P5CS2 (DELTA 1-PYRROLINE-5-CARBOXYLATE SYNTHASE 2); catalytic/ glutamate 5-kinase/ glutamate-5-semialdehyde dehydrogenase/ oxidoreductase]
251769_at	-1.93535	1.22002e-07	AT3G55950	protein kinase family protein
251760_at	-1.30253	0.000141743	AT3G55605	mitochondrial glycoprotein family protein / MAM33 family protein
251739_at	-1.74416	3.52219e-08	AT3G56170	CAN (CA-2+ DEPENDENT NUCLEASE); nuclease
251735_at	1.04617	8.60233e-06	AT3G56090	ATFER3 (FERRITIN 3); ferric iron binding
251705_at	-2.14798	4.98006e-09	AT3G56400	WRKY70 (WRKY DNA-binding protein 70); transcription factor
251684_at	-1.38309	0.00145607	AT3G56410	similar to unknown protein [Arabidopsis thaliana] (TAIR:AT5G05190.1); similar to unknown protein [Arabidopsis thaliana] (TAIR:AT3G61670.1); similar to hypothetical protein Kpol_1058p4 [Vanderwaltozyma polyspora DSM 70294] (GB:XP_001645325.1)
251673_at	-3.06201	1.89071e-10	AT3G57240	BG3 (BETA-1,3-GLUCANASE 3); hydrolase, hydrolyzing O-glycosyl compounds
251667_at	-1.11551	5.89749e-06	AT3G57150	NAP57 (ARABIDOPSIS THALIANA HOMOLOGUE OF NAP57)
251665_at	1.62918	3.43209e-07	AT3G57040	ARR9 (RESPONSE REACTOR 4); transcription regulator
251661_at	-1.09552	3.73068e-05	AT3G56950	SIP2;1 (SMALL AND BASIC INTRINSIC PROTEIN 2); transporter
251649_at	-1.42774	8.40915e-07	AT3G57330	ACA11 (AUTOINHIBITED CA2+-ATPASE 11); calcium-transporting ATPase/ calmodulin binding
251642_at	2.73879	1.31614e-09	AT3G57520	ATSIP2 (ARABIDOPSIS THALIANA SEED IMBIBITION 2); hydrolase, hydrolyzing O-glycosyl compounds
251640_at	-1.38846	6.72893e-07	AT3G57450	similar to unnamed protein product [Vitis vinifera] (GB:CAO40798.1)
251635_at	2.49381	2.48644e-05	AT3G57510	ADPG1 (endo-polygalacturonase 1); polygalacturonase
251634_at	-1.54536	3.46229e-06	AT3G57480	zinc finger (C2H2 type, AN1-like) family protein
251633_at	-3.20648	4.5467e-07	AT3G57460	catalytic/ metal ion binding / metalloendopeptidase/ zinc ion binding
251625_at	-2.28046	2.30462e-08	AT3G57260	BGL2 (PATHOGENESIS-RELATED PROTEIN 2); glucan 1,3-beta-glucosidase/ hydrolase, hydrolyzing O-glycosyl compounds
251624_at	-1.11019	6.84671e-06	AT3G57280	similar to unknown protein [Arabidopsis thaliana] (TAIR:AT3G20510.1); similar to unnamed protein product [Vitis vinifera] (GB:CAO23643.1); contains InterPro domain Protein of unknown function UPF0136, Transmembrane; (InterPro:IPR005349)
251621_at	-1.79876	6.99143e-08	AT3G57700	protein kinase, putative
251612_at	-2.49571	5.61836e-08	AT3G57950	similar to unknown protein [Arabidopsis thaliana] (TAIR:AT2G42180.1); similar to hypothetical protein [Vitis vinifera] (GB:CAN83225.1); similar to unnamed protein product [Vitis vinifera] (GB:CAO23380.1)
251594_at	-1.49947	3.70388e-07	AT3G57630	exostosin family protein
251575_at	1.1725	0.000537162	AT3G58120	bZIP transcription factor family protein
251563_at	-1.10236	8.09445e-05	AT3G57880	C2 domain-containing protein
251528_at	-1.88612	8.88396e-07	AT3G58600	similar to ATNAP4 (ARABIDOPSIS THALIANA NON-INTRINSIC ABC PROTEIN 4) [Arabidopsis thaliana] (TAIR:AT1G03900.1); similar to unnamed protein product [Vitis vinifera] (GB:CAO69858.1); contains InterPro domain Adaptin ear-binding coat-associated protein 1 NECAP-1; (InterPro:IPR012466)
251526_at	-1.25407	3.5048e-06	AT3G58640	protein kinase family protein
251524_at	1.55294	2.14386e-07	AT3G58990	aconitase C-terminal domain-containing protein
251500_at	1.55552	9.65749e-07	AT3G59110	protein kinase family protein
251475_at	-1.53481	1.92905e-07	AT3G59660	C2 domain-containing protein / GRAM domain-containing protein
251457_s_at	-1.10608	7.31992e-06	AT3G60970;AT3G60160	[AT3G60970, ATMRP15 (Arabidopsis thaliana multidrug resistance-associated protein 15)];[AT3G60160, ATMRP9 (Arabidopsis thaliana multidrug resistance-associated protein 9)]
251443_at	2.75415	1.03194e-09	AT3G59940	kelch repeat-containing F-box family protein
251438_s_at	2.90075	1.43866e-07	AT3G59930;AT5G33355	[AT3G59930, Encodes a defensin-like (DEFL) family protein.];[AT5G33355, Encodes a defensin-like (DEFL) family protein.]
251428_at	5.34329	9.34759e-13	AT3G60140	DIN2 (DARK INDUCIBLE 2); hydrolase, hydrolyzing O-glycosyl compounds
251427_at	1.90821	3.15009e-08	AT3G60130	glycosyl hydrolase family 1 protein / beta-glucosidase, putative (YLS1)
251422_at	-2.21648	1.477e-08	AT3G60540	sec61beta family protein
251419_at	-3.10571	7.67568e-09	AT3G60470	similar to unknown protein [Arabidopsis thaliana] (TAIR:AT2G44930.1); similar to hypothetical protein [Vitis vinifera] (GB:CAN69719.1); contains InterPro domain Protein of unknown function DUF247, plant (InterPro:IPR004158)
251418_at	-1.87936	9.441e-07	AT3G60440	similar to unknown protein [Arabidopsis thaliana] (TAIR:AT3G60450.1); similar to unnamed protein product [Vitis vinifera] (GB:CAO70569.1); contains InterPro domain Phosphoglycerate mutase (InterPro:IPR013078); contains InterPro domain PRIB5 (InterPro:IPR012398)
251406_at	-1.6858	1.01417e-06	AT3G60260	phagocytosis and cell motility protein ELMO1-related
251402_at	1.33415	6.35821e-05	AT3G60290	oxidoreductase, acting on paired donors, with incorporation or reduction of molecular oxygen, 2-oxoglutarate as one donor, and incorporation of one atom each of oxygen into both donors
251400_at	-3.25836	6.75476e-11	AT3G60420	similar to unknown protein [Arabidopsis thaliana] (TAIR:AT3G60450.1); similar to unnamed protein product [Vitis vinifera] (GB:CAO70569.1); contains InterPro domain Phosphoglycerate mutase (InterPro:IPR013078); contains InterPro domain PRIB5 (InterPro:IPR012398)
251370_at	-2.82943	1.06118e-09	AT3G60450	similar to unknown protein [Arabidopsis thaliana] (TAIR:AT3G60440.1); similar to unnamed protein product [Vitis vinifera] (GB:CAO70569.1); contains InterPro domain Phosphoglycerate mutase (InterPro:IPR013078); contains InterPro domain PRIB5 (InterPro:IPR012398)
251356_at	2.76467	4.67106e-10	AT3G61060	ATPP2-A13
251342_at	-1.05118	1.51208e-05	AT3G60690	auxin-responsive family protein
251336_at	-2.37302	5.36964e-09	AT3G61190	BAP1 (BON ASSOCIATION PROTEIN 1)
251293_at	3.41371	2.36669e-09	AT3G61930	unknown protein
251282_at	-1.43597	4.71641e-07	AT3G61630	CRF6 (CYTOKININ RESPONSE FACTOR 6); DNA binding / transcription factor
251269_at	-1.02427	0.000518905	AT3G62360	carbohydrate binding
251242_at	-1.4138	2.87846e-06	AT3G61860	ATRSP31 (ARGININE/SERINE-RICH SPLICING FACTOR 31); RNA binding
251232_at	-1.7009	8.15283e-05	AT3G62780	C2 domain-containing protein
251230_at	1.15929	6.31652e-05	no_match	no_match
251227_at	1.1532	1.17887e-05	AT3G62700	ATMRP10 (Arabidopsis thaliana multidrug resistance-associated protein 10)
251221_at	3.42836	3.37021e-09	AT3G62550	universal stress protein (USP) family protein
251219_at	1.28595	2.73019e-05	AT3G62390	similar to unknown protein [Arabidopsis thaliana] (TAIR:AT3G12060.1); similar to unnamed protein product [Vitis vinifera] (GB:CAO40116.1); contains InterPro domain Protein of unknown function DUF231, plant (InterPro:IPR004253)
251205_at	-1.21157	3.6929e-05	AT3G63080	ATGPX5 (GLUTATHIONE PEROXIDASE 5); glutathione peroxidase
251200_at	-2.29825	1.26872e-08	AT3G63010	ATGID1B/GID1B (GA INSENSITIVE DWARF1B); hydrolase
251196_at	1.82838	5.09173e-07	AT3G62950	glutaredoxin family protein
251182_at	-2.22142	6.15194e-09	AT3G62600	DNAJ heat shock family protein
251174_at	1.03558	6.92209e-05	AT3G63200	PLA IIIB/PLP9 (Patatin-like protein 9); nutrient reservoir
251169_at	1.0579	0.000662582	AT3G63210	MARD1 (MEDIATOR OF ABA-REGULATED DORMANCY 1)
251155_at	1.41799	1.33676e-06	AT3G63160	unknown protein
251151_at	1.01344	0.000193994	AT3G63170	similar to unknown protein [Arabidopsis thaliana] (TAIR:AT2G26310.1); similar to unnamed protein product [Vitis vinifera] (GB:CAO22529.1); contains InterPro domain Chalcone isomerase-like (InterPro:IPR016087)
251142_at	1.94796	2.36529e-07	AT5G01015	similar to unknown protein [Arabidopsis thaliana] (TAIR:AT1G65295.1); similar to hypothetical protein [Vitis vinifera] (GB:CAN82885.1); similar to unnamed protein product [Vitis vinifera] (GB:CAO45347.1)
251133_at	1.13557	1.14315e-05	AT5G01240	amino acid permease, putative
251121_at	-1.2968	5.66223e-06	AT3G63420	AGG1 (ARABIDOPSIS GGAMMA-SUBUNIT 1)
251119_at	1.25394	1.42495e-05	AT3G63510	FAD binding / catalytic/ tRNA dihydrouridine synthase
251109_at	1.62873	2.13864e-07	AT5G01600	ATFER1 (FERRETIN 1); ferric iron binding
251107_at	-1.12333	8.3691e-06	AT5G01610	Identical to Uncharacterized protein At5g01610 [Arabidopsis Thaliana] (GB:Q9M015;GB:Q0WT00;GB:Q84VV4); similar to unknown protein [Arabidopsis thaliana] (TAIR:AT3G08890.1); similar to unknown protein [Arabidopsis thaliana] (TAIR:AT3G08890.2); similar to hypothetical protein [Vitis vinifera] (GB:CAN63135.1); contains InterPro domain Protein of unknown function DUF538 (InterPro:IPR007493)
251084_at	1.96936	1.29163e-07	AT5G01520	zinc finger (C3HC4-type RING finger) family protein
251063_at	-1.82733	6.90444e-07	AT5G01850	protein kinase, putative
251058_at	1.07943	6.24003e-05	AT5G01790	unknown protein
251054_at	-2.98494	1.70121e-07	AT5G01540	lectin protein kinase, putative
251048_at	-1.75909	2.41436e-06	AT5G02410	DIE2/ALG10 family
251037_at	-1.1359	1.80364e-05	AT5G02100	UNE18 (unfertilized embryo sac 18); oxysterol binding
251036_at	1.22929	4.7366e-06	AT5G02160	unknown protein
251028_at	1.52182	1.22595e-05	AT5G02230	haloacid dehalogenase-like hydrolase family protein
251017_at	3.13073	8.96636e-09	AT5G02760	protein phosphatase 2C family protein / PP2C family protein
251005_at	-1.2643	8.13307e-07	AT5G02590	chloroplast lumen common family protein
250994_at	-2.67427	1.42649e-08	AT5G02490	heat shock cognate 70 kDa protein 2 (HSC70-2) (HSP70-2)
250981_at	1.33317	1.4799e-06	AT5G03140	lectin protein kinase family protein
250974_at	-1.26912	6.49596e-05	AT5G02820	RHL2 (ROOT HAIRLESS 2); ATP binding / DNA binding / DNA topoisomerase (ATP-hydrolyzing)
250968_at	1.27344	4.79032e-06	AT5G02890	transferase family protein
250942_at	-1.31092	1.56341e-06	AT5G03350	legume lectin family protein
250941_at	-1.20154	1.85546e-06	AT5G03320	protein kinase, putative
250937_at	1.96938	1.2452e-06	AT5G03230	similar to unknown protein [Arabidopsis thaliana] (TAIR:AT5G60680.1); similar to unnamed protein product [Vitis vinifera] (GB:CAO21845.1); contains InterPro domain Protein of unknown function DUF584 (InterPro:IPR007608)
250930_at	-1.8883	3.03317e-07	AT5G03160	DNAJ heat shock N-terminal domain-containing protein
250921_at	-1.12418	0.000357263	AT5G03460	similar to unknown [Populus trichocarpa] (GB:ABK93498.1)
250916_at	-1.23356	3.1448e-06	AT5G03630	ATMDAR2; monodehydroascorbate reductase (NADH)
250829_at	-2.02813	1.47354e-07	AT5G04720	ADR1-L2 (ADR1-LIKE 2); ATP binding / nucleoside-triphosphatase/ nucleotide binding / protein binding
250818_at	-1.33172	9.12884e-07	AT5G04930	ALA1 (AMINOPHOSPHOLIPID ATPASE1); ATPase, coupled to transmembrane movement of ions, phosphorylative mechanism
250798_at	-1.35369	6.70435e-05	AT5G05340	peroxidase, putative
250796_at	-1.47731	5.70036e-06	AT5G05300	similar to unknown protein [Arabidopsis thaliana] (TAIR:AT3G10930.1)
250779_at	-1.00527	4.29275e-05	AT5G05470	EIF2 ALPHA (eukaryotic translation initiation factor 2 alpha subunit); RNA binding
250775_at	-1.53422	1.96243e-06	AT5G05460	hydrolase, acting on glycosyl bonds
250753_at	1.43628	9.74589e-07	AT5G05860	UGT76C2 (UDP-glucosyl transferase 76C2); UDP-glycosyltransferase/ transferase, transferring glycosyl groups
250739_at	1.16195	4.20003e-05	AT5G05740	ATEGY2; metalloendopeptidase
250698_at	-1.21741	4.04931e-06	AT5G06810	mitochondrial transcription termination factor-related / mTERF-related
250669_at	1.5032	3.96082e-07	AT5G06870	PGIP2 (POLYGALACTURONASE INHIBITING PROTEIN 2); protein binding
250662_at	-1.53838	4.39919e-07	AT5G07010	sulfotransferase family protein
250655_at	-1.09073	1.71189e-05	AT5G06960	OBF5 (OCS-ELEMENT BINDING FACTOR 5); DNA binding / transcription factor
250649_at	1.53412	4.65322e-06	AT5G06690	(THIOREDOXIN-LIKE 5); thiol-disulfide exchange intermediate
250644_at	-1.60829	9.68078e-05	AT5G06750	protein phosphatase 2C family protein / PP2C family protein
250627_at	-1.52211	3.95087e-06	AT5G07360	amidase family protein
250625_at	-1.87475	4.36231e-08	AT5G07340	calnexin, putative
250580_at	3.11516	4.21575e-10	AT5G07440	GDH2 (GLUTAMATE DEHYDROGENASE 2); oxidoreductase
250575_at	-1.07415	0.00151534	AT5G08240	similar to unknown protein [Arabidopsis thaliana] (TAIR:AT5G23160.1)
250561_at	1.38131	4.01043e-06	AT5G08030	glycerophosphoryl diester phosphodiesterase family protein
250502_at	-1.46081	5.2684e-05	AT5G09590	mtHSC70-2 (HEAT SHOCK PROTEIN 70); ATP binding / unfolded protein binding
250480_at	-2.09375	1.52253e-06	AT5G10290	leucine-rich repeat family protein / protein kinase family protein
250477_at	-1.91508	2.82173e-05	AT5G10190	transporter-related
250445_at	-1.56303	3.25168e-07	AT5G10760	aspartyl protease family protein
250435_at	-1.71282	5.68038e-08	AT5G10380	zinc finger (C3HC4-type RING finger) family protein
250423_s_at	-1.62057	6.84065e-06	AT5G10600;AT5G10610	[AT5G10600, CYP81K2 (cytochrome P450, family 81, subfamily K, polypeptide 2); oxygen binding];[AT5G10610, CYP81K1 (cytochrome P450, family 81, subfamily K, polypeptide 1); oxygen binding]
250418_at	-1.06383	0.000278231	AT5G11240	transducin family protein / WD-40 repeat family protein
250407_at	-1.48921	1.30886e-05	AT5G10870	ATCM2 (CHORISMATE MUTASE 2); chorismate mutase
250400_at	-2.30016	2.09358e-08	AT5G10740	protein phosphatase 2C-related / PP2C-related
250398_at	-1.25828	5.42464e-06	AT5G11000	similar to unknown protein [Arabidopsis thaliana] (TAIR:AT2G25200.1); similar to hypothetical protein [Vitis vinifera] (GB:CAN69699.1); contains InterPro domain Protein of unknown function DUF868, plant (InterPro:IPR008586)
250365_at	-1.0731	1.08747e-05	AT5G11410	protein kinase family protein
250335_at	-1.04549	3.69896e-05	AT5G11650	hydrolase, alpha/beta fold family protein
250327_at	2.16631	5.82382e-09	AT5G12050	similar to unnamed protein product [Vitis vinifera] (GB:CAO45643.1)
250302_at	-3.06915	1.07002e-09	AT5G11920	ATCWINV6 (6-&1-FRUCTAN EXOHYDROLASE); hydrolase, hydrolyzing O-glycosyl compounds / inulinase/ levanase
250301_at	-1.78435	7.17588e-08	AT5G11970	similar to unknown protein [Arabidopsis thaliana] (TAIR:AT2G19460.1); similar to unnamed protein product [Vitis vinifera] (GB:CAO45667.1)
250298_at	-1.28966	1.47502e-06	AT5G11860	NLI interacting factor (NIF) family protein
250296_at	-2.19694	1.44379e-06	AT5G12020	HSP17.6II (17.6 KDA CLASS II HEAT SHOCK PROTEIN)
250292_at	-2.08783	1.71963e-06	AT5G13220	JAS1/JAZ10/TIFY9 (JASMONATE-ZIM-DOMAIN PROTEIN 10)
250286_at	-2.9068	4.4737e-10	AT5G13320	PBS3 (AVRPPHB SUSCEPTIBLE 3)
250268_s_at	1.07493	1.40862e-05	AT5G12950;AT5G12960	[AT5G12950, catalytic];[AT5G12960, catalytic]
250264_at	-1.26257	1.49686e-06	AT5G12890	UDP-glucoronosyl/UDP-glucosyl transferase family protein
250255_at	1.55827	2.14571e-06	AT5G13730	SIG4 (SIGMA FACTOR 4); DNA binding / DNA-directed RNA polymerase/ transcription factor
250252_at	1.02361	0.000119638	AT5G13750	ZIFL1 (ZINC INDUCED FACILITATOR-LIKE 1); tetracycline:hydrogen antiporter/ transporter
250244_at	-1.25361	1.72834e-05	AT5G13680	ABO1/ELO2 (ABA-OVERLY SENSITIVE 1); transcription elongation regulator
250217_at	1.54913	1.2467e-07	AT5G14120	nodulin family protein
250199_at	-1.01895	0.000512335	AT5G14180	MPL1 (MYZUS PERSICAE-INDUCED LIPASE 1); catalytic
250155_at	1.3106	2.45377e-06	AT5G15160	bHLH family protein
250102_at	1.32826	0.000743284	AT5G16590	leucine-rich repeat transmembrane protein kinase, putative
250099_at	1.35654	0.000148078	AT5G17300	myb family transcription factor
250090_at	-1.25245	1.21174e-05	AT5G17330	GAD (Glutamate decarboxylase 1); calmodulin binding
250083_at	-1.57648	1.18348e-06	AT5G17220	ATGSTF12 (GLUTATHIONE S-TRANSFERASE 26); glutathione transferase
250062_at	-3.37495	3.30445e-10	AT5G17760	AAA-type ATPase family protein
250012_x_at	1.15372	1.44221e-05	AT5G18060	auxin-responsive protein, putative
250008_at	1.0377	3.4092e-05	AT5G18630	lipase class 3 family protein
249988_at	-1.34255	1.04449e-06	AT5G18310	similar to unknown protein [Arabidopsis thaliana] (TAIR:AT5G48500.1); similar to unnamed protein product [Vitis vinifera] (GB:CAO38794.1)
249983_at	-4.12238	3.10404e-08	AT5G18470	curculin-like (mannose-binding) lectin family protein
249974_at	-1.94768	2.59748e-07	AT5G18780	F-box family protein
249957_at	-1.00234	9.3328e-05	AT5G18900	oxidoreductase, 2OG-Fe(II) oxygenase family protein
249940_at	-1.79385	2.8651e-07	AT5G22380	ANAC090 (Arabidopsis NAC domain containing protein 90); transcription factor
249923_at	3.57002	3.4742e-11	AT5G19120	aspartic-type endopeptidase/ pepsin A
249920_at	1.19888	1.70413e-05	AT5G19260	similar to unknown protein [Arabidopsis thaliana] (TAIR:AT3G06020.1); similar to hypothetical protein [Vitis vinifera] (GB:CAN75990.1)
249918_at	-1.76077	2.09966e-07	AT5G19240	Identical to Uncharacterized GPI-anchored protein At5g19240 precursor [Arabidopsis Thaliana] (GB:Q84VZ5;GB:Q8H7A4); similar to unknown protein [Arabidopsis thaliana] (TAIR:AT5G19230.1); similar to unknown [Populus trichocarpa] (GB:ABK94712.1)
249910_at	-1.7749	5.90039e-07	AT5G22630	ADT5 (AROGENATE DEHYDRATASE 5); arogenate dehydratase/ prephenate dehydratase
249896_at	-1.63254	7.45775e-05	AT5G22530	similar to unknown protein [Arabidopsis thaliana] (TAIR:AT5G22520.1)
249890_at	-4.04943	5.1332e-10	AT5G22570	WRKY38 (WRKY DNA-binding protein 38); transcription factor
249889_at	-1.12155	2.18839e-05	AT5G22540	similar to unknown protein [Arabidopsis thaliana] (TAIR:AT5G22550.2); similar to unnamed protein product [Vitis vinifera] (GB:CAO15956.1); contains InterPro domain Protein of unknown function DUF247, plant (InterPro:IPR004158)
249862_at	3.83139	1.01409e-10	AT5G22920	zinc finger (C3HC4-type RING finger) family protein
249860_at	1.65305	1.11865e-06	AT5G22860	serine carboxypeptidase S28 family protein
249841_at	-1.00509	0.00125554	AT5G23520	similar to unnamed protein product [Vitis vinifera] (GB:CAO67083.1); contains InterPro domain Smr protein/MutS2 C-terminal (InterPro:IPR002625); contains InterPro domain Region of unknown function DUF1771 (InterPro:IPR013899)
249835_s_at	-1.71723	2.23877e-07	AT5G23490;AT5G23510	[AT5G23490, similar to unknown protein [Arabidopsis thaliana] (TAIR:AT5G08440.1); similar to unnamed protein product [Vitis vinifera] (GB:CAO67077.1)];[AT5G23510, similar to unknown protein [Arabidopsis thaliana] (TAIR:AT5G23490.1); similar to unnamed protein product [Vitis vinifera] (GB:CAO67077.1)]
249818_at	1.2135	5.38864e-06	AT5G23860	TUB8 (tubulin beta-8)
249817_at	1.1167	1.1105e-05	AT5G23820	MD-2-related lipid recognition domain-containing protein / ML domain-containing protein
249816_at	-1.25834	7.87615e-06	AT5G23880	ATCPSF100/CPSF100/EMB1265/ESP5 (CLEAVAGE AND POLYADENYLATION SPECIFICITY FACTOR); DNA binding / protein binding
249806_at	-1.95524	5.28505e-07	AT5G23850	similar to unknown protein [Arabidopsis thaliana] (TAIR:AT3G48980.1); similar to unnamed protein product [Vitis vinifera] (GB:CAO17250.1); contains InterPro domain Protein of unknown function DUF821, CAP10-like (InterPro:IPR008539); contains InterPro domain Lipopolysaccharide-modifying protein (InterPro:IPR006598)
249801_at	-1.15394	0.00065337	AT5G23580	CDPK9 (CALCIUM-DEPENDENT PROTEIN KINASE 9); calmodulin-dependent protein kinase/ kinase
249797_at	1.01459	7.99882e-06	AT5G23750	remorin family protein
249777_at	-1.86698	2.7413e-08	AT5G24210	lipase class 3 family protein
249775_at	1.06678	5.05694e-05	AT5G24160	squalene monooxygenase 1,2 / squalene epoxidase 1,2 (SQP1,2)
249770_at	-2.86933	1.85499e-07	AT5G24110	WRKY30 (WRKY DNA-binding protein 30); transcription factor
249754_at	-1.77836	5.04317e-08	AT5G24530	oxidoreductase, 2OG-Fe(II) oxygenase family protein
249742_at	1.22864	3.71061e-06	AT5G24490	30S ribosomal protein, putative
249732_at	1.6257	1.82409e-07	AT5G24420	glucosamine/galactosamine-6-phosphate isomerase-related
249730_at	-1.15067	0.000333827	AT5G24430	calcium-dependent protein kinase, putative / CDPK, putative
249719_at	-2.12851	3.77289e-08	AT5G35735	auxin-responsive family protein
249694_at	1.12657	0.000393631	AT5G35790	G6PD1 (GLUCOSE-6-PHOSPHATE DEHYDROGENASE 1); glucose-6-phosphate dehydrogenase
249652_at	-1.10018	6.94323e-06	AT5G37070	similar to unknown protein [Arabidopsis thaliana] (TAIR:AT3G08890.1); similar to unknown protein [Arabidopsis thaliana] (TAIR:AT3G08890.2); similar to hypothetical protein [Vitis vinifera] (GB:CAN63135.1); contains InterPro domain Protein of unknown function DUF538 (InterPro:IPR007493)
249645_at	1.70243	6.76929e-07	AT5G36910	THI2.2 (THIONIN 2.2); toxin receptor binding
249639_at	-1.49593	2.83984e-05	AT5G36930	disease resistance protein (TIR-NBS-LRR class), putative
249625_at	-1.94591	7.08162e-08	AT5G37480	similar to unnamed protein product [Vitis vinifera] (GB:CAO39828.1)
249581_at	-1.87304	2.2999e-08	AT5G37600	ATGSR1 (Arabidopsis thaliana glutamine synthase clone R1); glutamate-ammonia ligase
249580_at	-1.22404	7.2611e-06	AT5G37740	C2 domain-containing protein
249550_at	-1.1136	7.52943e-06	AT5G38210	serine/threonine protein kinase family protein
249525_at	-1.0039	1.71415e-05	AT5G38650	proteasome maturation factor UMP1 family protein
249523_at	-1.17829	1.38355e-05	AT5G38630	ACYB-1 (Arabidopsis cytochrome b561 -1); carbon-monoxide oxygenase
249510_at	1.10553	2.61922e-05	AT5G38510	rhomboid family protein
249494_at	-1.31392	1.72992e-05	AT5G39050	transferase family protein
249487_at	-1.40308	9.65703e-06	AT5G39040	ATTAP2 (Arabidopsis thaliana transporter associated with antigen processing protein 2); ATPase, coupled to transmembrane movement of substances
249485_at	-1.77683	1.24995e-07	AT5G39020	protein kinase family protein
249481_at	-2.12807	4.61478e-08	AT5G38900	DSBA oxidoreductase family protein
249480_s_at	-1.22649	9.35269e-06	AT5G38990;AT5G39000	[AT5G38990, protein kinase family protein];[AT5G39000, protein kinase family protein]
249472_at	1.19622	3.80182e-06	AT5G39210	CRR7 (CHLORORESPIRATORY REDUCTION 7)
249467_at	2.11352	1.14278e-06	AT5G39610	ANAC092/ATNAC2/ATNAC6 (Arabidopsis NAC domain containing protein 92); protein heterodimerization/ protein homodimerization/ transcription factor
249437_at	-1.09026	6.26069e-05	AT5G39990	glycosyltransferase family 14 protein / core-2/I-branching enzyme family protein
249417_at	-3.21462	9.98321e-10	AT5G39670	calcium-binding EF hand family protein
249400_at	-1.22775	0.000252698	AT5G40300	integral membrane protein, putative
249397_at	-1.3808	2.56741e-06	AT5G40230	nodulin-related
249393_at	-1.01899	0.000122763	AT5G40170	disease resistance family protein
249383_at	3.12206	4.25272e-10	AT5G39860	PRE1 (PACLOBUTRAZOL RESISTANCE1); DNA binding / transcription factor
249372_at	-1.81763	2.19264e-07	AT5G40760	G6PD6 (GLUCOSE-6-PHOSPHATE DEHYDROGENASE 6); glucose-6-phosphate dehydrogenase
249346_at	-2.73808	5.51498e-10	AT5G40780	LHT1 (LYSINE HISTIDINE TRANSPORTER 1); amino acid transmembrane transporter
249344_at	-1.12882	0.000205592	AT5G40770	ATPHB3 (PROHIBITIN 3)
249314_at	-1.26686	2.85098e-06	AT5G41180	leucine-rich repeat protein kinase, putative
249281_at	-1.1029	8.63013e-05	AT5G41940	RabGAP/TBC domain-containing protein
249264_s_at	-2.06217	1.21957e-07	AT5G41750;AT5G41740	[AT5G41750, disease resistance protein (TIR-NBS-LRR class), putative];[AT5G41740, disease resistance protein (TIR-NBS-LRR class), putative]
249237_at	-1.38185	2.03757e-06	AT5G42050	similar to unknown protein [Arabidopsis thaliana] (TAIR:AT3G27090.1); similar to unknown [Populus trichocarpa] (GB:ABK95892.1); contains InterPro domain Kelch related (InterPro:IPR013089); contains InterPro domain Development and cell death (InterPro:IPR013989)
249233_at	-1.46167	7.96007e-07	AT5G42150	electron carrier/ protein disulfide oxidoreductase
249221_at	-1.59749	1.36029e-06	AT5G42440	protein kinase family protein
249188_at	-1.05825	0.000201234	AT5G42830	transferase family protein
249161_at	-1.18102	2.33785e-05	AT5G42790	PAF1 (proteasome alpha subunit F1); peptidase
249109_at	1.13001	1.17292e-05	AT5G43700	ATAUX2-11 (indoleacetic acid-induced protein 4); transcription factor
249101_at	1.08985	2.63896e-05	AT5G43580	serine-type endopeptidase inhibitor
249096_at	-2.77277	3.48928e-08	AT5G43910	pfkB-type carbohydrate kinase family protein
249078_at	-1.63802	1.41312e-07	AT5G44070	CAD1 (CADMIUM SENSITIVE 1)
249071_at	1.05011	5.33428e-05	AT5G44050	MATE efflux family protein
249059_at	1.45544	9.53754e-07	AT5G44530	subtilase family protein
249055_at	-1.22145	5.96987e-06	AT5G44460	calcium-binding protein, putative
249052_at	-2.12599	5.9787e-08	AT5G44420	PDF1.2 (Low-molecular-weight cysteine-rich 77)
249021_at	-1.90982	3.83169e-08	AT5G44820	similar to unknown protein [Arabidopsis thaliana] (TAIR:AT4G19970.1); similar to unnamed protein product [Vitis vinifera] (GB:CAO46707.1); contains domain PTHR10483:SF6 (PTHR10483:SF6); contains domain PTHR10483 (PTHR10483)
249008_at	1.63897	6.7433e-07	AT5G44680	methyladenine glycosylase family protein
249004_at	-2.32702	4.45857e-08	AT5G44570	unknown protein
248994_at	-1.21984	4.64408e-05	AT5G45250	RPS4 (RESISTANT TO P. SYRINGAE 4)
248981_at	-1.14896	1.12963e-05	AT5G45110	NPR3 (NPR1-LIKE PROTEIN 3); protein binding
248975_at	1.16059	3.59287e-06	AT5G45040	cytochrome c6 (ATC6)
248971_at	-3.38246	1.14471e-09	AT5G45000	transmembrane receptor
248970_at	-2.10852	7.19613e-09	AT5G45380	sodium:solute symporter family protein
248965_at	-1.07609	6.3967e-05	AT5G45370	nodulin-related / integral membrane family protein
248961_at	1.60784	1.11371e-06	AT5G45650	subtilase family protein
248945_at	-1.51238	2.68431e-06	AT5G45510	leucine-rich repeat family protein
248944_at	-1.55672	8.80774e-07	AT5G45500	similar to unknown protein [Arabidopsis thaliana] (TAIR:AT5G45520.1); similar to unnamed protein product [Vitis vinifera] (GB:CAO43141.1); similar to Os01g0799000 [Oryza sativa (japonica cultivar-group)] (GB:NP_001044526.1); contains domain SSF52047 (SSF52047); contains domain G3DSA:3.80.10.10 (G3DSA:3.80.10.10)
248943_s_at	-1.27697	1.84783e-05	AT5G45490;AT5G45440	[AT5G45490, disease resistance protein-related];[AT5G45440, disease resistance protein-related]
248942_at	-1.47731	0.000105434	AT5G45480	similar to unknown protein [Arabidopsis thaliana] (TAIR:AT5G45470.1); similar to unknown protein [Arabidopsis thaliana] (TAIR:AT5G45530.1); similar to unknown protein [Arabidopsis thaliana] (TAIR:AT5G45540.1); similar to unnamed protein product [Vitis vinifera] (GB:CAO39193.1); contains InterPro domain Protein of unknown function DUF594 (InterPro:IPR007658)
248941_s_at	-2.07891	1.46873e-05	AT5G45460;AT5G45470	[AT5G45460, similar to unknown protein [Arabidopsis thaliana] (TAIR:AT5G45470.1); similar to unnamed protein product [Vitis vinifera] (GB:CAO39193.1)];[AT5G45470, similar to unknown protein [Arabidopsis thaliana] (TAIR:AT5G45530.1); similar to unknown protein [Arabidopsis thaliana] (TAIR:AT5G45540.1); similar to unknown protein [Arabidopsis thaliana] (TAIR:AT5G45460.1); similar to unnamed protein…
248932_at	-2.84447	7.01775e-10	AT5G46050	ATPTR3/PTR3 (PEPTIDE TRANSPORTER PROTEIN 3); transporter
248920_at	1.46885	1.30698e-06	AT5G45930	CHLI2; magnesium chelatase
248918_at	1.1114	0.000399959	AT5G45890	SAG12 (SENESCENCE-ASSOCIATED GENE 12); cysteine-type peptidase
248901_at	-1.2728	2.80721e-05	AT5G46410	NLI interacting factor (NIF) family protein
248896_at	-1.23708	4.92746e-05	AT5G46350	WRKY8 (WRKY DNA-binding protein 8); transcription factor
248889_at	-2.90328	2.82348e-10	AT5G46230	similar to unknown protein [Arabidopsis thaliana] (TAIR:AT1G09310.1); similar to unnamed protein product [Vitis vinifera] (GB:CAO14438.1); contains InterPro domain Protein of unknown function DUF538 (InterPro:IPR007493)
248839_at	1.60693	1.83025e-05	AT5G46690	BHLH071 (BETA HLH PROTEIN 71); DNA binding / transcription factor
248833_at	-1.5869	9.71765e-07	AT5G47120	ATBI-1 (ARABIDOPSIS BAX INHIBITOR 1)
248821_at	-1.60008	4.67558e-07	AT5G47070	protein kinase, putative
248820_at	-1.43438	1.12116e-05	AT5G47060	senescence-associated protein-related
248812_at	-1.60987	5.40318e-05	AT5G47330	palmitoyl protein thioesterase family protein
248801_at	1.47858	1.72851e-06	AT5G47370	HAT2; transcription factor
248800_at	-1.18133	1.80614e-05	AT5G47320	RPS19 (40S ribosomal protein S19); RNA binding
248795_at	1.06272	4.15151e-05	AT5G47390	myb family transcription factor
248794_at	-1.30079	8.23351e-06	AT5G47220	ATERF-2/ATERF2/ERF2 (ETHYLENE RESPONSE FACTOR 2); DNA binding / transcription activator/ transcription factor
248787_at	-1.93708	1.64051e-06	AT5G47420	similar to unknown protein [Arabidopsis thaliana] (TAIR:AT4G17420.1); similar to hypothetical protein 31.t00054 [Brassica oleracea] (GB:ABD65092.1); contains InterPro domain Protein of unknown function DUF124 (InterPro:IPR002838); contains InterPro domain Tryptophan RNA-binding attenuator protein-like (InterPro:IPR016031)
248769_at	-1.18102	3.8299e-05	AT5G47730	SEC14 cytosolic factor, putative / polyphosphoinositide-binding protein, putative
248766_at	-1.14066	3.666e-06	AT5G47580	similar to unknown protein [Arabidopsis thaliana] (TAIR:AT4G17250.1); similar to hypothetical protein [Vitis vinifera] (GB:CAN71257.1); similar to hypothetical protein 40.t00008 [Brassica oleracea] (GB:ABD65133.1); similar to unnamed protein product [Vitis vinifera] (GB:CAO16486.1)
248713_at	1.1442	8.28633e-06	AT5G48180	kelch repeat-containing protein
248698_at	-2.19621	1.58037e-08	AT5G48380	leucine-rich repeat family protein / protein kinase family protein
248686_at	-1.93239	3.02531e-07	AT5G48540	33 kDa secretory protein-related
248683_at	2.77634	8.10182e-10	AT5G48490	protease inhibitor/seed storage/lipid transfer protein (LTP) family protein
248681_at	2.08898	2.16582e-07	AT5G48900	pectate lyase family protein
248676_at	-1.12683	4.2718e-05	AT5G48850	male sterility MS5 family protein
248657_at	-2.99575	1.77927e-08	AT5G48570	peptidyl-prolyl cis-trans isomerase, putative / FK506-binding protein, putative
248622_at	1.63964	1.91146e-07	AT5G49360	BXL1 (BETA-XYLOSIDASE 1); hydrolase, hydrolyzing O-glycosyl compounds
248615_at	-1.62851	2.18153e-06	AT5G49570	ATPNG1 (ARABIDOPSIS THALIANA PEPTIDE-N-GLYCANASE 1); catalytic/ peptide-N4-(N-acetyl-beta-glucosaminyl)asparagine amidase
248606_at	3.19558	2.47416e-10	AT5G49450;AT5G49448	[AT5G49450, ATBZIP1 (ARABIDOPSIS THALIANA BASIC LEUCINE-ZIPPER 1); DNA binding / protein heterodimerization/ transcription factor];[AT5G49448, CPuORF4 (Conserved peptide upstream open reading frame 4)]
248568_at	-1.43863	6.45988e-07	AT5G49760	leucine-rich repeat family protein / protein kinase family protein
248562_at	-1.25344	0.000311325	AT5G49680	cell expansion protein, putative
248551_at	-2.51931	8.31546e-10	AT5G50200	WR3 (WOUND-RESPONSIVE 3); nitrate transmembrane transporter
248528_at	3.22009	1.22973e-09	AT5G50760	auxin-responsive family protein
248527_at	1.29081	0.000278425	AT5G50740	metal ion binding
248526_at	1.83848	2.20122e-06	AT5G50740	metal ion binding
248521_s_at	-1.31779	4.37441e-06	AT5G50630;AT5G50520	[AT5G50630, nodulin family protein];[AT5G50520, nodulin family protein]
248512_at	-1.75642	1.49587e-07	AT5G50460	protein transport protein SEC61 gamma subunit, putative
248442_at	-1.0558	0.00015048	AT5G51280	DEAD-box protein abstrakt, putative
248432_at	2.36357	1.06652e-07	AT5G51390	unknown protein
248426_at	-1.17626	3.6833e-06	AT5G51740	peptidase M48 family protein
248419_at	1.02116	4.32226e-05	AT5G51550	phosphate-responsive 1 family protein
248409_at	1.0004	0.000212467	AT5G51545	LPA2 (LOW PSII ACCUMULATION2)
248402_at	1.62557	8.94655e-07	AT5G52100	CRR1 (CHLORORESPIRATION REDUCTION 1); dihydrodipicolinate reductase
248381_at	-1.33133	1.03226e-06	AT5G51830	pfkB-type carbohydrate kinase family protein
248380_at	1.01976	0.000294768	AT5G51820	PGM (PHOSPHOGLUCOMUTASE)
248332_at	-2.51178	3.71378e-09	AT5G52640	HSP81-1 (HEAT SHOCK PROTEIN 81-1); ATP binding / unfolded protein binding
248330_at	-2.77785	4.72645e-08	AT5G52810	ornithine cyclodeaminase/mu-crystallin family protein
248327_at	-2.79871	2.45232e-09	AT5G52750	heavy-metal-associated domain-containing protein
248326_at	-1.34976	6.4724e-07	AT5G52820	WD-40 repeat family protein / notchless protein, putative
248322_at	-4.20084	4.69854e-09	AT5G52760	heavy-metal-associated domain-containing protein
248321_at	-2.20618	6.03384e-08	AT5G52740	heavy-metal-associated domain-containing protein
248276_at	-2.19209	1.58254e-08	AT5G53550	YSL3 (YELLOW STRIPE LIKE 3); oligopeptide transporter
248263_at	-1.51654	2.35544e-06	AT5G53370	ATPMEPCRF; pectinesterase
248259_at	-1.31381	3.2509e-06	AT5G53330	similar to hypothetical protein [Vitis vinifera] (GB:CAN66995.1); contains InterPro domain Ubiquitin-associated/translation elongation factor EF1B, N-terminal, eukaryote (InterPro:IPR015940)
248236_at	1.21898	7.76477e-06	AT5G53870	plastocyanin-like domain-containing protein
248231_at	-1.11287	8.25421e-06	AT5G53770	nucleotidyltransferase family protein
248224_at	1.13232	1.63824e-05	AT5G53490	thylakoid lumenal 17.4 kDa protein, chloroplast
248221_at	-1.00605	2.73674e-05	AT5G53530	vacuolar protein sorting-associated protein 26, putative / VPS26, putative
248192_at	-1.52523	3.78741e-06	AT5G54140	ILL3 (IAA-amino acid hydrolase ILR1-like 3); metallopeptidase
248169_at	-2.09194	2.20595e-08	AT5G54610	ANK (ANKYRIN); protein binding
248164_at	-1.77047	4.45663e-06	AT5G54490	PBP1 (PINOID-BINDING PROTEIN 1); calcium ion binding
248163_at	1.65111	1.25311e-07	AT5G54510	DFL1/GH3.6 (DWARF IN LIGHT 1); indole-3-acetic acid amido synthetase
248140_at	1.17343	0.000424167	AT5G54980	integral membrane family protein
248134_at	-2.69571	9.25717e-09	AT5G54860	integral membrane transporter family protein
248132_at	-1.02272	0.00037914	AT5G54840	GTP-binding family protein
248118_at	-1.1062	0.000109855	AT5G55050	GDSL-motif lipase/hydrolase family protein
248117_at	-1.55027	3.21087e-06	AT5G55000	FIP2 (FH protein interacting protein 2); voltage-gated potassium channel
248108_at	-1.42455	5.68971e-07	AT5G55130	CNX5 (SIRTINOL RESISTANT 1); Mo-molybdopterin cofactor sulfurase
248106_at	-1.13172	0.00283725	AT5G55100	SWAP (Suppressor-of-White-APricot)/surp domain-containing protein
248101_at	-1.18318	0.000102915	AT5G55200	co-chaperone grpE protein, putative
248094_at	1.31729	9.23465e-05	AT5G55220	trigger factor type chaperone family protein
248092_at	-2.46869	1.07799e-08	AT5G55170	SUM3 (SMALL UBIQUITIN-LIKE MODIFIER 3)
248083_at	-1.20198	5.3822e-05	no_match	no_match
248075_at	1.47724	1.07303e-05	AT5G55740	CRR21 (CHLORORESPIRATORY REDUCTION 21)
248074_at	1.18849	5.2014e-05	AT5G55730	FLA1
248067_at	-1.34052	0.000185723	AT5G55600	agenet domain-containing protein / bromo-adjacent homology (BAH) domain-containing protein
248062_at	-2.04668	1.37844e-08	AT5G55450	protease inhibitor/seed storage/lipid transfer protein (LTP) family protein
248050_at	1.85624	1.45553e-07	AT5G56100	glycine-rich protein / oleosin
248037_at	-1.53918	4.79625e-06	AT5G55930	ATOPT1 (oligopeptide transporter 1); oligopeptide transporter
248025_at	-1.39643	1.52318e-06	AT5G55850	NOI
248006_at	-1.5933	0.000199966	AT5G56250	similar to unknown protein [Arabidopsis thaliana] (TAIR:AT5G56240.1); similar to unnamed protein product [Vitis vinifera] (GB:CAO66846.1)
247966_at	-1.14796	1.22354e-05	AT5G56610	dual specificity protein phosphatase family protein
247949_at	-1.4343	1.885e-06	AT5G57220	CYP81F2 (cytochrome P450, family 81, subfamily F, polypeptide 2); oxygen binding
247945_at	-1.2905	0.000882719	AT5G57150	basic helix-loop-helix (bHLH) family protein
247943_at	1.86466	4.90883e-07	AT5G57170	macrophage migration inhibitory factor family protein / MIF family protein
247903_at	1.69045	1.99814e-06	AT5G57340	similar to hypothetical protein MtrDRAFT_AC155282g59v2 [Medicago truncatula] (GB:ABN08100.1)
247880_at	1.27734	1.06878e-05	AT5G57780	transcription regulator
247870_at	-1.11874	1.02545e-05	AT5G57580	calmodulin-binding protein
247866_at	-1.02618	1.7594e-05	AT5G57550	XTR3 (XYLOGLUCAN ENDOTRANSGLYCOSYLASE 3); hydrolase, acting on glycosyl bonds
247864_s_at	-1.1174	8.2263e-06	AT1G25155;AT5G57890;AT1G25083;AT1G24909;AT1G25220;AT1G24807	[AT1G25155, anthranilate synthase beta subunit, putative];[AT5G57890, anthranilate synthase beta subunit, putative];[AT1G25083, anthranilate synthase beta subunit, putative];[AT1G24909, anthranilate synthase beta subunit, putative];[AT1G25220, ASB1 (ANTHRANILATE SYNTHASE BETA SUBUNIT 1); anthranilate synthase];[AT1G24807, anthranilate synthase beta subunit, putative]
247862_at	1.11704	4.37314e-05	AT5G58250	similar to hypothetical protein [Vitis vinifera] (GB:CAN75840.1); contains domain PD020337 (PD020337)
247858_at	-1.02736	1.46773e-05	AT5G58220	TTL (TRANSTHYRETIN-LIKE PROTEIN); steroid binding
247848_at	-1.51256	1.34301e-06	AT5G58120	disease resistance protein (TIR-NBS-LRR class), putative
247847_at	-1.45187	2.77166e-06	AT5G58110	ATPase activator/ chaperone activator/ chaperone binding
247835_at	-1.00864	0.000230688	AT5G57910	similar to unknown protein [Arabidopsis thaliana] (TAIR:AT4G30630.1); similar to unnamed protein product [Vitis vinifera] (GB:CAO66657.1)
247820_at	-1.48811	8.93378e-07	AT5G58380	CIPK10 (CBL-INTERACTING PROTEIN KINASE 10); kinase
247815_at	-1.00522	1.4539e-05	AT5G58420	40S ribosomal protein S4 (RPS4D)
247814_at	1.16744	6.16632e-06	AT5G58310	hydrolase, alpha/beta fold family protein
247791_at	-1.54005	1.88713e-07	AT5G58710	ROC7 (rotamase CyP 7); peptidyl-prolyl cis-trans isomerase
247780_at	-1.38382	0.00023377	AT5G58770	dehydrodolichyl diphosphate synthase, putative / DEDOL-PP synthase, putative
247740_at	-2.43591	4.94011e-07	AT5G58940	CRCK1 (CALMODULIN-BINDING RECEPTOR-LIKE CYTOPLASMIC KINASE 1); kinase
247735_at	-1.02652	0.00023081	AT5G59440	thymidylate kinase family protein
247734_at	1.28059	3.61088e-06	AT5G59400	similar to hypothetical protein [Vitis vinifera] (GB:CAN64889.1)
247726_at	1.34811	8.25788e-06	AT5G59430	ATTRP1 (TELOMERE REPEAT BINDING PROTEIN 1); DNA binding
247718_at	3.31284	5.20869e-11	AT5G59310	LTP4 (LIPID TRANSFER PROTEIN 4); lipid binding
247717_at	3.19858	2.79067e-08	AT5G59320	LTP3 (LIPID TRANSFER PROTEIN 3); lipid binding
247716_at	1.12136	1.56073e-05	AT5G59350	similar to unnamed protein product [Vitis vinifera] (GB:CAO21684.1)
247685_at	-1.65379	5.96349e-06	AT5G59680	leucine-rich repeat protein kinase, putative
247684_at	-1.9699	5.61133e-07	AT5G59670	leucine-rich repeat protein kinase, putative
247618_at	-1.09621	0.000445655	AT5G60280	lectin protein kinase family protein
247604_at	-1.98422	2.57978e-08	AT5G60950	COBL5 (COBRA-LIKE PROTEIN 5 PRECURSOR)
247602_at	-1.66754	5.45391e-06	AT5G60900	RLK1 (RECEPTOR-LIKE PROTEIN KINASE 1); carbohydrate binding / kinase
247600_at	1.14173	1.67051e-05	AT5G60890	ATMYB34/ATR1/MYB34 (ALTERED TRYPTOPHAN REGULATION, MYB DOMAIN PROTEIN 34); DNA binding / kinase/ transcription activator/ transcription factor
247597_at	1.23253	2.89447e-05	AT5G60860	AtRABA1f (Arabidopsis Rab GTPase homolog A1f); GTP binding
247594_at	-1.68984	1.16368e-06	AT5G60800	heavy-metal-associated domain-containing protein
247585_at	2.68441	5.92265e-09	AT5G60680	similar to unknown protein [Arabidopsis thaliana] (TAIR:AT3G45210.1); similar to unnamed protein product [Vitis vinifera] (GB:CAO21845.1); contains InterPro domain Protein of unknown function DUF584 (InterPro:IPR007608)
247571_at	-1.42651	4.94524e-06	AT5G61210	SNAP33 (synaptosomal-associated protein 33); SNAP receptor
247570_at	-1.75615	8.54604e-07	AT5G61250	ATGUS1 (ARABIDOPSIS THALIANA GLUCURONIDASE 1); beta-glucuronidase
247558_at	-1.96043	2.42612e-07	AT5G61060	HDA05 (HISTONE DEACETYLASE5); histone deacetylase
247554_at	-1.70283	3.60425e-07	AT5G61010	ATEXO70E2 (EXOCYST SUBUNIT EXO70 FAMILY PROTEIN E2); protein binding
247541_at	1.08562	1.27981e-05	AT5G61660	glycine-rich protein
247540_at	1.86224	1.95063e-08	AT5G61590	AP2 domain-containing transcription factor family protein
247529_at	-1.50679	2.5748e-06	AT5G61520	hexose transporter, putative
247521_at	-1.00764	0.000172824	AT5G61450	2-phosphoglycerate kinase-related
247513_at	-1.11763	9.64633e-06	AT5G61510	NADP-dependent oxidoreductase, putative
247494_at	-2.02703	5.30535e-07	AT5G61790	calnexin 1 (CNX1)
247493_at	-1.89977	3.0916e-07	AT5G61900	BON1 (BONZAI1); calcium-dependent phospholipid binding
247487_at	-1.27113	2.95551e-06	AT5G62150	peptidoglycan-binding LysM domain-containing protein
247474_at	1.83753	1.04041e-07	AT5G62280	similar to unknown protein [Arabidopsis thaliana] (TAIR:AT2G45360.1); similar to unnamed protein product [Vitis vinifera] (GB:CAO49726.1); contains InterPro domain Protein of unknown function DUF1442 (InterPro:IPR009902)
247465_at	-1.01783	5.94852e-05	AT5G62190	PRH75 (plant RNA helicase 75); ATP-dependent helicase
247452_at	1.26908	4.66575e-06	AT5G62430	CDF1 (CYCLING DOF FACTOR 1); DNA binding / protein binding / transcription factor
247450_at	1.11301	1.91577e-05	AT5G62350	invertase/pectin methylesterase inhibitor family protein / DC 1.2 homolog (FL5-2I22)
247443_at	1.31676	7.0829e-06	AT5G62720	integral membrane HPP family protein
247440_at	-1.21292	2.11956e-05	AT5G62680	proton-dependent oligopeptide transport (POT) family protein
247429_at	-1.49481	0.000126819	AT5G62620	galactosyltransferase family protein
247419_at	-1.05011	0.000543049	AT5G63080	transcription factor jumonji (jmjC) domain-containing protein
247418_at	-1.12778	4.39583e-06	AT5G63030	glutaredoxin, putative
247377_at	1.22244	3.8838e-06	AT5G63180	pectate lyase family protein
247373_at	-1.00495	2.56398e-05	AT5G63150	contains InterPro domain Protein of unknown function DUF1713, mitochondria (InterPro:IPR013177)
247347_at	1.25193	8.36025e-06	AT5G63780	SHA1 (SHOOT APICAL MERISTEM ARREST 1); protein binding / zinc ion binding
247338_at	-1.16609	3.33297e-05	AT5G63680	pyruvate kinase, putative
247324_at	1.10525	8.89179e-05	AT5G64190	similar to unknown protein [Arabidopsis thaliana] (TAIR:AT2G40390.1); similar to unnamed protein product [Vitis vinifera] (GB:CAO41445.1)
247314_at	-2.81801	2.98107e-09	AT5G64000	SAL2; 3'(2'),5'-bisphosphate nucleotidase/ inositol or phosphatidylinositol phosphatase
247312_at	1.05173	0.000391603	AT5G63970	copine-related
247293_at	-2.94143	3.48126e-10	AT5G64510	similar to unnamed protein product [Vitis vinifera] (GB:CAO49799.1)
247287_at	1.20355	0.00173177	AT5G64230	similar to unknown protein [Arabidopsis thaliana] (TAIR:AT3G19920.1); similar to hypothetical protein [Trifolium pratense] (GB:BAE71289.1)
247278_at	1.68887	5.2419e-07	AT5G64380	fructose-1,6-bisphosphatase family protein
247275_at	-1.33551	1.20089e-06	AT5G64370	BETA-UP (BETA-UREIDOPROPIONASE); beta-ureidopropionase
247241_at	-1.27228	4.24191e-05	AT5G64680	similar to unnamed protein product [Vitis vinifera] (GB:CAO68707.1)
247216_at	1.17989	4.41663e-06	AT5G64860	DPE1 (DISPROPORTIONATING ENZYME); 4-alpha-glucanotransferase
247191_at	1.46762	3.76012e-06	AT5G65310	ATHB5 (ARABIDOPSIS THALIANA HOMEOBOX PROTEIN 5); transcription factor
247185_at	1.00447	0.000141404	AT5G65460	kinesin motor protein-related
247140_at	-1.40755	7.6638e-06	AT5G66250	kinectin-related
247137_at	-1.33481	7.92528e-05	AT5G66210	CPK28 (calcium-dependent protein kinase 28); calmodulin-dependent protein kinase
247118_at	1.00622	0.00030163	AT5G65890	ACR1 (ACT DOMAIN REPEAT 1)
247100_at	1.16199	6.55868e-05	AT5G66520	pentatricopeptide (PPR) repeat-containing protein
247092_at	-1.07621	0.000155585	AT5G66380	ATFOLT1 (ARABIDOPSIS THALIANA FOLATE TRANSPORTER 1); binding / folic acid transporter
247086_at	-1.44642	1.74151e-05	AT5G66320	zinc finger (GATA type) family protein
247074_at	1.39334	1.38033e-06	AT5G66590	allergen V5/Tpx-1-related family protein
247071_at	-2.17972	4.63945e-06	AT5G66640	LIM domain-containing protein-related
247065_s_at	-1.37261	0.000182492	AT5G66910;AT5G66900	[AT5G66910, disease resistance protein (CC-NBS-LRR class), putative];[AT5G66900, disease resistance protein (CC-NBS-LRR class), putative]
247044_at	-1.12358	3.79902e-05	AT5G66850	MAPKKK5 (Mitogen-activated protein kinase kinase kinase 5); kinase
247038_at	-1.09926	0.000253705	AT5G67160	transferase family protein
247014_at	-1.02975	0.000140362	AT5G67630	DNA helicase, putative
247013_at	1.27584	4.79546e-05	AT5G67480	BT4 (BTB AND TAZ DOMAIN PROTEIN 4); protein binding / transcription regulator
247010_at	-1.00997	4.28545e-05	AT5G67510	60S ribosomal protein L26 (RPL26B)
246996_at	1.0199	0.00012473	AT5G67420	LBD37 (LOB DOMAIN-CONTAINING PROTEIN 37)
246993_at	-1.62342	1.17852e-07	AT5G67450	AZF1 (ARABIDOPSIS ZINC-FINGER PROTEIN 1); nucleic acid binding / transcription factor/ zinc ion binding
246988_at	-2.82558	9.41722e-08	AT5G67340	armadillo/beta-catenin repeat family protein / U-box domain-containing protein
246984_at	1.15584	4.96361e-05	AT5G67310	CYP81G1 (cytochrome P450, family 81, subfamily G, polypeptide 1); oxygen binding
246976_s_at	-1.27737	1.61069e-06	AT5G24810	ABC1 family protein
246943_at	-1.36549	1.18042e-06	AT5G25440	protein kinase family protein
246932_at	2.53384	1.26123e-08	AT5G25190	ethylene-responsive element-binding protein, putative
246927_s_at	-3.08976	5.68355e-10	AT5G25260;AT5G25250	[AT5G25260, similar to unknown protein [Arabidopsis thaliana] (TAIR:AT5G25250.1); similar to unknown protein [Arabidopsis thaliana] (TAIR:AT5G64870.1); similar to unnamed protein product [Vitis vinifera] (GB:CAO44306.1); similar to hypothetical protein [Vitis vinifera] (GB:CAN77054.1); similar to 80C09_16 [Brassica rapa subsp. pekinensis] (GB:AAZ41827.1); contains domain PTHR13806:SF3 (PTHR13806:…
246919_at	1.35438	1.45106e-05	AT5G25460	similar to unknown protein [Arabidopsis thaliana] (TAIR:AT5G11420.1); similar to unknown [Ricinus communis] (GB:CAB02653.1); contains InterPro domain Protein of unknown function DUF642 (InterPro:IPR006946)
246858_at	-1.74532	5.58626e-07	AT5G25930	leucine-rich repeat family protein / protein kinase family protein
246841_at	-1.38285	1.18878e-06	AT5G26700	germin-like protein, putative
246831_at	-1.76183	5.52199e-08	AT5G26340	MSS1 (SUGAR TRANSPORT PROTEIN 13); carbohydrate transmembrane transporter/ hexose:hydrogen symporter/ high-affinity hydrogen:glucose symporter/ sugar:hydrogen ion symporter
246821_at	-3.3674	3.25476e-09	AT5G26920	calmodulin binding
246792_at	1.03657	1.11232e-05	AT5G27290	similar to unknown protein [Arabidopsis thaliana] (TAIR:AT1G54680.1); similar to unknown protein [Arabidopsis thaliana] (TAIR:AT1G54680.2); similar to unnamed protein product [Vitis vinifera] (GB:CAO68604.1)
246784_at	-1.27406	9.0825e-05	AT5G27430	signal peptidase subunit family protein
246783_at	1.1329	1.88714e-05	AT5G27360	SFP2; carbohydrate transmembrane transporter/ sugar:hydrogen ion symporter
246781_at	1.79332	8.05968e-07	AT5G27350	SFP1; carbohydrate transmembrane transporter/ sugar:hydrogen ion symporter
246767_at	-1.01443	4.91744e-05	AT5G27395	P-P-bond-hydrolysis-driven protein transmembrane transporter
246749_at	-2.21014	1.13736e-06	AT5G27830	similar to hypothetical protein [Vitis vinifera] (GB:CAN74239.1); contains InterPro domain Folate receptor (InterPro:IPR004269)
246682_at	-1.09399	1.45467e-05	AT5G33290	XGD1 (XYLOGALACTURONAN DEFICIENT 1); catalytic
246653_at	-1.22201	5.32038e-05	AT5G35200	epsin N-terminal homology (ENTH) domain-containing protein
246645_at	-1.39758	2.92912e-05	AT5G35080	protein binding
246631_at	-1.23227	5.44315e-06	AT1G50740	similar to unknown protein [Arabidopsis thaliana] (TAIR:AT3G20510.1); similar to unnamed protein product [Vitis vinifera] (GB:CAO38976.1); contains InterPro domain Protein of unknown function UPF0136, Transmembrane; (InterPro:IPR005349)
246600_at	-2.01767	3.89076e-08	AT5G14930	SAG101 (SENESCENCE-ASSOCIATED GENE 101); triacylglycerol lipase
246597_at	-1.5278	7.34109e-07	AT5G14760	AO (L-ASPARTATE OXIDASE); L-aspartate oxidase
246559_at	-1.36411	2.60576e-06	AT5G15550	transducin family protein / WD-40 repeat family protein
246548_at	1.1409	9.65173e-06	AT5G14910	heavy-metal-associated domain-containing protein
246532_at	-2.02312	4.76211e-08	AT5G15870	glycosyl hydrolase family 81 protein
246529_at	-1.72839	2.42259e-06	AT5G15730	serine/threonine protein kinase, putative
246527_at	-1.23864	3.36514e-06	AT5G15750	RNA-binding S4 domain-containing protein
246524_at	-1.6433	4.35505e-06	AT5G15860	ATPCME (PRENYLCYSTEINE METHYLESTERASE); prenylcysteine methylesterase
246487_at	1.37876	1.20351e-06	AT5G16030	similar to unknown protein [Arabidopsis thaliana] (TAIR:AT3G02500.1); similar to hypothetical protein [Cleome spinosa] (GB:ABD96956.1)
246485_at	-1.087	5.84654e-06	AT5G16080	ATCXE17 (ARABIDOPSIS THALIANA CARBOXYESTERASE 17); hydrolase
246481_s_at	1.08	3.47856e-05	AT5G15960;AT5G15970	[AT5G15960, KIN1];[AT5G15970, KIN2 (COLD-RESPONSIVE 6.6)]
246478_at	-1.01916	0.0015052	AT5G15980	pentatricopeptide (PPR) repeat-containing protein
246463_at	1.20061	3.5002e-06	AT5G16970	AT-AER (ALKENAL REDUCTASE); 2-alkenal reductase
246434_at	1.33449	3.95418e-06	AT5G17520	RCP1 (ROOT CAP 1)
246422_at	-1.94314	1.27484e-07	AT5G17060	ATARFB1B; GTP binding
246421_at	-1.17649	9.82929e-06	AT5G16880	VHS domain-containing protein / GAT domain-containing protein
246405_at	-3.48407	6.81879e-11	AT1G57630	disease resistance protein (TIR class), putative
246401_at	-2.50311	6.70668e-08	AT1G57560	AtMYB50 (myb domain protein 50); DNA binding / transcription factor
246373_at	-1.73467	1.56937e-07	AT1G51860	leucine-rich repeat protein kinase, putative
246371_at	1.88081	5.19419e-08	AT1G51940	protein kinase family protein / peptidoglycan-binding LysM domain-containing protein
246370_at	-2.12726	8.53396e-07	AT1G51920	unknown protein
246368_at	-3.08682	7.15942e-09	AT1G51890	leucine-rich repeat protein kinase, putative
246366_at	-1.12794	3.12438e-05	AT1G51850	leucine-rich repeat protein kinase, putative
246340_s_at	-1.19905	4.81394e-06	AT3G44860;AT3G44870	[AT3G44860, FAMT (FARNESOIC ACID CARBOXYL-O-METHYLTRANSFERASE); S-adenosylmethionine-dependent methyltransferase/ farnesoic acid O-methyltransferase];[AT3G44870, S-adenosyl-L-methionine:carboxyl methyltransferase family protein]
246327_at	-1.82504	1.47404e-07	AT1G16670	protein kinase family protein
246320_at	-1.13207	1.03855e-05	AT1G16560	Per1-like family protein
246305_at	-1.2731	3.09696e-05	AT3G51890	protein binding / protein transporter/ structural molecule
246302_at	-1.50503	4.22156e-07	AT3G51860	CAX3 (cation exchanger 3); cation:cation antiporter
246293_at	-1.49435	4.46061e-07	AT3G56710	SIB1 (SIGMA FACTOR BINDING PROTEIN 1); binding
246275_at	1.45378	1.67995e-06	AT4G36540	BEE2 (BR ENHANCED EXPRESSION 2); DNA binding / transcription factor
246247_at	-1.16436	2.7116e-06	AT4G36640	SEC14 cytosolic factor family protein / phosphoglyceride transfer family protein
246231_at	1.38559	4.44938e-05	AT4G37080	similar to unknown protein [Arabidopsis thaliana] (TAIR:AT5G42690.2); similar to hypothetical protein [Populus tremula] (GB:CAM84232.1); contains InterPro domain Protein of unknown function DUF547 (InterPro:IPR006869)
246230_at	-1.58408	7.79623e-06	AT4G36710	scarecrow transcription factor family protein
246228_at	-1.1562	4.14631e-06	AT4G36430	peroxidase, putative
246214_at	-1.87278	1.57266e-07	AT4G36988;AT4G36990	[AT4G36988, CPuORF49 (Conserved peptide upstream open reading frame 49)];[AT4G36990, HSF4 (HEAT SHOCK FACTOR 4); DNA binding / transcription factor]
246197_at	-1.20615	7.19663e-05	AT4G37010	caltractin, putative / centrin, putative
246196_at	-1.18648	6.6371e-06	AT4G37090	similar to unnamed protein product [Vitis vinifera] (GB:CAO63256.1)
246183_at	1.26503	0.000171442	AT5G20940	glycosyl hydrolase family 3 protein
246159_at	1.03321	6.31959e-05	AT5G20935	similar to unnamed protein product [Vitis vinifera] (GB:CAO67410.1)
246150_at	-1.62871	2.89316e-07	AT5G19930	integral membrane family protein
246143_at	-1.49901	1.72127e-06	AT5G19980	integral membrane family protein
246125_at	-2.03179	1.62596e-07	AT5G19875	similar to unknown protein [Arabidopsis thaliana] (TAIR:AT2G31940.1); similar to hypothetical protein MtrDRAFT_AC155880g29v2 [Medicago truncatula] (GB:ABN08129.1)
246114_at	1.82857	2.05532e-07	AT5G20250	DIN10 (DARK INDUCIBLE 10); hydrolase, hydrolyzing O-glycosyl compounds
246099_at	-1.64384	1.0422e-07	AT5G20230	ATBCB (ARABIDOPSIS BLUE-COPPER-BINDING PROTEIN); copper ion binding
246098_at	-1.59423	2.62923e-05	AT5G20400	oxidoreductase, 2OG-Fe(II) oxygenase family protein
246071_at	1.86825	8.19412e-08	AT5G20150	SPX (SYG1/Pho81/XPR1) domain-containing protein
246055_at	-1.75426	5.46109e-08	AT5G08380	ATAGAL1 (ARABIDOPSIS THALIANA ALPHA-GALACTOSIDASE 1); alpha-galactosidase
246034_at	1.18622	0.000546741	AT5G08350	GRAM domain-containing protein / ABA-responsive protein-related
246029_at	-1.0033	0.000432207	AT5G21090	leucine-rich repeat protein, putative
246019_at	1.36417	1.12021e-06	AT5G10690	pentatricopeptide (PPR) repeat-containing protein / CBS domain-containing protein
246018_at	-1.10693	3.18218e-05	AT5G10695	similar to unknown protein [Arabidopsis thaliana] (TAIR:AT5G57123.1); similar to unknown [Picea sitchensis] (GB:ABK22689.1)
245998_at	1.36455	1.31451e-05	AT5G20830	SUS1 (SUCROSE SYNTHASE 1); UDP-glycosyltransferase/ sucrose synthase
245984_at	1.53779	3.32078e-06	AT5G13090	similar to unknown protein [Arabidopsis thaliana] (TAIR:AT1G24270.1); similar to unnamed protein product [Vitis vinifera] (GB:CAO68319.1); similar to hypothetical protein [Vitis vinifera] (GB:CAN73358.1)
245982_at	2.74423	6.19376e-09	AT5G13170	nodulin MtN3 family protein
245980_at	1.21426	2.79181e-06	AT5G13140	similar to unknown protein [Arabidopsis thaliana] (TAIR:AT3G26960.1); similar to unknown [Euphorbia pulcherrima] (GB:ABO43960.1); contains InterPro domain Pollen Ole e 1 allergen and extensin (InterPro:IPR006041)
245976_at	1.2022	5.34837e-05	AT5G13080	WRKY75 (WRKY DNA-BINDING PROTEIN 75); transcription factor
245965_at	1.04366	0.000110769	AT5G19730	pectinesterase family protein
245956_s_at	-2.3176	1.24059e-06	AT5G42020;AT5G28540	[AT5G42020, BIP (LUMINAL BINDING PROTEIN); ATP binding];[AT5G28540, BIP1; ATP binding]
245937_at	-1.01714	8.11384e-06	AT5G19750	peroxisomal membrane 22 kDa family protein
245932_at	-1.7766	9.06892e-07	AT5G09290	3'(2'),5'-bisphosphate nucleotidase, putative / inositol polyphosphate 1-phosphatase, putative
245928_s_at	2.13483	4.27544e-08	AT5G24770;AT5G24780	[AT5G24770, VSP2 (VEGETATIVE STORAGE PROTEIN 2); acid phosphatase];[AT5G24780, VSP1 (VEGETATIVE STORAGE PROTEIN 1); acid phosphatase]
245925_at	1.49665	4.96535e-07	AT5G28770	BZO2H3 (ARABIDOPSIS THALIANA BASIC LEUCINE ZIPPER 63); DNA binding / protein heterodimerization/ transcription factor
245911_at	-1.39707	1.1228e-06	AT5G19690	STT3A (STAUROSPORIN AND TEMPERATURE SENSITIVE 3-LIKE A); oligosaccharyl transferase
245906_at	1.42343	6.34483e-07	AT5G11070	similar to unknown protein [Arabidopsis thaliana] (TAIR:AT5G35090.1)
245879_at	-1.46293	1.45309e-05	AT5G09420	ATTOC64-V/MTOM64 (ARABIDOPSIS THALIANA TRANSLOCON AT THE OUTER MEMBRANE OF CHLOROPLASTS 64-V); amidase
245876_at	1.33349	1.98009e-05	AT1G26230	chaperonin, putative
245845_at	1.06269	0.000700166	AT1G26150	protein kinase
245840_at	-1.76896	5.89678e-06	AT1G58420	similar to unknown protein [Arabidopsis thaliana] (TAIR:AT1G10140.1); contains InterPro domain Uncharacterised conserved protein UCP031279 (InterPro:IPR016972)
245791_at	-1.00283	4.50539e-05	AT1G32210	ATDAD1 (DEFENDER AGAINST APOPTOTIC DEATH 1)
245790_at	1.2685	1.72136e-06	AT1G32200	ATS1 (ACYLTRANSFERASE 1)
245788_at	-1.05181	0.000510511	AT1G32120	similar to unknown protein [Arabidopsis thaliana] (TAIR:AT4G16050.1); similar to unknown protein [Arabidopsis thaliana] (TAIR:AT1G51538.1); similar to unnamed protein product [Vitis vinifera] (GB:CAO49973.1); similar to hypothetical protein [Vitis vinifera] (GB:CAN68559.1); contains InterPro domain Protein of unknown function DUF716 (InterPro:IPR006904); contains InterPro domain Protein of unknow…
245777_at	1.4818	8.63217e-06	AT1G73540	ATNUDT21 (Arabidopsis thaliana Nudix hydrolase homolog 21); hydrolase
245775_at	-1.09705	0.000412014	AT1G30270	CIPK23 (CBL-INTERACTING PROTEIN KINASE 23); kinase
245771_at	1.97837	8.01334e-08	no_match	no_match
245761_at	1.52788	1.48204e-05	AT1G66890	similar to 50S ribosomal protein-related [Arabidopsis thaliana] (TAIR:AT5G16200.1); similar to hypothetical protein [Vitis vinifera] (GB:CAN81684.1)
245760_s_at	-1.15071	0.000343967	AT1G66920;AT1G66910	[AT1G66920, serine/threonine protein kinase, putative];[AT1G66910, protein kinase, putative]
245757_at	1.265	1.23947e-06	AT1G35140	PHI-1 (PHOSPHATE-INDUCED 1)
245755_at	-1.74855	1.2464e-06	AT1G35210	similar to unknown protein [Arabidopsis thaliana] (TAIR:AT1G22470.1); similar to hypothetical protein [Vitis vinifera] (GB:CAN82663.1)
245743_at	1.00204	1.35174e-05	AT1G51080	similar to unnamed protein product [Vitis vinifera] (GB:CAO41687.1)
245742_at	1.38268	2.12973e-06	AT1G44170	ALDH3H1 (ALDEHYDE DEHYDROGENASE 4); 3-chloroallyl aldehyde dehydrogenase/ aldehyde dehydrogenase (NAD)
245738_at	-1.09163	0.000218787	AT1G44130	nucellin protein, putative
245734_at	1.42951	3.68047e-07	AT1G73480	hydrolase, alpha/beta fold family protein
245694_at	-1.43264	8.98716e-07	AT5G04170	calcium-binding EF hand family protein
245686_at	-1.75663	2.1964e-07	AT5G22060	ATJ2 (Arabidopsis thaliana DnaJ homologue 2)
245684_at	-1.28163	3.78115e-06	AT5G22000	CIC7E11; protein binding / zinc ion binding
245662_at	-1.03804	0.000788951	AT1G28190	similar to unknown protein [Arabidopsis thaliana] (TAIR:AT5G12340.1); similar to unknown [Picea sitchensis] (GB:ABK21062.1)
245657_at	1.32927	4.67853e-05	AT1G56720	protein kinase family protein
245637_at	1.97722	1.60763e-08	AT1G25230	purple acid phosphatase family protein
245611_at	-1.85367	6.81655e-08	AT4G14390	ankyrin repeat family protein
245599_at	-1.29157	1.22874e-05	AT4G14220	zinc finger (C3HC4-type RING finger) family protein
245593_at	1.07397	3.01234e-05	AT4G14550	IAA14 (SOLITARY ROOT); transcription factor
245566_at	-1.85072	1.40982e-07	AT4G14610	pseudogene, disease resistance protein (CC-NBS-LRR class), putative, domain signature CC-NBS-LRR exists, suggestive of a disease resistance protein.; blastp match of 45% identity and 2.2e-162 P-value to GP|24461866|gb|AAN62353.1|AF506028_20|AF506028 NBS-LRR type disease resistance protein {Poncirus trifoliata}
245562_at	-1.12208	1.98345e-05	AT4G15520	tRNA/rRNA methyltransferase (SpoU) family protein
245528_at	-1.32952	4.44318e-06	AT4G15530	PPDK (PYRUVATE ORTHOPHOSPHATE DIKINASE); kinase/ pyruvate, phosphate dikinase
245513_at	-1.72771	2.71537e-06	AT4G15780	ATVAMP724 (Arabidopsis thaliana vesicle-associated membrane protein 724)
245512_at	-1.11522	5.53339e-06	AT4G15770	60S ribosome subunit biogenesis protein, putative
245504_at	-1.18459	8.04571e-06	AT4G15660	glutaredoxin family protein
245465_at	2.16542	4.74843e-07	AT4G16590	ATCSLA01 (Cellulose synthase-like A1); glucosyltransferase/ transferase, transferring glycosyl groups
245448_at	-1.31715	3.37696e-06	AT4G16860	RPP4 (RECOGNITION OF PERONOSPORA PARASITICA 4)
245428_at	-1.05643	1.73952e-05	AT4G17570	zinc finger (GATA type) family protein
245422_at	1.8253	1.54663e-06	AT4G17470	palmitoyl protein thioesterase family protein
245401_at	-3.4197	1.46333e-09	AT4G17670	senescence-associated protein-related
245397_at	1.50736	3.70219e-07	AT4G14560	IAA1 (INDOLE-3-ACETIC ACID INDUCIBLE); transcription factor
245393_at	1.26492	5.53521e-05	AT4G16260	glycosyl hydrolase family 17 protein
245383_at	1.69993	1.43453e-07	AT4G17810	nucleic acid binding / transcription factor/ zinc ion binding
245365_at	-1.63765	4.62828e-06	AT4G17720	RNA recognition motif (RRM)-containing protein
245362_at	1.21485	1.18928e-06	AT4G17460	HAT1 (homeobox-leucine zipper protein 1); DNA binding / transcription factor
245358_at	-1.02671	0.000437465	AT4G15900	PRL1 (PLEIOTROPIC REGULATORY LOCUS 1); nucleotide binding
245357_at	1.05301	0.000420686	AT4G17560	ribosomal protein L19 family protein
245349_at	1.13427	6.06991e-05	AT4G16690	esterase/lipase/thioesterase family protein
245341_at	-1.17226	0.000110419	AT4G16447	unknown protein
245340_at	-2.12882	2.08302e-06	AT4G14420	lesion inducing protein-related
245336_at	1.44184	8.48117e-06	AT4G16515	unknown protein
245330_at	1.43872	4.52649e-07	AT4G14930	acid phosphatase survival protein SurE, putative
245329_at	-2.98819	2.14103e-10	AT4G14365	zinc finger (C3HC4-type RING finger) family protein / ankyrin repeat family protein
245315_at	-1.06226	5.90322e-06	AT4G14800	PBD2 (20S PROTEASOME BETA SUBUNIT 2); peptidase
245302_at	-1.41537	0.000161185	AT4G17695	KAN3 (KANADI 3); DNA binding / transcription factor
245293_at	-2.35143	3.61614e-06	AT4G16660	heat shock protein 70, putative / HSP70, putative
245275_at	2.58672	6.53416e-10	AT4G15210	ATBETA-AMY (BETA-AMYLASE); beta-amylase
245266_at	-2.19876	4.19886e-09	AT4G17070	peptidyl-prolyl cis-trans isomerase
245265_at	-1.20681	1.78759e-06	AT4G14400	ACD6 (ACCELERATED CELL DEATH 6); protein binding
245229_at	1.13487	6.27314e-06	AT4G25620	hydroxyproline-rich glycoprotein family protein
245200_at	-1.9985	5.74109e-08	AT1G67850	similar to unknown protein [Arabidopsis thaliana] (TAIR:AT1G13000.2); similar to unknown protein [Arabidopsis thaliana] (TAIR:AT1G13000.1); similar to unnamed protein product [Vitis vinifera] (GB:CAO42517.1); contains InterPro domain Protein of unknown function DUF707 (InterPro:IPR007877)
245197_at	-1.68111	3.50496e-07	AT1G67800	copine-related
245196_at	1.28652	2.90192e-06	AT1G67750	pectate lyase family protein
245188_at	1.2312	1.8135e-05	AT1G67660	DNA binding / magnesium ion binding / nuclease
245175_at	-1.54892	4.84758e-07	AT2G47470	ATPDIL2-1/MEE30/UNE5 (PDI-LIKE 2-1); thiol-disulfide exchange intermediate
245156_at	-1.07215	0.000173697	AT5G12480	CPK7 (CALMODULIN-DOMAIN PROTEIN KINASE 7); calmodulin-dependent protein kinase/ kinase
245148_at	-1.6298	4.64074e-07	AT2G45220	pectinesterase family protein
245138_at	1.15998	1.4644e-05	AT2G45190	AFO (ABNORMAL FLORAL ORGANS); transcription factor
245136_at	-1.32325	2.78221e-06	AT2G45210	auxin-responsive protein-related
245112_at	1.13418	7.243e-06	AT2G41540	GPDHC1; NAD binding / glycerol-3-phosphate dehydrogenase (NAD+)
245098_at	-1.02036	3.06464e-05	AT2G40940	ERS1 (ETHYLENE RESPONSE SENSOR 1); receptor
245094_at	1.07042	5.04153e-05	AT2G40840	DPE2 (DISPROPORTIONATING ENZYME 2); 4-alpha-glucanotransferase/ heteroglycan binding
245076_at	1.1733	3.69598e-05	AT2G23170	GH3.3; indole-3-acetic acid amido synthetase
245074_at	-1.3398	2.1731e-06	AT2G23200	protein kinase family protein
245063_at	-1.07056	9.97982e-05	AT2G39795	mitochondrial glycoprotein family protein / MAM33 family protein
245052_at	-2.5124	3.27747e-09	AT2G26440	pectinesterase family protein
245051_at	-1.14766	9.79848e-06	AT2G23320	WRKY15 (WRKY DNA-binding protein 15); transcription factor
245039_at	-1.33939	1.80352e-05	AT2G26600	glycosyl hydrolase family 17 protein
245035_at	-4.44422	1.57075e-10	AT2G26400	ARD/ATARD3 (ACIREDUCTONE DIOXYGENASE); acireductone dioxygenase [iron(II)-requiring]/ heteroglycan binding / metal ion binding
245034_at	-1.04986	4.09719e-05	AT2G26390	serpin, putative / serine protease inhibitor, putative
244973_at	-1.31189	0.00173637	ATCG00690	Encodes photosystem II 5 kD protein subunit PSII-T. This is a plastid-encoded gene (PsbTc) which also has a nuclear-encoded paralog (PsbTn).

## Sheet: down-regulated
ID	logFC	P.Value
260116_at	-4.70079	8.08701e-11
256252_at	-4.57672	3.92342e-08
245035_at	-4.44422	1.57075e-10
256647_at	-4.25141	8.35557e-11
248322_at	-4.20084	4.69854e-09
260904_at	-4.1376	8.43431e-11
249983_at	-4.12238	3.10404e-08
256593_at	-4.07064	1.82208e-10
249890_at	-4.04943	5.1332e-10
254385_s_at	-3.91792	2.30347e-11
258947_at	-3.89579	2.69937e-11
256431_s_at	-3.77022	7.05087e-11
255341_at	-3.74251	1.17863e-10
254975_at	-3.7101	6.11496e-09
263852_at	-3.65465	1.77e-11
263854_at	-3.64757	2.30497e-09
259507_at	-3.63493	2.60244e-10
253181_at	-3.49019	5.67805e-10
252417_at	-3.48534	7.10577e-09
246405_at	-3.48407	6.81879e-11
252921_at	-3.45907	1.37667e-10
245401_at	-3.4197	1.46333e-09
259850_at	-3.41417	6.75857e-09
257690_at	-3.39455	1.92867e-09
248971_at	-3.38246	1.14471e-09
250062_at	-3.37495	3.30445e-10
246821_at	-3.3674	3.25476e-09
255630_at	-3.34412	4.61801e-09
252060_at	-3.33139	7.44243e-10
261443_at	-3.30595	5.16143e-09
254255_at	-3.29957	2.61819e-08
254832_at	-3.26486	7.64695e-10
255406_at	-3.25917	5.94719e-10
251400_at	-3.25836	6.75476e-11
253485_at	-3.25102	3.29499e-10
266761_at	-3.24409	6.82135e-11
249417_at	-3.21462	9.98321e-10
262671_at	-3.20921	2.04447e-09
251633_at	-3.20648	4.5467e-07
263539_at	-3.1864	3.63588e-09
254387_at	-3.12139	3.46675e-10
263783_at	-3.10818	2.75696e-09
251419_at	-3.10571	7.67568e-09
255340_at	-3.09715	2.78161e-09
260804_at	-3.09051	2.96012e-09
246927_s_at	-3.08976	5.68355e-10
252170_at	-3.08841	4.47631e-10
246368_at	-3.08682	7.15942e-09
250302_at	-3.06915	1.07002e-09
251673_at	-3.06201	1.89071e-10
254869_at	-3.01552	1.55009e-08
254271_at	-3.00344	1.02177e-09
258941_at	-2.99983	3.23833e-07
256596_at	-2.99671	1.08755e-09
257100_at	-2.99628	6.24546e-09
248657_at	-2.99575	1.77927e-08
245329_at	-2.98819	2.14103e-10
254229_at	-2.98615	1.69148e-08
251054_at	-2.98494	1.70121e-07
251895_at	-2.96954	2.52211e-09
259550_at	-2.96519	5.12777e-10
262092_at	-2.96099	6.30363e-10
247293_at	-2.94143	3.48126e-10
265658_at	-2.92411	1.84888e-09
252068_at	-2.92067	2.07784e-09
265189_at	-2.91803	1.66351e-09
259385_at	-2.91632	5.48844e-10
250286_at	-2.9068	4.4737e-10
264648_at	-2.90515	1.35006e-08
248889_at	-2.90328	2.82348e-10
256012_at	-2.87244	1.16196e-08
258894_at	-2.87178	9.65974e-08
267483_at	-2.87068	2.63257e-09
249770_at	-2.86933	1.85499e-07
260919_at	-2.86042	3.55359e-08
264434_at	-2.85487	7.38113e-10
267288_at	-2.8538	7.45117e-09
248932_at	-2.84447	7.01775e-10
264832_at	-2.84165	2.19439e-08
251370_at	-2.82943	1.06118e-09
246988_at	-2.82558	9.41722e-08
257763_s_at	-2.82001	6.67731e-10
247314_at	-2.81801	2.98107e-09
259852_at	-2.81716	4.21222e-09
260179_at	-2.81489	7.90968e-09
257061_at	-2.80766	5.01154e-10
248327_at	-2.79871	2.45232e-09
248330_at	-2.77785	4.72645e-08
254265_s_at	-2.77764	4.90913e-10
249096_at	-2.77277	3.48928e-08
261167_at	-2.76932	7.5672e-09
252098_at	-2.75422	3.51573e-07
262177_at	-2.75326	1.04927e-09
249346_at	-2.73808	5.51498e-10
260046_at	-2.73062	2.77481e-08
266070_at	-2.72883	1.24352e-09
260117_at	-2.7238	5.68728e-08
259757_at	-2.70176	1.38249e-07
261485_at	-2.69851	1.1801e-09
248134_at	-2.69571	9.25717e-09
252346_at	-2.68819	1.62793e-07
257591_at	-2.68739	5.87489e-07
255595_at	-2.67873	1.61623e-07
252345_at	-2.67812	1.04577e-07
250994_at	-2.67427	1.42649e-08
256911_at	-2.6708	2.13823e-09
267345_at	-2.66797	1.989e-09
260068_at	-2.66403	4.49197e-07
257623_at	-2.66232	2.63e-09
262082_s_at	-2.66185	6.16792e-09
255319_at	-2.64976	2.63623e-06
261339_at	-2.64623	2.31655e-07
261005_at	-2.63616	1.94745e-07
265161_at	-2.61287	3.34271e-09
253687_at	-2.58932	1.57397e-09
266294_at	-2.57112	1.83602e-07
266267_at	-2.56043	1.39648e-09
252373_at	-2.55484	2.08521e-08
264000_at	-2.551	4.51846e-09
260648_at	-2.54701	7.67646e-09
259489_at	-2.53165	9.81085e-09
259272_at	-2.51992	6.86714e-10
248551_at	-2.51931	8.31546e-10
258787_at	-2.51504	6.56588e-08
245052_at	-2.5124	3.27747e-09
248332_at	-2.51178	3.71378e-09
246401_at	-2.50311	6.70668e-08
256050_at	-2.49967	2.3696e-09
251612_at	-2.49571	5.61836e-08
254243_at	-2.4951	5.68839e-08
254093_at	-2.49124	3.0286e-09
248092_at	-2.46869	1.07799e-08
264867_at	-2.44521	2.40672e-08
266869_at	-2.4372	2.72618e-09
247740_at	-2.43591	4.94011e-07
267385_at	-2.42469	1.07593e-07
254500_at	-2.42387	1.36023e-08
266385_at	-2.41549	1.83816e-09
258786_at	-2.41381	2.90951e-09
261161_at	-2.4118	7.57302e-09
252862_at	-2.40935	7.35673e-08
267546_at	-2.40499	1.80694e-08
258984_at	-2.39355	9.21231e-09
252515_at	-2.38444	1.39595e-08
260327_at	-2.38275	1.36461e-07
264362_at	-2.3813	9.29108e-08
251336_at	-2.37302	5.36964e-09
252403_at	-2.3728	7.86951e-09
256969_at	-2.37054	4.41897e-08
263536_at	-2.37043	7.0853e-08
266835_at	-2.36868	4.30163e-09
252572_at	-2.35274	1.72482e-07
245293_at	-2.35143	3.61614e-06
259428_at	-2.34511	1.11512e-08
262275_at	-2.34345	1.81845e-06
259561_at	-2.34339	5.03546e-08
255039_at	-2.34054	9.64595e-09
257185_at	-2.33752	4.03414e-08
254231_at	-2.33608	6.52138e-08
253779_at	-2.33544	1.48121e-08
251840_at	-2.33429	4.22795e-09
249004_at	-2.32702	4.45857e-08
245956_s_at	-2.3176	1.24059e-06
264960_at	-2.30641	1.45647e-07
254784_at	-2.30464	2.95248e-09
253414_at	-2.30423	3.19294e-09
250400_at	-2.30016	2.09358e-08
251200_at	-2.29825	1.26872e-08
262408_at	-2.29369	2.66013e-08
254416_at	-2.29066	5.67158e-09
251625_at	-2.28046	2.30462e-08
256833_at	-2.27899	7.1408e-08
261269_at	-2.27787	1.03084e-08
252131_at	-2.26749	1.6212e-07
253401_at	-2.26126	3.28631e-09
254819_at	-2.24831	4.7637e-08
260881_at	-2.24381	1.02308e-05
258203_at	-2.24176	2.16621e-07
255524_at	-2.23635	4.22755e-08
257277_at	-2.23158	1.40083e-07
262832_s_at	-2.23064	8.36476e-09
267500_s_at	-2.22598	1.38423e-06
257377_at	-2.22494	9.36915e-09
254833_s_at	-2.22217	7.31743e-07
251182_at	-2.22142	6.15194e-09
257139_at	-2.21882	2.3561e-08
251422_at	-2.21648	1.477e-08
263183_at	-2.21292	2.21246e-08
246749_at	-2.21014	1.13736e-06
248321_at	-2.20618	6.03384e-08
245266_at	-2.19876	4.19886e-09
250296_at	-2.19694	1.44379e-06
248698_at	-2.19621	1.58037e-08
255912_at	-2.19439	2.66063e-06
248276_at	-2.19209	1.58254e-08
252437_at	-2.18167	3.00812e-08
247071_at	-2.17972	4.63945e-06
265837_at	-2.17656	1.92006e-08
257535_at	-2.17281	4.60112e-07
252450_s_at	-2.17215	3.63947e-08
253636_at	-2.16819	1.2637e-06
264866_at	-2.16814	3.9458e-07
264355_at	-2.1551	6.41634e-08
256169_at	-2.14974	3.943e-07
251705_at	-2.14798	4.98006e-09
255599_at	-2.14477	4.43142e-07
260146_at	-2.143	3.06883e-07
251975_at	-2.1362	2.8866e-08
260301_at	-2.13079	7.21708e-08
259559_at	-2.12952	0.00017183
245340_at	-2.12882	2.08302e-06
249719_at	-2.12851	3.77289e-08
249481_at	-2.12807	4.61478e-08
246370_at	-2.12726	8.53396e-07
249052_at	-2.12599	5.9787e-08
264663_at	-2.12408	5.31981e-09
260211_at	-2.11908	7.29467e-07
259410_at	-2.1188	1.04613e-07
253915_at	-2.11207	1.1316e-08
261899_at	-2.10874	9.68404e-07
248970_at	-2.10852	7.19613e-09
258201_at	-2.10357	5.99261e-07
262930_at	-2.1034	5.26198e-06
252155_at	-2.10299	1.07032e-07
267300_at	-2.10145	1.36568e-07
266017_at	-2.10019	1.94273e-08
264767_at	-2.09489	1.84081e-06
250480_at	-2.09375	1.52253e-06
248169_at	-2.09194	2.20595e-08
265597_at	-2.08954	1.95178e-06
250292_at	-2.08783	1.71963e-06
256366_at	-2.08669	6.79632e-08
248941_s_at	-2.07891	1.46873e-05
262381_at	-2.07785	1.95322e-06
255479_at	-2.07646	6.86768e-09
260896_at	-2.07274	1.63924e-07
256183_at	-2.07033	2.5776e-08
252977_at	-2.06795	4.55715e-08
252136_at	-2.06597	9.36933e-08
259992_at	-2.06225	2.22228e-07
249264_s_at	-2.06217	1.21957e-07
266464_at	-2.06089	2.51742e-06
267412_at	-2.05809	1.69782e-06
265356_at	-2.05526	6.99279e-08
265260_at	-2.05144	1.26663e-08
263776_s_at	-2.05072	1.808e-07
254453_at	-2.05007	2.04942e-07
248062_at	-2.04668	1.37844e-08
257592_at	-2.04506	4.92844e-08
256933_at	-2.04431	1.39669e-07
260405_at	-2.04402	4.07493e-07
266993_at	-2.04267	1.13105e-08
246125_at	-2.03179	1.62596e-07
267567_at	-2.02931	1.29686e-08
250829_at	-2.02813	1.47354e-07
247494_at	-2.02703	5.30535e-07
246532_at	-2.02312	4.76211e-08
266371_at	-2.0206	2.79488e-08
254252_at	-2.01884	1.15106e-07
254521_at	-2.01808	3.11975e-08
246600_at	-2.01767	3.89076e-08
263584_at	-2.01274	1.38506e-08
245200_at	-1.9985	5.74109e-08
253776_at	-1.99759	8.35697e-08
264382_at	-1.99733	2.81916e-08
255844_at	-1.98901	1.15102e-06
265853_at	-1.98808	2.319e-07
267083_at	-1.98736	6.44588e-08
262504_at	-1.9861	1.38024e-06
247604_at	-1.98422	2.57978e-08
264107_s_at	-1.98319	9.52624e-07
256451_s_at	-1.97889	1.89524e-08
260601_at	-1.97796	1.14383e-08
254423_at	-1.97423	3.41187e-07
262161_at	-1.97093	8.59193e-07
256337_at	-1.97039	2.42062e-08
247684_at	-1.9699	5.61133e-07
252200_at	-1.96955	3.13087e-07
251970_at	-1.96533	7.6079e-08
255116_at	-1.96215	1.84783e-07
254166_at	-1.96122	2.66047e-06
247558_at	-1.96043	2.42612e-07
261413_at	-1.9563	1.52385e-07
249806_at	-1.95524	5.28505e-07
260401_at	-1.95268	3.66296e-08
259937_s_at	-1.95105	8.78132e-06
249974_at	-1.94768	2.59748e-07
259841_at	-1.94727	6.56184e-07
261032_at	-1.94597	1.08729e-05
249625_at	-1.94591	7.08162e-08
267028_at	-1.94439	7.23827e-08
246422_at	-1.94314	1.27484e-07
261450_s_at	-1.93816	2.86159e-08
248787_at	-1.93708	1.64051e-06
261692_at	-1.93658	5.23836e-08
251769_at	-1.93535	1.22002e-07
260728_at	-1.93511	3.07796e-07
248686_at	-1.93239	3.02531e-07
255148_at	-1.92736	6.39463e-08
267436_at	-1.92214	2.55486e-06
253777_at	-1.918	6.11771e-08
250477_at	-1.91508	2.82173e-05
257262_at	-1.90997	4.02296e-08
249021_at	-1.90982	3.83169e-08
267496_at	-1.90877	3.78156e-07
252587_at	-1.90259	7.28148e-08
247493_at	-1.89977	3.0916e-07
252864_at	-1.89405	5.30072e-06
260852_at	-1.894	2.13238e-08
259443_at	-1.89044	4.84825e-07
254253_at	-1.88951	1.26851e-06
256883_at	-1.88887	1.75128e-06
250930_at	-1.8883	3.03317e-07
263478_at	-1.88759	1.09851e-07
251528_at	-1.88612	8.88396e-07
251418_at	-1.87936	9.441e-07
252117_at	-1.87804	2.09085e-08
253992_at	-1.87741	2.75188e-06
250625_at	-1.87475	4.36231e-08
256256_at	-1.87396	1.54467e-07
263800_at	-1.87312	2.40569e-08
249581_at	-1.87304	2.2999e-08
246214_at	-1.87278	1.57266e-07
257382_at	-1.86984	2.64434e-08
264400_at	-1.86746	3.16134e-07
249777_at	-1.86698	2.7413e-08
256425_at	-1.86686	5.43049e-08
265132_at	-1.85913	2.32348e-07
259925_at	-1.85758	5.86553e-08
267605_at	-1.85584	1.31083e-07
265723_at	-1.85548	6.15006e-06
245611_at	-1.85367	6.81655e-08
254805_at	-1.85204	2.94978e-08
245566_at	-1.85072	1.40982e-07
257844_at	-1.84195	3.40406e-07
266482_at	-1.84019	1.08453e-05
267380_at	-1.8398	1.14471e-06
254266_at	-1.83593	3.45454e-07
253987_at	-1.83386	2.62124e-07
254318_at	-1.83135	3.40292e-06
252684_at	-1.83078	1.38963e-06
251063_at	-1.82733	6.90444e-07
262118_at	-1.82624	1.13432e-07
246327_at	-1.82504	1.47404e-07
254262_at	-1.8237	2.60959e-08
262910_at	-1.82183	3.12615e-07
257101_at	-1.81914	8.88261e-05
249372_at	-1.81763	2.19264e-07
258589_at	-1.81524	1.75359e-05
266237_at	-1.8101	1.42154e-06
260568_at	-1.80776	7.57755e-08
262237_at	-1.8073	1.05825e-07
257295_at	-1.79978	3.25676e-06
251621_at	-1.79876	6.99143e-08
253103_at	-1.79619	2.11076e-06
249940_at	-1.79385	2.8651e-07
250301_at	-1.78435	7.17588e-08
256793_at	-1.78381	2.81248e-07
265358_at	-1.78034	7.76523e-08
253063_at	-1.77993	2.07683e-06
259403_at	-1.77933	4.5918e-08
256905_at	-1.7786	5.57543e-05
249754_at	-1.77836	5.04317e-08
260345_at	-1.77719	5.54312e-07
259911_at	-1.77687	4.87354e-08
249485_at	-1.77683	1.24995e-07
245932_at	-1.7766	9.06892e-07
249910_at	-1.7749	5.90039e-07
256245_at	-1.77417	8.05454e-06
254660_at	-1.77412	6.70376e-08
248164_at	-1.77047	4.45663e-06
266238_at	-1.76926	6.32656e-08
245840_at	-1.76896	5.89678e-06
253377_at	-1.76663	2.33799e-07
266334_at	-1.7665	5.16407e-07
254190_at	-1.76387	3.85101e-06
255923_at	-1.76361	4.9626e-07
246831_at	-1.76183	5.52199e-08
249918_at	-1.76077	2.09966e-07
260899_at	-1.7595	7.02751e-08
251048_at	-1.75909	2.41436e-06
245686_at	-1.75663	2.1964e-07
248512_at	-1.75642	1.49587e-07
247570_at	-1.75615	8.54604e-07
246055_at	-1.75426	5.46109e-08
257955_at	-1.75421	1.45981e-05
259065_at	-1.75316	3.97848e-06
258002_at	-1.75251	1.79377e-07
259928_at	-1.75133	2.28263e-06
258277_at	-1.75108	6.68317e-08
245755_at	-1.74855	1.2464e-06
266596_at	-1.74758	2.20189e-07
264951_at	-1.74572	2.39765e-07
260772_at	-1.74541	1.39613e-07
246858_at	-1.74532	5.58626e-07
251739_at	-1.74416	3.52219e-08
256216_at	-1.74137	1.19001e-05
262119_s_at	-1.74132	3.04301e-07
252179_at	-1.73752	1.04839e-06
262926_s_at	-1.73722	1.84562e-05
246373_at	-1.73467	1.56937e-07
256881_at	-1.73292	4.99273e-06
246529_at	-1.72839	2.42259e-06
245513_at	-1.72771	2.71537e-06
263032_at	-1.72756	1.18337e-07
267142_at	-1.71807	2.08123e-07
249835_s_at	-1.71723	2.23877e-07
259655_at	-1.716	1.46746e-07
258164_at	-1.71489	9.06312e-08
250435_at	-1.71282	5.68038e-08
259560_at	-1.71265	5.82894e-07
264883_s_at	-1.70749	2.3854e-06
259211_at	-1.70327	2.17556e-06
247554_at	-1.70283	3.60425e-07
251232_at	-1.7009	8.15283e-05
256877_at	-1.70032	4.69342e-07
256756_at	-1.69905	2.77355e-07
253950_at	-1.69802	2.82212e-07
258107_at	-1.69708	9.24935e-07
257612_at	-1.69647	1.36233e-07
257122_at	-1.69641	2.67177e-07
255753_at	-1.69507	3.94336e-07
259225_at	-1.69327	2.73399e-05
247594_at	-1.68984	1.16368e-06
267246_at	-1.68908	6.82642e-08
258650_at	-1.68883	1.84488e-07
257644_at	-1.68846	1.12645e-07
255508_at	-1.68799	4.19937e-06
264757_at	-1.68781	2.6044e-06
253147_at	-1.68772	1.8904e-06
251406_at	-1.6858	1.01417e-06
251930_at	-1.68204	2.97305e-06
245197_at	-1.68111	3.50496e-07
260556_at	-1.679	6.6141e-07
254211_at	-1.67805	1.30403e-06
259191_at	-1.67698	8.61705e-07
254723_at	-1.67612	4.25054e-07
260978_at	-1.67576	2.09684e-05
259105_at	-1.67376	1.49165e-07
257830_at	-1.67253	9.65409e-05
260005_at	-1.66769	1.98115e-06
247602_at	-1.66754	5.45391e-06
254741_s_at	-1.6669	2.36739e-07
254083_at	-1.66389	5.17243e-07
256308_s_at	-1.66074	3.93693e-05
254242_at	-1.65898	5.87802e-05
264223_s_at	-1.65765	7.03906e-07
260323_at	-1.6566	1.94054e-06
247685_at	-1.65379	5.96349e-06
256170_at	-1.65373	6.82233e-07
253993_at	-1.65352	7.50052e-08
253173_at	-1.65285	3.23132e-06
265868_at	-1.65229	7.11213e-08
263202_at	-1.64931	6.67602e-07
254818_at	-1.6448	1.75296e-05
257473_at	-1.64397	5.60614e-07
246099_at	-1.64384	1.0422e-07
246524_at	-1.6433	4.35505e-06
249078_at	-1.63802	1.41312e-07
245365_at	-1.63765	4.62828e-06
264592_at	-1.63751	4.10675e-07
249896_at	-1.63254	7.45775e-05
257466_at	-1.63254	3.42866e-07
252058_at	-1.63061	6.34446e-07
245148_at	-1.6298	4.64074e-07
246150_at	-1.62871	2.89316e-07
252076_at	-1.62853	1.21531e-07
248615_at	-1.62851	2.18153e-06
261240_at	-1.62633	6.8157e-07
256526_at	-1.62561	7.08191e-05
265194_at	-1.62447	2.56238e-07
246993_at	-1.62342	1.17852e-07
259629_at	-1.62243	6.74589e-05
250423_s_at	-1.62057	6.84065e-06
254847_at	-1.61624	1.29167e-06
267165_at	-1.61545	1.21e-07
251789_at	-1.61117	2.01887e-05
248812_at	-1.60987	5.40318e-05
250644_at	-1.60829	9.68078e-05
251954_at	-1.6077	3.1524e-07
253257_at	-1.60492	0.000220001
255953_at	-1.60122	1.16527e-07
256426_at	-1.60112	3.23151e-06
260943_at	-1.60054	1.09674e-07
248821_at	-1.60008	4.67558e-07
263105_at	-1.59912	6.19277e-07
266967_at	-1.59906	2.38047e-07
264260_at	-1.59779	1.63786e-06
249221_at	-1.59749	1.36029e-06
263135_at	-1.59429	5.29386e-06
246098_at	-1.59423	2.62923e-05
248006_at	-1.5933	0.000199966
248833_at	-1.5869	9.71765e-07
259472_at	-1.58613	5.47154e-07
262085_at	-1.58487	1.7084e-05
262542_at	-1.5846	6.30418e-06
263401_at	-1.58455	2.53954e-06
246230_at	-1.58408	7.79623e-06
261135_at	-1.58216	6.67647e-07
252981_at	-1.57729	3.91793e-06
250083_at	-1.57648	1.18348e-06
264071_at	-1.57174	4.90165e-05
259534_at	-1.57144	2.47218e-06
252053_at	-1.56546	4.98929e-07
262911_s_at	-1.56505	3.77711e-05
250445_at	-1.56303	3.25168e-07
248944_at	-1.55672	8.80774e-07
248117_at	-1.55027	3.21087e-06
245175_at	-1.54892	4.84758e-07
265893_at	-1.54836	3.08175e-06
251634_at	-1.54536	3.46229e-06
252549_at	-1.54367	1.55141e-07
257745_at	-1.54358	1.98065e-07
254098_at	-1.54336	4.0429e-06
247791_at	-1.54005	1.88713e-07
248037_at	-1.53918	4.79625e-06
250662_at	-1.53838	4.39919e-07
265617_at	-1.53768	7.78398e-06
258614_at	-1.53736	2.34156e-07
259228_at	-1.5359	1.64541e-07
256018_at	-1.53538	3.12435e-07
251475_at	-1.53481	1.92905e-07
250775_at	-1.53422	1.96243e-06
267189_at	-1.53404	7.39392e-06
261526_at	-1.5294	3.02184e-07
253646_at	-1.52819	6.54961e-06
246597_at	-1.5278	7.34109e-07
258209_at	-1.52747	0.000274666
255677_at	-1.52686	5.92665e-06
248192_at	-1.52523	3.78741e-06
250627_at	-1.52211	3.95087e-06
264635_at	-1.52037	1.4765e-06
261530_at	-1.52036	3.53858e-07
267004_at	-1.51859	2.01105e-05
248263_at	-1.51654	2.35544e-06
257657_at	-1.51556	9.29396e-07
255254_at	-1.51507	3.64352e-07
260239_at	-1.51441	4.02099e-06
252213_at	-1.514	3.78509e-06
254894_at	-1.51398	6.0937e-05
263582_at	-1.51323	2.81875e-07
247848_at	-1.51256	1.34301e-06
248945_at	-1.51238	2.68431e-06
255344_s_at	-1.51077	5.09429e-07
255596_at	-1.51007	2.51296e-05
253702_at	-1.50973	2.40007e-06
267023_at	-1.50963	1.74796e-07
264624_at	-1.50797	5.45458e-07
256547_at	-1.50686	4.72906e-05
247529_at	-1.50679	2.5748e-06
246302_at	-1.50503	4.22156e-07
252309_at	-1.50161	3.92499e-05
259307_at	-1.50013	3.03703e-05
255627_at	-1.49997	7.43492e-07
251594_at	-1.49947	3.70388e-07
246143_at	-1.49901	1.72127e-06
257088_at	-1.49867	7.9492e-06
249639_at	-1.49593	2.83984e-05
251790_at	-1.49569	1.94594e-06
260225_at	-1.49555	1.92866e-06
247429_at	-1.49481	0.000126819
246293_at	-1.49435	4.46061e-07
253075_at	-1.49104	7.58078e-06
250407_at	-1.48921	1.30886e-05
261986_s_at	-1.48919	1.55457e-05
256442_at	-1.48908	5.41818e-06
247820_at	-1.48811	8.93378e-07
258921_at	-1.4879	3.31578e-07
267103_at	-1.48031	1.89868e-05
257708_at	-1.47886	1.78297e-06
259213_at	-1.47857	1.39135e-06
250796_at	-1.47731	5.70036e-06
248942_at	-1.47731	0.000105434
267375_at	-1.47171	1.61905e-06
261027_at	-1.47035	6.73735e-07
262607_at	-1.46671	1.01801e-06
260666_at	-1.46417	5.23227e-05
255259_at	-1.46395	1.7025e-06
245879_at	-1.46293	1.45309e-05
249233_at	-1.46167	7.96007e-07
250502_at	-1.46081	5.2684e-05
257149_at	-1.45983	1.34246e-06
252310_at	-1.45667	7.17954e-07
266746_s_at	-1.45208	1.55061e-06
247847_at	-1.45187	2.77166e-06
260560_at	-1.44958	6.68465e-07
266461_at	-1.44866	4.5066e-06
261130_at	-1.44684	1.29769e-06
247086_at	-1.44642	1.74151e-05
264428_at	-1.44623	3.22393e-05
264351_at	-1.44455	4.64986e-06
258457_at	-1.44073	2.6445e-05
256869_at	-1.43957	5.76337e-05
266150_s_at	-1.43877	1.47557e-05
248568_at	-1.43863	6.45988e-07
261378_at	-1.43862	2.50897e-05
266709_at	-1.43853	1.93923e-05
252234_at	-1.43676	3.61113e-07
264901_at	-1.43672	4.94095e-05
261449_at	-1.43672	7.62682e-07
251282_at	-1.43597	4.71641e-07
255739_at	-1.4349	1.03082e-05
248820_at	-1.43438	1.12116e-05
252825_at	-1.43437	8.36448e-06
247949_at	-1.4343	1.885e-06
265075_at	-1.43355	4.78731e-07
245694_at	-1.43264	8.98716e-07
260735_at	-1.43166	4.57638e-06
261212_at	-1.43142	3.2134e-06
266782_at	-1.43119	9.22026e-05
258100_at	-1.43076	1.24615e-05
251649_at	-1.42774	8.40915e-07
261506_at	-1.42703	1.51827e-06
247571_at	-1.42651	4.94524e-06
248108_at	-1.42455	5.68971e-07
262899_at	-1.41928	2.06328e-06
265067_at	-1.41918	1.27577e-06
254275_at	-1.41797	7.94371e-07
258173_at	-1.41776	2.38391e-06
265258_at	-1.41751	1.24231e-06
245302_at	-1.41537	0.000161185
251242_at	-1.4138	2.87846e-06
262953_at	-1.41275	2.54332e-05
258001_at	-1.41128	3.85565e-06
261023_at	-1.41028	2.53661e-05
265100_at	-1.41021	5.51042e-07
259198_at	-1.4086	1.1658e-05
247140_at	-1.40755	7.6638e-06
266127_s_at	-1.40712	4.53591e-06
263565_at	-1.40476	9.94467e-06
249487_at	-1.40308	9.65703e-06
262731_at	-1.40275	1.48454e-06
256100_at	-1.40224	5.00266e-07
264998_at	-1.40184	1.57038e-05
266928_at	-1.40032	4.51347e-05
261650_at	-1.39929	1.17686e-05
266342_at	-1.39853	4.05035e-07
246645_at	-1.39758	2.92912e-05
245911_at	-1.39707	1.1228e-06
266166_at	-1.39691	9.64169e-06
248025_at	-1.39643	1.52318e-06
256922_at	-1.39587	1.36212e-06
265717_at	-1.3953	5.70441e-07
264488_s_at	-1.39407	5.8044e-07
255794_at	-1.39065	5.25283e-06
254375_at	-1.38969	1.13289e-06
258349_at	-1.38945	5.32305e-06
251640_at	-1.38846	6.72893e-07
266231_at	-1.38741	5.10026e-06
266239_at	-1.38599	1.0818e-05
259447_s_at	-1.38545	7.8699e-07
257083_s_at	-1.38532	1.28921e-05
247780_at	-1.38382	0.00023377
251684_at	-1.38309	0.00145607
246841_at	-1.38285	1.18878e-06
265450_at	-1.38269	2.38024e-06
249237_at	-1.38185	2.03757e-06
249397_at	-1.3808	2.56741e-06
267463_at	-1.38004	9.28785e-07
266235_at	-1.37947	2.9185e-05
263179_at	-1.37745	2.23184e-06
263804_at	-1.37557	9.29989e-07
263583_at	-1.37539	3.73908e-06
258893_at	-1.37312	5.54874e-05
247065_s_at	-1.37261	0.000182492
262076_at	-1.37197	5.49461e-07
266167_at	-1.37117	1.21669e-06
259910_at	-1.37035	2.47082e-05
253642_at	-1.36922	3.63856e-05
264458_at	-1.36831	6.46943e-06
262772_at	-1.36734	1.67454e-06
246943_at	-1.36549	1.18042e-06
246559_at	-1.36411	2.60576e-06
263330_at	-1.36357	9.64984e-06
266428_at	-1.35729	4.58708e-06
250798_at	-1.35369	6.70435e-05
262507_at	-1.3534	2.54945e-06
262050_at	-1.35203	4.62503e-05
248326_at	-1.34976	6.4724e-07
263922_s_at	-1.34753	0.000106409
259040_at	-1.34735	1.94867e-06
252324_at	-1.34538	0.00279075
264851_at	-1.34485	9.12113e-05
249988_at	-1.34255	1.04449e-06
260847_s_at	-1.34151	2.68901e-06
248067_at	-1.34052	0.000185723
245074_at	-1.3398	2.1731e-06
245039_at	-1.33939	1.80352e-05
254245_at	-1.3392	9.25369e-06
247275_at	-1.33551	1.20089e-06
247137_at	-1.33481	7.92528e-05
252533_at	-1.33179	5.33137e-05
250818_at	-1.33172	9.12884e-07
248381_at	-1.33133	1.03226e-06
245528_at	-1.32952	4.44318e-06
253506_at	-1.32868	1.43748e-05
260900_s_at	-1.32777	5.84224e-07
267381_at	-1.32724	1.89384e-06
258537_at	-1.32722	0.000552134
267064_at	-1.32471	2.78307e-06
253841_at	-1.32419	1.88769e-06
265424_at	-1.32407	1.1635e-06
259954_at	-1.32329	3.35025e-06
245136_at	-1.32325	2.78221e-06
263162_at	-1.32288	1.72855e-05
253696_at	-1.32175	2.06741e-06
266882_at	-1.32108	1.10382e-06
257264_at	-1.31986	2.06337e-05
253228_at	-1.31916	4.30694e-06
248521_s_at	-1.31779	4.37441e-06
245448_at	-1.31715	3.37696e-06
255342_at	-1.31676	2.4719e-06
264886_at	-1.31535	0.000145659
252126_at	-1.31518	3.00292e-06
256074_at	-1.31488	1.22842e-06
261294_at	-1.31432	1.01885e-06
249494_at	-1.31392	1.72992e-05
248259_at	-1.31381	3.2509e-06
255713_s_at	-1.31227	1.66391e-05
244973_at	-1.31189	0.00173637
252754_at	-1.31145	7.20065e-06
250942_at	-1.31092	1.56341e-06
258362_at	-1.31047	0.000136763
254238_at	-1.30991	0.000116271
255503_at	-1.30942	3.01077e-06
255430_at	-1.30834	1.16426e-06
257228_at	-1.30833	1.13954e-06
266781_at	-1.30823	2.25343e-05
260665_at	-1.30778	5.93608e-05
264838_at	-1.30654	1.20126e-05
258074_at	-1.3058	6.55289e-05
263824_at	-1.30399	7.5742e-05
251760_at	-1.30253	0.000141743
253081_at	-1.30193	1.03769e-06
248794_at	-1.30079	8.23351e-06
260843_at	-1.3007	1.48578e-06
255121_at	-1.30008	5.84842e-05
259293_at	-1.30008	2.09211e-06
259766_at	-1.29963	1.41484e-06
251121_at	-1.2968	5.66223e-06
263134_at	-1.29603	1.16649e-05
265661_at	-1.29574	1.4388e-05
256787_at	-1.29562	3.04584e-06
245599_at	-1.29157	1.22874e-05
247945_at	-1.2905	0.000882719
255624_at	-1.29002	2.63895e-06
250298_at	-1.28966	1.47502e-06
265872_at	-1.28677	1.14002e-05
266574_at	-1.28398	4.98277e-05
245684_at	-1.28163	3.78115e-06
252908_at	-1.2814	6.90164e-06
265771_at	-1.27999	6.95975e-06
262703_at	-1.27955	1.65554e-05
246976_s_at	-1.27737	1.61069e-06
248943_s_at	-1.27697	1.84783e-05
246784_at	-1.27406	9.0825e-05
246305_at	-1.2731	3.09696e-05
265682_at	-1.27306	7.81178e-07
259256_at	-1.27288	1.04356e-06
248901_at	-1.2728	2.80721e-05
247241_at	-1.27228	4.24191e-05
266071_at	-1.27176	1.31492e-05
257805_at	-1.27168	5.54775e-06
247487_at	-1.27113	2.95551e-06
257365_x_at	-1.27051	2.31551e-05
259479_at	-1.27017	5.8506e-05
250974_at	-1.26912	6.49596e-05
257432_at	-1.26824	1.05106e-05
249314_at	-1.26686	2.85098e-06
251005_at	-1.2643	8.13307e-07
255842_at	-1.26418	2.89773e-06
258072_at	-1.26415	3.55514e-05
259960_at	-1.26283	4.17697e-06
250264_at	-1.26257	1.49686e-06
264958_at	-1.26154	5.00584e-06
249816_at	-1.25834	7.87615e-06
250398_at	-1.25828	5.42464e-06
255477_at	-1.25783	1.14025e-05
259598_at	-1.25451	1.22007e-06
251526_at	-1.25407	3.5048e-06
250244_at	-1.25361	1.72834e-05
253598_at	-1.25359	5.34089e-06
248562_at	-1.25344	0.000311325
264286_at	-1.25254	3.40101e-05
250090_at	-1.25245	1.21174e-05
261481_at	-1.25228	1.75415e-06
258998_at	-1.25225	2.28371e-06
266471_at	-1.25155	4.83057e-05
252298_at	-1.2496	0.000112788
264622_at	-1.24809	0.000243278
260243_at	-1.24724	1.25916e-05
258351_at	-1.24469	1.47393e-05
257700_at	-1.2439	1.43439e-06
265037_at	-1.24289	2.13737e-05
255469_at	-1.24243	2.59166e-06
256255_at	-1.242	2.14171e-06
267084_at	-1.24145	1.31721e-05
263222_at	-1.23956	3.54214e-06
246527_at	-1.23864	3.36514e-06
255827_at	-1.23842	1.96178e-06
255681_at	-1.23806	1.49666e-05
259921_at	-1.23773	2.31562e-05
248896_at	-1.23708	4.92746e-05
250916_at	-1.23356	3.1448e-06
258436_at	-1.23268	2.79945e-06
262853_at	-1.23231	0.000142056
246631_at	-1.23227	5.44315e-06
258175_at	-1.23074	0.00025325
252421_at	-1.22848	2.40066e-05
249400_at	-1.22775	0.000252698
249480_s_at	-1.22649	9.35269e-06
260616_at	-1.22632	2.71479e-05
261253_at	-1.22584	2.55612e-05
257460_at	-1.22443	2.14813e-05
249580_at	-1.22404	7.2611e-06
258647_at	-1.22296	6.69907e-05
246653_at	-1.22201	5.32038e-05
249055_at	-1.22145	5.96987e-06
261434_at	-1.22074	8.26688e-06
259749_at	-1.22035	5.32336e-05
248994_at	-1.21984	4.64408e-05
261892_at	-1.21966	1.73927e-06
262137_at	-1.21838	0.000113029
259835_at	-1.2176	2.3278e-05
250698_at	-1.21741	4.04931e-06
262616_at	-1.21705	3.57903e-05
258593_at	-1.21675	3.54582e-06
255797_at	-1.21666	1.42045e-06
263570_at	-1.21542	5.59752e-05
262455_at	-1.21461	1.20199e-05
257624_at	-1.21389	0.000101163
257150_at	-1.21346	1.38408e-06
247440_at	-1.21292	2.11956e-05
253842_at	-1.21213	0.000131369
254080_at	-1.21201	1.68724e-05
251205_at	-1.21157	3.6929e-05
267211_at	-1.21037	4.68767e-06
258336_at	-1.21008	2.00965e-05
252976_s_at	-1.20889	5.5138e-05
259553_x_at	-1.20776	3.83865e-05
245265_at	-1.20681	1.78759e-06
246197_at	-1.20615	7.19663e-05
260209_at	-1.20402	3.86533e-05
263422_s_at	-1.20347	2.90181e-06
248083_at	-1.20198	5.3822e-05
250941_at	-1.20154	1.85546e-06
254346_at	-1.20028	8.30819e-06
266911_at	-1.19911	0.000165603
246340_s_at	-1.19905	4.81394e-06
259196_at	-1.19835	2.20551e-05
264506_at	-1.19828	1.51954e-05
256118_at	-1.19803	0.000136464
257279_at	-1.19673	3.99679e-06
266246_at	-1.19596	7.78351e-05
262932_at	-1.19371	9.15675e-06
255455_at	-1.1926	8.27199e-06
260396_at	-1.19074	3.59256e-05
260444_at	-1.19017	1.78602e-05
261895_at	-1.19013	9.97949e-06
262155_at	-1.18859	0.000147477
259512_at	-1.18802	1.7724e-05
261973_at	-1.18727	0.000368831
246196_at	-1.18648	6.6371e-06
259219_at	-1.1852	2.19436e-06
254289_at	-1.18507	1.181e-05
257099_s_at	-1.18485	6.56244e-05
259250_at	-1.18481	0.000300017
266581_at	-1.18469	0.000101225
245504_at	-1.18459	8.04571e-06
252625_at	-1.18456	4.99208e-06
248101_at	-1.18318	0.000102915
260551_at	-1.18298	5.72269e-06
260731_at	-1.18231	4.30622e-05
254923_at	-1.18169	1.02969e-05
248800_at	-1.18133	1.80614e-05
249161_at	-1.18102	2.33785e-05
248769_at	-1.18102	3.8299e-05
262094_at	-1.18069	8.10647e-06
256664_at	-1.1801	4.63917e-05
257939_at	-1.17917	2.17881e-05
249523_at	-1.17829	1.38355e-05
262913_at	-1.17809	2.32827e-05
246421_at	-1.17649	9.82929e-06
248426_at	-1.17626	3.6833e-06
258259_s_at	-1.17503	6.7255e-06
255716_at	-1.17437	2.08555e-05
258982_at	-1.17418	6.90867e-05
245341_at	-1.17226	0.000110419
262641_at	-1.17225	1.17937e-05
265206_at	-1.17225	0.000179289
262845_at	-1.16919	1.56118e-05
257291_at	-1.16908	0.000439021
255348_at	-1.16885	1.42068e-05
252186_at	-1.16876	1.95692e-05
263466_at	-1.16826	4.33662e-06
263553_at	-1.16788	3.23376e-06
253184_at	-1.16788	1.28698e-05
262705_at	-1.16732	5.32686e-05
253900_at	-1.16707	7.11626e-06
251980_at	-1.16639	5.45127e-05
247338_at	-1.16609	3.33297e-05
265831_at	-1.16607	4.45453e-06
246247_at	-1.16436	2.7116e-06
264422_at	-1.16383	4.35009e-06
258682_at	-1.16293	7.64276e-05
261934_at	-1.1621	6.33085e-06
258140_at	-1.16105	1.73491e-06
260884_at	-1.16089	0.000153859
253997_at	-1.16051	6.07435e-05
265460_at	-1.16	4.22135e-06
258478_at	-1.15845	0.000206937
256981_at	-1.15797	1.09699e-05
246228_at	-1.1562	4.14631e-06
258563_at	-1.15593	1.19907e-05
249801_at	-1.15394	0.00065337
264669_at	-1.1539	2.01934e-06
258037_at	-1.15303	0.000129782
255723_at	-1.15301	1.3396e-05
255064_at	-1.15293	3.65637e-05
264533_s_at	-1.15287	5.29573e-05
261272_at	-1.15208	3.92364e-05
245760_s_at	-1.15071	0.000343967
249730_at	-1.15067	0.000333827
248981_at	-1.14896	1.12963e-05
264843_at	-1.14848	8.05064e-06
247966_at	-1.14796	1.22354e-05
245051_at	-1.14766	9.79848e-06
262686_at	-1.1462	6.33043e-05
266659_at	-1.14535	0.00016716
254393_at	-1.14471	0.000342736
261250_at	-1.14321	8.1084e-05
259227_at	-1.14121	0.000293417
256177_at	-1.14079	3.98238e-05
248766_at	-1.14066	3.666e-06
264616_at	-1.14023	4.85226e-05
257751_at	-1.14006	3.51753e-05
255308_at	-1.13978	5.08098e-06
266555_at	-1.13977	2.66953e-06
261933_at	-1.13898	1.13549e-05
259052_at	-1.13836	1.71823e-05
252383_at	-1.13828	6.62702e-06
252939_at	-1.13789	1.47636e-05
253453_at	-1.13734	1.47461e-05
267106_s_at	-1.13733	5.07346e-05
263807_at	-1.13658	1.22314e-05
251037_at	-1.1359	1.80364e-05
260897_at	-1.13562	9.42876e-06
260754_at	-1.13532	4.77308e-05
246320_at	-1.13207	1.03855e-05
248106_at	-1.13172	0.00283725
260399_at	-1.1294	7.47929e-05
249344_at	-1.12882	0.000205592
257334_at	-1.12837	3.71384e-06
246366_at	-1.12794	3.12438e-05
259164_at	-1.12786	0.000662353
247418_at	-1.12778	4.39583e-06
248676_at	-1.12683	4.2718e-05
256249_at	-1.12652	0.00124418
267592_at	-1.12584	7.25126e-05
250921_at	-1.12418	0.000357263
247044_at	-1.12358	3.79902e-05
251107_at	-1.12333	8.3691e-06
258379_at	-1.12256	6.52709e-05
253712_at	-1.12236	7.49467e-06
257771_at	-1.12232	7.9346e-06
245562_at	-1.12208	1.98345e-05
249889_at	-1.12155	2.18839e-05
255037_at	-1.12067	9.43256e-06
256064_at	-1.11956	2.2985e-05
262593_at	-1.11937	3.4753e-06
266247_at	-1.11918	9.86825e-06
262165_at	-1.11913	2.77717e-05
247870_at	-1.11874	1.02545e-05
247513_at	-1.11763	9.64633e-06
258608_at	-1.11755	6.34198e-05
247864_s_at	-1.1174	8.2263e-06
263928_at	-1.11692	1.80668e-05
251667_at	-1.11551	5.89749e-06
253113_at	-1.1155	1.85459e-05
245512_at	-1.11522	5.53339e-06
256489_at	-1.11479	4.59513e-05
249550_at	-1.1136	7.52943e-06
252622_at	-1.11355	1.53736e-05
248231_at	-1.11287	8.25421e-06
258439_at	-1.11271	0.00101287
267515_at	-1.11112	0.000394317
262229_at	-1.11065	1.44455e-05
260955_at	-1.11052	6.64101e-06
251624_at	-1.11019	6.84671e-06
254580_at	-1.11004	0.000449708
264380_at	-1.10952	5.0556e-05
264570_at	-1.10931	0.000192272
253789_at	-1.10852	1.22138e-05
258463_at	-1.10833	5.3609e-05
265858_at	-1.10784	3.53553e-06
263379_at	-1.10722	3.28601e-05
258345_at	-1.10719	0.000334833
246018_at	-1.10693	3.18218e-05
248118_at	-1.1062	0.000109855
251457_s_at	-1.10608	7.31992e-06
267034_at	-1.10408	8.84288e-05
260259_at	-1.10404	1.65359e-05
249281_at	-1.1029	8.63013e-05
260020_at	-1.10265	1.26457e-05
251563_at	-1.10236	8.09445e-05
260829_s_at	-1.10181	7.02127e-06
254281_at	-1.10112	5.46222e-05
249652_at	-1.10018	6.94323e-06
254851_at	-1.09955	0.000436457
253486_at	-1.09952	4.62764e-05
247038_at	-1.09926	0.000253705
256962_at	-1.0987	1.09622e-05
245775_at	-1.09705	0.000412014
254901_at	-1.09704	5.64624e-06
265993_at	-1.09687	0.000782261
252133_at	-1.09675	0.000456628
259893_at	-1.09657	7.26955e-06
247618_at	-1.09621	0.000445655
251661_at	-1.09552	3.73068e-05
265269_at	-1.09544	1.43502e-05
246682_at	-1.09399	1.45467e-05
265614_at	-1.09366	3.98254e-05
259626_at	-1.09351	6.49186e-06
263375_s_at	-1.09263	1.85071e-05
266615_s_at	-1.09239	6.82261e-06
252861_at	-1.09195	1.56624e-05
245738_at	-1.09163	0.000218787
254248_at	-1.09153	1.55584e-05
267293_at	-1.09132	0.000203366
259708_at	-1.09075	3.00515e-05
250655_at	-1.09073	1.71189e-05
252592_at	-1.09052	1.28441e-05
261585_at	-1.0903	0.00113897
249437_at	-1.09026	6.26069e-05
264936_at	-1.08868	2.88982e-05
259462_at	-1.0882	0.000209621
252114_at	-1.08808	0.000117382
246485_at	-1.087	5.84654e-06
260051_at	-1.08537	0.000121544
265411_at	-1.08371	1.10403e-05
261524_at	-1.08317	2.30998e-05
261258_at	-1.08307	1.15311e-05
261048_at	-1.07969	3.45384e-06
258885_at	-1.07946	1.08043e-05
253967_at	-1.07841	4.90271e-06
247092_at	-1.07621	0.000155585
248965_at	-1.07609	6.3967e-05
261242_at	-1.07421	0.000301514
250575_at	-1.07415	0.00151534
264321_at	-1.07338	0.000426202
252378_at	-1.07315	0.000354054
250365_at	-1.0731	1.08747e-05
245156_at	-1.07215	0.000173697
258245_at	-1.07209	0.000195439
257835_at	-1.07189	0.00443447
259752_at	-1.07072	2.18819e-05
245063_at	-1.07056	9.97982e-05
261561_at	-1.0703	1.47238e-05
263181_at	-1.06909	9.16546e-06
259173_at	-1.06815	8.36908e-05
258896_at	-1.06773	2.01681e-05
260781_at	-1.0669	0.000424204
254040_at	-1.06637	1.91913e-05
253013_at	-1.06565	0.000160332
254980_at	-1.06553	8.31344e-05
256224_at	-1.06481	3.91723e-05
254624_at	-1.06454	4.94392e-05
258852_at	-1.06394	0.000110481
250418_at	-1.06383	0.000278231
253755_at	-1.0637	7.08016e-06
251782_at	-1.06287	6.15604e-05
260690_at	-1.0627	2.41103e-05
259347_at	-1.06265	6.99232e-05
266055_at	-1.06257	0.00195691
245315_at	-1.06226	5.90322e-06
256029_at	-1.06174	0.000154977
264415_at	-1.06154	2.43483e-05
254291_at	-1.06041	1.90712e-05
262419_at	-1.06021	3.98877e-05
257680_at	-1.06001	4.81681e-05
267073_at	-1.05956	1.34507e-05
265006_at	-1.05942	6.20426e-05
262615_at	-1.05856	4.65014e-05
249188_at	-1.05825	0.000201234
257314_at	-1.05678	2.20472e-05
245428_at	-1.05643	1.73952e-05
263526_at	-1.05641	0.000780731
248442_at	-1.0558	0.00015048
253490_at	-1.05567	3.35796e-05
261612_at	-1.05562	7.58609e-05
254409_at	-1.05505	1.08733e-05
266101_at	-1.05446	1.2902e-05
260310_at	-1.05417	0.000143329
265452_at	-1.05398	0.000169779
256569_at	-1.05334	4.79335e-05
265920_s_at	-1.05241	0.000462071
245788_at	-1.05181	0.000510511
258202_at	-1.0515	8.81435e-05
259247_at	-1.05125	0.000313883
251342_at	-1.05118	1.51208e-05
261951_at	-1.05114	0.000308176
247419_at	-1.05011	0.000543049
245034_at	-1.04986	4.09719e-05
258584_at	-1.04919	0.000135773
258046_at	-1.04752	6.70491e-05
253780_at	-1.04728	2.67679e-05
251951_s_at	-1.04707	1.30406e-05
254839_at	-1.04683	0.00035876
253277_at	-1.0456	7.14377e-05
260725_at	-1.04555	7.48196e-05
250335_at	-1.04549	3.69896e-05
259671_at	-1.04452	0.000177309
253334_at	-1.04322	8.16224e-06
260531_at	-1.04188	0.00141852
261620_s_at	-1.04157	5.84442e-06
254320_at	-1.03836	1.07839e-05
245662_at	-1.03804	0.000788951
260003_at	-1.038	0.000127048
260984_at	-1.03768	6.63933e-05
254053_s_at	-1.03748	4.55552e-05
261904_at	-1.0371	1.81239e-05
260635_at	-1.03692	0.000654749
263695_at	-1.03667	1.49673e-05
264178_at	-1.03662	5.64033e-05
256042_at	-1.03622	4.36724e-05
265807_at	-1.03512	2.37997e-05
255787_at	-1.03129	0.00162514
260249_s_at	-1.03045	1.52089e-05
247014_at	-1.02975	0.000140362
258078_at	-1.02946	1.76462e-05
255496_at	-1.02755	0.000123926
262382_at	-1.02744	9.75725e-05
247858_at	-1.02736	1.46773e-05
258158_at	-1.02729	3.07196e-05
251884_at	-1.02716	2.92126e-05
255967_at	-1.02705	0.000137192
245358_at	-1.02671	0.000437465
247735_at	-1.02652	0.00023081
255586_at	-1.02632	2.50613e-05
260418_s_at	-1.0262	1.16053e-05
247866_at	-1.02618	1.7594e-05
263243_at	-1.02594	1.44863e-05
260200_at	-1.02593	4.69032e-05
258913_at	-1.02586	9.37339e-05
251269_at	-1.02427	0.000518905
259325_at	-1.02415	8.62021e-05
262254_at	-1.02326	0.00171168
262567_at	-1.02311	0.000468589
248132_at	-1.02272	0.00037914
267012_at	-1.02076	0.00102435
245098_at	-1.02036	3.06464e-05
246478_at	-1.01916	0.0015052
249393_at	-1.01899	0.000122763
250199_at	-1.01895	0.000512335
253167_at	-1.01849	5.2565e-05
254759_at	-1.01832	7.65352e-06
254076_at	-1.01807	0.000222257
247465_at	-1.01783	5.94852e-05
245937_at	-1.01714	8.11384e-06
260029_at	-1.01609	0.000134926
259071_at	-1.01594	1.75275e-05
264807_at	-1.0158	3.86301e-05
258915_at	-1.01482	2.40524e-05
246767_at	-1.01443	4.91744e-05
267069_at	-1.01263	8.80627e-05
262992_at	-1.01203	0.000371882
263472_at	-1.01182	0.000171231
254571_at	-1.01154	9.62366e-06
264405_at	-1.01151	0.000169782
260157_at	-1.011	0.000171585
265510_at	-1.0103	0.00108183
247010_at	-1.00997	4.28545e-05
253561_at	-1.00953	1.56003e-05
247835_at	-1.00864	0.000230688
265479_at	-1.00835	0.0026872
258006_at	-1.00794	0.00022941
247521_at	-1.00764	0.000172824
266181_at	-1.00708	3.72903e-05
256265_at	-1.00679	0.000451246
265030_at	-1.00628	0.000648468
248221_at	-1.00605	2.73674e-05
250779_at	-1.00527	4.29275e-05
253626_at	-1.00524	1.10822e-05
247815_at	-1.00522	1.4539e-05
253238_at	-1.00513	3.85478e-05
249841_at	-1.00509	0.00125554
260545_at	-1.00499	0.000148796
247373_at	-1.00495	2.56398e-05
249525_at	-1.0039	1.71415e-05
264893_at	-1.00363	5.90681e-05
246029_at	-1.0033	0.000432207
245791_at	-1.00283	4.50539e-05
249957_at	-1.00234	9.3328e-05
259168_at	-1	3.95304e-05

## Sheet: up-regulated
251428_at	5.34329	9.34759e-13
258402_at	4.93929	2.42394e-12
258957_at	4.91123	1.91915e-11
252415_at	4.46675	3.8335e-11
265387_at	4.29237	7.69137e-12
252607_at	3.95764	3.20886e-10
266270_at	3.91566	3.34953e-11
249862_at	3.83139	1.01409e-10
253061_at	3.81632	1.47806e-09
262603_at	3.67371	1.33285e-10
263475_at	3.578	2.40283e-09
249923_at	3.57002	3.4742e-11
259015_at	3.49287	4.55033e-10
251221_at	3.42836	3.37021e-09
251293_at	3.41371	2.36669e-09
252984_at	3.36163	2.46749e-10
258395_at	3.33806	1.25724e-09
247718_at	3.31284	5.20869e-11
265478_at	3.26489	1.54411e-09
256024_at	3.25551	1.90327e-08
262047_at	3.22496	1.49938e-09
248528_at	3.22009	1.22973e-09
267238_at	3.20793	6.66664e-10
247717_at	3.19858	2.79067e-08
248606_at	3.19558	2.47416e-10
260492_at	3.18823	4.25188e-10
253829_at	3.15968	8.00728e-09
251017_at	3.13073	8.96636e-09
255381_at	3.1223	2.68102e-10
249383_at	3.12206	4.25272e-10
250580_at	3.11516	4.21575e-10
251438_s_at	2.90075	1.43866e-07
258498_at	2.87601	7.252e-10
260287_at	2.82368	1.07542e-09
266656_at	2.80353	5.43501e-09
248683_at	2.77634	8.10182e-10
251356_at	2.76467	4.67106e-10
251443_at	2.75415	1.03194e-09
245982_at	2.74423	6.19376e-09
254773_at	2.7395	1.88022e-08
251642_at	2.73879	1.31614e-09
260741_at	2.7048	2.28142e-08
247585_at	2.68441	5.92265e-09
263497_at	2.67	2.32048e-09
263228_at	2.65546	2.99128e-07
259878_at	2.64878	5.47738e-09
264261_at	2.5921	2.10815e-08
245275_at	2.58672	6.53416e-10
246932_at	2.53384	1.26123e-08
258983_at	2.52906	1.88556e-07
264931_at	2.52208	9.78494e-08
253871_at	2.5087	2.78282e-08
251635_at	2.49381	2.48644e-05
267524_at	2.37843	7.4813e-09
248432_at	2.36357	1.06652e-07
257294_at	2.35889	4.01559e-08
266279_at	2.33299	4.85069e-08
256965_at	2.32915	5.34531e-08
263866_at	2.31328	1.45783e-08
253373_at	2.3066	4.60801e-09
252367_at	2.28972	1.78913e-08
267523_at	2.28067	1.13754e-07
255795_at	2.23767	5.17404e-09
264514_at	2.22467	2.16743e-08
260386_at	2.21305	2.55805e-07
262211_at	2.18563	4.14779e-07
259133_at	2.18129	1.08964e-07
256324_at	2.17254	2.42812e-08
250327_at	2.16631	5.82382e-09
245465_at	2.16542	4.74843e-07
263231_at	2.15835	1.72665e-07
254889_at	2.14365	3.73384e-07
245928_s_at	2.13483	4.27544e-08
266376_at	2.13331	1.98075e-07
256096_at	2.13251	1.35628e-08
263595_at	2.12528	1.19972e-08
258409_at	2.12197	4.57846e-08
267559_at	2.11752	7.45578e-09
249467_at	2.11352	1.14278e-06
255774_at	2.10728	8.77049e-09
255822_at	2.10285	9.19607e-09
248681_at	2.08898	2.16582e-07
252563_at	2.0846	4.615e-06
261230_at	2.0821	2.84133e-07
254042_at	2.07854	6.5042e-07
265443_at	2.0767	8.44344e-08
260221_at	2.05491	1.40087e-07
252911_at	2.03391	5.42932e-07
264672_at	2.02342	1.17383e-05
267147_at	2.00884	8.11519e-08
255579_at	2.00184	1.27802e-06
259080_at	1.99628	5.72969e-08
266995_at	1.99539	0.000304256
252102_at	1.98808	1.53598e-06
257315_at	1.98297	2.85919e-07
245771_at	1.97837	8.01334e-08
245637_at	1.97722	1.60763e-08
262170_at	1.97233	4.15391e-07
256237_at	1.9719	4.75164e-08
250937_at	1.96938	1.2452e-06
251084_at	1.96936	1.29163e-07
253581_at	1.96347	1.17995e-05
265481_at	1.95407	7.60802e-08
251142_at	1.94796	2.36529e-07
256299_at	1.94683	1.14147e-06
267265_at	1.93992	1.17834e-06
252368_at	1.93457	1.56466e-07
251919_at	1.9311	1.68227e-08
253101_at	1.92715	1.54594e-07
255331_at	1.92193	4.24942e-08
253971_at	1.91542	2.01285e-08
251427_at	1.90821	3.15009e-08
259442_at	1.90355	4.28588e-06
265400_at	1.88999	1.32555e-07
265216_at	1.88926	5.1442e-07
246371_at	1.88081	5.19419e-08
266072_at	1.87191	4.12288e-07
246071_at	1.86825	8.19412e-08
265918_at	1.86801	3.98088e-07
247943_at	1.86466	4.90883e-07
247540_at	1.86224	1.95063e-08
260431_at	1.86123	6.55908e-08
254746_at	1.86083	4.34231e-07
248050_at	1.85624	1.45553e-07
263688_at	1.84935	6.5804e-07
256914_at	1.84568	6.03305e-06
253161_at	1.84209	4.63638e-06
248526_at	1.83848	2.20122e-06
247474_at	1.83753	1.04041e-07
259596_at	1.82933	2.63356e-06
246114_at	1.82857	2.05532e-07
251196_at	1.82838	5.09173e-07
245422_at	1.8253	1.54663e-06
267425_at	1.82045	2.88571e-08
252168_at	1.81822	5.2882e-08
264652_at	1.79924	4.95982e-05
253908_at	1.79863	1.48574e-07
254011_at	1.79394	4.22663e-08
246781_at	1.79332	8.05968e-07
258468_at	1.78391	9.43001e-05
267477_at	1.78036	4.655e-08
259996_at	1.76643	1.75719e-07
258225_at	1.75916	2.89323e-07
259570_at	1.75124	5.42359e-08
264953_at	1.74904	3.65828e-06
259783_at	1.74862	5.40536e-06
265199_s_at	1.74682	6.08531e-05
266277_at	1.74585	5.84657e-06
263073_at	1.7456	1.38696e-07
261226_at	1.74216	1.16875e-06
253650_at	1.72875	1.55479e-06
264371_at	1.7285	1.05695e-06
255450_at	1.72507	9.23785e-08
260548_at	1.72275	7.78528e-07
249645_at	1.70243	6.76929e-07
258735_at	1.7012	6.78904e-07
253172_at	1.70047	2.33865e-06
245383_at	1.69993	1.43453e-07
262039_at	1.69815	8.66404e-07
267158_at	1.69423	3.55749e-06
254609_at	1.693	1.95774e-06
247903_at	1.69045	1.99814e-06
247278_at	1.68887	5.2419e-07
265342_at	1.68581	6.47773e-07
260081_at	1.67189	5.5016e-06
265305_at	1.67155	7.62048e-08
251775_s_at	1.6712	7.40651e-06
264467_at	1.65507	3.89451e-06
249860_at	1.65305	1.11865e-06
248163_at	1.65111	1.25311e-07
264247_at	1.64975	5.79483e-07
262399_at	1.64862	3.48433e-07
257964_at	1.64651	0.000160926
248622_at	1.63964	1.91146e-07
249008_at	1.63897	6.7433e-07
266395_at	1.63866	1.80449e-06
265724_at	1.63407	1.71556e-07
264238_at	1.63223	2.00062e-06
251665_at	1.62918	3.43209e-07
251109_at	1.62873	2.13864e-07
252280_at	1.62601	1.1233e-06
249732_at	1.6257	1.82409e-07
248402_at	1.62557	8.94655e-07
258554_at	1.62555	4.88515e-07
265070_at	1.61696	4.04624e-07
258552_at	1.6109	9.40573e-07
248961_at	1.60784	1.11371e-06
248839_at	1.60693	1.83025e-05
257650_at	1.59787	1.1474e-05
254089_at	1.59734	1.46773e-06
252950_at	1.59549	1.99381e-06
254396_at	1.5922	1.39721e-06
265615_at	1.58249	2.56191e-05
260875_at	1.58244	1.84105e-06
256014_at	1.56989	1.06612e-05
253423_at	1.56671	3.2337e-07
265188_at	1.56311	5.18674e-06
253285_at	1.5595	8.87231e-07
253692_at	1.55936	1.80612e-05
250255_at	1.55827	2.14571e-06
251500_at	1.55552	9.65749e-07
256772_at	1.5555	1.91587e-06
251524_at	1.55294	2.14386e-07
263495_at	1.55008	1.81084e-06
250217_at	1.54913	1.2467e-07
252220_at	1.54489	2.64046e-06
253617_at	1.54163	2.88873e-06
245984_at	1.53779	3.32078e-06
258920_at	1.53695	6.99481e-06
250649_at	1.53412	4.65322e-06
257974_at	1.5303	8.23806e-07
255926_at	1.52912	3.78364e-07
245761_at	1.52788	1.48204e-05
267266_at	1.52621	2.62899e-06
264799_at	1.52433	6.38809e-05
251028_at	1.52182	1.22595e-05
254424_at	1.52079	4.34793e-05
256548_at	1.52046	2.3989e-05
258535_at	1.51936	2.02053e-06
265884_at	1.51787	1.2052e-06
254561_at	1.51703	3.80388e-07
263118_at	1.51161	1.1358e-05
259793_at	1.50907	2.42033e-06
245397_at	1.50736	3.70219e-07
253966_at	1.50601	2.0977e-06
250669_at	1.5032	3.96082e-07
262099_s_at	1.50084	0.000438759
256601_s_at	1.49902	0.000572776
258956_at	1.4972	2.89475e-05
264482_at	1.49675	1.54429e-05
245925_at	1.49665	4.96535e-07
252991_at	1.4952	1.39897e-06
263184_at	1.4925	1.79318e-06
253278_at	1.48941	6.65251e-07
264990_at	1.48405	3.06348e-06
252520_at	1.48313	1.18651e-05
257773_at	1.48295	4.76324e-07
245777_at	1.4818	8.63217e-06
262717_s_at	1.47995	0.000146968
248801_at	1.47858	1.72851e-06
248075_at	1.47724	1.07303e-05
266608_at	1.47536	3.69242e-07
253597_at	1.47168	3.19845e-07
248920_at	1.46885	1.30698e-06
267092_at	1.46882	7.12693e-06
247191_at	1.46762	3.76012e-06
258989_at	1.46584	3.09258e-07
253440_at	1.46402	0.000321769
249059_at	1.45544	9.53754e-07
246275_at	1.45378	1.67995e-06
262244_at	1.45375	1.27147e-05
262259_s_at	1.4533	3.85023e-05
259081_at	1.44679	1.34398e-05
263265_at	1.44517	1.23673e-06
257772_at	1.44509	3.94396e-07
258055_at	1.4432	2.46345e-06
245336_at	1.44184	8.48117e-06
262582_at	1.44114	6.40636e-07
245330_at	1.43872	4.52649e-07
253946_at	1.43758	8.5653e-06
250753_at	1.43628	9.74589e-07
264146_at	1.43511	4.20488e-06
251804_at	1.43494	2.79655e-06
254221_at	1.42976	9.36436e-06
245734_at	1.42951	3.68047e-07
245906_at	1.42343	6.34483e-07
262830_at	1.42193	3.53777e-06
259373_at	1.4216	6.3845e-06
255255_at	1.41977	5.42025e-06
266866_at	1.41933	1.44778e-06
251155_at	1.41799	1.33676e-06
259163_at	1.41679	5.95743e-07
255437_at	1.41561	3.5684e-05
264653_at	1.40119	2.65377e-07
264340_at	1.40088	3.70785e-06
266324_at	1.39899	1.70434e-06
266259_at	1.39832	5.33951e-06
264210_at	1.39744	3.45309e-06
267569_at	1.39697	0.000134654
247074_at	1.39334	1.38033e-06
256221_at	1.39129	2.62419e-05
260944_at	1.39002	2.26149e-05
263180_at	1.38872	1.83714e-06
246231_at	1.38559	4.44938e-05
266956_at	1.38547	2.1933e-06
258059_at	1.38523	2.71493e-06
245742_at	1.38268	2.12973e-06
252036_at	1.38253	0.000164494
250561_at	1.38131	4.01043e-06
266884_at	1.38117	1.41072e-06
264314_at	1.37879	3.14252e-06
246487_at	1.37876	1.20351e-06
258708_at	1.37773	1.24326e-06
258156_at	1.37563	1.0905e-06
263126_at	1.37458	9.8935e-06
265987_at	1.37257	1.37271e-05
260261_at	1.37164	1.58332e-05
264900_at	1.37138	3.89129e-06
261801_at	1.3668	2.06319e-06
245998_at	1.36455	1.31451e-05
246019_at	1.36417	1.12021e-06
264365_s_at	1.36219	1.07359e-06
255660_at	1.35986	8.29808e-05
250099_at	1.35654	0.000148078
256469_at	1.35547	2.85642e-06
246919_at	1.35438	1.45106e-05
254545_at	1.3506	4.40825e-05
247726_at	1.34811	8.25788e-06
265377_at	1.34493	9.55077e-06
263773_at	1.34456	1.21351e-06
263363_at	1.34225	2.99021e-05
258038_at	1.34221	1.1993e-06
254319_at	1.34073	1.5487e-05
264379_at	1.33819	1.44908e-06
254543_at	1.33716	8.77834e-07
246434_at	1.33449	3.95418e-06
251402_at	1.33415	6.35821e-05
245876_at	1.33349	1.98009e-05
250981_at	1.33317	1.4799e-06
256746_at	1.33132	1.8615e-05
258151_at	1.33019	3.58961e-06
245657_at	1.32927	4.67853e-05
250102_at	1.32826	0.000743284
260271_at	1.32553	3.25865e-05
259658_at	1.32466	1.10147e-05
261826_at	1.32095	5.64336e-07
248094_at	1.31729	9.23465e-05
260567_at	1.31714	6.88754e-06
247443_at	1.31676	7.0829e-06
254119_at	1.31564	7.4589e-07
260706_at	1.31549	3.98506e-05
250155_at	1.3106	2.45377e-06
265967_at	1.3094	1.51916e-06
256894_at	1.30853	9.16571e-07
258939_at	1.30471	7.05712e-06
265704_at	1.30292	6.21908e-05
255779_at	1.30093	3.15465e-06
266702_at	1.29923	0.000116639
259231_at	1.29761	1.36108e-06
248527_at	1.29081	0.000278425
264339_at	1.28888	1.6327e-06
255604_at	1.28797	1.14692e-05
260982_at	1.28788	1.89261e-05
245196_at	1.28652	2.90192e-06
266899_at	1.28621	1.13247e-05
251219_at	1.28595	2.73019e-05
259586_at	1.28489	4.56557e-05
259751_at	1.28478	1.06779e-06
253815_at	1.28172	3.31373e-05
253305_at	1.28119	1.18224e-05
247734_at	1.28059	3.61088e-06
252468_at	1.27886	3.61434e-05
256671_at	1.27834	1.51507e-05
252040_at	1.27813	2.63011e-05
247880_at	1.27734	1.06878e-05
247013_at	1.27584	4.79546e-05
263841_at	1.27549	0.000136877
257714_at	1.27465	6.8266e-05
258507_at	1.27361	9.30292e-06
250968_at	1.27344	4.79032e-06
259977_at	1.27324	7.95066e-07
259516_at	1.27225	6.03686e-06
247452_at	1.26908	4.66575e-06
259193_at	1.26906	3.89816e-05
245790_at	1.2685	1.72136e-06
260048_at	1.26656	6.93372e-06
253421_at	1.26611	1.63146e-05
246183_at	1.26503	0.000171442
245757_at	1.265	1.23947e-06
245393_at	1.26492	5.53521e-05
266139_at	1.26416	0.000213389
266989_at	1.26347	1.86611e-05
265118_at	1.26287	1.22506e-05
259736_at	1.26172	1.02054e-05
254150_at	1.25874	4.14865e-05
251119_at	1.25394	1.42495e-05
258851_at	1.25298	1.65522e-05
259839_at	1.25289	0.000229162
247347_at	1.25193	8.36025e-06
264463_at	1.24912	2.93899e-05
256441_at	1.24822	6.86763e-06
267612_at	1.24712	5.40969e-06
266140_at	1.24518	0.00023417
260855_at	1.24342	2.29079e-06
253281_at	1.24184	1.27979e-05
254132_at	1.24101	9.57308e-06
267411_at	1.24072	0.000115835
255817_at	1.24061	3.64304e-06
265265_at	1.23705	2.81875e-06
261768_at	1.23457	3.8068e-05
247597_at	1.23253	2.89447e-05
245188_at	1.2312	1.8135e-05
260465_at	1.22998	0.000782934
251036_at	1.22929	4.7366e-06
256304_at	1.22907	4.93037e-06
261564_at	1.22867	6.99825e-05
249742_at	1.22864	3.71061e-06
252320_at	1.22667	2.03723e-05
253533_at	1.22312	1.23125e-06
247377_at	1.22244	3.8838e-06
267035_at	1.22107	1.61419e-05
255284_at	1.22097	9.0145e-05
248236_at	1.21898	7.76477e-06
262986_at	1.21704	5.13209e-06
262226_at	1.21655	6.3506e-06
259760_at	1.21505	4.23434e-05
245362_at	1.21485	1.18928e-06
245980_at	1.21426	2.79181e-06
260986_at	1.21361	2.72375e-06
249818_at	1.2135	5.38864e-06
262801_at	1.21003	7.8034e-05
262236_at	1.2098	1.56969e-05
265648_at	1.2082	2.45153e-05
253279_at	1.2069	0.00016355
257908_at	1.20449	2.4723e-05
252317_at	1.20368	1.44495e-05
247287_at	1.20355	0.00173177
258497_at	1.20292	1.95039e-05
245976_at	1.2022	5.34837e-05
264096_at	1.20208	8.17286e-06
246463_at	1.20061	3.5002e-06
259431_at	1.19907	1.93072e-06
249920_at	1.19888	1.70413e-05
260902_at	1.19867	3.48067e-06
249472_at	1.19622	3.80182e-06
266805_at	1.19448	5.72707e-06
256892_at	1.19443	2.48276e-05
261577_at	1.19348	1.84244e-05
264374_at	1.19342	1.37109e-05
258386_at	1.18885	7.62207e-06
248074_at	1.18849	5.2014e-05
261937_at	1.18826	3.50817e-06
254122_at	1.18803	0.000387356
253697_at	1.18771	2.80217e-05
259517_at	1.18765	1.97147e-05
246034_at	1.18622	0.000546741
254232_at	1.18516	0.0001099
264447_at	1.18347	0.000153422
253849_at	1.18026	0.00156617
247216_at	1.17989	4.41663e-06
258524_at	1.17797	7.59765e-05
260266_at	1.17768	1.99515e-06
248140_at	1.17343	0.000424167
245076_at	1.1733	3.69598e-05
251575_at	1.1725	0.000537162
257540_at	1.17149	0.00635907
262630_at	1.16894	4.70871e-05
247814_at	1.16744	6.16632e-06
256455_at	1.16703	3.33593e-06
262114_at	1.16636	2.09928e-05
258613_at	1.16614	3.48205e-06
266860_at	1.16603	7.39311e-05
258369_at	1.16541	4.61275e-06
265116_at	1.16358	1.36197e-05
247100_at	1.16199	6.55868e-05
250739_at	1.16195	4.20003e-05
265584_at	1.16188	4.18836e-06
267357_at	1.16164	4.1839e-06
266225_at	1.16076	4.65252e-06
248975_at	1.16059	3.59287e-06
245138_at	1.15998	1.4644e-05
251230_at	1.15929	6.31652e-05
253495_at	1.15882	2.99468e-06
255310_at	1.15811	6.06129e-06
260769_at	1.15714	8.83357e-06
246984_at	1.15584	4.96361e-05
250012_x_at	1.15372	1.44221e-05
253473_at	1.15365	4.54349e-06
251227_at	1.1532	1.17887e-05
253493_at	1.15304	0.000140874
261957_at	1.15207	3.42625e-05
263840_at	1.15192	1.40487e-05
259801_at	1.15192	0.000151664
258528_at	1.15044	2.9075e-05
265945_at	1.15022	6.48828e-05
253505_at	1.14941	1.17626e-05
261825_at	1.14845	0.000509774
255521_at	1.14783	0.000107265
252954_at	1.14634	4.34892e-05
259354_at	1.14559	2.93943e-05
266929_at	1.14439	6.98785e-05
248713_at	1.1442	8.28633e-06
257137_at	1.14389	9.34931e-05
257748_at	1.14292	4.33558e-06
264433_at	1.14174	5.08441e-06
247600_at	1.14173	1.67051e-05
253049_at	1.14095	6.96777e-06
246548_at	1.1409	9.65173e-06
264954_at	1.1377	0.000194379
260388_at	1.13642	5.32854e-06
251133_at	1.13557	1.14315e-05
263597_at	1.13546	0.00413989
245229_at	1.13487	6.27314e-06
245349_at	1.13427	6.06991e-05
245112_at	1.13418	7.243e-06
252272_at	1.13373	0.000103419
264300_at	1.13339	5.58412e-06
246783_at	1.1329	1.88714e-05
248224_at	1.13232	1.63824e-05
255692_at	1.13193	8.68928e-06
249109_at	1.13001	1.17292e-05
255332_at	1.12944	7.69509e-06
262411_at	1.12667	2.57121e-05
263031_at	1.12662	3.88382e-05
249694_at	1.12657	0.000393631
264978_at	1.12439	1.3822e-05
262164_at	1.12385	2.09398e-05
260141_at	1.12214	1.28325e-05
247716_at	1.12136	1.56073e-05
253722_at	1.12086	5.55844e-06
259773_at	1.12005	0.00218847
247862_at	1.11704	4.37314e-05
258901_at	1.11675	3.03559e-06
249817_at	1.1167	1.1105e-05
256321_at	1.11517	0.00139791
258887_at	1.11359	3.80251e-06
247450_at	1.11301	1.91577e-05
260411_at	1.11179	8.29099e-05
248918_at	1.1114	0.000399959
259103_at	1.11099	8.1644e-05
256769_at	1.10999	0.000158884
253066_at	1.10858	0.000170167
260636_at	1.10829	2.70863e-05
266845_at	1.10775	3.08268e-05
264963_at	1.10613	9.22381e-06
249510_at	1.10553	2.61922e-05
247324_at	1.10525	8.89179e-05
259358_at	1.10462	0.000315684
252543_at	1.103	9.74205e-05
259076_at	1.10288	1.7988e-05
258809_at	1.09994	4.45053e-06
264025_at	1.0998	0.00136054
256516_at	1.09706	5.27776e-06
252250_at	1.09562	3.71885e-05
266648_at	1.09479	0.000405935
261049_at	1.09404	8.40025e-06
253903_at	1.09352	0.00057165
262488_at	1.09283	2.78024e-05
261076_at	1.09083	2.3928e-05
257172_at	1.09043	6.26608e-05
249101_at	1.08985	2.63896e-05
253666_at	1.08962	6.3437e-06
263019_at	1.08956	6.37491e-05
263014_at	1.08955	0.000160583
247541_at	1.08562	1.27981e-05
266604_at	1.08446	1.93119e-05
252511_at	1.08382	0.000645623
260969_at	1.08222	1.68266e-05
246481_s_at	1.08	3.47856e-05
251058_at	1.07943	6.24003e-05
265480_at	1.07936	2.97831e-05
250268_s_at	1.07493	1.40862e-05
254218_at	1.0748	0.000401055
265111_at	1.07476	6.90669e-05
245593_at	1.07397	3.01234e-05
259017_at	1.07325	9.53054e-06
267503_at	1.07214	1.66054e-05
267505_at	1.07194	1.14116e-05
245094_at	1.07042	5.04153e-05
257824_at	1.06764	3.01695e-05
249775_at	1.06678	5.05694e-05
263325_at	1.0649	5.32547e-05
258800_at	1.06325	7.2743e-06
254659_at	1.06319	0.000729381
248795_at	1.06272	4.15151e-05
245845_at	1.06269	0.000700166
260547_at	1.06181	1.5359e-05
255617_at	1.05893	0.000130086
251169_at	1.0579	0.000662582
263758_s_at	1.05739	1.69237e-05
265929_s_at	1.05701	7.89025e-06
262502_at	1.05683	8.55631e-06
258094_at	1.05667	3.85851e-05
263943_at	1.05477	5.59582e-06
254125_at	1.05397	0.000204613
266278_at	1.05358	9.48115e-05
252011_at	1.05348	7.17383e-05
245357_at	1.05301	0.000420686
259383_at	1.05289	0.000352325
261558_at	1.05199	9.43943e-05
247312_at	1.05173	0.000391603
257510_at	1.05131	8.00858e-05
258949_at	1.05112	0.0016475
257008_at	1.05054	1.31491e-05
267356_at	1.05047	9.71762e-05
249071_at	1.05011	5.33428e-05
254794_at	1.05	0.000137966
252927_at	1.04989	5.88047e-06
264836_at	1.04979	2.72808e-05
257381_at	1.04823	3.14177e-05
251996_at	1.04707	1.80457e-05
264854_at	1.04639	2.02338e-05
251735_at	1.04617	8.60233e-06
266285_at	1.0453	6.3908e-05
259982_at	1.04421	1.18673e-05
245965_at	1.04366	0.000110769
257717_at	1.0434	0.000184683
266951_at	1.03848	1.36482e-05
250008_at	1.0377	3.4092e-05
246792_at	1.03657	1.11232e-05
266460_at	1.03626	8.96595e-05
251174_at	1.03558	6.92209e-05
246159_at	1.03321	6.31959e-05
256015_at	1.03188	1.4314e-05
254492_at	1.03174	0.000110101
257916_at	1.03108	3.38715e-05
263963_at	1.02897	0.000135749
264240_at	1.0278	3.3325e-05
266813_at	1.0275	9.37334e-06
262648_at	1.02705	0.00233973
256088_at	1.02698	2.31324e-05
259738_at	1.02677	0.000162493
254001_at	1.02496	2.017e-05
250252_at	1.02361	0.000119638
254635_at	1.0236	2.49097e-05
261006_at	1.02346	0.000112005
260203_at	1.02293	1.68661e-05
259418_at	1.0215	0.000321396
254919_at	1.02144	0.000267283
248419_at	1.02116	4.32226e-05
253736_at	1.0204	0.000438664
246996_at	1.0199	0.00012473
248380_at	1.01976	0.000294768
267226_at	1.01963	3.02894e-05
254915_s_at	1.01892	9.63994e-05
254764_at	1.01784	4.15217e-05
257021_at	1.01757	0.000665779
261931_at	1.01708	0.000280878
251791_at	1.01631	1.47556e-05
261043_at	1.0156	0.00486378
267461_at	1.01516	0.000161786
249797_at	1.01459	7.99882e-06
267637_at	1.01436	7.47491e-05
251151_at	1.01344	0.000193994
260549_at	1.01186	3.12913e-05
258586_s_at	1.0114	1.71698e-05
261638_at	1.01095	0.000272033
258087_at	1.01003	1.80833e-05
267452_at	1.00814	7.39387e-05
254198_at	1.00731	0.000216498
258750_at	1.0068	1.32527e-05
247118_at	1.00622	0.00030163
258857_at	1.00567	8.9991e-05
247185_at	1.00447	0.000141404
263320_at	1.00327	3.70236e-05
257746_at	1.00286	1.91267e-05
263696_at	1.00266	0.00015683
256861_at	1.00248	1.02955e-05
245743_at	1.00204	1.35174e-05
259523_at	1.00162	0.000289291
263799_at	1.00125	0.000201789
267116_at	1.00125	6.42554e-05
251864_at	1.00104	0.00013434
267152_at	1.00093	9.59681e-06
262212_at	1.00085	0.0031864
248409_at	1.0004	0.000212467
254445_at	1.00009	0.000344157

## Sheet: full_table_(Sr1_T - Sr1_UT) -
ID	logFC	AveExpr	t	P.Value	adj.P.Val	B
251428_at	5.34329	7.00817	37.6446	9.34759e-13	2.13218e-08	19.1224
258402_at	4.93929	9.1778	34.4262	2.42394e-12	2.7645e-08	18.3828
265387_at	4.29237	9.2539	30.887	7.69137e-12	5.848e-08	17.4381
263852_at	-3.65465	9.75655	-28.5565	1.77e-11	8.74422e-08	16.7261
258957_at	4.91123	6.57053	28.3397	1.91915e-11	8.74422e-08	16.6557
254385_s_at	-3.91792	8.89507	-27.8563	2.30347e-11	8.74422e-08	16.4962
258947_at	-3.89579	7.53472	-27.4428	2.69937e-11	8.74422e-08	16.3567
266270_at	3.91566	5.90726	26.8898	3.34953e-11	8.74422e-08	16.1657
249923_at	3.57002	9.3309	26.7973	3.4742e-11	8.74422e-08	16.1332
252415_at	4.46675	7.73757	26.5495	3.8335e-11	8.74422e-08	16.0455
247718_at	3.31284	8.74726	25.792	5.20869e-11	1.06882e-07	15.7704
251400_at	-3.25836	10.2595	-25.1662	6.75476e-11	1.06882e-07	15.535
246405_at	-3.48407	9.32209	-25.1438	6.81879e-11	1.06882e-07	15.5265
266761_at	-3.24409	8.69124	-25.1429	6.82135e-11	1.06882e-07	15.5261
256431_s_at	-3.77022	8.91204	-25.0644	7.05087e-11	1.06882e-07	15.496
260116_at	-4.70079	9.19139	-24.7415	8.08701e-11	1.06882e-07	15.3709
256647_at	-4.25141	8.08827	-24.6652	8.35557e-11	1.06882e-07	15.341
260904_at	-4.1376	8.38262	-24.6433	8.43431e-11	1.06882e-07	15.3325
249862_at	3.83139	8.79787	24.2173	1.01409e-10	1.21744e-07	15.1633
255341_at	-3.74251	8.38889	-23.875	1.17863e-10	1.34422e-07	15.0247
262603_at	3.67371	6.26287	23.5986	1.33285e-10	1.42736e-07	14.9108
252921_at	-3.45907	8.6093	-23.5264	1.37667e-10	1.42736e-07	14.8808
245035_at	-4.44422	10.0047	-23.2342	1.57075e-10	1.55778e-07	14.7582
256593_at	-4.07064	6.8956	-22.9095	1.82208e-10	1.72509e-07	14.6196
251673_at	-3.06201	8.89869	-22.8293	1.89071e-10	1.72509e-07	14.585
245329_at	-2.98819	10.5035	-22.5616	2.14103e-10	1.87834e-07	14.4684
252984_at	3.36163	8.82683	22.2597	2.46749e-10	2.01555e-07	14.3349
248606_at	3.19558	8.3489	22.254	2.47416e-10	2.01555e-07	14.3324
259507_at	-3.63493	7.97724	-22.1475	2.60244e-10	2.03847e-07	14.2847
255381_at	3.1223	6.99409	22.085	2.68102e-10	2.03847e-07	14.2566
248889_at	-2.90328	8.58477	-21.9767	2.82348e-10	2.07753e-07	14.2077
252607_at	3.95764	6.05964	21.7111	3.20886e-10	2.20577e-07	14.0865
253485_at	-3.25102	8.72174	-21.6566	3.29499e-10	2.20577e-07	14.0614
250062_at	-3.37495	7.92641	-21.6507	3.30445e-10	2.20577e-07	14.0586
254387_at	-3.12139	9.0389	-21.5522	3.46675e-10	2.20577e-07	14.0131
247293_at	-2.94143	8.17176	-21.5437	3.48126e-10	2.20577e-07	14.0091
250580_at	3.11516	6.93359	21.155	4.21575e-10	2.47126e-07	13.8268
260492_at	3.18823	4.90271	21.1378	4.25188e-10	2.47126e-07	13.8186
249383_at	3.12206	6.15327	21.1374	4.25272e-10	2.47126e-07	13.8184
250286_at	-2.9068	9.17463	-21.0358	4.4737e-10	2.47126e-07	13.77
252170_at	-3.08841	11.7824	-21.0346	4.47631e-10	2.47126e-07	13.7695
259015_at	3.49287	8.7998	21.0018	4.55033e-10	2.47126e-07	13.7538
251356_at	2.76467	7.93041	20.9495	4.67106e-10	2.47783e-07	13.7287
254265_s_at	-2.77764	11.057	-20.8506	4.90913e-10	2.49124e-07	13.6811
257061_at	-2.80766	9.75618	-20.8097	5.01154e-10	2.49124e-07	13.6614
259550_at	-2.96519	9.94398	-20.7643	5.12777e-10	2.49124e-07	13.6394
249890_at	-4.04943	8.20894	-20.7622	5.1332e-10	2.49124e-07	13.6384
259385_at	-2.91632	8.87674	-20.6304	5.48844e-10	2.542e-07	13.5742
249346_at	-2.73808	10.8166	-20.6209	5.51498e-10	2.542e-07	13.5695
253181_at	-3.49019	7.22525	-20.5637	5.67805e-10	2.542e-07	13.5415
246927_s_at	-3.08976	7.94414	-20.5618	5.68355e-10	2.542e-07	13.5406
255406_at	-3.25917	8.90998	-20.4732	5.94719e-10	2.60876e-07	13.497
262092_at	-2.96099	7.87081	-20.36	6.30363e-10	2.71294e-07	13.441
245275_at	2.58672	5.39797	20.2904	6.53416e-10	2.71981e-07	13.4064
267238_at	3.20793	7.65926	20.2516	6.66664e-10	2.71981e-07	13.387
257763_s_at	-2.82001	9.51116	-20.2485	6.67731e-10	2.71981e-07	13.3855
259272_at	-2.51992	10.9056	-20.1945	6.86714e-10	2.74806e-07	13.3584
248932_at	-2.84447	8.08027	-20.1527	7.01775e-10	2.75991e-07	13.3375
258498_at	2.87601	7.48426	20.0897	7.252e-10	2.78298e-07	13.3058
264434_at	-2.85487	9.15569	-20.056	7.38113e-10	2.78298e-07	13.2887
252060_at	-3.33139	7.18163	-20.0401	7.44243e-10	2.78298e-07	13.2807
254832_at	-3.26486	10.9161	-19.9884	7.64695e-10	2.81334e-07	13.2545
248683_at	2.77634	10.4596	19.8785	8.10182e-10	2.93337e-07	13.1986
248551_at	-2.51931	10.0197	-19.8292	8.31546e-10	2.96368e-07	13.1734
249417_at	-3.21462	9.40988	-19.4862	9.98321e-10	3.44543e-07	12.996
254271_at	-3.00344	9.37136	-19.4431	1.02177e-09	3.44543e-07	12.9734
251443_at	2.75415	10.7589	19.4247	1.03194e-09	3.44543e-07	12.9637
262177_at	-2.75326	9.53276	-19.3938	1.04927e-09	3.44543e-07	12.9475
251370_at	-2.82943	9.04674	-19.3729	1.06118e-09	3.44543e-07	12.9366
250302_at	-3.06915	8.02524	-19.3575	1.07002e-09	3.44543e-07	12.9285
260287_at	2.82368	10.3056	19.3482	1.07542e-09	3.44543e-07	12.9236
256596_at	-2.99671	10.6818	-19.3275	1.08755e-09	3.44543e-07	12.9126
248971_at	-3.38246	6.8973	-19.2331	1.14471e-09	3.57684e-07	12.8627
261485_at	-2.69851	8.98343	-19.1772	1.1801e-09	3.63759e-07	12.833
248528_at	3.22009	5.65973	19.1019	1.22973e-09	3.72437e-07	12.7928
266070_at	-2.72883	11.0993	-19.0815	1.24352e-09	3.72437e-07	12.7819
258395_at	3.33806	6.12929	19.0615	1.25724e-09	3.72437e-07	12.7712
251642_at	2.73879	8.0344	18.9783	1.31614e-09	3.84886e-07	12.7265
266267_at	-2.56043	7.52446	-18.871	1.39648e-09	4.03211e-07	12.6685
245401_at	-3.4197	7.39013	-18.7868	1.46333e-09	4.16229e-07	12.6228
253061_at	3.81632	7.39453	18.7688	1.47806e-09	4.16229e-07	12.6129
262047_at	3.22496	6.78898	18.7431	1.49938e-09	4.17083e-07	12.5989
265478_at	3.26489	7.93272	18.6904	1.54411e-09	4.24351e-07	12.5701
253687_at	-2.58932	8.76186	-18.6562	1.57397e-09	4.27409e-07	12.5513
265189_at	-2.91803	8.32948	-18.5576	1.66351e-09	4.46408e-07	12.497
266385_at	-2.41549	12.629	-18.381	1.83816e-09	4.84745e-07	12.3989
265658_at	-2.92411	7.70146	-18.3708	1.84888e-09	4.84745e-07	12.3932
257690_at	-3.39455	7.0759	-18.2965	1.92867e-09	4.99921e-07	12.3516
267345_at	-2.66797	7.31816	-18.2426	1.989e-09	5.09764e-07	12.3213
262671_at	-3.20921	5.68089	-18.1946	2.04447e-09	5.1816e-07	12.2942
252068_at	-2.92067	7.67319	-18.1664	2.07784e-09	5.2083e-07	12.2782
256911_at	-2.6708	6.68935	-18.1165	2.13823e-09	5.30141e-07	12.25
263854_at	-3.64757	7.69085	-17.9865	2.30497e-09	5.63026e-07	12.1759
263497_at	2.67	9.28128	17.975	2.32048e-09	5.63026e-07	12.1693
251293_at	3.41371	5.7648	17.941	2.36669e-09	5.63026e-07	12.1498
256050_at	-2.49967	8.7025	-17.9389	2.3696e-09	5.63026e-07	12.1486
263475_at	3.578	5.87326	17.9149	2.40283e-09	5.65036e-07	12.1348
248327_at	-2.79871	9.30807	-17.8799	2.45232e-09	5.7079e-07	12.1147
251895_at	-2.96954	7.96065	-17.8318	2.52211e-09	5.81104e-07	12.0869
257623_at	-2.66232	9.27119	-17.7603	2.63e-09	5.94544e-07	12.0455
267483_at	-2.87068	8.65547	-17.7586	2.63257e-09	5.94544e-07	12.0445
266869_at	-2.4372	6.2641	-17.6992	2.72618e-09	6.09648e-07	12.0099
263783_at	-3.10818	8.68933	-17.6801	2.75696e-09	6.10083e-07	11.9988
255340_at	-3.09715	7.02443	-17.665	2.78161e-09	6.10083e-07	11.99
258786_at	-2.41381	9.30902	-17.5889	2.90951e-09	6.29613e-07	11.9455
254784_at	-2.30464	11.0022	-17.5641	2.95248e-09	6.29613e-07	11.9309
260804_at	-3.09051	6.79986	-17.5598	2.96012e-09	6.29613e-07	11.9284
247314_at	-2.81801	8.171	-17.5479	2.98107e-09	6.29613e-07	11.9214
254093_at	-2.49124	6.88619	-17.5212	3.0286e-09	6.33784e-07	11.9057
253414_at	-2.30423	10.5169	-17.4325	3.19294e-09	6.621e-07	11.8533
246821_at	-3.3674	9.11656	-17.4004	3.25476e-09	6.6337e-07	11.8342
245052_at	-2.5124	10.3137	-17.3888	3.27747e-09	6.6337e-07	11.8273
253401_at	-2.26126	9.12669	-17.3843	3.28631e-09	6.6337e-07	11.8246
265161_at	-2.61287	9.69253	-17.3558	3.34271e-09	6.68474e-07	11.8077
251221_at	3.42836	8.94584	17.3422	3.37021e-09	6.68474e-07	11.7996
263539_at	-3.1864	11.7119	-17.2161	3.63588e-09	7.14953e-07	11.7242
248332_at	-2.51178	8.55501	-17.181	3.71378e-09	7.24029e-07	11.7031
245266_at	-2.19876	7.80068	-16.9793	4.19886e-09	8.03663e-07	11.5808
259852_at	-2.81716	6.5374	-16.9741	4.21222e-09	8.03663e-07	11.5776
251840_at	-2.33429	9.53633	-16.968	4.22795e-09	8.03663e-07	11.5739
266835_at	-2.36868	8.75404	-16.9398	4.30163e-09	8.10911e-07	11.5567
264000_at	-2.551	9.28405	-16.8597	4.51846e-09	8.44803e-07	11.5076
253373_at	2.3066	7.70675	16.8279	4.60801e-09	8.4949e-07	11.488
255630_at	-3.34412	8.35539	-16.8244	4.61801e-09	8.4949e-07	11.4858
248322_at	-4.20084	9.27432	-16.7964	4.69854e-09	8.5739e-07	11.4686
251705_at	-2.14798	11.8478	-16.7025	4.98006e-09	9.01549e-07	11.4104
261443_at	-3.30595	8.4862	-16.645	5.16143e-09	9.2203e-07	11.3747
255795_at	2.23767	10.8842	16.6411	5.17404e-09	9.2203e-07	11.3722
264663_at	-2.12408	9.72386	-16.5966	5.31981e-09	9.40659e-07	11.3444
251336_at	-2.37302	8.01429	-16.5816	5.36964e-09	9.42165e-07	11.3351
266656_at	2.80353	9.69102	16.5623	5.43501e-09	9.46356e-07	11.323
259878_at	2.64878	5.70845	16.5499	5.47738e-09	9.46507e-07	11.3152
254416_at	-2.29066	8.55578	-16.4944	5.67158e-09	9.72698e-07	11.2803
250327_at	2.16631	6.83854	16.4523	5.82382e-09	9.91354e-07	11.2538
247585_at	2.68441	9.71047	16.4256	5.92265e-09	1.00071e-06	11.237
254975_at	-3.7101	9.97809	-16.375	6.11496e-09	1.0164e-06	11.2049
251182_at	-2.22142	10.919	-16.3655	6.15194e-09	1.0164e-06	11.1989
262082_s_at	-2.66185	8.6077	-16.3614	6.16792e-09	1.0164e-06	11.1963
245982_at	2.74423	5.96541	16.3548	6.19376e-09	1.0164e-06	11.1921
257100_at	-2.99628	8.66782	-16.3417	6.24546e-09	1.01756e-06	11.1838
259850_at	-3.41417	7.26224	-16.2176	6.75857e-09	1.09335e-06	11.1045
255479_at	-2.07646	10.1893	-16.1925	6.86768e-09	1.10318e-06	11.0884
252417_at	-3.48534	9.98111	-16.1393	7.10577e-09	1.13203e-06	11.0542
246368_at	-3.08682	8.21715	-16.1276	7.15942e-09	1.13203e-06	11.0467
248970_at	-2.10852	9.02027	-16.1196	7.19613e-09	1.13203e-06	11.0415
267288_at	-2.8538	7.96095	-16.0655	7.45117e-09	1.1516e-06	11.0065
267559_at	2.11752	6.94538	16.0645	7.45578e-09	1.1516e-06	11.0059
267524_at	2.37843	7.82769	16.0592	7.4813e-09	1.1516e-06	11.0025
261167_at	-2.76932	7.71193	-16.0415	7.5672e-09	1.1516e-06	10.991
261161_at	-2.4118	6.64074	-16.0403	7.57302e-09	1.1516e-06	10.9902
251419_at	-3.10571	5.92852	-16.0194	7.67568e-09	1.15197e-06	10.9767
260648_at	-2.54701	7.3693	-16.0193	7.67646e-09	1.15197e-06	10.9766
252403_at	-2.3728	7.59569	-15.9809	7.86951e-09	1.17156e-06	10.9516
260179_at	-2.81489	7.44762	-15.973	7.90968e-09	1.17156e-06	10.9465
253829_at	3.15968	6.09114	15.9541	8.00728e-09	1.17836e-06	10.9341
262832_s_at	-2.23064	14.1165	-15.8868	8.36476e-09	1.22308e-06	10.8901
255774_at	2.10728	8.19132	15.8142	8.77049e-09	1.27423e-06	10.8424
251017_at	3.13073	7.25348	15.7804	8.96636e-09	1.29445e-06	10.8202
255822_at	2.10285	10.5616	15.7418	9.19607e-09	1.31153e-06	10.7947
258984_at	-2.39355	5.68395	-15.7392	9.21231e-09	1.31153e-06	10.7929
248134_at	-2.69571	8.50199	-15.7318	9.25717e-09	1.31153e-06	10.788
257377_at	-2.22494	9.14217	-15.7135	9.36915e-09	1.3192e-06	10.7759
255039_at	-2.34054	7.37215	-15.6692	9.64595e-09	1.34984e-06	10.7465
259489_at	-2.53165	7.01535	-15.6435	9.81085e-09	1.36455e-06	10.7294
261269_at	-2.27787	8.40301	-15.5688	1.03084e-08	1.42505e-06	10.6795
248092_at	-2.46869	7.58658	-15.5014	1.07799e-08	1.48126e-06	10.6343
259428_at	-2.34511	6.96057	-15.4506	1.11512e-08	1.5231e-06	10.6001
266993_at	-2.04267	10.7535	-15.4294	1.13105e-08	1.52733e-06	10.5858
253915_at	-2.11207	10.0753	-15.4287	1.1316e-08	1.52733e-06	10.5853
260601_at	-1.97796	10.4419	-15.4126	1.14383e-08	1.53476e-06	10.5744
256012_at	-2.87244	7.23226	-15.3891	1.16196e-08	1.54996e-06	10.5585
263595_at	2.12528	7.76247	15.3415	1.19972e-08	1.59103e-06	10.5261
246932_at	2.53384	7.27505	15.2673	1.26123e-08	1.65368e-06	10.4756
265260_at	-2.05144	6.47501	-15.2609	1.26663e-08	1.65368e-06	10.4712
251200_at	-2.29825	6.71383	-15.2585	1.26872e-08	1.65368e-06	10.4696
267567_at	-2.02931	8.03654	-15.226	1.29686e-08	1.68076e-06	10.4473
264648_at	-2.90515	7.63565	-15.1667	1.35006e-08	1.73334e-06	10.4066
256096_at	2.13251	9.9713	15.16	1.35628e-08	1.73334e-06	10.402
254500_at	-2.42387	9.27252	-15.1557	1.36023e-08	1.73334e-06	10.399
248062_at	-2.04668	11.7065	-15.1361	1.37844e-08	1.74548e-06	10.3855
263584_at	-2.01274	9.24294	-15.1291	1.38506e-08	1.74548e-06	10.3807
252515_at	-2.38444	7.48366	-15.1176	1.39595e-08	1.74954e-06	10.3728
250994_at	-2.67427	9.35239	-15.0859	1.42649e-08	1.77805e-06	10.3508
263866_at	2.31328	9.36343	15.0541	1.45783e-08	1.80724e-06	10.3288
251422_at	-2.21648	8.88415	-15.035	1.477e-08	1.81647e-06	10.3155
253779_at	-2.33544	8.26002	-15.0308	1.48121e-08	1.81647e-06	10.3127
254869_at	-3.01552	9.07287	-14.9646	1.55009e-08	1.89078e-06	10.2665
248698_at	-2.19621	9.99576	-14.9365	1.58037e-08	1.90993e-06	10.2469
248276_at	-2.19209	9.15248	-14.9345	1.58254e-08	1.90993e-06	10.2455
245637_at	1.97722	7.4064	14.9117	1.60763e-08	1.93e-06	10.2295
251919_at	1.9311	6.13204	14.846	1.68227e-08	2.00904e-06	10.1835
254229_at	-2.98615	7.4415	-14.8381	1.69148e-08	2.00951e-06	10.1779
248657_at	-2.99575	6.61378	-14.7653	1.77927e-08	2.10286e-06	10.1265
252367_at	2.28972	5.32904	14.7573	1.78913e-08	2.10361e-06	10.1209
267546_at	-2.40499	10.1915	-14.7431	1.80694e-08	2.11365e-06	10.1108
254773_at	2.7395	5.47907	14.6862	1.88022e-08	2.18815e-06	10.0704
256451_s_at	-1.97889	7.11976	-14.6748	1.89524e-08	2.1926e-06	10.0623
256024_at	3.25551	5.98497	14.6688	1.90327e-08	2.1926e-06	10.058
265837_at	-2.17656	12.5522	-14.6562	1.92006e-08	2.20083e-06	10.0491
266017_at	-2.10019	10.5714	-14.6395	1.94273e-08	2.21362e-06	10.0371
247540_at	1.86224	10.0882	14.6337	1.95063e-08	2.21362e-06	10.033
253971_at	1.91542	11.2782	14.589	2.01285e-08	2.27292e-06	10.001
252373_at	-2.55484	8.89685	-14.5389	2.08521e-08	2.32949e-06	9.96507
252117_at	-1.87804	9.45131	-14.5351	2.09085e-08	2.32949e-06	9.96232
250400_at	-2.30016	7.17147	-14.5333	2.09358e-08	2.32949e-06	9.96099
264261_at	2.5921	5.4876	14.5234	2.10815e-08	2.33431e-06	9.95393
260852_at	-1.894	8.59775	-14.5073	2.13238e-08	2.34974e-06	9.94229
264514_at	2.22467	7.69046	14.4842	2.16743e-08	2.37688e-06	9.92568
264832_at	-2.84165	5.87591	-14.4668	2.19439e-08	2.39176e-06	9.91309
248169_at	-2.09194	10.5937	-14.4594	2.20595e-08	2.39176e-06	9.90773
263183_at	-2.21292	9.06412	-14.4552	2.21246e-08	2.39176e-06	9.90473
260741_at	2.7048	5.24376	14.4121	2.28142e-08	2.45468e-06	9.87345
249581_at	-1.87304	11.5494	-14.4007	2.2999e-08	2.45647e-06	9.86523
251625_at	-2.28046	12.5271	-14.3978	2.30462e-08	2.45647e-06	9.86314
257139_at	-2.21882	5.3595	-14.3669	2.3561e-08	2.49966e-06	9.84061
263800_at	-1.87312	8.30461	-14.3377	2.40569e-08	2.52901e-06	9.81937
264867_at	-2.44521	6.62963	-14.3371	2.40672e-08	2.52901e-06	9.81893
256337_at	-1.97039	8.67983	-14.329	2.42062e-08	2.52901e-06	9.81306
256324_at	2.17254	6.643	14.3247	2.42812e-08	2.52901e-06	9.80991
256183_at	-2.07033	8.22885	-14.2415	2.5776e-08	2.66266e-06	9.74895
247604_at	-1.98422	9.49786	-14.2403	2.57978e-08	2.66266e-06	9.74809
254262_at	-1.8237	10.1268	-14.2243	2.60959e-08	2.67806e-06	9.73636
254255_at	-3.29957	7.80609	-14.2198	2.61819e-08	2.67806e-06	9.733
257382_at	-1.86984	10.0401	-14.206	2.64434e-08	2.69274e-06	9.72285
262408_at	-2.29369	8.60858	-14.1977	2.66013e-08	2.69678e-06	9.71678
249777_at	-1.86698	11.5304	-14.1561	2.7413e-08	2.76678e-06	9.68608
260046_at	-2.73062	8.83164	-14.1393	2.77481e-08	2.77179e-06	9.67367
253871_at	2.5087	10.0301	14.1353	2.78282e-08	2.77179e-06	9.67073
247717_at	3.19858	9.11508	14.1314	2.79067e-08	2.77179e-06	9.66785
266371_at	-2.0206	11.8602	-14.1294	2.79488e-08	2.77179e-06	9.66631
264382_at	-1.99733	10.5091	-14.1174	2.81916e-08	2.78377e-06	9.65747
261450_s_at	-1.93816	4.69655	-14.0968	2.86159e-08	2.81348e-06	9.64221
267425_at	1.82045	9.39066	14.0853	2.88571e-08	2.81382e-06	9.63363
251975_at	-2.1362	7.27514	-14.0849	2.8866e-08	2.81382e-06	9.63332
254805_at	-1.85204	7.6074	-14.0551	2.94978e-08	2.86317e-06	9.61119
252437_at	-2.18167	7.38493	-14.0282	3.00812e-08	2.90743e-06	9.59117
249983_at	-4.12238	7.55347	-13.9852	3.10404e-08	2.98747e-06	9.55908
254521_at	-2.01808	8.07722	-13.9783	3.11975e-08	2.98998e-06	9.55391
251427_at	1.90821	8.32363	13.9651	3.15009e-08	3.00643e-06	9.54401
249096_at	-2.77277	7.76098	-13.8261	3.48928e-08	3.31627e-06	9.43936
251739_at	-1.74416	8.51278	-13.8134	3.52219e-08	3.33366e-06	9.42975
260919_at	-2.86042	8.98871	-13.8014	3.55359e-08	3.34948e-06	9.42066
252450_s_at	-2.17215	6.03045	-13.7691	3.63947e-08	3.41631e-06	9.3962
260401_at	-1.95268	10.7225	-13.7605	3.66296e-08	3.42427e-06	9.38961
249719_at	-2.12851	9.31708	-13.7207	3.77289e-08	3.51264e-06	9.35931
249021_at	-1.90982	6.00125	-13.6999	3.83169e-08	3.55288e-06	9.34347
246600_at	-2.01767	5.91661	-13.6794	3.89076e-08	3.59305e-06	9.32779
256252_at	-4.57672	7.99091	-13.6682	3.92342e-08	3.6086e-06	9.31922
257294_at	2.35889	8.14655	13.6371	4.01559e-08	3.66609e-06	9.29541
257262_at	-1.90997	7.57695	-13.6347	4.02296e-08	3.66609e-06	9.29353
257185_at	-2.33752	5.75541	-13.631	4.03414e-08	3.66609e-06	9.29069
254011_at	1.79394	6.98775	13.5688	4.22663e-08	3.81148e-06	9.24288
255524_at	-2.23635	7.08172	-13.5685	4.22755e-08	3.81148e-06	9.24266
255331_at	1.92193	5.86853	13.5617	4.24942e-08	3.81611e-06	9.23736
245928_s_at	2.13483	7.74036	13.5535	4.27544e-08	3.82443e-06	9.2311
250625_at	-1.87475	8.39949	-13.5268	4.36231e-08	3.88689e-06	9.21046
256969_at	-2.37054	6.28487	-13.5097	4.41897e-08	3.92205e-06	9.19722
249004_at	-2.32702	5.44713	-13.4979	4.45857e-08	3.94186e-06	9.18806
252977_at	-2.06795	6.27382	-13.469	4.55715e-08	4.01299e-06	9.16561
258409_at	2.12197	5.26083	13.4628	4.57846e-08	4.01299e-06	9.16082
259403_at	-1.77933	10.0838	-13.4589	4.5918e-08	4.01299e-06	9.15784
249481_at	-2.12807	8.70615	-13.4523	4.61478e-08	4.01768e-06	9.15271
267477_at	1.78036	8.75875	13.4409	4.655e-08	4.03729e-06	9.1438
248330_at	-2.77785	9.65019	-13.4208	4.72645e-08	4.06967e-06	9.12816
256237_at	1.9719	8.53649	13.4138	4.75164e-08	4.06967e-06	9.1227
246532_at	-2.02312	8.32943	-13.4109	4.76211e-08	4.06967e-06	9.12044
254819_at	-2.24831	7.02905	-13.4105	4.7637e-08	4.06967e-06	9.1201
266279_at	2.33299	9.39678	13.3867	4.85069e-08	4.12851e-06	9.10151
259911_at	-1.77687	9.23642	-13.3805	4.87354e-08	4.13254e-06	9.09668
257592_at	-2.04506	6.16118	-13.3658	4.92844e-08	4.16362e-06	9.08517
259561_at	-2.34339	12.0669	-13.3376	5.03546e-08	4.22921e-06	9.0631
249754_at	-1.77836	12.0963	-13.3356	5.04317e-08	4.22921e-06	9.06153
246371_at	1.88081	6.76624	13.297	5.19419e-08	4.33991e-06	9.03121
261692_at	-1.93658	12.1431	-13.2859	5.23836e-08	4.36084e-06	9.0225
252168_at	1.81822	8.26883	13.2736	5.2882e-08	4.38632e-06	9.01277
256965_at	2.32915	6.69146	13.2596	5.34531e-08	4.41763e-06	9.00172
259570_at	1.75124	10.0938	13.2406	5.42359e-08	4.45574e-06	8.98678
256425_at	-1.86686	9.17674	-13.239	5.43049e-08	4.45574e-06	8.98547
246055_at	-1.75426	8.57555	-13.2317	5.46109e-08	4.46478e-06	8.97969
246831_at	-1.76183	10.1192	-13.2172	5.52199e-08	4.49845e-06	8.96828
251612_at	-2.49571	6.34524	-13.1948	5.61836e-08	4.56067e-06	8.95049
250435_at	-1.71282	12.4508	-13.1805	5.68038e-08	4.56874e-06	8.9392
260117_at	-2.7238	6.81982	-13.179	5.68728e-08	4.56874e-06	8.93795
254243_at	-2.4951	5.98318	-13.1787	5.68839e-08	4.56874e-06	8.93775
259080_at	1.99628	7.32064	13.1693	5.72969e-08	4.57882e-06	8.9303
245200_at	-1.9985	8.65235	-13.1668	5.74109e-08	4.57882e-06	8.92826
259925_at	-1.85758	12.2914	-13.139	5.86553e-08	4.66177e-06	8.9062
249052_at	-2.12599	5.40372	-13.1143	5.9787e-08	4.73522e-06	8.88653
248321_at	-2.20618	6.84563	-13.1025	6.03384e-08	4.76235e-06	8.87708
253777_at	-1.918	6.97844	-13.0847	6.11771e-08	4.81189e-06	8.86287
266238_at	-1.76926	9.8811	-13.0415	6.32656e-08	4.95907e-06	8.82831
255148_at	-1.92736	9.03189	-13.0278	6.39463e-08	4.99511e-06	8.81729
264355_at	-2.1551	8.85374	-13.0234	6.41634e-08	4.99511e-06	8.8138
267083_at	-1.98736	11.9757	-13.0175	6.44588e-08	5.00104e-06	8.80907
254231_at	-2.33608	8.08428	-13.0026	6.52138e-08	5.04246e-06	8.79708
260431_at	1.86123	6.46486	12.9952	6.55908e-08	5.04268e-06	8.79114
258787_at	-2.51504	7.07935	-12.9939	6.56588e-08	5.04268e-06	8.79007
258277_at	-1.75108	7.28706	-12.9712	6.68317e-08	5.09931e-06	8.77183
254660_at	-1.77412	7.00956	-12.9673	6.70376e-08	5.09931e-06	8.76866
246401_at	-2.50311	5.17352	-12.9668	6.70668e-08	5.09931e-06	8.76821
256366_at	-2.08669	9.28067	-12.9498	6.79632e-08	5.13897e-06	8.75453
245611_at	-1.85367	7.7372	-12.946	6.81655e-08	5.13897e-06	8.75147
267246_at	-1.68908	7.60447	-12.9442	6.82642e-08	5.13897e-06	8.74998
251621_at	-1.79876	6.62497	-12.9137	6.99143e-08	5.22969e-06	8.72537
265356_at	-2.05526	5.58908	-12.9135	6.99279e-08	5.22969e-06	8.72517
260899_at	-1.7595	8.12757	-12.9072	7.02751e-08	5.23848e-06	8.72006
249625_at	-1.94591	7.69385	-12.8974	7.08162e-08	5.24726e-06	8.71216
263536_at	-2.37043	8.51993	-12.8968	7.0853e-08	5.24726e-06	8.71162
265868_at	-1.65229	8.88331	-12.892	7.11213e-08	5.25009e-06	8.70773
256833_at	-2.27899	7.45516	-12.8868	7.1408e-08	5.25425e-06	8.70358
250301_at	-1.78435	7.53856	-12.8806	7.17588e-08	5.26308e-06	8.69853
260301_at	-2.13079	6.1806	-12.8733	7.21708e-08	5.27492e-06	8.69262
267028_at	-1.94439	8.72974	-12.8696	7.23827e-08	5.27492e-06	8.6896
252587_at	-1.90259	9.83628	-12.8621	7.28148e-08	5.28951e-06	8.68347
252862_at	-2.40935	6.04886	-12.849	7.35673e-08	5.32721e-06	8.67287
253993_at	-1.65352	8.82448	-12.8245	7.50052e-08	5.41414e-06	8.65291
260568_at	-1.80776	12.4219	-12.8116	7.57755e-08	5.43197e-06	8.64237
251970_at	-1.96533	5.93599	-12.8065	7.6079e-08	5.43197e-06	8.63825
265481_at	1.95407	9.2541	12.8065	7.60802e-08	5.43197e-06	8.63823
265305_at	1.67155	7.51365	12.8045	7.62048e-08	5.43197e-06	8.63654
265358_at	-1.78034	8.3712	-12.7807	7.76523e-08	5.51791e-06	8.61713
245771_at	1.97837	7.22889	12.7411	8.01334e-08	5.67653e-06	8.58468
267147_at	2.00884	8.46104	12.7252	8.11519e-08	5.73088e-06	8.57165
246071_at	1.86825	7.65218	12.713	8.19412e-08	5.76876e-06	8.56166
253776_at	-1.99759	8.67908	-12.6884	8.35697e-08	5.86531e-06	8.54135
265443_at	2.0767	7.83805	12.6755	8.44344e-08	5.90782e-06	8.53073
258164_at	-1.71489	7.028	-12.5871	9.06312e-08	6.32201e-06	8.45759
255450_at	1.72507	6.35589	12.5633	9.23785e-08	6.42425e-06	8.43787
264362_at	-2.3813	8.239	-12.5562	9.29108e-08	6.44163e-06	8.43193
252136_at	-2.06597	8.1731	-12.5458	9.36933e-08	6.4762e-06	8.42327
246988_at	-2.82558	7.08481	-12.5394	9.41722e-08	6.48963e-06	8.418
258894_at	-2.87178	7.54889	-12.5079	9.65974e-08	6.63671e-06	8.39173
264931_at	2.52208	6.54912	12.492	9.78494e-08	6.70254e-06	8.37842
247474_at	1.83753	5.83891	12.4164	1.04041e-07	7.08081e-06	8.31499
246099_at	-1.64384	12.324	-12.4142	1.0422e-07	7.08081e-06	8.31321
252345_at	-2.67812	7.10087	-12.41	1.04577e-07	7.08081e-06	8.30967
259410_at	-2.1188	7.52184	-12.4096	1.04613e-07	7.08081e-06	8.30931
262237_at	-1.8073	9.27516	-12.3955	1.05825e-07	7.14162e-06	8.29741
248432_at	2.36357	5.41622	12.3859	1.06652e-07	7.17621e-06	8.28935
252155_at	-2.10299	8.16547	-12.3815	1.07032e-07	7.18061e-06	8.28567
267385_at	-2.42469	7.86176	-12.3751	1.07593e-07	7.19703e-06	8.28027
259133_at	2.18129	5.08008	12.3596	1.08964e-07	7.26744e-06	8.26717
260943_at	-1.60054	12.0726	-12.3517	1.09674e-07	7.284e-06	8.26045
263478_at	-1.88759	12.1877	-12.3497	1.09851e-07	7.284e-06	8.25879
257644_at	-1.68846	5.54768	-12.319	1.12645e-07	7.44763e-06	8.2328
262118_at	-1.82624	7.06501	-12.3105	1.13432e-07	7.47758e-06	8.2256
267523_at	2.28067	8.34568	12.307	1.13754e-07	7.47758e-06	8.22267
254252_at	-2.01884	7.11413	-12.2926	1.15106e-07	7.54474e-06	8.21044
255953_at	-1.60122	8.56825	-12.2777	1.16527e-07	7.61596e-06	8.19774
246993_at	-1.62342	5.91008	-12.2639	1.17852e-07	7.68056e-06	8.18604
263032_at	-1.72756	6.18725	-12.2589	1.18337e-07	7.69022e-06	8.18178
267165_at	-1.61545	11.6886	-12.2319	1.21e-07	7.83904e-06	8.15874
252076_at	-1.62853	9.00738	-12.2266	1.21531e-07	7.83904e-06	8.15421
249264_s_at	-2.06217	7.4954	-12.2223	1.21957e-07	7.83904e-06	8.15059
251769_at	-1.93535	5.92765	-12.2219	1.22002e-07	7.83904e-06	8.15021
250217_at	1.54913	10.1161	12.1957	1.2467e-07	7.98421e-06	8.12781
249485_at	-1.77683	7.10973	-12.1925	1.24995e-07	7.98421e-06	8.12512
248163_at	1.65111	7.9214	12.1895	1.25311e-07	7.98421e-06	8.1225
246422_at	-1.94314	7.28005	-12.1687	1.27484e-07	8.10005e-06	8.10469
251084_at	1.96936	7.75664	12.1529	1.29163e-07	8.18392e-06	8.09114
267605_at	-1.85584	9.13487	-12.1351	1.31083e-07	8.28257e-06	8.07586
265400_at	1.88999	11.7917	12.1217	1.32555e-07	8.35241e-06	8.06429
257612_at	-1.69647	8.67396	-12.0887	1.36233e-07	8.53456e-06	8.03593
260327_at	-2.38275	8.63707	-12.0867	1.36461e-07	8.53456e-06	8.0342
267300_at	-2.10145	10.4854	-12.0858	1.36568e-07	8.53456e-06	8.03339
259757_at	-2.70176	10.0599	-12.0711	1.38249e-07	8.6129e-06	8.02071
263073_at	1.7456	6.924	12.0672	1.38696e-07	8.6129e-06	8.01737
260772_at	-1.74541	9.89361	-12.0593	1.39613e-07	8.6129e-06	8.01053
256933_at	-2.04431	11.0576	-12.0589	1.39669e-07	8.6129e-06	8.01012
257277_at	-2.23158	6.17399	-12.0553	1.40083e-07	8.6129e-06	8.00705
260221_at	2.05491	10.3722	12.0553	1.40087e-07	8.6129e-06	8.00702
245566_at	-1.85072	7.56432	-12.0476	1.40982e-07	8.64163e-06	8.00042
249078_at	-1.63802	10.0048	-12.0448	1.41312e-07	8.64163e-06	7.998
245383_at	1.69993	7.50472	12.0269	1.43453e-07	8.74912e-06	7.98241
251438_s_at	2.90075	7.104	12.0234	1.43866e-07	8.75086e-06	7.97943
248050_at	1.85624	8.63213	12.0095	1.45553e-07	8.81221e-06	7.96735
264960_at	-2.30641	5.537	-12.0087	1.45647e-07	8.81221e-06	7.96668
259655_at	-1.716	10.3425	-11.9997	1.46746e-07	8.84815e-06	7.95888
250829_at	-2.02813	9.1525	-11.9948	1.47354e-07	8.84815e-06	7.95459
246327_at	-1.82504	8.52651	-11.9944	1.47404e-07	8.84815e-06	7.95424
253908_at	1.79863	6.43547	11.985	1.48574e-07	8.89496e-06	7.94604
259105_at	-1.67376	10.1598	-11.9802	1.49165e-07	8.90692e-06	7.94193
248512_at	-1.75642	10.8781	-11.9769	1.49587e-07	8.90885e-06	7.939
261413_at	-1.9563	6.99878	-11.9548	1.52385e-07	9.05183e-06	7.91978
256256_at	-1.87396	6.91403	-11.9387	1.54467e-07	9.13549e-06	7.90571
253101_at	1.92715	8.82963	11.9377	1.54594e-07	9.13549e-06	7.90485
252549_at	-1.54367	11.2538	-11.9335	1.55141e-07	9.14408e-06	7.90119
252368_at	1.93457	7.20996	11.9234	1.56466e-07	9.19806e-06	7.89237
246373_at	-1.73467	6.88643	-11.9199	1.56937e-07	9.19806e-06	7.88925
246214_at	-1.87278	8.02025	-11.9174	1.57266e-07	9.19806e-06	7.88708
255595_at	-2.67873	9.45478	-11.885	1.61623e-07	9.42467e-06	7.85873
252131_at	-2.26749	8.0711	-11.8814	1.6212e-07	9.42467e-06	7.85555
246125_at	-2.03179	8.21587	-11.8779	1.62596e-07	9.42467e-06	7.8525
252346_at	-2.68819	7.94227	-11.8765	1.62793e-07	9.42467e-06	7.85124
260896_at	-2.07274	8.43108	-11.8683	1.63924e-07	9.46607e-06	7.84407
259228_at	-1.5359	9.59076	-11.8638	1.64541e-07	9.47775e-06	7.84016
251054_at	-2.98494	8.25377	-11.8245	1.70121e-07	9.77444e-06	7.80556
265724_at	1.63407	8.70047	11.8146	1.71556e-07	9.83215e-06	7.79683
252572_at	-2.35274	7.45072	-11.8083	1.72482e-07	9.84624e-06	7.79125
263231_at	2.15835	5.89355	11.807	1.72665e-07	9.84624e-06	7.79015
267023_at	-1.50963	10.3911	-11.7926	1.74796e-07	9.94291e-06	7.77741
259996_at	1.76643	6.28283	11.7864	1.75719e-07	9.97055e-06	7.77194
258002_at	-1.75251	7.33546	-11.7622	1.79377e-07	1.01528e-05	7.75056
263776_s_at	-2.05072	9.54214	-11.7529	1.808e-07	1.0208e-05	7.74235
249732_at	1.6257	7.79212	11.7426	1.82409e-07	1.02735e-05	7.73315
266294_at	-2.57112	7.15627	-11.7349	1.83602e-07	1.03152e-05	7.72638
258650_at	-1.68883	8.47481	-11.7293	1.84488e-07	1.03306e-05	7.72138
255116_at	-1.96215	10.3476	-11.7274	1.84783e-07	1.03306e-05	7.71972
249770_at	-2.86933	5.86653	-11.7229	1.85499e-07	1.03453e-05	7.71571
258983_at	2.52906	5.57563	11.7038	1.88556e-07	1.04733e-05	7.69873
247791_at	-1.54005	9.86394	-11.7028	1.88713e-07	1.04733e-05	7.69787
248622_at	1.63964	9.61848	11.6879	1.91146e-07	1.05826e-05	7.68456
251475_at	-1.53481	7.80993	-11.6772	1.92905e-07	1.06542e-05	7.67504
261005_at	-2.63616	6.77323	-11.6661	1.94745e-07	1.07298e-05	7.66518
257745_at	-1.54358	12.0891	-11.6465	1.98065e-07	1.08608e-05	7.64762
266376_at	2.13331	7.08049	11.6464	1.98075e-07	1.08608e-05	7.64757
254453_at	-2.05007	8.70026	-11.6068	2.04942e-07	1.12104e-05	7.61215
246114_at	1.82857	9.43058	11.6035	2.05532e-07	1.12157e-05	7.60917
267142_at	-1.71807	9.03154	-11.589	2.08123e-07	1.133e-05	7.59615
249918_at	-1.76077	11.5919	-11.5788	2.09966e-07	1.14032e-05	7.58698
251109_at	1.62873	10.2451	11.5575	2.13864e-07	1.15873e-05	7.56786
251524_at	1.55294	9.37911	11.5547	2.14386e-07	1.1588e-05	7.56533
248681_at	2.08898	8.42261	11.5429	2.16582e-07	1.16536e-05	7.55473
258203_at	-2.24176	8.96304	-11.5427	2.16621e-07	1.16536e-05	7.55454
249372_at	-1.81763	8.24932	-11.5288	2.19264e-07	1.17605e-05	7.54194
245686_at	-1.75663	9.95128	-11.5268	2.1964e-07	1.17605e-05	7.54016
266596_at	-1.74758	5.97647	-11.5239	2.20189e-07	1.17623e-05	7.53756
259992_at	-2.06225	7.68426	-11.5133	2.22228e-07	1.18435e-05	7.52797
249835_s_at	-1.71723	7.87285	-11.5048	2.23877e-07	1.19036e-05	7.52029
261339_at	-2.64623	10.6646	-11.4655	2.31655e-07	1.22682e-05	7.48477
265853_at	-1.98808	7.46522	-11.4643	2.319e-07	1.22682e-05	7.48367
265132_at	-1.85913	7.98593	-11.4621	2.32348e-07	1.22682e-05	7.48166
253377_at	-1.76663	10.0578	-11.455	2.33799e-07	1.23067e-05	7.47519
258614_at	-1.53736	9.00983	-11.4532	2.34156e-07	1.23067e-05	7.4736
251142_at	1.94796	7.69716	11.4417	2.36529e-07	1.23854e-05	7.46311
254741_s_at	-1.6669	9.25948	-11.4407	2.36739e-07	1.23854e-05	7.46219
266967_at	-1.59906	6.41181	-11.4344	2.38047e-07	1.24253e-05	7.45645
264951_at	-1.74572	7.1123	-11.4261	2.39765e-07	1.24864e-05	7.44898
247558_at	-1.96043	7.01207	-11.4126	2.42612e-07	1.26059e-05	7.4367
260386_at	2.21305	6.44726	11.3523	2.55805e-07	1.32535e-05	7.3816
265194_at	-1.62447	11.8522	-11.3503	2.56238e-07	1.32535e-05	7.37983
249974_at	-1.94768	7.43733	-11.3349	2.59748e-07	1.34047e-05	7.36567
253987_at	-1.83386	8.03243	-11.3245	2.62124e-07	1.34967e-05	7.3562
264653_at	1.40119	7.72874	11.3106	2.65377e-07	1.36334e-05	7.34336
257122_at	-1.69641	7.87505	-11.3029	2.67177e-07	1.36951e-05	7.33632
256756_at	-1.69905	8.0134	-11.2606	2.77355e-07	1.41849e-05	7.29739
256793_at	-1.78381	7.95976	-11.2449	2.81248e-07	1.43369e-05	7.28288
263582_at	-1.51323	10.6819	-11.2423	2.81875e-07	1.43369e-05	7.28056
253950_at	-1.69802	10.0456	-11.241	2.82212e-07	1.43369e-05	7.27931
261230_at	2.0821	8.19325	11.2333	2.84133e-07	1.44024e-05	7.27225
257315_at	1.98297	7.47101	11.2263	2.85919e-07	1.44586e-05	7.26572
249940_at	-1.79385	5.07853	-11.224	2.8651e-07	1.44586e-05	7.26357
246150_at	-1.62871	8.4667	-11.213	2.89316e-07	1.45362e-05	7.25342
258225_at	1.75916	5.97518	11.213	2.89323e-07	1.45362e-05	7.2534
263228_at	2.65546	6.91193	11.1755	2.99128e-07	1.49958e-05	7.21868
261526_at	-1.5294	8.36106	-11.1641	3.02184e-07	1.51001e-05	7.20809
248686_at	-1.93239	10.2766	-11.1628	3.02531e-07	1.51001e-05	7.20689
250930_at	-1.8883	8.42356	-11.1599	3.03317e-07	1.51062e-05	7.20419
262119_s_at	-1.74132	12.7335	-11.1563	3.04301e-07	1.51222e-05	7.20081
260146_at	-2.143	5.83228	-11.1468	3.06883e-07	1.52174e-05	7.19201
260728_at	-1.93511	7.47996	-11.1435	3.07796e-07	1.52296e-05	7.18891
247493_at	-1.89977	7.90594	-11.1385	3.0916e-07	1.52358e-05	7.18431
258989_at	1.46584	9.1639	11.1382	3.09258e-07	1.52358e-05	7.18398
256018_at	-1.53538	4.82511	-11.1268	3.12435e-07	1.53251e-05	7.17333
262910_at	-1.82183	7.72916	-11.1261	3.12615e-07	1.53251e-05	7.17273
252200_at	-1.96955	5.91819	-11.1244	3.13087e-07	1.53251e-05	7.17116
251954_at	-1.6077	8.54683	-11.1168	3.1524e-07	1.53975e-05	7.16401
264400_at	-1.86746	8.40905	-11.1136	3.16134e-07	1.54082e-05	7.16106
253597_at	1.47168	7.93593	11.1006	3.19845e-07	1.55558e-05	7.1489
253423_at	1.56671	6.32527	11.0884	3.2337e-07	1.56829e-05	7.13747
258941_at	-2.99983	8.07957	-11.0868	3.23833e-07	1.56829e-05	7.13598
250445_at	-1.56303	12.5511	-11.0822	3.25168e-07	1.57141e-05	7.1317
258921_at	-1.4879	8.22465	-11.0604	3.31578e-07	1.599e-05	7.11135
257844_at	-1.84195	8.89019	-11.0312	3.40406e-07	1.63811e-05	7.08395
254423_at	-1.97423	7.05824	-11.0287	3.41187e-07	1.63842e-05	7.08156
257466_at	-1.63254	7.23658	-11.0233	3.42866e-07	1.64122e-05	7.07645
251665_at	1.62918	8.50822	11.0221	3.43209e-07	1.64122e-05	7.0754
254266_at	-1.83593	7.51615	-11.0149	3.45454e-07	1.6485e-05	7.0686
262399_at	1.64862	11.6512	11.0054	3.48433e-07	1.65924e-05	7.05965
245197_at	-1.68111	8.00189	-10.9989	3.50496e-07	1.66559e-05	7.0535
252098_at	-2.75422	8.60376	-10.9955	3.51573e-07	1.66723e-05	7.05029
261530_at	-1.52036	8.51013	-10.9883	3.53858e-07	1.67458e-05	7.04354
247554_at	-1.70283	9.03705	-10.968	3.60425e-07	1.70186e-05	7.02436
252234_at	-1.43676	8.91607	-10.9659	3.61113e-07	1.70186e-05	7.02237
255254_at	-1.51507	5.25041	-10.956	3.64352e-07	1.71358e-05	7.01306
245734_at	1.42951	10.0546	10.9449	3.68047e-07	1.7274e-05	7.00254
266608_at	1.47536	8.51206	10.9413	3.69242e-07	1.72772e-05	6.99915
245397_at	1.50736	7.56268	10.9384	3.70219e-07	1.72772e-05	6.9964
251594_at	-1.49947	7.6015	-10.9379	3.70388e-07	1.72772e-05	6.99592
254889_at	2.14365	7.8886	10.929	3.73384e-07	1.73814e-05	6.98752
267496_at	-1.90877	9.87499	-10.915	3.78156e-07	1.75416e-05	6.97427
255926_at	1.52912	6.96873	10.9144	3.78364e-07	1.75416e-05	6.9737
254561_at	1.51703	8.87164	10.9086	3.80388e-07	1.75997e-05	6.96813
256169_at	-2.14974	7.10183	-10.8691	3.943e-07	1.81094e-05	6.93065
255753_at	-1.69507	6.25447	-10.869	3.94336e-07	1.81094e-05	6.93055
257772_at	1.44509	9.48196	10.8689	3.94396e-07	1.81094e-05	6.9304
264866_at	-2.16814	7.24861	-10.8684	3.9458e-07	1.81094e-05	6.92991
250669_at	1.5032	9.48668	10.8642	3.96082e-07	1.81418e-05	6.92595
265918_at	1.86801	6.00011	10.8587	3.98088e-07	1.81972e-05	6.92067
265070_at	1.61696	6.41571	10.8409	4.04624e-07	1.84408e-05	6.90368
266342_at	-1.39853	8.09008	-10.8397	4.05035e-07	1.84408e-05	6.90262
260405_at	-2.04402	7.19272	-10.8331	4.07493e-07	1.85158e-05	6.8963
264592_at	-1.63751	9.17936	-10.8246	4.10675e-07	1.86232e-05	6.88818
266072_at	1.87191	9.43562	10.8203	4.12288e-07	1.86593e-05	6.88409
262211_at	2.18563	5.90893	10.8138	4.14779e-07	1.87254e-05	6.8778
262170_at	1.97233	8.3568	10.8122	4.15391e-07	1.87254e-05	6.87627
246302_at	-1.50503	10.4551	-10.7946	4.22156e-07	1.89929e-05	6.8594
254723_at	-1.67612	10.9802	-10.7871	4.25054e-07	1.90856e-05	6.85226
254746_at	1.86083	8.33954	10.7639	4.34231e-07	1.94593e-05	6.82996
250662_at	-1.53838	7.58398	-10.7497	4.39919e-07	1.96756e-05	6.81637
255599_at	-2.14477	7.43796	-10.7418	4.43142e-07	1.9781e-05	6.80875
246293_at	-1.49435	9.91768	-10.7347	4.46061e-07	1.98724e-05	6.80189
260068_at	-2.66403	6.8193	-10.7271	4.49197e-07	1.99731e-05	6.79458
245330_at	1.43872	7.89926	10.7188	4.52649e-07	2.00874e-05	6.78658
251633_at	-3.20648	6.27721	-10.714	4.5467e-07	2.01379e-05	6.78193
257535_at	-2.17281	6.97828	-10.7011	4.60112e-07	2.03395e-05	6.7695
245148_at	-1.6298	9.3009	-10.6918	4.64074e-07	2.04749e-05	6.76055
248821_at	-1.60008	8.37378	-10.6837	4.67558e-07	2.05888e-05	6.75274
256877_at	-1.70032	6.46045	-10.6796	4.69342e-07	2.06275e-05	6.74876
251282_at	-1.43597	7.24555	-10.6743	4.71641e-07	2.06887e-05	6.74366
245465_at	2.16542	6.29168	10.667	4.74843e-07	2.07892e-05	6.73659
257773_at	1.48295	8.43767	10.6637	4.76324e-07	2.08141e-05	6.73333
265075_at	-1.43355	10.0555	-10.6582	4.78731e-07	2.08793e-05	6.72807
245175_at	-1.54892	10.8924	-10.6448	4.84758e-07	2.10645e-05	6.715
259443_at	-1.89044	7.48223	-10.6446	4.84825e-07	2.10645e-05	6.71486
258554_at	1.62555	8.45577	10.6365	4.88515e-07	2.11845e-05	6.70693
247943_at	1.86466	7.64541	10.6313	4.90883e-07	2.12468e-05	6.70188
247740_at	-2.43591	6.69247	-10.6244	4.94011e-07	2.13417e-05	6.69524
255923_at	-1.76361	6.26685	-10.6195	4.9626e-07	2.13697e-05	6.6905
245925_at	1.49665	8.21225	10.6189	4.96535e-07	2.13697e-05	6.68992
252053_at	-1.56546	8.41196	-10.6138	4.98929e-07	2.14323e-05	6.68489
256100_at	-1.40224	8.50778	-10.6109	5.00266e-07	2.14494e-05	6.6821
251196_at	1.82838	6.68326	10.592	5.09173e-07	2.17605e-05	6.66366
255344_s_at	-1.51077	8.20369	-10.5914	5.09429e-07	2.17605e-05	6.66313
265216_at	1.88926	5.55414	10.581	5.1442e-07	2.19326e-05	6.65294
266334_at	-1.7665	7.61688	-10.5768	5.16407e-07	2.19708e-05	6.64891
254083_at	-1.66389	11.2924	-10.5751	5.17243e-07	2.19708e-05	6.64722
247278_at	1.68887	7.29929	10.5608	5.2419e-07	2.22245e-05	6.63328
249806_at	-1.95524	7.56872	-10.5521	5.28505e-07	2.23658e-05	6.62471
247494_at	-2.02703	11.2461	-10.548	5.30535e-07	2.24102e-05	6.6207
252911_at	2.03391	7.96854	10.5233	5.42932e-07	2.28915e-05	6.59656
264624_at	-1.50797	10.151	-10.5184	5.45458e-07	2.29555e-05	6.59171
259472_at	-1.58613	6.21758	-10.5151	5.47154e-07	2.29845e-05	6.58846
262076_at	-1.37197	8.35898	-10.5106	5.49461e-07	2.3039e-05	6.58406
265100_at	-1.41021	5.38336	-10.5075	5.51042e-07	2.30629e-05	6.58106
260345_at	-1.77719	7.12397	-10.5012	5.54312e-07	2.31573e-05	6.57487
246858_at	-1.74532	7.51395	-10.493	5.58626e-07	2.32948e-05	6.56677
257473_at	-1.64397	6.50441	-10.4892	5.60614e-07	2.33141e-05	6.56306
247684_at	-1.9699	8.34275	-10.4882	5.61133e-07	2.33141e-05	6.56209
261826_at	1.32095	8.25492	10.4821	5.64336e-07	2.34045e-05	6.55614
248108_at	-1.42455	8.57305	-10.4734	5.68971e-07	2.35539e-05	6.54759
265717_at	-1.3953	10.279	-10.4707	5.70441e-07	2.3572e-05	6.54489
264247_at	1.64975	7.47886	10.454	5.79483e-07	2.38986e-05	6.52844
264488_s_at	-1.39407	9.38775	-10.4523	5.8044e-07	2.38986e-05	6.52672
259560_at	-1.71265	9.60018	-10.4478	5.82894e-07	2.39564e-05	6.5223
260900_s_at	-1.32777	6.82517	-10.4454	5.84224e-07	2.39679e-05	6.51992
257591_at	-2.68739	6.79254	-10.4395	5.87489e-07	2.40586e-05	6.51409
249910_at	-1.7749	7.48245	-10.4349	5.90039e-07	2.41197e-05	6.50956
259163_at	1.41679	6.61333	10.4247	5.95743e-07	2.43093e-05	6.4995
258201_at	-2.10357	8.44088	-10.4185	5.99261e-07	2.44092e-05	6.49334
263105_at	-1.59912	7.11878	-10.3838	6.19277e-07	2.51795e-05	6.45898
252058_at	-1.63061	8.84	-10.3583	6.34446e-07	2.57061e-05	6.43366
245906_at	1.42343	8.63534	10.3582	6.34483e-07	2.57061e-05	6.4336
262582_at	1.44114	6.46427	10.3481	6.40636e-07	2.59094e-05	6.4235
248568_at	-1.43863	9.64075	-10.3393	6.45988e-07	2.60594e-05	6.4148
248326_at	-1.34976	8.44633	-10.3373	6.4724e-07	2.60594e-05	6.41277
265342_at	1.68581	9.66986	10.3364	6.47773e-07	2.60594e-05	6.41191
254042_at	2.07854	6.64437	10.3321	6.5042e-07	2.61199e-05	6.40765
259841_at	-1.94727	8.41323	-10.3229	6.56184e-07	2.6305e-05	6.39842
263688_at	1.84935	9.16708	10.3199	6.5804e-07	2.63332e-05	6.39546
260556_at	-1.679	8.79305	-10.3145	6.6141e-07	2.64216e-05	6.39011
253278_at	1.48941	7.96937	10.3085	6.65251e-07	2.65177e-05	6.38405
263202_at	-1.64931	6.37378	-10.3048	6.67602e-07	2.65177e-05	6.38036
261135_at	-1.58216	7.7141	-10.3047	6.67647e-07	2.65177e-05	6.38029
260560_at	-1.44958	6.01733	-10.3034	6.68465e-07	2.65177e-05	6.37901
251640_at	-1.38846	9.68679	-10.2965	6.72893e-07	2.66115e-05	6.3721
261027_at	-1.47035	6.85777	-10.2952	6.73735e-07	2.66115e-05	6.37079
249008_at	1.63897	8.73282	10.2943	6.7433e-07	2.66115e-05	6.36987
249645_at	1.70243	7.42413	10.2902	6.76929e-07	2.6668e-05	6.36584
258735_at	1.7012	10.0778	10.2872	6.78904e-07	2.66997e-05	6.3628
261240_at	-1.62633	8.54089	-10.2831	6.8157e-07	2.67384e-05	6.35869
256170_at	-1.65373	7.99333	-10.2821	6.82233e-07	2.67384e-05	6.35768
251063_at	-1.82733	7.91848	-10.2696	6.90444e-07	2.70138e-05	6.34516
264223_s_at	-1.65765	6.52063	-10.2494	7.03906e-07	2.74933e-05	6.32494
252310_at	-1.45667	7.47033	-10.2288	7.17954e-07	2.79941e-05	6.30426
260211_at	-2.11908	8.1416	-10.2122	7.29467e-07	2.83944e-05	6.28761
254833_s_at	-2.22217	6.68931	-10.209	7.31743e-07	2.84345e-05	6.28434
246597_at	-1.5278	7.56602	-10.2056	7.34109e-07	2.84779e-05	6.28096
255627_at	-1.49997	7.66976	-10.1924	7.43492e-07	2.8793e-05	6.26767
254119_at	1.31564	10.6795	10.1891	7.4589e-07	2.88369e-05	6.2643
261449_at	-1.43672	4.91773	-10.166	7.62682e-07	2.94362e-05	6.24098
260548_at	1.72275	6.49275	10.1447	7.78528e-07	2.9997e-05	6.21945
265682_at	-1.27306	6.70473	-10.1412	7.81178e-07	3.00483e-05	6.21589
259447_s_at	-1.38545	4.9786	-10.1335	7.8699e-07	3.02209e-05	6.20813
254275_at	-1.41797	10.3934	-10.1239	7.94371e-07	3.04136e-05	6.19835
259977_at	1.27324	6.2396	10.123	7.95066e-07	3.04136e-05	6.19744
249233_at	-1.46167	8.24534	-10.1218	7.96007e-07	3.04136e-05	6.1962
246781_at	1.79332	9.31239	10.1089	8.05968e-07	3.07427e-05	6.18317
251005_at	-1.2643	5.12146	-10.0996	8.13307e-07	3.09708e-05	6.17368
257974_at	1.5303	9.99294	10.0864	8.23806e-07	3.13184e-05	6.16024
251649_at	-1.42774	9.98776	-10.0652	8.40915e-07	3.19156e-05	6.13871
246370_at	-2.12726	7.10154	-10.0501	8.53396e-07	3.23275e-05	6.12328
247570_at	-1.75615	6.75337	-10.0487	8.54604e-07	3.23275e-05	6.12179
262161_at	-1.97093	10.2096	-10.0432	8.59193e-07	3.24473e-05	6.11618
259191_at	-1.67698	7.35966	-10.0402	8.61705e-07	3.24884e-05	6.11312
262039_at	1.69815	7.69397	10.0346	8.66404e-07	3.26117e-05	6.10743
254543_at	1.33716	5.61235	10.0212	8.77834e-07	3.29875e-05	6.09369
248944_at	-1.55672	10.127	-10.0177	8.80774e-07	3.30435e-05	6.09019
253285_at	1.5595	5.8327	10.0103	8.87231e-07	3.32202e-05	6.08254
251528_at	-1.88612	7.78843	-10.0089	8.88396e-07	3.32202e-05	6.08116
247820_at	-1.48811	7.16441	-10.0032	8.93378e-07	3.33449e-05	6.0753
248402_at	1.62557	8.29931	10.0017	8.94655e-07	3.33449e-05	6.0738
245694_at	-1.43264	8.27922	-9.9971	8.98716e-07	3.34416e-05	6.06906
245932_at	-1.7766	7.05939	-9.98785	9.06892e-07	3.36909e-05	6.05957
250818_at	-1.33172	10.4008	-9.98113	9.12884e-07	3.38584e-05	6.05267
256894_at	1.30853	8.25267	9.97701	9.16571e-07	3.39399e-05	6.04844
258107_at	-1.69708	7.52803	-9.96775	9.24935e-07	3.41941e-05	6.03892
267463_at	-1.38004	8.08069	-9.96351	9.28785e-07	3.42146e-05	6.03457
257657_at	-1.51556	8.85403	-9.96284	9.29396e-07	3.42146e-05	6.03388
263804_at	-1.37557	10.4033	-9.96219	9.29989e-07	3.42146e-05	6.03321
258552_at	1.6109	7.11742	9.95067	9.40573e-07	3.45483e-05	6.02135
251418_at	-1.87936	6.93034	-9.94685	9.441e-07	3.46221e-05	6.01743
264107_s_at	-1.98319	9.782	-9.93771	9.52624e-07	3.4864e-05	6.00801
249059_at	1.45544	7.25592	9.9365	9.53754e-07	3.4864e-05	6.00676
251500_at	1.55552	7.38757	9.9238	9.65749e-07	3.5246e-05	5.99366
261899_at	-2.10874	6.03484	-9.92101	9.68404e-07	3.52864e-05	5.99079
248833_at	-1.5869	11.617	-9.91749	9.71765e-07	3.53524e-05	5.98715
250753_at	1.43628	7.2743	9.91455	9.74589e-07	3.53987e-05	5.98411
251406_at	-1.6858	6.70183	-9.8742	1.01417e-06	3.67779e-05	5.94237
262607_at	-1.46671	9.9798	-9.87038	1.01801e-06	3.68303e-05	5.93841
261294_at	-1.31432	6.92724	-9.86955	1.01885e-06	3.68303e-05	5.93755
248381_at	-1.33133	6.61972	-9.85632	1.03226e-06	3.72562e-05	5.92383
253081_at	-1.30193	9.38554	-9.85102	1.03769e-06	3.73931e-05	5.91833
259256_at	-1.27288	10.3974	-9.84533	1.04356e-06	3.75195e-05	5.91242
249988_at	-1.34255	9.98918	-9.84443	1.04449e-06	3.75195e-05	5.91148
252179_at	-1.73752	6.4294	-9.84067	1.04839e-06	3.76003e-05	5.90758
264371_at	1.7285	11.8576	9.83247	1.05695e-06	3.78478e-05	5.89905
259751_at	1.28478	11.0074	9.82219	1.06779e-06	3.8176e-05	5.88835
264365_s_at	1.36219	10.4737	9.81673	1.07359e-06	3.83234e-05	5.88267
258156_at	1.37563	9.82545	9.80101	1.0905e-06	3.8866e-05	5.86628
266882_at	-1.32108	9.62703	-9.78881	1.10382e-06	3.92794e-05	5.85355
248961_at	1.60784	9.14449	9.77984	1.11371e-06	3.95698e-05	5.84419
249860_at	1.65305	7.2245	9.7754	1.11865e-06	3.96632e-05	5.83955
246019_at	1.36417	7.97521	9.77401	1.12021e-06	3.96632e-05	5.83809
245911_at	-1.39707	9.04357	-9.77169	1.1228e-06	3.96632e-05	5.83567
252280_at	1.62601	6.77426	9.77124	1.1233e-06	3.96632e-05	5.8352
254375_at	-1.38969	7.97137	-9.76272	1.13289e-06	3.994e-05	5.82628
246749_at	-2.21014	8.8728	-9.75877	1.13736e-06	4.00357e-05	5.82215
257228_at	-1.30833	9.82725	-9.75685	1.13954e-06	4.00411e-05	5.82014
256299_at	1.94683	11.2771	9.75516	1.14147e-06	4.00411e-05	5.81837
249467_at	2.11352	5.41295	9.75401	1.14278e-06	4.00411e-05	5.81717
267380_at	-1.8398	7.40311	-9.75232	1.14471e-06	4.00472e-05	5.81539
255844_at	-1.98901	7.18277	-9.74682	1.15102e-06	4.02062e-05	5.80963
265424_at	-1.32407	6.4043	-9.73602	1.1635e-06	4.0483e-05	5.79831
247594_at	-1.68984	8.19945	-9.73587	1.16368e-06	4.0483e-05	5.79815
255430_at	-1.30834	6.78384	-9.73537	1.16426e-06	4.0483e-05	5.79763
261226_at	1.74216	7.73943	9.73152	1.16875e-06	4.05773e-05	5.79359
267265_at	1.93992	6.97419	9.72335	1.17834e-06	4.0848e-05	5.78501
246943_at	-1.36549	8.8953	-9.72159	1.18042e-06	4.08579e-05	5.78317
250083_at	-1.57648	5.19738	-9.719	1.18348e-06	4.09018e-05	5.78045
246841_at	-1.38285	5.04036	-9.71454	1.18878e-06	4.09781e-05	5.77576
245362_at	1.21485	7.44241	9.71412	1.18928e-06	4.09781e-05	5.77532
258038_at	1.34221	6.91246	9.70575	1.1993e-06	4.12535e-05	5.76651
247275_at	-1.33551	9.28454	-9.70443	1.20089e-06	4.12535e-05	5.76513
246487_at	1.37876	10.3584	9.70225	1.20351e-06	4.1277e-05	5.76284
265884_at	1.51787	8.30153	9.70086	1.2052e-06	4.1277e-05	5.76137
263773_at	1.34456	7.07615	9.69401	1.21351e-06	4.14994e-05	5.75416
266167_at	-1.37117	10.1332	-9.6914	1.21669e-06	4.1546e-05	5.75141
259598_at	-1.25451	7.69167	-9.68863	1.22007e-06	4.15991e-05	5.7485
256074_at	-1.31488	9.0379	-9.68184	1.22842e-06	4.18214e-05	5.74134
253533_at	1.22312	6.01419	9.67955	1.23125e-06	4.18553e-05	5.73893
263265_at	1.44517	7.68022	9.67513	1.23673e-06	4.19327e-05	5.73427
245757_at	1.265	6.4542	9.67292	1.23947e-06	4.19327e-05	5.73194
245956_s_at	-2.3176	12.0695	-9.67203	1.24059e-06	4.19327e-05	5.731
265258_at	-1.41751	7.44814	-9.67065	1.24231e-06	4.19327e-05	5.72955
258708_at	1.37773	8.09792	9.66989	1.24326e-06	4.19327e-05	5.72874
250937_at	1.96938	8.57537	9.66834	1.2452e-06	4.19327e-05	5.72711
245755_at	-1.74855	5.72361	-9.66738	1.2464e-06	4.19327e-05	5.7261
253636_at	-2.16819	6.55901	-9.65368	1.2637e-06	4.24522e-05	5.71163
254253_at	-1.88951	7.12014	-9.64991	1.26851e-06	4.25511e-05	5.70765
265067_at	-1.41918	9.93939	-9.64424	1.27577e-06	4.27319e-05	5.70165
255579_at	2.00184	5.90629	9.64249	1.27802e-06	4.27443e-05	5.69981
254847_at	-1.61624	5.29078	-9.63196	1.29167e-06	4.31376e-05	5.68866
261130_at	-1.44684	8.04421	-9.62735	1.29769e-06	4.32753e-05	5.68378
254211_at	-1.67805	9.21815	-9.62252	1.30403e-06	4.34232e-05	5.67866
248920_at	1.46885	8.12372	9.62027	1.30698e-06	4.34582e-05	5.67629
251155_at	1.41799	8.94034	9.59798	1.33676e-06	4.43837e-05	5.65264
257149_at	-1.45983	7.29743	-9.59378	1.34246e-06	4.44617e-05	5.64818
247848_at	-1.51256	8.123	-9.59337	1.34301e-06	4.44617e-05	5.64774
249221_at	-1.59749	6.10979	-9.58075	1.36029e-06	4.48988e-05	5.63433
259231_at	1.29761	9.51054	9.58017	1.36108e-06	4.48988e-05	5.63371
256922_at	-1.39587	10.8178	-9.57942	1.36212e-06	4.48988e-05	5.63292
262504_at	-1.9861	10.4869	-9.56638	1.38024e-06	4.53653e-05	5.61905
247074_at	1.39334	8.60045	9.56632	1.38033e-06	4.53653e-05	5.61898
257150_at	-1.21346	8.34419	-9.56364	1.38408e-06	4.53653e-05	5.61612
267500_s_at	-2.22598	6.84689	-9.56354	1.38423e-06	4.53653e-05	5.61601
252684_at	-1.83078	4.72278	-9.5597	1.38963e-06	4.5468e-05	5.61192
259213_at	-1.47857	8.08912	-9.55848	1.39135e-06	4.5468e-05	5.61063
254396_at	1.5922	5.49384	9.55434	1.39721e-06	4.55864e-05	5.60621
252991_at	1.4952	7.44696	9.5531	1.39897e-06	4.55864e-05	5.60489
266884_at	1.38117	6.5018	9.54486	1.41072e-06	4.59039e-05	5.59611
259766_at	-1.29963	9.36117	-9.54199	1.41484e-06	4.59722e-05	5.59305
255797_at	-1.21666	9.0727	-9.5381	1.42045e-06	4.60588e-05	5.5889
266237_at	-1.8101	6.07442	-9.53734	1.42154e-06	4.60588e-05	5.58809
257700_at	-1.2439	10.3449	-9.52849	1.43439e-06	4.64093e-05	5.57864
250296_at	-2.19694	5.89487	-9.52208	1.44379e-06	4.66471e-05	5.57178
266866_at	1.41933	4.84785	9.51937	1.44778e-06	4.66859e-05	5.56889
264379_at	1.33819	9.24652	9.51848	1.44908e-06	4.66859e-05	5.56794
254089_at	1.59734	8.47315	9.50593	1.46773e-06	4.72199e-05	5.55451
250298_at	-1.28966	7.62495	-9.50108	1.47502e-06	4.73684e-05	5.54931
264635_at	-1.52037	9.64543	-9.50009	1.4765e-06	4.73684e-05	5.54826
250981_at	1.33317	7.30111	9.49783	1.4799e-06	4.7411e-05	5.54584
262731_at	-1.40275	5.381	-9.49477	1.48454e-06	4.74659e-05	5.54255
260843_at	-1.3007	5.27098	-9.49395	1.48578e-06	4.74659e-05	5.54168
250264_at	-1.26257	8.68026	-9.48667	1.49686e-06	4.77531e-05	5.53387
261506_at	-1.42703	7.3058	-9.47277	1.51827e-06	4.83225e-05	5.51896
265967_at	1.3094	7.72135	9.47219	1.51916e-06	4.83225e-05	5.51835
250480_at	-2.09375	6.80464	-9.47003	1.52253e-06	4.83225e-05	5.51602
248025_at	-1.39643	9.47432	-9.46961	1.52318e-06	4.83225e-05	5.51557
252102_at	1.98808	6.73844	9.46143	1.53598e-06	4.86606e-05	5.50679
245422_at	1.8253	7.60142	9.45468	1.54663e-06	4.89303e-05	5.49952
266746_s_at	-1.45208	11.8232	-9.45217	1.55061e-06	4.89881e-05	5.49683
253650_at	1.72875	7.42604	9.44954	1.55479e-06	4.90522e-05	5.494
250942_at	-1.31092	13.4586	-9.44414	1.56341e-06	4.92561e-05	5.48819
246976_s_at	-1.27737	9.18137	-9.41511	1.61069e-06	5.06756e-05	5.4569
267375_at	-1.47171	7.28594	-9.41006	1.61905e-06	5.08686e-05	5.45146
264339_at	1.28888	9.47015	9.4019	1.6327e-06	5.12267e-05	5.44265
264260_at	-1.59779	10.8827	-9.39883	1.63786e-06	5.13181e-05	5.43933
248787_at	-1.93708	8.34107	-9.39726	1.64051e-06	5.13306e-05	5.43763
262772_at	-1.36734	8.38074	-9.37732	1.67454e-06	5.23237e-05	5.41606
246275_at	1.45378	9.18896	9.37419	1.67995e-06	5.24208e-05	5.41268
267412_at	-2.05809	6.79306	-9.36393	1.69782e-06	5.2906e-05	5.40156
255259_at	-1.46395	8.94028	-9.36126	1.7025e-06	5.29646e-05	5.39867
266324_at	1.39899	7.11565	9.36022	1.70434e-06	5.29646e-05	5.39753
250292_at	-2.08783	5.93329	-9.35157	1.71963e-06	5.32756e-05	5.38815
246143_at	-1.49901	9.35424	-9.35064	1.72127e-06	5.32756e-05	5.38714
245790_at	1.2685	8.91598	9.3506	1.72136e-06	5.32756e-05	5.38709
248801_at	1.47858	7.85594	9.34658	1.72851e-06	5.34245e-05	5.38274
258140_at	-1.16105	10.1265	-9.34301	1.73491e-06	5.35497e-05	5.37885
261892_at	-1.21966	7.08049	-9.34058	1.73927e-06	5.36119e-05	5.37621
256883_at	-1.88887	7.73292	-9.33392	1.75128e-06	5.39093e-05	5.36898
261481_at	-1.25228	5.61188	-9.33234	1.75415e-06	5.39246e-05	5.36727
257708_at	-1.47886	9.4892	-9.3166	1.78297e-06	5.4737e-05	5.35014
245265_at	-1.20681	12.0989	-9.3141	1.78759e-06	5.48049e-05	5.34742
263184_at	1.4925	6.70952	9.31109	1.79318e-06	5.49026e-05	5.34414
266395_at	1.63866	8.93111	9.30503	1.80449e-06	5.51747e-05	5.33754
263495_at	1.55008	6.89979	9.30164	1.81084e-06	5.52947e-05	5.33385
262275_at	-2.34345	6.6649	-9.2976	1.81845e-06	5.54529e-05	5.32944
263180_at	1.38872	7.47353	9.28775	1.83714e-06	5.59178e-05	5.31869
264767_at	-2.09489	6.28623	-9.28582	1.84081e-06	5.59178e-05	5.31659
260875_at	1.58244	8.69277	9.2857	1.84105e-06	5.59178e-05	5.31646
250941_at	-1.20154	7.59419	-9.27819	1.85546e-06	5.62806e-05	5.30826
247949_at	-1.4343	6.29685	-9.263	1.885e-06	5.71009e-05	5.29166
253841_at	-1.32419	8.96282	-9.26164	1.88769e-06	5.71063e-05	5.29017
253147_at	-1.68772	8.41255	-9.26026	1.8904e-06	5.71125e-05	5.28866
267381_at	-1.32724	8.97588	-9.25851	1.89384e-06	5.71409e-05	5.28674
256772_at	1.5555	10.3604	9.24741	1.91587e-06	5.77291e-05	5.27459
260225_at	-1.49555	6.93592	-9.24102	1.92866e-06	5.80234e-05	5.2676
259431_at	1.19907	10.7986	9.24	1.93072e-06	5.80234e-05	5.26647
260323_at	-1.6566	7.55776	-9.23514	1.94054e-06	5.82417e-05	5.26114
251790_at	-1.49569	7.67963	-9.23247	1.94594e-06	5.83155e-05	5.25822
259040_at	-1.34735	7.45401	-9.23113	1.94867e-06	5.83155e-05	5.25675
265597_at	-2.08954	6.88412	-9.2296	1.95178e-06	5.83155e-05	5.25507
262381_at	-2.07785	7.56737	-9.22889	1.95322e-06	5.83155e-05	5.25429
254609_at	1.693	8.19074	9.22668	1.95774e-06	5.83611e-05	5.25187
255827_at	-1.23842	10.2673	-9.22471	1.96178e-06	5.83611e-05	5.2497
250775_at	-1.53422	7.54444	-9.22439	1.96243e-06	5.83611e-05	5.24935
260005_at	-1.66769	6.3164	-9.2153	1.98115e-06	5.88413e-05	5.23937
252950_at	1.59549	8.2148	9.20921	1.99381e-06	5.91032e-05	5.23268
260266_at	1.17768	9.08226	9.20856	1.99515e-06	5.91032e-05	5.23197
247903_at	1.69045	7.19144	9.20713	1.99814e-06	5.91116e-05	5.2304
264238_at	1.63223	5.16195	9.20595	2.00062e-06	5.91116e-05	5.22909
264669_at	-1.1539	8.13257	-9.19704	2.01934e-06	5.95456e-05	5.2193
258535_at	1.51936	9.5407	9.19648	2.02053e-06	5.95456e-05	5.21868
249237_at	-1.38185	10.3992	-9.18846	2.03757e-06	5.99703e-05	5.20985
261801_at	1.3668	7.47026	9.17654	2.06319e-06	6.05707e-05	5.19672
262899_at	-1.41928	11.4272	-9.1765	2.06328e-06	6.05707e-05	5.19667
253696_at	-1.32175	8.54022	-9.17459	2.06741e-06	6.06139e-05	5.19457
253063_at	-1.77993	8.76283	-9.17026	2.07683e-06	6.08118e-05	5.18979
245340_at	-2.12882	9.25256	-9.16742	2.08302e-06	6.09151e-05	5.18666
259293_at	-1.30008	7.22525	-9.16327	2.09211e-06	6.11025e-05	5.18208
253966_at	1.50601	7.26277	9.16073	2.0977e-06	6.11874e-05	5.17928
253103_at	-1.79619	6.96292	-9.15482	2.11076e-06	6.14897e-05	5.17275
245742_at	1.38268	7.89438	9.1463	2.12973e-06	6.19633e-05	5.16334
256255_at	-1.242	9.94848	-9.14097	2.14171e-06	6.22322e-05	5.15745
250255_at	1.55827	7.94832	9.1392	2.14571e-06	6.22691e-05	5.15549
245074_at	-1.3398	7.98279	-9.12714	2.1731e-06	6.29753e-05	5.14215
259211_at	-1.70327	5.79211	-9.12607	2.17556e-06	6.29753e-05	5.14096
248615_at	-1.62851	8.44293	-9.12347	2.18153e-06	6.30682e-05	5.13808
266956_at	1.38547	7.75508	9.11836	2.1933e-06	6.32785e-05	5.13242
259219_at	-1.1852	7.33211	-9.1179	2.19436e-06	6.32785e-05	5.13191
248526_at	1.83848	6.7883	9.11494	2.20122e-06	6.33962e-05	5.12863
263179_at	-1.37745	6.21866	-9.10184	2.23184e-06	6.41971e-05	5.1141
259928_at	-1.75133	5.80304	-9.08054	2.28263e-06	6.55238e-05	5.09044
258998_at	-1.25225	6.76682	-9.08009	2.28371e-06	6.55238e-05	5.08994
260855_at	1.24342	9.56409	9.07717	2.29079e-06	6.56443e-05	5.08669
253172_at	1.70047	7.58904	9.05763	2.33865e-06	6.69316e-05	5.06494
248263_at	-1.51654	10.9158	-9.05088	2.35544e-06	6.73278e-05	5.05742
265450_at	-1.38269	7.80509	-9.041	2.38024e-06	6.79287e-05	5.0464
258173_at	-1.41776	9.10021	-9.03955	2.38391e-06	6.79287e-05	5.04478
264883_s_at	-1.70749	9.97768	-9.03896	2.3854e-06	6.79287e-05	5.04412
253702_at	-1.50973	9.26465	-9.03319	2.40007e-06	6.82612e-05	5.03768
251048_at	-1.75909	7.10576	-9.0276	2.41436e-06	6.85821e-05	5.03143
259793_at	1.50907	5.46986	9.02527	2.42033e-06	6.8645e-05	5.02883
246529_at	-1.72839	6.43646	-9.02439	2.42259e-06	6.8645e-05	5.02785
250155_at	1.3106	5.61928	9.01236	2.45377e-06	6.94424e-05	5.0144
258055_at	1.4432	8.82359	9.00866	2.46345e-06	6.96298e-05	5.01026
255342_at	-1.31676	5.53674	-9.00544	2.4719e-06	6.97038e-05	5.00665
259534_at	-1.57144	5.73682	-9.00534	2.47218e-06	6.97038e-05	5.00654
266464_at	-2.06089	7.94061	-8.98831	2.51742e-06	7.08919e-05	4.98746
263401_at	-1.58455	6.08623	-8.9801	2.53954e-06	7.14265e-05	4.97826
262507_at	-1.3534	8.67686	-8.97645	2.54945e-06	7.16168e-05	4.97416
267436_at	-1.92214	7.75878	-8.97447	2.55486e-06	7.16805e-05	4.97193
249397_at	-1.3808	6.55757	-8.96987	2.56741e-06	7.19443e-05	4.96677
247529_at	-1.50679	7.3969	-8.96718	2.5748e-06	7.20629e-05	4.96375
255469_at	-1.24243	8.17162	-8.96107	2.59166e-06	7.24457e-05	4.95689
264757_at	-1.68781	7.18775	-8.95648	2.6044e-06	7.2662e-05	4.95173
246559_at	-1.36411	7.83889	-8.95599	2.60576e-06	7.2662e-05	4.95117
267266_at	1.52621	6.59313	8.94769	2.62899e-06	7.3182e-05	4.94184
259596_at	1.82933	4.96468	8.94607	2.63356e-06	7.3182e-05	4.94001
255319_at	-2.64976	6.21172	-8.94512	2.63623e-06	7.3182e-05	4.93894
255624_at	-1.29002	10.1799	-8.94416	2.63895e-06	7.3182e-05	4.93786
252220_at	1.54489	6.83684	8.94362	2.64046e-06	7.3182e-05	4.93726
254166_at	-1.96122	12.6355	-8.93657	2.66047e-06	7.35624e-05	4.92932
255912_at	-2.19439	6.48543	-8.93651	2.66063e-06	7.35624e-05	4.92925
266555_at	-1.13977	6.57842	-8.93339	2.66953e-06	7.3719e-05	4.92574
248945_at	-1.51238	10.1621	-8.92824	2.68431e-06	7.40377e-05	4.91993
260847_s_at	-1.34151	10.5977	-8.92661	2.68901e-06	7.40777e-05	4.91809
246247_at	-1.16436	7.32028	-8.9188	2.7116e-06	7.45338e-05	4.90928
258059_at	1.38523	5.77505	8.91766	2.71493e-06	7.45338e-05	4.90799
245513_at	-1.72771	7.08803	-8.91751	2.71537e-06	7.45338e-05	4.90782
260986_at	1.21361	9.87246	8.91463	2.72375e-06	7.46739e-05	4.90458
253992_at	-1.87741	8.35293	-8.90506	2.75188e-06	7.53545e-05	4.89377
247847_at	-1.45187	9.97112	-8.89839	2.77166e-06	7.58052e-05	4.88623
245136_at	-1.32325	6.47642	-8.89485	2.78221e-06	7.59351e-05	4.88224
267064_at	-1.32471	8.48017	-8.89457	2.78307e-06	7.59351e-05	4.88191
245980_at	1.21426	7.00712	8.89165	2.79181e-06	7.60828e-05	4.87861
251804_at	1.43494	8.56913	8.89007	2.79655e-06	7.61091e-05	4.87683
258436_at	-1.23268	7.32329	-8.88911	2.79945e-06	7.61091e-05	4.87573
265265_at	1.23705	4.78801	8.88272	2.81875e-06	7.65425e-05	4.8685
249314_at	-1.26686	4.90456	-8.87215	2.85098e-06	7.73256e-05	4.85654
256469_at	1.35547	8.8883	8.87038	2.85642e-06	7.73813e-05	4.85453
251242_at	-1.4138	10.0875	-8.86325	2.87846e-06	7.78858e-05	4.84645
253617_at	1.54163	6.26107	8.85994	2.88873e-06	7.8071e-05	4.8427
255842_at	-1.26418	9.75998	-8.85706	2.89773e-06	7.81498e-05	4.83942
263422_s_at	-1.20347	8.58303	-8.85575	2.90181e-06	7.81498e-05	4.83794
245196_at	1.28652	5.99481	8.85572	2.90192e-06	7.81498e-05	4.8379
247487_at	-1.27113	7.20296	-8.83876	2.95551e-06	7.94989e-05	4.81865
251930_at	-1.68204	9.04075	-8.83328	2.97305e-06	7.98767e-05	4.81242
253495_at	1.15882	8.034	8.82657	2.99468e-06	8.03632e-05	4.80479
252126_at	-1.31518	9.91078	-8.82403	3.00292e-06	8.04896e-05	4.8019
255503_at	-1.30942	9.03855	-8.82162	3.01077e-06	8.06053e-05	4.79915
258901_at	1.11675	6.78712	8.81403	3.03559e-06	8.11745e-05	4.79051
256787_at	-1.29562	9.66188	-8.81092	3.04584e-06	8.13531e-05	4.78696
264990_at	1.48405	6.66262	8.80558	3.06348e-06	8.17287e-05	4.78088
265893_at	-1.54836	6.37765	-8.80009	3.08175e-06	8.21201e-05	4.77462
264314_at	1.37879	6.66813	8.78209	3.14252e-06	8.36048e-05	4.75407
250916_at	-1.23356	10.0446	-8.78142	3.1448e-06	8.36048e-05	4.7533
255779_at	1.30093	7.04903	8.77854	3.15465e-06	8.37689e-05	4.75001
248117_at	-1.55027	6.5375	-8.76228	3.21087e-06	8.5131e-05	4.73142
261212_at	-1.43142	6.14011	-8.76155	3.2134e-06	8.5131e-05	4.73059
253173_at	-1.65285	8.015	-8.75644	3.23132e-06	8.53727e-05	4.72473
256426_at	-1.60112	6.44322	-8.75639	3.23151e-06	8.53727e-05	4.72467
263553_at	-1.16788	10.6481	-8.75575	3.23376e-06	8.53727e-05	4.72394
248259_at	-1.31381	8.92218	-8.75089	3.2509e-06	8.57261e-05	4.71837
257295_at	-1.79978	5.88179	-8.74923	3.25676e-06	8.57815e-05	4.71648
245984_at	1.53779	8.00297	8.73136	3.32078e-06	8.73669e-05	4.69598
256455_at	1.16703	5.75087	8.72719	3.33593e-06	8.76643e-05	4.69119
259954_at	-1.32329	8.10794	-8.72326	3.35025e-06	8.79392e-05	4.68668
246527_at	-1.23864	8.52896	-8.7192	3.36514e-06	8.82286e-05	4.68201
245448_at	-1.31715	9.34841	-8.71598	3.37696e-06	8.84369e-05	4.67832
254318_at	-1.83135	7.37932	-8.70897	3.40292e-06	8.90145e-05	4.67026
264210_at	1.39744	7.99822	8.69558	3.45309e-06	9.01397e-05	4.65485
261048_at	-1.07969	5.95172	-8.69538	3.45384e-06	9.01397e-05	4.65462
251634_at	-1.54536	6.90484	-8.69315	3.46229e-06	9.02569e-05	4.65205
262593_at	-1.11937	10.2566	-8.68972	3.4753e-06	9.04619e-05	4.6481
260902_at	1.19867	9.29208	8.68831	3.48067e-06	9.04619e-05	4.64647
258613_at	1.16614	9.77573	8.68795	3.48205e-06	9.04619e-05	4.64606
246463_at	1.20061	8.78486	8.68319	3.5002e-06	9.08301e-05	4.64058
251526_at	-1.25407	8.6099	-8.682	3.5048e-06	9.08302e-05	4.6392
261937_at	1.18826	7.57688	8.68112	3.50817e-06	9.08302e-05	4.63819
265858_at	-1.10784	10.2472	-8.67403	3.53553e-06	9.1389e-05	4.63001
262830_at	1.42193	6.80511	8.67345	3.53777e-06	9.1389e-05	4.62934
263222_at	-1.23956	6.24515	-8.67232	3.54214e-06	9.13901e-05	4.62804
258593_at	-1.21675	9.26173	-8.67137	3.54582e-06	9.13901e-05	4.62695
267158_at	1.69423	5.96216	8.66838	3.55749e-06	9.15873e-05	4.62349
258151_at	1.33019	9.10366	8.66018	3.58961e-06	9.22898e-05	4.61402
248975_at	1.16059	5.69307	8.65935	3.59287e-06	9.22898e-05	4.61307
247734_at	1.28059	8.04977	8.6548	3.61088e-06	9.2648e-05	4.6078
245293_at	-2.35143	8.45713	-8.65347	3.61614e-06	9.26789e-05	4.60627
255817_at	1.24061	5.73787	8.64672	3.64304e-06	9.32635e-05	4.59846
264953_at	1.74904	6.02868	8.64292	3.65828e-06	9.35486e-05	4.59407
248766_at	-1.14066	6.52826	-8.641	3.666e-06	9.3641e-05	4.59185
248426_at	-1.17626	8.34122	-8.63672	3.6833e-06	9.39776e-05	4.58689
264340_at	1.40088	7.17584	8.63068	3.70785e-06	9.44401e-05	4.57989
249742_at	1.22864	11.1769	8.63	3.71061e-06	9.44401e-05	4.57911
257334_at	-1.12837	6.91222	-8.62921	3.71384e-06	9.44401e-05	4.57819
263583_at	-1.37539	8.80179	-8.62306	3.73908e-06	9.49758e-05	4.57106
247191_at	1.46762	5.98873	8.61796	3.76012e-06	9.54042e-05	4.56515
245684_at	-1.28163	9.2827	-8.6129	3.78115e-06	9.5777e-05	4.55928
252213_at	-1.514	6.75291	-8.61195	3.78509e-06	9.5777e-05	4.55818
248192_at	-1.52523	7.04528	-8.61139	3.78741e-06	9.5777e-05	4.55754
249472_at	1.19622	7.73065	8.60795	3.80182e-06	9.5946e-05	4.55354
258887_at	1.11359	5.08354	8.60779	3.80251e-06	9.5946e-05	4.55335
254190_at	-1.76387	6.15454	-8.59629	3.85101e-06	9.70624e-05	4.54
258001_at	-1.41128	7.89231	-8.5952	3.85565e-06	9.70722e-05	4.53873
247377_at	1.22244	9.93315	8.58861	3.8838e-06	9.7673e-05	4.53107
264900_at	1.37138	6.6369	8.58687	3.89129e-06	9.77269e-05	4.52904
264467_at	1.65507	7.23094	8.58612	3.89451e-06	9.77269e-05	4.52817
252981_at	-1.57729	7.47487	-8.58069	3.91793e-06	9.82067e-05	4.52185
250627_at	-1.52211	7.40494	-8.57311	3.95087e-06	9.88979e-05	4.51303
246434_at	1.33449	7.61584	8.57236	3.95418e-06	9.88979e-05	4.51215
259065_at	-1.75316	8.02233	-8.56682	3.97848e-06	9.93966e-05	4.5057
257279_at	-1.19673	8.94726	-8.56267	3.99679e-06	9.97449e-05	4.50086
250561_at	1.38131	5.07839	8.55959	4.01043e-06	9.99759e-05	4.49728
260239_at	-1.51441	6.69381	-8.55721	4.02099e-06	0.00010013	4.49451
254098_at	-1.54336	8.39084	-8.55231	4.0429e-06	0.000100566	4.48878
250698_at	-1.21741	5.93997	-8.55088	4.04931e-06	0.000100615	4.48711
246228_at	-1.1562	4.7326	-8.52953	4.14631e-06	0.000102913	4.46218
259960_at	-1.26283	6.13057	-8.52289	4.17697e-06	0.000103562	4.45442
267357_at	1.16164	9.65651	8.5214	4.1839e-06	0.000103619	4.45267
265584_at	1.16188	6.88584	8.52044	4.18836e-06	0.000103619	4.45155
255508_at	-1.68799	7.70109	-8.51808	4.19937e-06	0.000103779	4.44878
264146_at	1.43511	7.73244	8.5169	4.20488e-06	0.000103802	4.4474
265460_at	-1.16	11.7962	-8.51338	4.22135e-06	0.000104096	4.44328
259442_at	1.90355	4.88775	8.49974	4.28588e-06	0.000105573	4.4273
253228_at	-1.31916	11.027	-8.49534	4.30694e-06	0.000105978	4.42214
257748_at	1.14292	5.40769	8.48939	4.33558e-06	0.000106478	4.41516
263466_at	-1.16826	8.11757	-8.48917	4.33662e-06	0.000106478	4.4149
264422_at	-1.16383	9.2122	-8.48639	4.35009e-06	0.000106694	4.41164
246524_at	-1.6433	8.06589	-8.48537	4.35505e-06	0.000106701	4.41044
248521_s_at	-1.31779	8.2889	-8.48139	4.37441e-06	0.00010706	4.40576
247418_at	-1.12778	9.31116	-8.47701	4.39583e-06	0.000107469	4.40062
247216_at	1.17989	5.60952	8.47277	4.41663e-06	0.000107862	4.39564
245528_at	-1.32952	10.8101	-8.4674	4.44318e-06	0.000108375	4.38933
258809_at	1.09994	7.1518	8.46592	4.45053e-06	0.000108375	4.38759
265831_at	-1.16607	6.01787	-8.46512	4.45453e-06	0.000108375	4.38664
248164_at	-1.77047	6.68196	-8.46469	4.45663e-06	0.000108375	4.38614
266461_at	-1.44866	12.4513	-8.45471	4.5066e-06	0.000109473	4.3744
266127_s_at	-1.40712	8.66759	-8.44891	4.53591e-06	0.000110068	4.36757
253473_at	1.15365	8.49359	8.44742	4.54349e-06	0.000110135	4.36581
260735_at	-1.43166	7.27841	-8.44097	4.57638e-06	0.000110815	4.35821
266428_at	-1.35729	8.77823	-8.43888	4.58708e-06	0.000110956	4.35575
258369_at	1.16541	9.01306	8.4339	4.61275e-06	0.000111395	4.34987
252563_at	2.0846	7.63181	8.43346	4.615e-06	0.000111395	4.34935
245365_at	-1.63765	8.80693	-8.4309	4.62828e-06	0.000111597	4.34633
253161_at	1.84209	8.49723	8.42934	4.63638e-06	0.000111609	4.34449
247071_at	-2.17972	6.06877	-8.42874	4.63945e-06	0.000111609	4.34379
264351_at	-1.44455	8.0297	-8.42674	4.64986e-06	0.000111609	4.34143
266225_at	1.16076	8.12396	8.42623	4.65252e-06	0.000111609	4.34082
250649_at	1.53412	5.99203	8.4261	4.65322e-06	0.000111609	4.34067
247452_at	1.26908	8.59355	8.4237	4.66575e-06	0.000111792	4.33783
267211_at	-1.21037	8.06715	-8.41952	4.68767e-06	0.000112199	4.33289
251036_at	1.22929	10.6992	8.41026	4.7366e-06	0.000113251	4.32195
250968_at	1.27344	6.24989	8.40021	4.79032e-06	0.000114416	4.31007
248037_at	-1.53918	7.0442	-8.39911	4.79625e-06	0.000114438	4.30877
246340_s_at	-1.19905	10.5591	-8.39583	4.81394e-06	0.00011474	4.30488
253967_at	-1.07841	7.68402	-8.37958	4.90271e-06	0.000116734	4.28563
256304_at	1.22907	5.6595	8.37458	4.93037e-06	0.00011727	4.2797
247571_at	-1.42651	10.1676	-8.3719	4.94524e-06	0.000117501	4.27653
252625_at	-1.18456	7.75283	-8.36353	4.99208e-06	0.000118383	4.2666
256881_at	-1.73292	5.79723	-8.36342	4.99273e-06	0.000118383	4.26646
264958_at	-1.26154	12.0775	-8.36109	5.00584e-06	0.00011857	4.26369
255308_at	-1.13978	8.07334	-8.34788	5.08098e-06	0.000120182	4.24799
264433_at	1.14174	4.86043	8.34728	5.08441e-06	0.000120182	4.24728
266231_at	-1.38741	6.86838	-8.34452	5.10026e-06	0.000120432	4.244
262986_at	1.21704	11.6696	8.33901	5.13209e-06	0.000121058	4.23745
265188_at	1.56311	6.82698	8.32963	5.18674e-06	0.000122221	4.22628
255794_at	-1.39065	7.12533	-8.31844	5.25283e-06	0.00012365	4.21294
262930_at	-2.1034	7.33946	-8.3169	5.26198e-06	0.000123738	4.2111
256516_at	1.09706	10.0127	8.31425	5.27776e-06	0.000123981	4.20795
263135_at	-1.59429	6.68337	-8.31156	5.29386e-06	0.000124231	4.20474
252864_at	-1.89405	7.02989	-8.31042	5.30072e-06	0.000124265	4.20337
258349_at	-1.38945	7.71668	-8.3067	5.32305e-06	0.00012466	4.19894
260388_at	1.13642	7.27289	8.30579	5.32854e-06	0.000124661	4.19786
266259_at	1.39832	8.61716	8.30398	5.33951e-06	0.000124694	4.19569
253598_at	-1.25359	7.0161	-8.30375	5.34089e-06	0.000124694	4.19542
249818_at	1.2135	7.3897	8.2959	5.38864e-06	0.00012568	4.18604
259783_at	1.74862	6.40122	8.29316	5.40536e-06	0.000125876	4.18277
267612_at	1.24712	10.3815	8.29246	5.40969e-06	0.000125876	4.18193
256442_at	-1.48908	5.33117	-8.29107	5.41818e-06	0.000125876	4.18027
255255_at	1.41977	9.16556	8.29074	5.42025e-06	0.000125876	4.17987
250398_at	-1.25828	7.23557	-8.29002	5.42464e-06	0.000125876	4.17902
246631_at	-1.23227	9.47099	-8.28702	5.44315e-06	0.000126177	4.17543
247602_at	-1.66754	9.21728	-8.28528	5.45391e-06	0.000126298	4.17335
260081_at	1.67189	5.3749	8.27761	5.5016e-06	0.000127273	4.16417
245512_at	-1.11522	8.67045	-8.27254	5.53339e-06	0.000127879	4.1581
257805_at	-1.27168	10.5225	-8.27026	5.54775e-06	0.000128081	4.15536
253722_at	1.12086	9.98852	8.26856	5.55844e-06	0.000128198	4.15334
264300_at	1.13339	8.19569	8.26451	5.58412e-06	0.00012866	4.14848
263943_at	1.05477	8.2044	8.26267	5.59582e-06	0.0001288	4.14627
254901_at	-1.09704	5.62274	-8.25478	5.64624e-06	0.000129829	4.13682
251121_at	-1.2968	7.55138	-8.25229	5.66223e-06	0.000130066	4.13384
250796_at	-1.47731	6.1792	-8.2464	5.70036e-06	0.00013081	4.12676
260551_at	-1.18298	10.9861	-8.24297	5.72269e-06	0.000131159	4.12264
266805_at	1.19448	7.96467	8.24229	5.72707e-06	0.000131159	4.12183
261620_s_at	-1.04157	11.1418	-8.2245	5.84442e-06	0.000133494	4.10045
246485_at	-1.087	5.27323	-8.22419	5.84654e-06	0.000133494	4.10007
266277_at	1.74585	7.95544	8.22418	5.84657e-06	0.000133494	4.10006
252927_at	1.04989	10.5578	8.21912	5.88047e-06	0.000134133	4.09397
245840_at	-1.76896	5.76206	-8.21669	5.89678e-06	0.00013425	4.09105
251667_at	-1.11551	8.77497	-8.21658	5.89749e-06	0.00013425	4.09092
245315_at	-1.06226	10.022	-8.21573	5.90322e-06	0.00013425	4.0899
255677_at	-1.52686	6.69946	-8.21227	5.92665e-06	0.000134648	4.08572
247685_at	-1.65379	7.91366	-8.20684	5.96349e-06	0.00013535	4.07919
249055_at	-1.22145	5.60345	-8.20591	5.96987e-06	0.00013536	4.07807
256914_at	1.84568	6.2544	8.1967	6.03305e-06	0.000136608	4.06697
259516_at	1.27225	9.72852	8.19615	6.03686e-06	0.000136608	4.0663
255310_at	1.15811	6.60997	8.19262	6.06129e-06	0.000137025	4.06204
265723_at	-1.85548	5.80062	-8.17992	6.15006e-06	0.000138894	4.04672
247814_at	1.16744	5.27013	8.17761	6.16632e-06	0.000139123	4.04393
245229_at	1.13487	6.47269	8.16264	6.27314e-06	0.000141393	4.02583
262542_at	-1.5846	5.86485	-8.15834	6.30418e-06	0.000141953	4.02062
261934_at	-1.1621	8.8374	-8.15466	6.33085e-06	0.000142413	4.01617
253666_at	1.08962	11.838	8.15289	6.3437e-06	0.000142561	4.01403
262226_at	1.21655	7.28585	8.15195	6.3506e-06	0.000142576	4.01289
259373_at	1.4216	6.93625	8.14731	6.3845e-06	0.000143196	4.00727
264458_at	-1.36831	8.5153	-8.13582	6.46943e-06	0.000144958	3.99334
259626_at	-1.09351	9.28883	-8.13281	6.49186e-06	0.000145318	3.98969
253646_at	-1.52819	9.88946	-8.12512	6.54961e-06	0.000146467	3.98036
252383_at	-1.13828	7.03258	-8.11492	6.62702e-06	0.000148053	3.96797
246196_at	-1.18648	5.9988	-8.1136	6.6371e-06	0.000148076	3.96636
260955_at	-1.11052	8.68385	-8.11309	6.64101e-06	0.000148076	3.96574
258259_s_at	-1.17503	6.5163	-8.10212	6.7255e-06	0.000149813	3.95241
266615_s_at	-1.09239	7.88264	-8.08971	6.82261e-06	0.000151828	3.9373
250423_s_at	-1.62057	6.27826	-8.08742	6.84065e-06	0.000152068	3.93451
251624_at	-1.11019	9.99103	-8.08666	6.84671e-06	0.000152068	3.93358
256441_at	1.24822	8.07578	8.08401	6.86763e-06	0.000152384	3.93036
260567_at	1.31714	9.24221	8.08151	6.88754e-06	0.000152677	3.92731
252908_at	-1.2814	7.94021	-8.07974	6.90164e-06	0.000152841	3.92515
260048_at	1.26656	8.75535	8.07573	6.93372e-06	0.000153403	3.92026
249652_at	-1.10018	9.74983	-8.07455	6.94323e-06	0.000153464	3.91882
265771_at	-1.27999	6.49937	-8.07249	6.95975e-06	0.00015368	3.91631
253049_at	1.14095	9.48565	8.0715	6.96777e-06	0.000153709	3.9151
258920_at	1.53695	8.66493	8.06815	6.99481e-06	0.000154156	3.91102
260829_s_at	-1.10181	8.62602	-8.06489	7.02127e-06	0.00015459	3.90703
258939_at	1.30471	8.10731	8.06049	7.05712e-06	0.00015523	3.90166
253755_at	-1.0637	9.65099	-8.05768	7.08016e-06	0.000155497	3.89823
247443_at	1.31676	7.82235	8.05734	7.0829e-06	0.000155497	3.89782
253900_at	-1.16707	8.71226	-8.05329	7.11626e-06	0.000156079	3.89286
267092_at	1.46882	8.70774	8.052	7.12693e-06	0.000156163	3.89128
252754_at	-1.31145	7.32742	-8.04312	7.20065e-06	0.000157626	3.88043
245112_at	1.13418	6.49437	8.03807	7.243e-06	0.000158402	3.87425
249580_at	-1.22404	7.55231	-8.03592	7.2611e-06	0.00015863	3.87162
259893_at	-1.09657	4.62393	-8.03492	7.26955e-06	0.00015863	3.87039
258800_at	1.06325	9.31221	8.03435	7.2743e-06	0.00015863	3.8697
251457_s_at	-1.10608	5.27797	-8.02897	7.31992e-06	0.000159472	3.86311
267189_at	-1.53404	9.90287	-8.02031	7.39392e-06	0.000160931	3.8525
251775_s_at	1.6712	9.70309	8.01885	7.40651e-06	0.000161051	3.85071
253712_at	-1.12236	8.12861	-8.00868	7.49467e-06	0.000162813	3.83823
249550_at	-1.1136	6.5958	-8.0047	7.52943e-06	0.000163412	3.83335
253075_at	-1.49104	7.0186	-7.99887	7.58078e-06	0.00016437	3.82618
258386_at	1.18885	7.40716	7.99421	7.62207e-06	0.000165109	3.82045
254759_at	-1.01832	9.75893	-7.99067	7.65352e-06	0.000165633	3.81611
247140_at	-1.40755	8.01206	-7.98952	7.6638e-06	0.000165698	3.81469
255332_at	1.12944	9.51761	7.98603	7.69509e-06	0.000166217	3.8104
246730_at	-0.993424	9.87529	-7.98134	7.73727e-06	0.00016697	3.80463
248236_at	1.21898	6.42584	7.9783	7.76477e-06	0.000167405	3.80089
265617_at	-1.53768	10.6384	-7.97618	7.78398e-06	0.000167661	3.79828
246230_at	-1.58408	6.67163	-7.97484	7.79623e-06	0.000167766	3.79663
249816_at	-1.25834	6.47942	-7.9661	7.87615e-06	0.000169326	3.78587
265929_s_at	1.05701	7.12316	7.96457	7.89025e-06	0.000169469	3.78398
257771_at	-1.12232	9.79829	-7.95978	7.9346e-06	0.000170262	3.77807
257088_at	-1.49867	9.46729	-7.9582	7.9492e-06	0.000170415	3.77613
249797_at	1.01459	6.08753	7.95288	7.99882e-06	0.000171317	3.76957
245504_at	-1.18459	5.74351	-7.94789	8.04571e-06	0.000172026	3.76341
264843_at	-1.14848	10.0962	-7.94736	8.05064e-06	0.000172026	3.76276
256245_at	-1.77417	8.83251	-7.94695	8.05454e-06	0.000172026	3.76225
262094_at	-1.18069	8.74334	-7.94146	8.10647e-06	0.000172969	3.75547
245937_at	-1.01714	8.111	-7.94069	8.11384e-06	0.000172969	3.75451
253334_at	-1.04322	8.05911	-7.93561	8.16224e-06	0.000173838	3.74824
264096_at	1.20208	8.38725	7.9345	8.17286e-06	0.000173902	3.74687
247864_s_at	-1.1174	8.34332	-7.92894	8.2263e-06	0.000174866	3.73999
248794_at	-1.30079	7.06049	-7.92819	8.23351e-06	0.000174866	3.73907
248231_at	-1.11287	5.33135	-7.92605	8.25421e-06	0.000175032	3.73642
247726_at	1.34811	7.38264	7.92567	8.25788e-06	0.000175032	3.73595
261434_at	-1.22074	8.21224	-7.92474	8.26688e-06	0.000175032	3.7348
255455_at	-1.1926	8.58496	-7.92421	8.27199e-06	0.000175032	3.73415
248713_at	1.1442	10.6834	7.92274	8.28633e-06	0.000175173	3.73232
254346_at	-1.20028	9.32629	-7.92049	8.30819e-06	0.000175472	3.72955
247347_at	1.25193	8.86628	7.91517	8.36025e-06	0.000176269	3.72296
252825_at	-1.43437	5.57857	-7.91474	8.36448e-06	0.000176269	3.72242
251107_at	-1.12333	6.52314	-7.91427	8.3691e-06	0.000176269	3.72184
261049_at	1.09404	9.28096	7.91111	8.40025e-06	0.000176762	3.71792
245336_at	1.44184	6.6688	7.90294	8.48117e-06	0.0001783	3.70781
262502_at	1.05683	7.05421	7.89544	8.55631e-06	0.000179714	3.69851
253946_at	1.43758	7.21603	7.89455	8.5653e-06	0.000179737	3.6974
251735_at	1.04617	7.89104	7.89088	8.60233e-06	0.000180348	3.69285
245777_at	1.4818	7.28964	7.88794	8.63217e-06	0.000180808	3.6892
255692_at	1.13193	8.56932	7.88234	8.68928e-06	0.000181837	3.68224
259937_s_at	-1.95105	5.97451	-7.87339	8.78132e-06	0.000183595	3.67113
260769_at	1.15714	7.843	7.86836	8.83357e-06	0.000184518	3.66487
262932_at	-1.19371	11.2878	-7.83793	9.15675e-06	0.000191094	3.62697
263181_at	-1.06909	8.49238	-7.83712	9.16546e-06	0.000191101	3.62596
264963_at	1.10613	7.30232	7.83176	9.22381e-06	0.000192142	3.61927
254245_at	-1.3392	5.6392	-7.82902	9.25369e-06	0.000192588	3.61586
258507_at	1.27361	8.28598	7.82454	9.30292e-06	0.000193436	3.61026
249480_s_at	-1.22649	9.84965	-7.82003	9.35269e-06	0.000194294	3.60463
254221_at	1.42976	8.32411	7.81898	9.36436e-06	0.000194359	3.60332
266813_at	1.0275	9.25505	7.81817	9.37334e-06	0.000194369	3.60231
260897_at	-1.13562	5.89725	-7.81319	9.42876e-06	0.000195242	3.59609
255037_at	-1.12067	8.10716	-7.81286	9.43256e-06	0.000195242	3.59566
259017_at	1.07325	9.81691	7.80414	9.53054e-06	0.000197091	3.58476
265377_at	1.34493	9.33573	7.80235	9.55077e-06	0.000197331	3.58252
254132_at	1.24101	6.08485	7.80038	9.57308e-06	0.000197613	3.58006
267152_at	1.00093	10.1562	7.7983	9.59681e-06	0.000197923	3.57745
254571_at	-1.01154	5.40405	-7.79594	9.62366e-06	0.000198091	3.5745
266166_at	-1.39691	6.51155	-7.79437	9.64169e-06	0.000198091	3.57253
247513_at	-1.11763	8.25155	-7.79396	9.64633e-06	0.000198091	3.57202
263330_at	-1.36357	6.29015	-7.79366	9.64984e-06	0.000198091	3.57164
246548_at	1.1409	10.9242	7.79349	9.65173e-06	0.000198091	3.57143
249487_at	-1.40308	8.41539	-7.79303	9.65703e-06	0.000198091	3.57085
245051_at	-1.14766	8.59644	-7.78079	9.79848e-06	0.000200812	3.55551
246421_at	-1.17649	9.34107	-7.77815	9.82929e-06	0.000201262	3.5522
266247_at	-1.11918	7.29183	-7.77482	9.86825e-06	0.000201879	3.54803
263126_at	1.37458	7.7145	7.77267	9.8935e-06	0.000202214	3.54533
263565_at	-1.40476	6.32107	-7.76834	9.94467e-06	0.000203078	3.53989
261895_at	-1.19013	8.96402	-7.7654	9.97949e-06	0.000203607	3.5362
259736_at	1.26172	8.49442	7.74661	1.02054e-05	0.00020803	3.51258
260881_at	-2.24381	7.77727	-7.74452	1.02308e-05	0.000208362	3.50996
247870_at	-1.11874	8.69416	-7.74259	1.02545e-05	0.000208657	3.50753
256861_at	1.00248	9.56395	7.73924	1.02955e-05	0.000209148	3.50332
254923_at	-1.18169	7.59579	-7.73912	1.02969e-05	0.000209148	3.50317
255739_at	-1.4349	6.36465	-7.73821	1.03082e-05	0.000209189	3.50202
246320_at	-1.13207	8.51395	-7.73195	1.03855e-05	0.000210572	3.49413
257432_at	-1.26824	5.81789	-7.72192	1.05106e-05	0.00021292	3.48149
256014_at	1.56989	5.9795	7.71003	1.06612e-05	0.000215778	3.46649
247880_at	1.27734	6.79378	7.70795	1.06878e-05	0.000216124	3.46386
248075_at	1.47724	6.44784	7.70463	1.07303e-05	0.000216792	3.45967
254320_at	-1.03836	5.89625	-7.70047	1.07839e-05	0.000217683	3.45441
258885_at	-1.07946	6.15778	-7.6989	1.08043e-05	0.0002179	3.45242
266239_at	-1.38599	8.76447	-7.69783	1.0818e-05	0.000217985	3.45108
266482_at	-1.84019	7.45293	-7.69573	1.08453e-05	0.000218342	3.44842
261032_at	-1.94597	7.72862	-7.69361	1.08729e-05	0.000218356	3.44574
254409_at	-1.05505	5.59481	-7.69358	1.08733e-05	0.000218356	3.4457
250365_at	-1.0731	4.4681	-7.69347	1.08747e-05	0.000218356	3.44557
256962_at	-1.0987	7.79305	-7.68679	1.09622e-05	0.000219879	3.43711
256981_at	-1.15797	5.97125	-7.6862	1.09699e-05	0.000219879	3.43637
259658_at	1.32466	6.82781	7.68281	1.10147e-05	0.000220583	3.43208
265411_at	-1.08371	7.63985	-7.68087	1.10403e-05	0.000220902	3.42962
253626_at	-1.00524	5.12147	-7.67771	1.10822e-05	0.000221546	3.42563
249817_at	1.1167	7.57242	7.67599	1.1105e-05	0.000221809	3.42345
246792_at	1.03657	8.02505	7.67463	1.11232e-05	0.000221977	3.42173
248820_at	-1.43438	5.54862	-7.66804	1.12116e-05	0.000223546	3.41338
251847_at	-0.959257	9.99909	-7.66676	1.12289e-05	0.000223695	3.41175
248981_at	-1.14896	9.16555	-7.66178	1.12963e-05	0.000224841	3.40544
266899_at	1.28621	9.84321	7.65969	1.13247e-05	0.000225211	3.40278
254328_at	0.967501	10.6479	7.65777	1.13509e-05	0.000225284	3.40035
261933_at	-1.13898	10.9883	-7.65748	1.13549e-05	0.000225284	3.39998
263118_at	1.51161	6.45787	7.65724	1.1358e-05	0.000225284	3.39968
265872_at	-1.28677	10.9014	-7.65416	1.14002e-05	0.000225759	3.39577
255477_at	-1.25783	9.4118	-7.654	1.14025e-05	0.000225759	3.39556
267505_at	1.07194	5.94488	7.65333	1.14116e-05	0.000225759	3.39472
251133_at	1.13557	8.12796	7.65189	1.14315e-05	0.000225955	3.39289
255604_at	1.28797	9.23237	7.64915	1.14692e-05	0.000226404	3.38941
257650_at	1.59787	6.94697	7.6488	1.1474e-05	0.000226404	3.38896
261258_at	-1.08307	7.24796	-7.64467	1.15311e-05	0.000227334	3.38373
260418_s_at	-1.0262	7.96534	-7.63935	1.16053e-05	0.000228599	3.37696
259198_at	-1.4086	7.6835	-7.63558	1.1658e-05	0.000229375	3.37218
263134_at	-1.29603	10.2385	-7.6351	1.16649e-05	0.000229375	3.37156
249109_at	1.13001	6.80186	7.63054	1.17292e-05	0.000230423	3.36576
264672_at	2.02342	9.27965	7.62989	1.17383e-05	0.000230423	3.36494
253505_at	1.14941	4.58857	7.62817	1.17626e-05	0.000230621	3.36275
261650_at	-1.39929	8.81532	-7.62775	1.17686e-05	0.000230621	3.36222
251227_at	1.1532	8.93476	7.62634	1.17887e-05	0.000230631	3.36042
262641_at	-1.17225	6.14483	-7.62598	1.17937e-05	0.000230631	3.35997
253581_at	1.96347	8.54608	7.62558	1.17995e-05	0.000230631	3.35945
254289_at	-1.18507	5.17554	-7.62484	1.181e-05	0.000230639	3.35851
253305_at	1.28119	11.4133	7.62397	1.18224e-05	0.000230684	3.3574
266302_at	0.975701	8.54558	7.62196	1.18512e-05	0.000230966	3.35484
252520_at	1.48313	5.65825	7.62098	1.18651e-05	0.000230966	3.3536
259982_at	1.04421	5.75358	7.62083	1.18673e-05	0.000230966	3.35341
256216_at	-1.74137	10.7206	-7.61854	1.19001e-05	0.000231407	3.3505
265796_at	0.975439	4.63473	7.61298	1.19802e-05	0.000232767	3.34341
258563_at	-1.15593	9.69639	-7.61226	1.19907e-05	0.000232772	3.34249
264838_at	-1.30654	8.38441	-7.61075	1.20126e-05	0.000232944	3.34056
262455_at	-1.21461	10.2733	-7.61024	1.20199e-05	0.000232944	3.33992
258054_at	0.991145	12.3543	7.60734	1.20621e-05	0.000233563	3.33622
250090_at	-1.25245	5.44276	-7.60356	1.21174e-05	0.000234434	3.3314
253789_at	-1.10852	8.52198	-7.597	1.22138e-05	0.000236099	3.32304
263807_at	-1.13658	10.6436	-7.59581	1.22314e-05	0.000236116	3.32152
247966_at	-1.14796	5.7679	-7.59554	1.22354e-05	0.000236116	3.32118
265118_at	1.26287	8.41804	7.59452	1.22506e-05	0.000236182	3.31987
251028_at	1.52182	8.45323	7.59391	1.22595e-05	0.000236182	3.3191
245599_at	-1.29157	7.41646	-7.59204	1.22874e-05	0.000236519	3.3167
258100_at	-1.43076	7.06168	-7.58041	1.24615e-05	0.000239668	3.30185
248007_at	-0.972657	9.53129	-7.57382	1.25614e-05	0.00024133	3.29343
245395_at	-0.979681	7.65969	-7.57332	1.2569e-05	0.00024133	3.29279
260243_at	-1.24724	6.0248	-7.57184	1.25916e-05	0.000241559	3.29089
260020_at	-1.10265	7.99583	-7.5683	1.26457e-05	0.000242394	3.28637
262244_at	1.45375	5.81315	7.56382	1.27147e-05	0.000243511	3.28063
253281_at	1.24184	5.7357	7.55844	1.27979e-05	0.000244697	3.27374
247541_at	1.08562	9.16123	7.55843	1.27981e-05	0.000244697	3.27373
260141_at	1.12214	5.36637	7.55622	1.28325e-05	0.000245151	3.27089
252592_at	-1.09052	10.9065	-7.55547	1.28441e-05	0.000245167	3.26994
253184_at	-1.16788	8.8418	-7.55383	1.28698e-05	0.000245452	3.26783
257083_s_at	-1.38532	7.99746	-7.5524	1.28921e-05	0.000245654	3.266
266101_at	-1.05446	8.91413	-7.55177	1.2902e-05	0.000245654	3.2652
251951_s_at	-1.04707	7.99984	-7.54297	1.30406e-05	0.000248087	3.25392
250407_at	-1.48921	7.47109	-7.53995	1.30886e-05	0.000248792	3.25005
245998_at	1.36455	8.91951	7.53641	1.31451e-05	0.000249321	3.2455
257008_at	1.05054	13.0342	7.53616	1.31491e-05	0.000249321	3.24518
266071_at	-1.27176	6.23954	-7.53615	1.31492e-05	0.000249321	3.24517
267084_at	-1.24145	8.73016	-7.53472	1.31721e-05	0.000249549	3.24333
258750_at	1.0068	9.5621	7.52971	1.32527e-05	0.000250867	3.23689
255723_at	-1.15301	8.17885	-7.52088	1.3396e-05	0.000253368	3.22555
259081_at	1.44679	7.26745	7.51819	1.34398e-05	0.000253982	3.2221
267073_at	-1.05956	7.67622	-7.51753	1.34507e-05	0.000253982	3.22125
245743_at	1.00204	5.45275	7.51347	1.35174e-05	0.000255031	3.21603
260254_at	-0.988664	9.32849	-7.51105	1.35573e-05	0.000255572	3.21291
265116_at	1.16358	9.55862	7.50728	1.36197e-05	0.000256537	3.20807
266951_at	1.03848	7.16405	7.50557	1.36482e-05	0.00025686	3.20587
264374_at	1.19342	7.61296	7.50181	1.37109e-05	0.000257829	3.20103
265987_at	1.37257	6.94108	7.50085	1.37271e-05	0.000257919	3.19979
264978_at	1.12439	6.55573	7.4952	1.3822e-05	0.00025949	3.19251
249523_at	-1.17829	8.66255	-7.4944	1.38355e-05	0.00025951	3.19148
261016_at	0.984853	9.2726	7.49379	1.38458e-05	0.00025951	3.19069
263840_at	1.15192	5.86282	7.48188	1.40487e-05	0.000263097	3.17534
250268_s_at	1.07493	8.02567	7.4797	1.40862e-05	0.000263582	3.17253
255348_at	-1.16885	5.92006	-7.47273	1.42068e-05	0.000265621	3.16353
251119_at	1.25394	5.64363	7.47028	1.42495e-05	0.000266201	3.16037
256015_at	1.03188	11.5339	7.46659	1.4314e-05	0.000267186	3.1556
265269_at	-1.09544	6.79831	-7.46453	1.43502e-05	0.000267643	3.15294
253506_at	-1.32868	6.02214	-7.46313	1.43748e-05	0.000267834	3.15113
265661_at	-1.29574	9.46146	-7.46238	1.4388e-05	0.000267834	3.15016
254250_at	0.984872	8.90098	7.46143	1.44047e-05	0.000267834	3.14893
265895_at	-0.992339	6.04193	-7.46128	1.44074e-05	0.000267834	3.14874
250012_x_at	1.15372	7.51936	7.46045	1.44221e-05	0.000267888	3.14767
262229_at	-1.11065	8.52024	-7.45912	1.44455e-05	0.000267962	3.14595
252317_at	1.20368	8.24674	7.4589	1.44495e-05	0.000267962	3.14566
263243_at	-1.02594	8.52473	-7.45682	1.44863e-05	0.000268427	3.14297
246919_at	1.35438	10.6112	7.45546	1.45106e-05	0.000268658	3.14121
245879_at	-1.46293	4.91889	-7.45431	1.45309e-05	0.000268673	3.13973
247815_at	-1.00522	9.35938	-7.45386	1.4539e-05	0.000268673	3.13914
246682_at	-1.09399	7.27091	-7.45343	1.45467e-05	0.000268673	3.13858
257955_at	-1.75421	5.89726	-7.45055	1.45981e-05	0.000269391	3.13486
265446_at	-0.966057	10.301	-7.44993	1.46092e-05	0.000269391	3.13406
245138_at	1.15998	7.52446	7.44799	1.4644e-05	0.000269814	3.13155
247858_at	-1.02736	9.15043	-7.44614	1.46773e-05	0.000270175	3.12915
248941_s_at	-2.07891	5.70163	-7.44558	1.46873e-05	0.000270175	3.12843
261561_at	-1.0703	7.71099	-7.44356	1.47238e-05	0.000270272	3.12581
258351_at	-1.24469	7.36253	-7.4427	1.47393e-05	0.000270272	3.1247
253453_at	-1.13734	8.66376	-7.44233	1.47461e-05	0.000270272	3.12422
251791_at	1.01631	5.58317	7.4418	1.47556e-05	0.000270272	3.12354
266150_s_at	-1.43877	6.04844	-7.4418	1.47557e-05	0.000270272	3.12353
252939_at	-1.13789	5.34504	-7.44136	1.47636e-05	0.000270272	3.12296
245761_at	1.52788	7.59253	7.43823	1.48204e-05	0.000271093	3.11891
255681_at	-1.23806	7.12459	-7.43024	1.49666e-05	0.000273343	3.10855
263695_at	-1.03667	7.19738	-7.4302	1.49673e-05	0.000273343	3.1085
260419_at	-0.997367	9.95304	-7.42593	1.5046e-05	0.00027456	3.10297
251342_at	-1.05118	9.1908	-7.4219	1.51208e-05	0.000275703	3.09774
256671_at	1.27834	6.34323	7.42029	1.51507e-05	0.000276029	3.09565
264506_at	-1.19828	10.9018	-7.41789	1.51954e-05	0.000276623	3.09254
260249_s_at	-1.03045	6.1263	-7.41717	1.52089e-05	0.000276647	3.0916
260547_at	1.06181	8.75486	7.40919	1.5359e-05	0.000279154	3.08124
252622_at	-1.11355	8.92216	-7.40842	1.53736e-05	0.000279198	3.08024
264482_at	1.49675	6.78753	7.40477	1.54429e-05	0.000280232	3.07549
254319_at	1.34073	5.86044	7.40245	1.5487e-05	0.000280809	3.07248
261986_s_at	-1.48919	7.28218	-7.39938	1.55457e-05	0.00028165	3.06849
254248_at	-1.09153	8.07679	-7.39871	1.55584e-05	0.000281657	3.06762
253561_at	-1.00953	9.97349	-7.39653	1.56003e-05	0.000281951	3.06479
247716_at	1.12136	6.65285	7.39617	1.56073e-05	0.000281951	3.06431
262845_at	-1.16919	7.3111	-7.39594	1.56118e-05	0.000281951	3.06401
252861_at	-1.09195	7.76353	-7.39331	1.56624e-05	0.000282495	3.06059
254918_at	-0.986203	10.2123	-7.39275	1.56732e-05	0.000282495	3.05987
262236_at	1.2098	5.04411	7.39152	1.56969e-05	0.000282495	3.05827
262960_at	-0.999747	10.1157	-7.3912	1.57032e-05	0.000282495	3.05785
264998_at	-1.40184	8.49665	-7.39117	1.57038e-05	0.000282495	3.05781
254105_at	0.932774	11.6855	7.38472	1.58291e-05	0.000284375	3.04942
260261_at	1.37164	5.5014	7.38451	1.58332e-05	0.000284375	3.04915
267035_at	1.22107	6.76037	7.36888	1.61419e-05	0.00028969	3.02877
253421_at	1.26611	8.86908	7.36027	1.63146e-05	0.000292559	3.01754
248224_at	1.13232	10.1526	7.35691	1.63824e-05	0.000293544	3.01317
260259_at	-1.10404	8.00207	-7.34937	1.65359e-05	0.000295948	3.00332
258851_at	1.25298	7.54983	7.34858	1.65522e-05	0.000295948	3.00228
262703_at	-1.27955	7.58979	-7.34842	1.65554e-05	0.000295948	3.00207
252095_at	-0.961361	9.57621	-7.34763	1.65717e-05	0.000296007	3.00104
267503_at	1.07214	6.81153	7.34599	1.66054e-05	0.000296376	2.99889
255713_s_at	-1.31227	6.22537	-7.34435	1.66391e-05	0.000296745	2.99676
247600_at	1.14173	6.37352	7.34115	1.67051e-05	0.00029769	2.99257
260969_at	1.08222	10.2421	7.33531	1.68266e-05	0.000299621	2.98493
260203_at	1.02293	8.60938	7.33342	1.68661e-05	0.000299968	2.98245
254080_at	-1.21201	7.65151	-7.33312	1.68724e-05	0.000299968	2.98206
263758_s_at	1.05739	7.86022	7.33067	1.69237e-05	0.000300645	2.97886
249920_at	1.19888	6.3197	7.32508	1.70413e-05	0.0003025	2.97154
262085_at	-1.58487	7.20467	-7.32306	1.7084e-05	0.000303022	2.9689
250655_at	-1.09073	7.95463	-7.32142	1.71189e-05	0.000303405	2.96675
249525_at	-1.0039	9.88386	-7.32036	1.71415e-05	0.000303569	2.96536
258586_s_at	1.0114	4.50164	7.31903	1.71698e-05	0.000303821	2.96362
259052_at	-1.13836	7.54757	-7.31844	1.71823e-05	0.000303821	2.96285
248287_at	0.955334	9.26181	7.3172	1.72089e-05	0.000304054	2.96122
250244_at	-1.25361	6.3595	-7.31372	1.72834e-05	0.000304937	2.95666
263162_at	-1.32288	7.22313	-7.31362	1.72855e-05	0.000304937	2.95653
249494_at	-1.31392	8.14898	-7.31298	1.72992e-05	0.000304942	2.95569
245428_at	-1.05643	7.66084	-7.30853	1.73952e-05	0.000306381	2.94986
247086_at	-1.44642	7.10011	-7.30761	1.74151e-05	0.000306381	2.94865
263206_at	-0.964325	10.8772	-7.30733	1.74211e-05	0.000306381	2.94828
258784_at	-0.946513	7.43381	-7.30496	1.74726e-05	0.000307049	2.94517
259071_at	-1.01594	6.6192	-7.30244	1.75275e-05	0.000307452	2.94186
254818_at	-1.6448	7.17606	-7.30234	1.75296e-05	0.000307452	2.94173
258589_at	-1.81524	6.34683	-7.30205	1.75359e-05	0.000307452	2.94135
254532_at	-0.929276	9.2572	-7.30093	1.75602e-05	0.000307641	2.93989
247866_at	-1.02618	9.0463	-7.29939	1.7594e-05	0.000307997	2.93786
258078_at	-1.02946	6.32842	-7.29701	1.76462e-05	0.000308673	2.93473
259512_at	-1.18802	8.47479	-7.29347	1.7724e-05	0.000309797	2.93009
260444_at	-1.19017	9.45008	-7.28732	1.78602e-05	0.000311938	2.92201
259076_at	1.10288	4.86408	7.2816	1.7988e-05	0.000313863	2.91448
245039_at	-1.33939	8.19181	-7.2795	1.80352e-05	0.000313863	2.91172
251037_at	-1.1359	6.39973	-7.27944	1.80364e-05	0.000313863	2.91165
251996_at	1.04707	8.19272	7.27902	1.80457e-05	0.000313863	2.9111
253692_at	1.55936	7.24125	7.27834	1.80612e-05	0.000313863	2.9102
248800_at	-1.18133	8.44834	-7.27833	1.80614e-05	0.000313863	2.91019
263928_at	-1.11692	7.68539	-7.27809	1.80668e-05	0.000313863	2.90988
258087_at	1.01003	10.7157	7.27736	1.80833e-05	0.000313912	2.90891
261904_at	-1.0371	6.18432	-7.27556	1.81239e-05	0.000314331	2.90654
245188_at	1.2312	6.51094	7.27507	1.8135e-05	0.000314331	2.9059
262284_at	0.958917	8.76433	7.27091	1.82292e-05	0.000315724	2.90043
248839_at	1.60693	5.1373	7.26769	1.83025e-05	0.000316753	2.89619
261577_at	1.19348	7.91018	7.26237	1.84244e-05	0.000318621	2.88919
262926_s_at	-1.73722	8.66731	-7.26099	1.84562e-05	0.000318928	2.88737
248943_s_at	-1.27697	7.85534	-7.26003	1.84783e-05	0.000319069	2.88611
263375_s_at	-1.09263	9.08994	-7.25879	1.85071e-05	0.000319324	2.88446
253113_at	-1.1155	6.11295	-7.25711	1.85459e-05	0.000319752	2.88225
255776_at	-0.929444	11.3677	-7.25584	1.85752e-05	0.000320016	2.88058
256746_at	1.33132	9.03026	7.25413	1.8615e-05	0.000320459	2.87833
266989_at	1.26347	5.93192	7.25215	1.86611e-05	0.00032101	2.87572
246783_at	1.1329	6.44671	7.24318	1.88714e-05	0.000324384	2.86389
260982_at	1.28788	5.5155	7.24087	1.89261e-05	0.000325078	2.86083
267103_at	-1.48031	7.95696	-7.23831	1.89868e-05	0.000325876	2.85745
257868_at	-0.990788	8.77629	-7.23722	1.90128e-05	0.000326077	2.85601
262640_at	0.976527	4.52917	7.23555	1.90525e-05	0.000326513	2.8538
254291_at	-1.06041	9.90122	-7.23476	1.90712e-05	0.000326588	2.85277
257746_at	1.00286	7.70788	7.23245	1.91267e-05	0.000327292	2.84971
247450_at	1.11301	11.2059	7.23115	1.91577e-05	0.000327576	2.848
254040_at	-1.06637	10.281	-7.22975	1.91913e-05	0.000327906	2.84615
266604_at	1.08446	8.7982	7.22475	1.93119e-05	0.000329718	2.83954
266709_at	-1.43853	9.829	-7.22143	1.93923e-05	0.000330845	2.83515
267214_at	-0.949568	10.0445	-7.22069	1.94102e-05	0.000330903	2.83417
258497_at	1.20292	9.78392	7.21685	1.95039e-05	0.000332251	2.82909
252186_at	-1.16876	6.16803	-7.21419	1.95692e-05	0.000333115	2.82556
259517_at	1.18765	9.20667	7.20828	1.97147e-05	0.000335342	2.81775
245876_at	1.33349	6.49389	7.20481	1.98009e-05	0.000336556	2.81314
261567_at	0.953453	4.76144	7.20406	1.98194e-05	0.000336619	2.81216
245562_at	-1.12208	7.16461	-7.20346	1.98345e-05	0.000336625	2.81135
247942_at	-0.942956	5.47476	-7.19617	2.00167e-05	0.000339465	2.8017
258336_at	-1.21008	6.26373	-7.19301	2.00965e-05	0.000340296	2.7975
258063_at	-0.996999	9.41668	-7.19295	2.00979e-05	0.000340296	2.79743
267004_at	-1.51859	6.70321	-7.19245	2.01105e-05	0.000340296	2.79677
258896_at	-1.06773	6.44094	-7.19017	2.01681e-05	0.000340798	2.79375
254001_at	1.02496	4.83811	7.1901	2.017e-05	0.000340798	2.79365
251789_at	-1.61117	7.55047	-7.18936	2.01887e-05	0.000340861	2.79267
264854_at	1.04639	8.47349	7.18759	2.02338e-05	0.00034137	2.79032
252320_at	1.22667	5.30571	7.18216	2.03723e-05	0.000343453	2.78312
260701_at	-0.951702	6.3985	-7.17752	2.04915e-05	0.000345208	2.77696
257264_at	-1.31986	9.37481	-7.17203	2.06337e-05	0.000347346	2.76966
253911_at	-0.990079	8.72114	-7.16995	2.06879e-05	0.000348002	2.76689
255716_at	-1.17437	9.12305	-7.16354	2.08555e-05	0.000350563	2.75838
262164_at	1.12385	6.97788	7.16034	2.09398e-05	0.000351683	2.75412
250210_at	-0.95522	7.96194	-7.15956	2.09604e-05	0.000351683	2.75308
260978_at	-1.67576	5.95652	-7.15926	2.09684e-05	0.000351683	2.75268
262114_at	1.16636	5.7095	7.15833	2.09928e-05	0.000351834	2.75145
261695_at	0.989188	9.85243	7.1527	2.11426e-05	0.000354084	2.74395
247440_at	-1.21292	9.29135	-7.15071	2.11956e-05	0.000354712	2.7413
260714_at	-0.930205	10.8009	-7.14485	2.1353e-05	0.000357083	2.73349
265037_at	-1.24289	8.74904	-7.14408	2.13737e-05	0.000357167	2.73247
257460_at	-1.22443	5.31901	-7.1401	2.14813e-05	0.000358704	2.72717
250385_at	0.975942	10.2789	7.13013	2.17536e-05	0.000362984	2.71388
257939_at	-1.17917	9.20741	-7.12888	2.17881e-05	0.000363294	2.71221
259752_at	-1.07072	10.2248	-7.12548	2.18819e-05	0.00036436	2.70767
249889_at	-1.12155	7.09015	-7.12541	2.18839e-05	0.00036436	2.70757
257314_at	-1.05678	6.87476	-7.11953	2.20472e-05	0.000366674	2.69973
259196_at	-1.19835	8.1006	-7.11925	2.20551e-05	0.000366674	2.69935
266781_at	-1.30823	6.82389	-7.10227	2.25343e-05	0.000374369	2.67666
260944_at	1.39002	6.57683	7.09946	2.26149e-05	0.000375433	2.6729
256064_at	-1.11956	7.61038	-7.08666	2.2985e-05	0.0003813	2.65576
261524_at	-1.08317	7.04047	-7.08274	2.30998e-05	0.000382926	2.65051
256088_at	1.02698	8.94165	7.08163	2.31324e-05	0.000383026	2.64902
257365_x_at	-1.27051	7.49736	-7.08085	2.31551e-05	0.000383026	2.64798
259921_at	-1.23773	5.21727	-7.08082	2.31562e-05	0.000383026	2.64793
250676_at	-0.910522	11.2607	-7.08013	2.31762e-05	0.00038308	2.64702
259835_at	-1.2176	6.73766	-7.07669	2.3278e-05	0.000384283	2.64239
262913_at	-1.17809	8.00747	-7.07652	2.32827e-05	0.000384283	2.64218
249161_at	-1.18102	10.2303	-7.07329	2.33785e-05	0.000385585	2.63784
252956_at	0.939822	7.20941	7.07261	2.33989e-05	0.000385642	2.63693
250990_at	-0.911696	9.58314	-7.06512	2.36226e-05	0.000389049	2.62688
267154_at	-0.926736	11.6207	-7.06276	2.36939e-05	0.00038994	2.6237
265807_at	-1.03512	5.9059	-7.05925	2.37997e-05	0.000391399	2.619
261076_at	1.09083	6.95619	7.05503	2.3928e-05	0.000393226	2.61333
256548_at	1.52046	8.07368	7.05303	2.3989e-05	0.000393668	2.61064
263419_at	-0.997627	9.77908	-7.05288	2.39936e-05	0.000393668	2.61044
252421_at	-1.22848	9.37932	-7.05245	2.40066e-05	0.000393668	2.60986
258915_at	-1.01482	8.12248	-7.05096	2.40524e-05	0.000394135	2.60785
260690_at	-1.0627	7.87231	-7.04907	2.41103e-05	0.0003948	2.60531
259320_at	-0.990583	5.93186	-7.0438	2.42727e-05	0.000397174	2.59823
264415_at	-1.06154	6.06506	-7.04136	2.43483e-05	0.00039789	2.59495
264833_at	-0.947079	7.56097	-7.04094	2.43614e-05	0.00039789	2.59438
257216_at	-0.968211	9.12979	-7.0407	2.43688e-05	0.00039789	2.59406
265648_at	1.2082	7.22672	7.036	2.45153e-05	0.000399996	2.58773
257254_at	0.911032	5.58521	7.03355	2.45922e-05	0.000400963	2.58443
259910_at	-1.37035	7.74052	-7.02986	2.47082e-05	0.000402521	2.57946
257908_at	1.20449	8.0323	7.02939	2.4723e-05	0.000402521	2.57883
247813_at	0.935828	11.5534	7.02772	2.47758e-05	0.000403093	2.57658
247545_at	-0.938144	9.50442	-7.02671	2.48078e-05	0.000403325	2.57522
256892_at	1.19443	8.29617	7.02608	2.48276e-05	0.00040336	2.57437
251635_at	2.49381	4.6327	7.02492	2.48644e-05	0.000403671	2.57281
254635_at	1.0236	4.77032	7.0235	2.49097e-05	0.000404118	2.57089
255586_at	-1.02632	7.82695	-7.01874	2.50613e-05	0.000406289	2.56448
261378_at	-1.43862	7.82895	-7.01786	2.50897e-05	0.00040646	2.56329
255596_at	-1.51007	7.12462	-7.01662	2.51296e-05	0.000406817	2.56161
261023_at	-1.41028	6.32103	-7.00929	2.53661e-05	0.000410355	2.55173
262953_at	-1.41275	6.21462	-7.00722	2.54332e-05	0.000411148	2.54894
257755_at	-0.982318	7.77566	-7.00532	2.5495e-05	0.000411857	2.54638
261253_at	-1.22584	7.9657	-7.0033	2.55612e-05	0.000412634	2.54364
265615_at	1.58249	11.6092	7.00153	2.56191e-05	0.000413276	2.54125
247373_at	-1.00495	6.10961	-7.0009	2.56398e-05	0.000413318	2.5404
262411_at	1.12667	7.81373	6.9987	2.57121e-05	0.00041419	2.53743
251509_at	-0.897008	7.51878	-6.99032	2.59893e-05	0.00041836	2.52611
249510_at	1.10553	8.99778	6.98425	2.61922e-05	0.000421329	2.5179
256221_at	1.39129	5.8014	6.98278	2.62419e-05	0.000421831	2.5159
246098_at	-1.59423	6.3744	-6.98128	2.62923e-05	0.000422188	2.51388
252040_at	1.27813	8.19802	6.98102	2.63011e-05	0.000422188	2.51352
249101_at	1.08985	6.49173	6.9784	2.63896e-05	0.00042331	2.50998
262716_at	-0.98248	8.7836	-6.97709	2.6434e-05	0.000423603	2.5082
258457_at	-1.44073	6.48158	-6.97676	2.6445e-05	0.000423603	2.50776
253780_at	-1.04728	9.59328	-6.96731	2.67679e-05	0.000428475	2.49495
246837_at	0.905441	5.38382	6.95872	2.70649e-05	0.000432925	2.48331
260636_at	1.10829	7.86348	6.9581	2.70863e-05	0.000432964	2.48247
254687_at	0.908053	11.4712	6.95674	2.71336e-05	0.00043334	2.48063
260616_at	-1.22632	9.06456	-6.95633	2.71479e-05	0.00043334	2.48008
264836_at	1.04979	8.97518	6.95253	2.72808e-05	0.000435157	2.47493
251219_at	1.28595	5.75341	6.95193	2.73019e-05	0.000435189	2.47411
259225_at	-1.69327	5.53638	-6.95085	2.73399e-05	0.000435491	2.47264
248221_at	-1.00605	8.49252	-6.95007	2.73674e-05	0.000435625	2.47158
260734_at	-0.995258	5.01977	-6.94684	2.74815e-05	0.000437136	2.46719
263046_at	-0.912668	11.6275	-6.9403	2.77134e-05	0.000440518	2.45832
248045_at	-0.997008	10.8096	-6.93895	2.77617e-05	0.00044083	2.45648
262165_at	-1.11913	8.10464	-6.93867	2.77717e-05	0.00044083	2.4561
262488_at	1.09283	5.90876	6.93782	2.78024e-05	0.00044101	2.45494
253697_at	1.18771	4.55073	6.93172	2.80217e-05	0.000444179	2.44665
248901_at	-1.2728	6.88788	-6.93032	2.80721e-05	0.00044467	2.44475
250477_at	-1.91508	7.15208	-6.92632	2.82173e-05	0.000446659	2.4393
249639_at	-1.49593	7.02241	-6.92135	2.83984e-05	0.000449214	2.43255
256599_at	0.879336	4.99254	6.92042	2.84328e-05	0.000449394	2.43127
259518_at	-0.964161	9.15108	-6.91997	2.84491e-05	0.000449394	2.43067
264936_at	-1.08868	8.73287	-6.90783	2.88982e-05	0.000456171	2.41414
247597_at	1.23253	7.57754	6.90659	2.89447e-05	0.000456318	2.41244
258956_at	1.4972	7.54467	6.90651	2.89475e-05	0.000456318	2.41234
258528_at	1.15044	7.11614	6.90311	2.9075e-05	0.000458011	2.4077
266235_at	-1.37947	8.14001	-6.90019	2.9185e-05	0.000459427	2.40372
251884_at	-1.02716	6.21009	-6.89946	2.92126e-05	0.000459544	2.40272
246645_at	-1.39758	7.91453	-6.89738	2.92912e-05	0.000460464	2.39988
264463_at	1.24912	8.95704	6.89478	2.93899e-05	0.000461449	2.39633
259354_at	1.14559	8.4772	6.89466	2.93943e-05	0.000461449	2.39617
266262_at	-0.91839	7.58563	-6.88903	2.9609e-05	0.000464498	2.3885
255856_at	0.874646	8.3466	6.88686	2.96925e-05	0.000465489	2.38552
265480_at	1.07936	10.4947	6.8845	2.97831e-05	0.000466589	2.38231
252486_at	-0.888033	9.25129	-6.88369	2.98143e-05	0.000466757	2.3812
263363_at	1.34225	4.99057	6.88142	2.99021e-05	0.00046781	2.3781
259708_at	-1.09075	7.86333	-6.87757	3.00515e-05	0.000469825	2.37284
245593_at	1.07397	5.55002	6.87573	3.01234e-05	0.000470627	2.37032
257824_at	1.06764	5.12425	6.87455	3.01695e-05	0.000471025	2.3687
267226_at	1.01963	5.08076	6.87148	3.02894e-05	0.000472573	2.36452
259307_at	-1.50013	8.06876	-6.86943	3.03703e-05	0.00047336	2.3617
253412_at	0.885442	7.39067	6.86915	3.03814e-05	0.00047336	2.36132
247058_at	-0.916107	10.0833	-6.86247	3.06454e-05	0.000476838	2.35219
245098_at	-1.02036	7.4132	-6.86245	3.06464e-05	0.000476838	2.35215
258158_at	-1.02729	8.61575	-6.86061	3.07196e-05	0.000477652	2.34963
261406_at	-0.885885	7.04355	-6.85904	3.07823e-05	0.0004783	2.34748
266845_at	1.10775	7.23675	6.85792	3.08268e-05	0.000478665	2.34596
246305_at	-1.2731	9.82692	-6.85436	3.09696e-05	0.000480555	2.34108
258275_at	-0.996852	8.40884	-6.8493	3.11738e-05	0.000483395	2.33414
246366_at	-1.12794	5.62526	-6.84757	3.12438e-05	0.000484151	2.33178
260549_at	1.01186	6.60577	6.8464	3.12913e-05	0.000484558	2.33017
257381_at	1.04823	5.94177	6.8433	3.14177e-05	0.000486185	2.32592
261440_at	-0.884424	8.26513	-6.83858	3.16108e-05	0.000488842	2.31945
260057_at	-0.979378	9.3563	-6.8353	3.17462e-05	0.000490604	2.31494
261622_at	0.975264	8.43704	6.83462	3.17741e-05	0.000490702	2.31402
246018_at	-1.10693	7.79807	-6.83347	3.18218e-05	0.000491107	2.31243
246406_at	-0.976899	4.8895	-6.82365	3.22308e-05	0.000496878	2.29896
264428_at	-1.44623	11.1783	-6.82345	3.22393e-05	0.000496878	2.29867
260412_at	0.977288	8.1471	6.82264	3.22734e-05	0.000497067	2.29756
246741_at	-0.877376	9.35288	-6.81821	3.24602e-05	0.000499607	2.29147
260271_at	1.32553	7.80285	6.81522	3.25865e-05	0.000500979	2.28737
264957_at	0.98713	7.14162	6.81496	3.25979e-05	0.000500979	2.287
245796_at	-0.913258	9.17416	-6.81455	3.26153e-05	0.000500979	2.28644
251327_at	-0.978091	7.70969	-6.80928	3.28398e-05	0.000504061	2.2792
263379_at	-1.10722	8.45348	-6.80881	3.28601e-05	0.000504061	2.27855
253815_at	1.28172	6.21233	6.80237	3.31373e-05	0.000507971	2.26968
264240_at	1.0278	9.10782	6.79804	3.3325e-05	0.000509947	2.26372
247338_at	-1.16609	8.89827	-6.79793	3.33297e-05	0.000509947	2.26357
265061_at	-0.988534	5.24571	-6.79753	3.33473e-05	0.000509947	2.26302
253321_at	-0.919547	8.06071	-6.79734	3.33556e-05	0.000509947	2.26276
247284_at	-0.985443	8.44992	-6.79522	3.34478e-05	0.000511014	2.25984
253490_at	-1.05567	7.45669	-6.79221	3.35796e-05	0.000512684	2.25569
248420_at	0.93047	6.4571	6.78972	3.36887e-05	0.000513924	2.25227
263274_at	-0.984946	8.44111	-6.78933	3.37058e-05	0.000513924	2.25173
257916_at	1.03108	6.93427	6.78558	3.38715e-05	0.000515973	2.24656
263477_at	0.88159	8.80248	6.78527	3.38855e-05	0.000515973	2.24612
264286_at	-1.25254	7.01888	-6.78246	3.40101e-05	0.000517525	2.24225
250008_at	1.0377	8.89238	6.78062	3.4092e-05	0.000518426	2.23971
261957_at	1.15207	5.85066	6.7768	3.42625e-05	0.000520671	2.23445
260082_at	0.950009	6.54704	6.77222	3.44682e-05	0.000523449	2.22813
245056_at	-0.926127	5.05826	-6.76936	3.45977e-05	0.000524787	2.22417
261661_at	0.943873	7.85596	6.76926	3.46024e-05	0.000524787	2.22403
246481_s_at	1.08	11.5354	6.76522	3.47856e-05	0.000527216	2.21846
257751_at	-1.14006	7.43887	-6.75671	3.51753e-05	0.000532769	2.2067
266822_at	-0.945392	8.73384	-6.75251	3.53696e-05	0.000535356	2.20089
258072_at	-1.26415	6.47431	-6.7486	3.55514e-05	0.000537751	2.19548
255437_at	1.41561	6.68337	6.74576	3.5684e-05	0.000539399	2.19155
262616_at	-1.21705	5.76446	-6.74349	3.57903e-05	0.000540647	2.18841
264140_at	-0.917216	8.54372	-6.74168	3.58754e-05	0.000541574	2.1859
260396_at	-1.19074	7.86955	-6.74062	3.59256e-05	0.000541972	2.18443
250524_at	0.900947	7.98286	6.74	3.59547e-05	0.000542054	2.18357
250422_at	-0.942815	9.46746	-6.73647	3.61219e-05	0.000544179	2.17868
252468_at	1.27886	9.27475	6.73601	3.61434e-05	0.000544179	2.17805
253564_at	-0.836329	9.354	-6.7335	3.6263e-05	0.00054562	2.17456
253642_at	-1.36922	8.40327	-6.73093	3.63856e-05	0.000547103	2.171
260871_at	-0.945371	7.46655	-6.72956	3.64512e-05	0.000547729	2.1691
255064_at	-1.15293	8.40251	-6.72721	3.65637e-05	0.000549057	2.16585
249608_at	-0.915046	6.48528	-6.72345	3.6745e-05	0.000551416	2.16063
259604_at	-0.918867	10.7729	-6.72283	3.67749e-05	0.000551502	2.15977
252643_at	-0.949562	9.36008	-6.72126	3.68507e-05	0.000552277	2.1576
251205_at	-1.21157	9.05464	-6.71965	3.6929e-05	0.000553086	2.15536
245076_at	1.1733	6.47687	6.71901	3.69598e-05	0.000553184	2.15448
250335_at	-1.04549	8.18237	-6.7184	3.69896e-05	0.000553267	2.15363
263320_at	1.00327	9.09936	6.7177	3.70236e-05	0.000553414	2.15266
252250_at	1.09562	5.60001	6.71432	3.71885e-05	0.000555309	2.14797
253550_at	0.863094	10.3513	6.71411	3.71992e-05	0.000555309	2.14767
266181_at	-1.00708	9.84035	-6.71225	3.72903e-05	0.000556188	2.14509
251661_at	-1.09552	8.19627	-6.71191	3.73068e-05	0.000556188	2.14462
246309_at	-0.884453	6.64646	-6.70669	3.75639e-05	0.000559655	2.13737
262911_s_at	-1.56505	5.20269	-6.70251	3.77711e-05	0.000562261	2.13157
254165_at	-0.850223	8.66909	-6.70204	3.77947e-05	0.000562261	2.13091
245092_at	-0.97976	8.00692	-6.70168	3.78127e-05	0.000562261	2.1304
247044_at	-1.12358	6.29314	-6.69812	3.79902e-05	0.000564532	2.12546
261768_at	1.23457	6.11628	6.69657	3.8068e-05	0.000565319	2.12331
248769_at	-1.18102	7.51788	-6.69198	3.8299e-05	0.00056838	2.11692
259553_x_at	-1.20776	7.16533	-6.69025	3.83865e-05	0.000569308	2.11451
262259_s_at	1.4533	7.06526	6.68797	3.85023e-05	0.000570654	2.11134
253238_at	-1.00513	9.15988	-6.68707	3.85478e-05	0.000570667	2.11009
258094_at	1.05667	9.76719	6.68634	3.85851e-05	0.000570667	2.10907
256812_at	-0.897346	5.8548	-6.68585	3.86102e-05	0.000570667	2.10838
264807_at	-1.0158	8.32408	-6.68546	3.86301e-05	0.000570667	2.10784
256514_at	0.869053	9.41787	6.68525	3.86408e-05	0.000570667	2.10755
260209_at	-1.20402	7.4498	-6.685	3.86533e-05	0.000570667	2.10721
263031_at	1.12662	4.92211	6.68139	3.88382e-05	0.000573027	2.10217
259193_at	1.26906	10.5656	6.67859	3.89816e-05	0.00057477	2.09828
249035_at	0.892877	9.96723	6.67786	3.90195e-05	0.000574958	2.09726
256224_at	-1.06481	10.693	-6.6749	3.91723e-05	0.000576836	2.09313
261272_at	-1.15208	5.5007	-6.67366	3.92364e-05	0.000577234	2.09141
252309_at	-1.50161	6.14029	-6.6734	3.92499e-05	0.000577234	2.09104
246061_at	-0.938012	6.34788	-6.67166	3.93399e-05	0.000578185	2.08863
256308_s_at	-1.66074	7.2198	-6.6711	3.93693e-05	0.000578244	2.08784
253141_at	0.994398	6.42624	6.67028	3.94118e-05	0.000578496	2.0867
259168_at	-1	6.88266	-6.66801	3.95304e-05	0.000579864	2.08353
261118_at	0.870266	10.9251	6.66666	3.96009e-05	0.000580525	2.08165
251071_at	-0.911515	6.48083	-6.6633	3.97771e-05	0.000582688	2.07696
256177_at	-1.14079	5.11973	-6.66242	3.98238e-05	0.000582688	2.07573
265614_at	-1.09366	7.01	-6.66238	3.98254e-05	0.000582688	2.07568
260706_at	1.31549	6.79086	6.66191	3.98506e-05	0.000582688	2.07502
262419_at	-1.06021	7.99595	-6.6612	3.98877e-05	0.000582856	2.07404
265713_at	-0.988329	7.6209	-6.65908	4e-05	0.000584123	2.07107
254041_at	0.928043	5.9517	6.65623	4.01511e-05	0.000585954	2.06709
256129_at	-0.945043	10.1188	-6.65524	4.02033e-05	0.000586341	2.06572
259258_at	0.888992	8.18714	6.65326	4.03089e-05	0.000587505	2.06295
261299_at	-0.962469	6.1728	-6.65275	4.03361e-05	0.000587526	2.06224
264091_at	-0.887532	6.39978	-6.64784	4.05991e-05	0.00059098	2.05538
249337_at	0.922605	4.54119	6.64373	4.0821e-05	0.00059383	2.04963
251533_at	-0.936585	7.7156	-6.64243	4.0891e-05	0.00059447	2.04782
245034_at	-1.04986	6.00319	-6.64094	4.09719e-05	0.000595266	2.04574
256429_at	-0.994514	5.06571	-6.6399	4.10285e-05	0.000595491	2.04428
267059_at	-0.863597	9.72522	-6.63961	4.10444e-05	0.000595491	2.04387
253860_at	0.871382	11.0421	6.63922	4.10656e-05	0.000595491	2.04333
256855_at	0.904419	11.9155	6.6354	4.12737e-05	0.000598128	2.03799
254150_at	1.25874	8.04025	6.63153	4.14865e-05	0.000600577	2.03257
248795_at	1.06272	9.25656	6.63101	4.15151e-05	0.000600577	2.03184
254764_at	1.01784	9.82343	6.63089	4.15217e-05	0.000600577	2.03167
266234_at	-0.999395	5.31846	-6.62415	4.18945e-05	0.000605342	2.02224
258482_at	-0.888788	8.905	-6.62397	4.19042e-05	0.000605342	2.022
255852_at	-0.921377	11.9058	-6.62319	4.19481e-05	0.00060558	2.02089
264679_s_at	-0.898842	10.8999	-6.6226	4.1981e-05	0.00060558	2.02007
250739_at	1.16195	7.57957	6.62225	4.20003e-05	0.00060558	2.01958
249234_at	0.903476	5.303	6.62132	4.20521e-05	0.000605943	2.01828
260235_at	-0.92873	8.40721	-6.6194	4.21596e-05	0.000607109	2.01559
257051_at	0.94421	5.59404	6.61853	4.2208e-05	0.000607422	2.01438
259760_at	1.21505	4.97627	6.61612	4.23434e-05	0.000608986	2.011
247241_at	-1.27228	6.20901	-6.61478	4.24191e-05	0.000609692	2.00911
260793_at	0.948752	8.44214	6.61209	4.2571e-05	0.000611489	2.00534
256275_at	0.82421	5.65607	6.60996	4.26915e-05	0.000612829	2.00236
248676_at	-1.12683	5.82821	-6.60949	4.2718e-05	0.000612829	2.0017
247010_at	-1.00997	10.5526	-6.60709	4.28545e-05	0.0006144	1.99834
258076_at	0.943435	10.6409	6.60618	4.29064e-05	0.000614675	1.99706
250779_at	-1.00527	5.861	-6.60581	4.29275e-05	0.000614675	1.99654
264373_at	-0.956041	9.96303	-6.60415	4.30227e-05	0.000615651	1.9942
260731_at	-1.18231	6.58439	-6.60346	4.30622e-05	0.00061583	1.99324
259741_at	0.988158	7.48922	6.60237	4.31245e-05	0.000616334	1.99171
248419_at	1.02116	8.67431	6.60066	4.32226e-05	0.00061735	1.98931
250935_at	-0.853957	7.75882	-6.60015	4.32519e-05	0.000617381	1.9886
254456_at	-0.868209	9.38581	-6.59947	4.32914e-05	0.000617559	1.98764
254424_at	1.52079	6.40223	6.59621	4.34793e-05	0.000619605	1.98307
252954_at	1.14634	5.85078	6.59604	4.34892e-05	0.000619605	1.98283
256042_at	-1.03622	6.00187	-6.59288	4.36724e-05	0.000621827	1.97839
247862_at	1.11704	9.45738	6.59187	4.37314e-05	0.000622279	1.97697
265359_at	-0.947559	5.28476	-6.59102	4.37807e-05	0.000622592	1.97578
254545_at	1.3506	7.32825	6.58586	4.40825e-05	0.000626494	1.96853
253203_at	0.912463	9.17605	6.58323	4.42372e-05	0.000628301	1.96483
248410_at	-0.931793	7.23131	-6.5797	4.44462e-05	0.000630876	1.95986
246231_at	1.38559	6.30873	6.57889	4.44938e-05	0.000631159	1.95873
246917_at	-0.924581	10.167	-6.57278	4.48581e-05	0.000635931	1.95013
262646_at	0.877309	5.83089	6.57087	4.49721e-05	0.000637151	1.94745
245791_at	-1.00283	10.1846	-6.56951	4.50539e-05	0.000637914	1.94553
266928_at	-1.40032	10.3951	-6.56817	4.51347e-05	0.000638661	1.94365
264501_at	0.904729	7.23999	6.56281	4.54589e-05	0.00064285	1.93609
254053_s_at	-1.03748	6.04822	-6.56122	4.55552e-05	0.000643813	1.93386
259586_at	1.28489	5.96686	6.55957	4.56557e-05	0.000644834	1.93154
245198_at	0.90393	10.571	6.55855	4.5718e-05	0.000645314	1.9301
258797_at	0.873762	9.89515	6.5554	4.5911e-05	0.000647392	1.92565
262505_at	0.876242	9.15799	6.55509	4.59299e-05	0.000647392	1.92522
256489_at	-1.11479	9.44894	-6.55474	4.59513e-05	0.000647392	1.92473
250752_at	0.955617	10.1253	6.55429	4.59788e-05	0.000647392	1.9241
262584_at	-0.999808	6.73272	-6.55321	4.60455e-05	0.000647932	1.92257
248848_at	-0.937361	4.67136	-6.55113	4.61739e-05	0.000649338	1.91963
262050_at	-1.35203	7.95803	-6.54989	4.62503e-05	0.000649978	1.91789
253486_at	-1.09952	7.29745	-6.54947	4.62764e-05	0.000649978	1.91729
256664_at	-1.1801	6.65517	-6.54761	4.63917e-05	0.000651084	1.91466
264908_at	-0.855644	6.55631	-6.54694	4.64329e-05	0.000651084	1.91373
248994_at	-1.21984	6.35274	-6.54681	4.64408e-05	0.000651084	1.91355
262615_at	-1.05856	6.54059	-6.54584	4.65014e-05	0.000651533	1.91217
245657_at	1.32927	5.60996	6.54129	4.67853e-05	0.00065511	1.90575
264581_at	-0.978145	6.1951	-6.54061	4.68278e-05	0.000655302	1.90479
260200_at	-1.02593	6.12271	-6.53941	4.69032e-05	0.000655954	1.9031
262630_at	1.16894	5.15638	6.53648	4.70871e-05	0.000658123	1.89897
256547_at	-1.50686	9.60183	-6.53326	4.72906e-05	0.000660562	1.89442
252858_at	0.951265	6.60908	6.53172	4.7388e-05	0.000661519	1.89225
260754_at	-1.13532	6.4385	-6.52634	4.77308e-05	0.000665896	1.88464
256569_at	-1.05334	5.4184	-6.52318	4.79335e-05	0.0006682	1.88017
247013_at	1.27584	8.45277	6.52285	4.79546e-05	0.0006682	1.87971
257680_at	-1.06001	7.06086	-6.51954	4.81681e-05	0.000670766	1.87502
266471_at	-1.25155	7.88651	-6.51741	4.83057e-05	0.000672271	1.87201
249230_at	0.886254	9.64747	6.51417	4.85159e-05	0.000674468	1.86743
264616_at	-1.14023	6.97503	-6.51407	4.85226e-05	0.000674468	1.86729
249334_at	-0.894533	5.97152	-6.51043	4.87602e-05	0.000677357	1.86213
264071_at	-1.57174	7.5826	-6.50652	4.90165e-05	0.000680503	1.8566
246767_at	-1.01443	6.15291	-6.50413	4.91744e-05	0.000682279	1.85321
248896_at	-1.23708	7.16466	-6.50261	4.92746e-05	0.000683255	1.85106
264901_at	-1.43672	7.34808	-6.50058	4.94095e-05	0.000684289	1.84818
246758_at	-0.844059	11.0631	-6.50045	4.9418e-05	0.000684289	1.848
254624_at	-1.06454	7.40167	-6.50013	4.94392e-05	0.000684289	1.84755
264652_at	1.79924	7.47338	6.49774	4.95982e-05	0.000685415	1.84416
255590_at	-0.939006	11.1936	-6.49726	4.96304e-05	0.000685415	1.84347
246984_at	1.15584	5.49558	6.49717	4.96361e-05	0.000685415	1.84335
266977_at	-0.809149	9.31648	-6.4971	4.96408e-05	0.000685415	1.84325
258937_at	-0.933814	9.75795	-6.49442	4.98203e-05	0.000687165	1.83945
266574_at	-1.28398	6.25964	-6.4943	4.98277e-05	0.000687165	1.83929
250384_at	-0.823395	10.4251	-6.49349	4.9882e-05	0.000687497	1.83814
259786_at	0.914801	11.6096	6.49074	5.00668e-05	0.000689628	1.83424
245094_at	1.07042	10.2507	6.48558	5.04153e-05	0.000694009	1.82692
264380_at	-1.10952	7.55706	-6.48351	5.0556e-05	0.000695291	1.82398
249775_at	1.06678	9.01979	6.48332	5.05694e-05	0.000695291	1.8237
267057_at	0.854146	7.89473	6.48096	5.07302e-05	0.000696723	1.82035
267106_s_at	-1.13733	9.66822	-6.48089	5.07346e-05	0.000696723	1.82026
259822_at	0.968107	7.32782	6.47902	5.08625e-05	0.000698059	1.81761
256294_at	-0.976931	8.09166	-6.4768	5.10148e-05	0.000699318	1.81445
266105_at	-0.885713	10.9913	-6.47679	5.10155e-05	0.000699318	1.81444
258401_at	-0.833753	8.34437	-6.47121	5.14004e-05	0.00070417	1.80651
248625_at	0.925603	9.67314	6.46575	5.17796e-05	0.000708939	1.79875
248074_at	1.18849	6.89412	6.4624	5.2014e-05	0.000711722	1.79399
258845_at	0.896227	11.0216	6.46117	5.21009e-05	0.000712483	1.79223
260666_at	-1.46417	5.8246	-6.45801	5.23227e-05	0.000715088	1.78775
253167_at	-1.01849	9.54227	-6.45459	5.2565e-05	0.000717969	1.78288
250502_at	-1.46081	7.88052	-6.45291	5.2684e-05	0.000719164	1.78049
254858_at	-0.841203	8.3356	-6.45133	5.27964e-05	0.000720109	1.77824
250776_at	-0.945203	6.49009	-6.45105	5.28164e-05	0.000720109	1.77784
264533_s_at	-1.15287	6.63111	-6.44908	5.29573e-05	0.000721599	1.77503
246653_at	-1.22201	8.24435	-6.44564	5.32038e-05	0.00072411	1.77013
259749_at	-1.22035	7.60721	-6.44523	5.32336e-05	0.00072411	1.76954
263325_at	1.0649	8.75079	6.44493	5.32547e-05	0.00072411	1.76913
262705_at	-1.16732	9.47774	-6.44474	5.32686e-05	0.00072411	1.76885
252533_at	-1.33179	6.35324	-6.44411	5.33137e-05	0.000724255	1.76796
249071_at	1.05011	6.27883	6.44371	5.33428e-05	0.000724255	1.76738
245976_at	1.2022	5.70432	6.44176	5.34837e-05	0.000725737	1.7646
258463_at	-1.10833	9.87801	-6.44002	5.3609e-05	0.000727004	1.76213
250856_at	0.916087	7.88248	6.43774	5.37745e-05	0.000728816	1.75888
248083_at	-1.20198	5.17403	-6.43709	5.3822e-05	0.000729026	1.75795
248812_at	-1.60987	5.98758	-6.43421	5.40318e-05	0.000731434	1.75384
258723_at	-0.935161	5.57139	-6.4313	5.42448e-05	0.000733882	1.74969
250843_at	0.83005	9.47695	6.42987	5.43497e-05	0.000734865	1.74766
257204_at	0.869152	7.08886	6.42843	5.44555e-05	0.000735859	1.74561
251980_at	-1.16639	5.22876	-6.42766	5.45127e-05	0.000736195	1.7445
251068_at	0.904368	8.11996	6.42644	5.46028e-05	0.000736802	1.74276
254281_at	-1.10112	6.47492	-6.42618	5.46222e-05	0.000736802	1.74238
262163_at	-0.83539	11.1775	-6.42277	5.48746e-05	0.000739769	1.73752
252976_s_at	-1.20889	9.7588	-6.41923	5.5138e-05	0.000742881	1.73247
245393_at	1.26492	6.331	6.41637	5.53521e-05	0.000745325	1.72838
258893_at	-1.37312	5.89767	-6.41457	5.54874e-05	0.000746707	1.72581
246540_at	0.983734	6.19218	6.41328	5.55838e-05	0.000747563	1.72398
256905_at	-1.7786	7.81272	-6.41102	5.57543e-05	0.000749413	1.72075
263570_at	-1.21542	6.80107	-6.4081	5.59752e-05	0.000751941	1.71657
261942_at	0.973885	6.66524	6.40514	5.62007e-05	0.000754525	1.71233
257132_at	0.958639	7.98364	6.40445	5.62533e-05	0.000754787	1.71135
264178_at	-1.03662	8.27843	-6.40248	5.64033e-05	0.000756355	1.70854
247525_at	-0.828733	6.53965	-6.40166	5.64663e-05	0.000756571	1.70736
264017_s_at	-0.995034	8.3176	-6.40141	5.64858e-05	0.000756571	1.707
262098_at	-0.906061	6.43817	-6.39598	5.69032e-05	0.000761715	1.69923
263704_at	-0.983579	9.83395	-6.39484	5.69915e-05	0.00076245	1.6976
264849_at	-0.882908	8.9063	-6.39394	5.70607e-05	0.000762928	1.69632
250999_at	-0.931618	6.84341	-6.39274	5.71543e-05	0.000763732	1.69459
247721_at	-0.848577	9.18658	-6.39099	5.72898e-05	0.000765052	1.69209
254592_at	-0.890833	8.69063	-6.3906	5.73202e-05	0.000765052	1.69153
256869_at	-1.43957	6.404	-6.38658	5.76337e-05	0.000768786	1.68578
254681_at	-0.959084	5.78818	-6.38181	5.80089e-05	0.000773339	1.67893
255121_at	-1.30008	5.8506	-6.3758	5.84842e-05	0.0007786	1.67033
254612_at	0.897804	8.37916	6.37569	5.84935e-05	0.0007786	1.67016
259479_at	-1.27017	8.1277	-6.37553	5.8506e-05	0.0007786	1.66994
256036_at	0.838836	9.87487	6.37432	5.86021e-05	0.000779265	1.6682
254082_at	-0.853494	8.44083	-6.37384	5.86409e-05	0.000779265	1.66751
259058_at	-0.909465	9.43127	-6.37362	5.86584e-05	0.000779265	1.66719
248460_at	0.866754	7.09884	6.37267	5.87338e-05	0.000779812	1.66584
254242_at	-1.65898	8.34615	-6.37209	5.87802e-05	0.000779974	1.665
261409_at	-0.938215	7.23511	-6.37096	5.88705e-05	0.000780718	1.66339
250929_at	-0.805424	9.58631	-6.37023	5.89289e-05	0.000781039	1.66234
264893_at	-1.00363	6.69133	-6.3685	5.90681e-05	0.000782429	1.65985
263064_at	0.879098	9.67659	6.3652	5.93338e-05	0.000785394	1.65512
260665_at	-1.30778	8.84065	-6.36487	5.93608e-05	0.000785394	1.65464
247465_at	-1.01783	8.71907	-6.36333	5.94852e-05	0.000786585	1.65243
251740_at	-0.979624	7.94566	-6.36201	5.95917e-05	0.000787536	1.65054
250419_at	-0.945781	6.97711	-6.35642	6.00475e-05	0.000792842	1.64251
254224_at	-0.89332	9.52472	-6.35623	6.00627e-05	0.000792842	1.64224
247762_at	0.937013	7.5458	6.34872	6.06807e-05	0.000799976	1.63145
245349_at	1.13427	8.16082	6.3485	6.06991e-05	0.000799976	1.63113
249374_at	-0.96842	8.71805	-6.34836	6.07109e-05	0.000799976	1.63092
253997_at	-1.16051	6.93489	-6.34796	6.07435e-05	0.000799976	1.63035
248510_at	-0.891001	5.51732	-6.34736	6.07932e-05	0.000800169	1.62949
265199_s_at	1.74682	5.0765	6.34664	6.08531e-05	0.000800495	1.62845
254894_at	-1.51398	6.0168	-6.34563	6.0937e-05	0.000801138	1.627
251782_at	-1.06287	8.65576	-6.33817	6.15604e-05	0.000808866	1.61627
259541_at	0.998126	9.3491	6.33582	6.1758e-05	0.000810997	1.61289
250884_at	0.869473	8.98016	6.33515	6.18148e-05	0.000811275	1.61192
250289_at	-0.860056	10.7988	-6.3347	6.18525e-05	0.000811303	1.61127
265006_at	-1.05942	9.34894	-6.33245	6.20426e-05	0.000813328	1.60804
265704_at	1.30292	7.97673	6.3307	6.21908e-05	0.000814418	1.60552
258329_at	-0.865102	7.16871	-6.33063	6.21971e-05	0.000814418	1.60542
259664_at	0.852295	12.1512	6.32982	6.22656e-05	0.000814847	1.60426
251058_at	1.07943	7.7483	6.32824	6.24003e-05	0.000815745	1.60198
266103_at	-0.837383	9.21685	-6.32818	6.24058e-05	0.000815745	1.60188
249437_at	-1.09026	7.08287	-6.32582	6.26069e-05	0.000817905	1.59849
257172_at	1.09043	10.2704	6.32519	6.26608e-05	0.000818142	1.59758
251230_at	1.15929	6.46642	6.31933	6.31652e-05	0.000824185	1.58913
246159_at	1.03321	7.93437	6.31897	6.31959e-05	0.000824185	1.58862
262686_at	-1.1462	7.51276	-6.31772	6.33043e-05	0.000825127	1.58681
258608_at	-1.11755	4.97895	-6.31638	6.34198e-05	0.00082616	1.58489
255436_at	0.943314	7.95323	6.31596	6.34561e-05	0.000826161	1.58428
251402_at	1.33415	5.19842	6.31451	6.35821e-05	0.000827329	1.58219
266830_at	0.82249	6.43017	6.31284	6.37278e-05	0.000828557	1.57978
263019_at	1.08956	5.85779	6.3126	6.37491e-05	0.000828557	1.57943
264799_at	1.52433	8.43946	6.31109	6.38809e-05	0.000829676	1.57725
266285_at	1.0453	7.45121	6.31078	6.3908e-05	0.000829676	1.5768
248965_at	-1.07609	5.70992	-6.3101	6.3967e-05	0.00082997	1.57583
267116_at	1.00125	8.34119	6.30682	6.42554e-05	0.000833239	1.57108
256098_at	0.856795	8.08986	6.305	6.44157e-05	0.000834842	1.56846
253872_at	0.977733	8.79502	6.30359	6.45401e-05	0.000835979	1.56642
265945_at	1.15022	5.06679	6.29972	6.48828e-05	0.000839942	1.56084
250974_at	-1.26912	6.06284	-6.29886	6.49596e-05	0.000840459	1.55959
258379_at	-1.12256	5.95405	-6.29537	6.52709e-05	0.000844008	1.55455
262499_at	-0.937814	10.4594	-6.2928	6.55004e-05	0.000845905	1.55085
258551_at	-0.935178	5.27666	-6.29264	6.55156e-05	0.000845905	1.5506
258074_at	-1.3058	6.85775	-6.29249	6.55289e-05	0.000845905	1.55039
247100_at	1.16199	5.17164	6.29184	6.55868e-05	0.000846173	1.54946
257099_s_at	-1.18485	4.52826	-6.29143	6.56244e-05	0.00084618	1.54885
250351_at	-0.946851	6.02821	-6.28353	6.63389e-05	0.000854909	1.53743
260984_at	-1.03768	7.51708	-6.28293	6.63933e-05	0.000855128	1.53657
251199_at	0.94503	7.6749	6.27722	6.69152e-05	0.000861143	1.52831
258647_at	-1.22296	6.98153	-6.2764	6.69907e-05	0.000861143	1.52713
246509_at	0.966686	7.37008	6.27597	6.70305e-05	0.000861143	1.5265
250798_at	-1.35369	6.66363	-6.27583	6.70435e-05	0.000861143	1.52629
258046_at	-1.04752	8.57685	-6.27577	6.70491e-05	0.000861143	1.52621
250900_at	0.864508	6.70962	6.27133	6.74588e-05	0.000865432	1.51978
259629_at	-1.62243	7.43951	-6.27133	6.74589e-05	0.000865432	1.51978
256145_at	0.899682	7.91978	6.26883	6.76912e-05	0.000867923	1.51616
255969_at	0.924878	5.46353	6.26773	6.77938e-05	0.000868751	1.51456
249919_at	-0.91619	11.5433	-6.26558	6.79938e-05	0.000870825	1.51145
246854_at	0.878857	5.70738	6.26508	6.80408e-05	0.000870937	1.51073
246021_at	0.851686	8.94714	6.26446	6.80983e-05	0.000871164	1.50983
254256_at	-0.972617	10.0446	-6.26407	6.81349e-05	0.000871164	1.50927
257714_at	1.27465	5.6616	6.26268	6.8266e-05	0.000872352	1.50724
250406_at	-0.884998	8.36371	-6.26141	6.83851e-05	0.000873384	1.5054
258979_at	-0.969136	10.6381	-6.25943	6.85716e-05	0.000875276	1.50253
250313_at	-0.876028	8.38314	-6.25477	6.90122e-05	0.000879881	1.49578
263953_at	0.905581	5.52238	6.25466	6.90225e-05	0.000879881	1.49562
265111_at	1.07476	8.91883	6.25419	6.90669e-05	0.000879881	1.49494
258982_at	-1.17418	7.49441	-6.25399	6.90867e-05	0.000879881	1.49464
262383_at	-0.960574	8.10193	-6.25331	6.91513e-05	0.000880213	1.49366
251174_at	1.03558	6.30014	6.25257	6.92209e-05	0.000880607	1.49259
266929_at	1.14439	7.03579	6.24571	6.98785e-05	0.000888314	1.48263
259347_at	-1.06265	9.17252	-6.24524	6.99232e-05	0.000888314	1.48195
245255_at	-0.813649	8.73427	-6.24483	6.99624e-05	0.000888314	1.48136
261564_at	1.22867	8.05204	6.24463	6.99825e-05	0.000888314	1.48106
257967_at	-0.848944	8.59825	-6.2375	7.06726e-05	0.000896575	1.47071
256526_at	-1.62561	6.19582	-6.236	7.08191e-05	0.000897934	1.46853
246035_at	-0.932051	10.3133	-6.2345	7.09655e-05	0.00089929	1.46635
262950_at	-0.913979	8.91536	-6.23357	7.10569e-05	0.000899949	1.46499
253958_at	-0.931106	8.92396	-6.23145	7.12645e-05	0.000902078	1.46192
245042_at	0.835558	7.29091	6.23044	7.1364e-05	0.000902767	1.46045
263486_at	0.842184	5.25172	6.22996	7.14115e-05	0.000902767	1.45975
253277_at	-1.0456	10.0589	-6.22969	7.14377e-05	0.000902767	1.45936
252011_at	1.05348	8.57544	6.22665	7.17383e-05	0.000906063	1.45493
246197_at	-1.20615	5.29365	-6.22435	7.19663e-05	0.000908441	1.45159
254425_at	-0.872676	9.81405	-6.22375	7.20257e-05	0.000908687	1.45072
254831_at	-0.87952	9.13578	-6.22212	7.21879e-05	0.00091023	1.44835
267592_at	-1.12584	7.69099	-6.21887	7.25126e-05	0.000913819	1.44361
251764_at	-0.983169	9.23189	-6.21803	7.25968e-05	0.000914375	1.44239
247723_at	0.961515	7.01314	6.21377	7.30247e-05	0.000919257	1.43619
256013_at	-0.983611	6.64148	-6.21173	7.32312e-05	0.000921123	1.43322
262059_at	0.82854	7.75264	6.2115	7.32537e-05	0.000921123	1.43289
251713_at	0.967951	7.5065	6.21044	7.33615e-05	0.00092123	1.43134
260569_at	-0.953994	7.91432	-6.21038	7.33675e-05	0.00092123	1.43126
257313_at	0.776421	12.8953	6.21022	7.33834e-05	0.00092123	1.43103
266860_at	1.16603	5.60306	6.20484	7.39311e-05	0.000927181	1.42319
267452_at	1.00814	6.5873	6.20477	7.39387e-05	0.000927181	1.42308
252032_at	0.897622	10.7224	6.20134	7.42899e-05	0.000931072	1.41809
249896_at	-1.63254	5.34957	-6.19855	7.45775e-05	0.000934163	1.41401
267637_at	1.01436	7.95323	6.19689	7.47491e-05	0.00093463	1.41159
262376_at	0.937063	7.97901	6.19679	7.47588e-05	0.00093463	1.41145
252602_at	-0.979035	8.11115	-6.19665	7.47739e-05	0.00093463	1.41124
260399_at	-1.1294	6.29069	-6.19646	7.47929e-05	0.00093463	1.41097
260725_at	-1.04555	7.75743	-6.1962	7.48196e-05	0.00093463	1.4106
266292_at	-0.84247	10.4709	-6.19491	7.49536e-05	0.000935379	1.40871
266005_at	-0.809408	9.36951	-6.19483	7.49615e-05	0.000935379	1.4086
255504_at	-0.988947	9.09426	-6.19442	7.5005e-05	0.000935409	1.40799
245668_at	0.791653	5.2576	6.18984	7.54815e-05	0.000940838	1.40131
263824_at	-1.30399	8.81851	-6.18735	7.5742e-05	0.000943569	1.39768
252703_at	-0.821887	8.13475	-6.18662	7.58186e-05	0.000944007	1.39661
261612_at	-1.05562	7.78205	-6.18622	7.58609e-05	0.000944019	1.39603
258524_at	1.17797	7.58898	6.18512	7.59765e-05	0.000944943	1.39442
252278_at	-0.914697	7.83605	-6.18416	7.6078e-05	0.000945688	1.39301
251306_at	0.923749	9.82563	6.18206	7.62994e-05	0.000947925	1.38995
258682_at	-1.16293	6.14324	-6.18085	7.64276e-05	0.000949	1.38818
255977_at	-0.844511	9.07123	-6.17844	7.66824e-05	0.000951244	1.38467
265026_at	-0.831269	10.0763	-6.17836	7.66917e-05	0.000951244	1.38454
266791_at	-0.961247	8.31801	-6.17507	7.70419e-05	0.000955068	1.37974
253778_at	-0.869426	8.06576	-6.17207	7.7363e-05	0.000958288	1.37536
265583_at	-0.84801	7.83737	-6.17186	7.73857e-05	0.000958288	1.37505
266246_at	-1.19596	5.87012	-6.16769	7.78351e-05	0.000963331	1.36894
262801_at	1.21003	6.34666	6.16585	7.8034e-05	0.000965269	1.36625
252413_at	-0.801743	9.60978	-6.15691	7.90079e-05	0.000976786	1.35318
247137_at	-1.33481	6.92723	-6.15468	7.92528e-05	0.000979283	1.34992
257510_at	1.05131	8.02876	6.14716	8.00858e-05	0.00098904	1.3389
266707_at	0.832195	9.92118	6.14437	8.03972e-05	0.000992348	1.33481
265698_at	-0.977917	10.359	-6.14034	8.08483e-05	0.000997377	1.32891
251563_at	-1.10236	6.30762	-6.13949	8.09445e-05	0.000998024	1.32765
261250_at	-1.14321	6.46942	-6.13825	8.1084e-05	0.000999204	1.32584
248983_at	-0.990358	10.9233	-6.13637	8.12967e-05	0.00100105	1.32308
253647_at	-0.807092	9.76384	-6.13615	8.13214e-05	0.00100105	1.32276
263129_at	-0.804365	8.84638	-6.13493	8.14596e-05	0.00100221	1.32097
251232_at	-1.7009	6.42879	-6.13433	8.15283e-05	0.00100233	1.32008
267444_at	-0.899499	7.0048	-6.13407	8.15577e-05	0.00100233	1.3197
259103_at	1.11099	6.59747	6.13331	8.1644e-05	0.00100285	1.31858
264024_at	0.875936	7.1632	6.12609	8.24685e-05	0.00101244	1.30799
261594_at	0.832777	9.35515	6.12407	8.27005e-05	0.00101474	1.30503
255676_at	-0.81166	8.48796	-6.12287	8.28394e-05	0.0010159	1.30326
260411_at	1.11179	6.65935	6.12226	8.29099e-05	0.00101599	1.30237
257470_at	-0.995397	6.3214	-6.12171	8.29729e-05	0.00101599	1.30157
255660_at	1.35986	6.31015	6.12165	8.29808e-05	0.00101599	1.30147
254980_at	-1.06553	9.03142	-6.12032	8.31344e-05	0.00101733	1.29952
259173_at	-1.06815	8.69122	-6.11553	8.36908e-05	0.00102359	1.29249
253747_at	-0.838704	5.74839	-6.11178	8.41301e-05	0.00102841	1.28697
265816_s_at	-0.791957	11.7814	-6.10802	8.4573e-05	0.00103327	1.28144
245772_at	-0.83086	5.98213	-6.10752	8.46322e-05	0.00103344	1.2807
248429_at	-0.911011	6.26541	-6.10062	8.5451e-05	0.00104288	1.27055
254305_at	0.896808	8.20734	6.09656	8.59365e-05	0.00104824	1.26458
246290_at	-0.867438	11.1828	-6.0947	8.61607e-05	0.00105036	1.26183
259325_at	-1.02415	4.90526	-6.09435	8.62021e-05	0.00105036	1.26133
249281_at	-1.1029	8.16729	-6.09353	8.63013e-05	0.001051	1.26012
266832_at	0.886825	5.30957	6.08697	8.70959e-05	0.00105989	1.25046
251225_at	0.762877	7.50924	6.08675	8.71236e-05	0.00105989	1.25012
262775_at	-0.968445	7.58601	-6.08275	8.76125e-05	0.00106527	1.24422
246039_at	-0.897453	6.14196	-6.08008	8.79401e-05	0.00106868	1.24029
267069_at	-1.01263	6.87531	-6.07908	8.80627e-05	0.0010696	1.23882
258202_at	-1.0515	6.60089	-6.07843	8.81435e-05	0.00107001	1.23786
258104_at	-0.796371	8.60545	-6.07665	8.83635e-05	0.00107211	1.23523
267034_at	-1.10408	9.44559	-6.07612	8.84288e-05	0.00107233	1.23445
262223_at	-0.897945	8.15849	-6.07527	8.85344e-05	0.00107304	1.23319
257101_at	-1.81914	7.47011	-6.07292	8.88261e-05	0.00107601	1.22973
[truncated: 20,927 more rows]
